# Supplementary material for: Transcriptional Regulation of Pine Male and Female Cone Initiation and Development: Key Players Identified Through Comparative Transcriptomics
Source: Front Genet. 2022 Mar 18;13:815093. doi: 10.3389/fgene.2022.815093 (PMC8971679; doi:10.3389/fgene.2022.815093)
Supplement: Supplementary file 2 [file DataSheet3.ZIP › SUP_GSEA/salmon.gene.counts.matrix.FC_3_vs_FC_3_3.DESeq2.DE_results.P0.001_C2.DE.subset.GOseq.enriched]

category	over_represented_pvalue	under_represented_pvalue	numDEInCat	numInCat	term	ontology	over_represented_FDR	go_term	gene_ids
GO:0016491	7.52594354711038e-33	1	119	1483	oxidoreductase activity	MF	9.21476527908195e-29	MF oxidoreductase activity	Pdensi_DN10697_c0_g1d49317, Pdensi_DN11042_c0_g1d104080, Pdensi_DN11137_c0_g1, Pdensi_DN11539_c0_g1d336199, Pdensi_DN11851_c0_g1d458179, Pdensi_DN12981_c0_g2, Pdensi_DN13536_c0_g2, Pdensi_DN14043_c1_g1d523607, Pdensi_DN14047_c0_g1d7924, Pdensi_DN14176_c0_g1d107534, Pdensi_DN14653_c0_g1d108253, Pdensi_DN14965_c0_g1d465570, Pdensi_DN15086_c0_g3d465863, Pdensi_DN15579_c0_g1d467163, Pdensi_DN15715_c0…
GO:0044699	2.66081009499088e-31	1	316	7505	NA	NA	1.62894794015342e-27	none	Pdensi_DN10258_c0_g1d266747, Pdensi_DN10374_c0_g1d334259, Pdensi_DN10400_c0_g1d519127, Pdensi_DN10531_c0_g1d455577, Pdensi_DN10697_c0_g1d49317, Pdensi_DN10751_c0_g1d49359, Pdensi_DN10914_c0_g1d387447, Pdensi_DN11042_c0_g1d104080, Pdensi_DN11127_c0_g1d519871, Pdensi_DN11137_c0_g1, Pdensi_DN11539_c0_g1d336199, Pdensi_DN11851_c0_g1d458179, Pdensi_DN12202_c0_g1d389479, Pdensi_DN12241_c0_g2, Pdensi_DN…
GO:0005576	7.67358479191641e-30	1	94	1042	extracellular region	CC	3.13184573974082e-26	CC extracellular region	Pdensi_DN10374_c0_g1d334259, Pdensi_DN10697_c0_g1d49317, Pdensi_DN11062_c0_g1d456534, Pdensi_DN11539_c0_g1d336199, Pdensi_DN12819_c0_g1d460270, Pdensi_DN13283_c0_g1d271643, Pdensi_DN13422_c0_g1d391646, Pdensi_DN13660_c0_g1, Pdensi_DN14043_c1_g1d523607, Pdensi_DN14282_c1_g1, Pdensi_DN14923_c1_g7, Pdensi_DN15086_c0_g3d465863, Pdensi_DN15418_c0_g2d466840, Pdensi_DN15483_c1_g3, Pdensi_DN16606_c1_g6, …
GO:0055114	4.06409338681712e-27	1	91	1076	oxidation-reduction process	BP	1.24401898570472e-23	BP oxidation-reduction process	Pdensi_DN10697_c0_g1d49317, Pdensi_DN11042_c0_g1d104080, Pdensi_DN11137_c0_g1, Pdensi_DN11539_c0_g1d336199, Pdensi_DN12981_c0_g2, Pdensi_DN13341_c0_g1d461319, Pdensi_DN13536_c0_g2, Pdensi_DN14047_c0_g1d7924, Pdensi_DN14653_c0_g1d108253, Pdensi_DN14965_c0_g1d465570, Pdensi_DN15086_c0_g3d465863, Pdensi_DN15579_c0_g1d467163, Pdensi_DN15715_c0_g1d277050, Pdensi_DN16262_c0_g1, Pdensi_DN16309_c0_g1d278…
GO:0044710	6.24994079789171e-27	1	190	3722	NA	NA	1.53048550258772e-23	none	Pdensi_DN10374_c0_g1d334259, Pdensi_DN10400_c0_g1d519127, Pdensi_DN10531_c0_g1d455577, Pdensi_DN10697_c0_g1d49317, Pdensi_DN11042_c0_g1d104080, Pdensi_DN11137_c0_g1, Pdensi_DN11539_c0_g1d336199, Pdensi_DN11851_c0_g1d458179, Pdensi_DN12241_c0_g2, Pdensi_DN12647_c0_g2, Pdensi_DN12769_c0_g2, Pdensi_DN12936_c0_g1d6825, Pdensi_DN12981_c0_g2, Pdensi_DN13058_c0_g1d460568, Pdensi_DN13341_c0_g1d461319, Pd…
GO:0001071	3.58756140410997e-26	1	78	847	NA	NA	6.27515740456036e-23	none	Pdensi_DN10618_c0_g1d103684, Pdensi_DN10619_c0_g1d103663, Pdensi_DN11148_c0_g1d335521, Pdensi_DN11623_c0_g1d520347, Pdensi_DN12202_c0_g1d389479, Pdensi_DN12328_c0_g2d459218, Pdensi_DN12936_c0_g1d6825, Pdensi_DN13368_c0_g1d177692, Pdensi_DN13806_c0_g1, Pdensi_DN14452_c0_g1d274013, Pdensi_DN14492_c3_g2, Pdensi_DN14577_c1_g1, Pdensi_DN14863_c0_g1d342967, Pdensi_DN15221_c0_g1d214075, Pdensi_DN15400_c…
GO:0003700	3.58756140410997e-26	1	78	847	DNA-binding transcription factor activity	MF	6.27515740456036e-23	MF DNA-binding transcription factor activity	Pdensi_DN10618_c0_g1d103684, Pdensi_DN10619_c0_g1d103663, Pdensi_DN11148_c0_g1d335521, Pdensi_DN11623_c0_g1d520347, Pdensi_DN12202_c0_g1d389479, Pdensi_DN12328_c0_g2d459218, Pdensi_DN12936_c0_g1d6825, Pdensi_DN13368_c0_g1d177692, Pdensi_DN13806_c0_g1, Pdensi_DN14452_c0_g1d274013, Pdensi_DN14492_c3_g2, Pdensi_DN14577_c1_g1, Pdensi_DN14863_c0_g1d342967, Pdensi_DN15221_c0_g1d214075, Pdensi_DN15400_c…
GO:0016705	1.51077596792097e-23	1	42	258	oxidoreductase activity, acting on paired donors, with incorporation or reduction of molecular oxygen	MF	2.31224261890304e-20	MF oxidoreductase activity, acting on paired donors, with incorporation or reduction of molecular oxygen	Pdensi_DN11042_c0_g1d104080, Pdensi_DN11851_c0_g1d458179, Pdensi_DN12981_c0_g2, Pdensi_DN14653_c0_g1d108253, Pdensi_DN16914_c0_g1d185591, Pdensi_DN17434_c0_g1, Pdensi_DN19456_c1_g3d484240, Pdensi_DN19471_c0_g1d358612, Pdensi_DN19627_c0_g3, Pdensi_DN20685_c1_g1, Pdensi_DN2150_c0_g1d165343, Pdensi_DN21963_c1_g6, Pdensi_DN22133_c2_g3, Pdensi_DN22208_c1_g1d20470, Pdensi_DN22617_c1_g2, Pdensi_DN23745_…
GO:0020037	3.24234466345102e-22	1	43	294	heme binding	MF	4.41102978436603e-19	MF heme binding	Pdensi_DN10697_c0_g1d49317, Pdensi_DN11042_c0_g1d104080, Pdensi_DN12981_c0_g2, Pdensi_DN14653_c0_g1d108253, Pdensi_DN15086_c0_g3d465863, Pdensi_DN16606_c1_g6, Pdensi_DN16914_c0_g1d185591, Pdensi_DN18688_c1_g5, Pdensi_DN19456_c1_g3d484240, Pdensi_DN19471_c0_g1d358612, Pdensi_DN19569_c0_g6, Pdensi_DN19627_c0_g3, Pdensi_DN21963_c1_g6, Pdensi_DN22133_c2_g3, Pdensi_DN22208_c1_g1d20470, Pdensi_DN22617_…
GO:0046906	2.80628558605113e-20	1	43	329	tetrapyrrole binding	MF	3.43601607156101e-17	MF tetrapyrrole binding	Pdensi_DN10697_c0_g1d49317, Pdensi_DN11042_c0_g1d104080, Pdensi_DN12981_c0_g2, Pdensi_DN14653_c0_g1d108253, Pdensi_DN15086_c0_g3d465863, Pdensi_DN16606_c1_g6, Pdensi_DN16914_c0_g1d185591, Pdensi_DN18688_c1_g5, Pdensi_DN19456_c1_g3d484240, Pdensi_DN19471_c0_g1d358612, Pdensi_DN19569_c0_g6, Pdensi_DN19627_c0_g3, Pdensi_DN21963_c1_g6, Pdensi_DN22133_c2_g3, Pdensi_DN22208_c1_g1d20470, Pdensi_DN22617_…
GO:0004497	8.72941129939761e-20	1	35	218	monooxygenase activity	MF	9.71662835907494e-17	MF monooxygenase activity	Pdensi_DN11042_c0_g1d104080, Pdensi_DN12981_c0_g2, Pdensi_DN14047_c0_g1d7924, Pdensi_DN14653_c0_g1d108253, Pdensi_DN16914_c0_g1d185591, Pdensi_DN19456_c1_g3d484240, Pdensi_DN19471_c0_g1d358612, Pdensi_DN19627_c0_g3, Pdensi_DN2150_c0_g1d165343, Pdensi_DN21963_c1_g6, Pdensi_DN22133_c2_g3, Pdensi_DN22208_c1_g1d20470, Pdensi_DN22617_c1_g2, Pdensi_DN23377_c0_g3d548222, Pdensi_DN23745_c0_g4, Pdensi_DN2…
GO:0000975	1.23258772852963e-19	1	42	327	NA	NA	1.07798601057977e-16	none	Pdensi_DN12936_c0_g1d6825, Pdensi_DN14452_c0_g1d274013, Pdensi_DN14492_c3_g2, Pdensi_DN14577_c1_g1, Pdensi_DN14863_c0_g1d342967, Pdensi_DN15221_c0_g1d214075, Pdensi_DN15400_c0_g2, Pdensi_DN16340_c0_g2, Pdensi_DN18039_c1_g1, Pdensi_DN18057_c0_g3, Pdensi_DN18434_c0_g1d283766, Pdensi_DN18588_c0_g2, Pdensi_DN18633_c1_g2, Pdensi_DN19025_c1_g4, Pdensi_DN19038_c1_g6, Pdensi_DN19588_c0_g6, Pdensi_DN20100…
GO:0001067	1.23258772852963e-19	1	42	327	regulatory region nucleic acid binding	MF	1.07798601057977e-16	MF regulatory region nucleic acid binding	Pdensi_DN12936_c0_g1d6825, Pdensi_DN14452_c0_g1d274013, Pdensi_DN14492_c3_g2, Pdensi_DN14577_c1_g1, Pdensi_DN14863_c0_g1d342967, Pdensi_DN15221_c0_g1d214075, Pdensi_DN15400_c0_g2, Pdensi_DN16340_c0_g2, Pdensi_DN18039_c1_g1, Pdensi_DN18057_c0_g3, Pdensi_DN18434_c0_g1d283766, Pdensi_DN18588_c0_g2, Pdensi_DN18633_c1_g2, Pdensi_DN19025_c1_g4, Pdensi_DN19038_c1_g6, Pdensi_DN19588_c0_g6, Pdensi_DN20100…
GO:0044212	1.23258772852963e-19	1	42	327	transcription regulatory region DNA binding	MF	1.07798601057977e-16	MF transcription regulatory region DNA binding	Pdensi_DN12936_c0_g1d6825, Pdensi_DN14452_c0_g1d274013, Pdensi_DN14492_c3_g2, Pdensi_DN14577_c1_g1, Pdensi_DN14863_c0_g1d342967, Pdensi_DN15221_c0_g1d214075, Pdensi_DN15400_c0_g2, Pdensi_DN16340_c0_g2, Pdensi_DN18039_c1_g1, Pdensi_DN18057_c0_g3, Pdensi_DN18434_c0_g1d283766, Pdensi_DN18588_c0_g2, Pdensi_DN18633_c1_g2, Pdensi_DN19025_c1_g4, Pdensi_DN19038_c1_g6, Pdensi_DN19588_c0_g6, Pdensi_DN20100…
GO:0019748	1.71796133341812e-17	1	39	320	secondary metabolic process	BP	1.4004492625773e-14	BP secondary metabolic process	Pdensi_DN11042_c0_g1d104080, Pdensi_DN11539_c0_g1d336199, Pdensi_DN12936_c0_g1d6825, Pdensi_DN12981_c0_g2, Pdensi_DN14043_c1_g1d523607, Pdensi_DN14492_c3_g2, Pdensi_DN14528_c0_g1, Pdensi_DN14653_c0_g1d108253, Pdensi_DN14735_c0_g1, Pdensi_DN17377_c0_g1, Pdensi_DN18962_c1_g1, Pdensi_DN19175_c0_g1d286055, Pdensi_DN19298_c2_g1, Pdensi_DN19456_c1_g2, Pdensi_DN19471_c0_g1d358612, Pdensi_DN19519_c0_g5, …
GO:0005575	1.83005457376975e-17	1	496	16226	cellular_component	CC	1.4004492625773e-14	CC cellular_component	Pdensi_DN10374_c0_g1d334259, Pdensi_DN10400_c0_g1d519127, Pdensi_DN10553_c0_g1d103553, Pdensi_DN10618_c0_g1d103684, Pdensi_DN10619_c0_g1d103663, Pdensi_DN10697_c0_g1d49317, Pdensi_DN10914_c0_g1d387447, Pdensi_DN11042_c0_g1d104080, Pdensi_DN11062_c0_g1d456534, Pdensi_DN11137_c0_g1, Pdensi_DN11148_c0_g1d335521, Pdensi_DN11539_c0_g1d336199, Pdensi_DN11623_c0_g1d520347, Pdensi_DN11848_c0_g1d5764, Pde…
GO:0030154	3.58801016976472e-17	1	44	433	cell differentiation	BP	2.5842115599176e-14	BP cell differentiation	Pdensi_DN12936_c0_g1d6825, Pdensi_DN13368_c0_g1d177692, Pdensi_DN14452_c0_g1d274013, Pdensi_DN14492_c3_g2, Pdensi_DN14577_c1_g1, Pdensi_DN15221_c0_g1d214075, Pdensi_DN16340_c0_g2, Pdensi_DN17532_c0_g1d113246, Pdensi_DN18057_c0_g3, Pdensi_DN18334_c0_g1d114947, Pdensi_DN18434_c0_g1d283766, Pdensi_DN18588_c0_g2, Pdensi_DN18633_c1_g2, Pdensi_DN19025_c1_g4, Pdensi_DN19038_c1_g6, Pdensi_DN19588_c0_g6, …
GO:0009698	4.76457707181282e-17	1	33	232	phenylpropanoid metabolic process	BP	3.24097120373756e-14	BP phenylpropanoid metabolic process	Pdensi_DN11042_c0_g1d104080, Pdensi_DN11539_c0_g1d336199, Pdensi_DN12981_c0_g2, Pdensi_DN14043_c1_g1d523607, Pdensi_DN14492_c3_g2, Pdensi_DN14653_c0_g1d108253, Pdensi_DN14735_c0_g1, Pdensi_DN17377_c0_g1, Pdensi_DN19175_c0_g1d286055, Pdensi_DN19456_c1_g2, Pdensi_DN19471_c0_g1d358612, Pdensi_DN19519_c0_g5, Pdensi_DN20631_c2_g1, Pdensi_DN21049_c2_g1, Pdensi_DN23914_c0_g1d497570, Pdensi_DN24354_c2_g1…
GO:0008150	5.49396724851819e-17	1	492	16154	biological_process	BP	3.54042815741351e-14	BP biological_process	Pdensi_DN10090_c0_g1d4523, Pdensi_DN10258_c0_g1d266747, Pdensi_DN10374_c0_g1d334259, Pdensi_DN10400_c0_g1d519127, Pdensi_DN10531_c0_g1d455577, Pdensi_DN10553_c0_g1d103553, Pdensi_DN10618_c0_g1d103684, Pdensi_DN10619_c0_g1d103663, Pdensi_DN10697_c0_g1d49317, Pdensi_DN10751_c0_g1d49359, Pdensi_DN10914_c0_g1d387447, Pdensi_DN11042_c0_g1d104080, Pdensi_DN11062_c0_g1d456534, Pdensi_DN11127_c0_g1d51987…
GO:0005506	1.1671188012182e-16	1	34	257	iron ion binding	MF	7.14510130105785e-14	MF iron ion binding	Pdensi_DN11042_c0_g1d104080, Pdensi_DN12981_c0_g2, Pdensi_DN14653_c0_g1d108253, Pdensi_DN16914_c0_g1d185591, Pdensi_DN19456_c1_g3d484240, Pdensi_DN19471_c0_g1d358612, Pdensi_DN19627_c0_g3, Pdensi_DN21963_c1_g6, Pdensi_DN22133_c2_g3, Pdensi_DN22208_c1_g1d20470, Pdensi_DN22617_c1_g2, Pdensi_DN23745_c0_g4, Pdensi_DN24324_c0_g1, Pdensi_DN25162_c2_g1, Pdensi_DN26156_c0_g1, Pdensi_DN27065_c0_g1, Pdensi…
GO:0048046	1.5223438813606e-16	1	42	399	apoplast	CC	8.87598975399008e-14	CC apoplast	Pdensi_DN11539_c0_g1d336199, Pdensi_DN13283_c0_g1d271643, Pdensi_DN13660_c0_g1, Pdensi_DN14043_c1_g1d523607, Pdensi_DN14282_c1_g1, Pdensi_DN14923_c1_g7, Pdensi_DN15418_c0_g2d466840, Pdensi_DN17557_c1_g1d474536, Pdensi_DN18297_c1_g3, Pdensi_DN18749_c0_g1d115901, Pdensi_DN18864_c1_g3d480664, Pdensi_DN19018_c0_g1d356574, Pdensi_DN19065_c0_g1d187560, Pdensi_DN19175_c0_g1d286055, Pdensi_DN19667_c0_g1d…
GO:0043565	3.26253073071859e-16	1	54	662	sequence-specific DNA binding	MF	1.81574664849629e-13	MF sequence-specific DNA binding	Pdensi_DN11148_c0_g1d335521, Pdensi_DN12936_c0_g1d6825, Pdensi_DN13806_c0_g1, Pdensi_DN14452_c0_g1d274013, Pdensi_DN14492_c3_g2, Pdensi_DN14577_c1_g1, Pdensi_DN14863_c0_g1d342967, Pdensi_DN15221_c0_g1d214075, Pdensi_DN15400_c0_g2, Pdensi_DN16340_c0_g2, Pdensi_DN17239_c0_g1d400552, Pdensi_DN18039_c1_g1, Pdensi_DN18057_c0_g3, Pdensi_DN18169_c0_g1d13057, Pdensi_DN18434_c0_g1d283766, Pdensi_DN18588_c…
GO:0003674	5.87707315259869e-16	1	502	16752	molecular_function	MF	3.12864711653993e-13	MF molecular_function	Pdensi_DN10374_c0_g1d334259, Pdensi_DN10400_c0_g1d519127, Pdensi_DN10531_c0_g1d455577, Pdensi_DN10553_c0_g1d103553, Pdensi_DN10618_c0_g1d103684, Pdensi_DN10619_c0_g1d103663, Pdensi_DN10697_c0_g1d49317, Pdensi_DN10914_c0_g1d387447, Pdensi_DN11042_c0_g1d104080, Pdensi_DN11137_c0_g1, Pdensi_DN11148_c0_g1d335521, Pdensi_DN11539_c0_g1d336199, Pdensi_DN11623_c0_g1d520347, Pdensi_DN11851_c0_g1d458179, P…
GO:0048869	1.14187533117102e-15	1	57	776	cellular developmental process	BP	5.82546731452418e-13	BP cellular developmental process	Pdensi_DN10258_c0_g1d266747, Pdensi_DN10531_c0_g1d455577, Pdensi_DN10751_c0_g1d49359, Pdensi_DN11127_c0_g1d519871, Pdensi_DN12936_c0_g1d6825, Pdensi_DN13368_c0_g1d177692, Pdensi_DN14452_c0_g1d274013, Pdensi_DN14492_c3_g2, Pdensi_DN14577_c1_g1, Pdensi_DN15221_c0_g1d214075, Pdensi_DN15837_c1_g1, Pdensi_DN16340_c0_g2, Pdensi_DN17532_c0_g1d113246, Pdensi_DN17939_c0_g1d352565, Pdensi_DN18057_c0_g3, Pd…
GO:0003824	1.82878601421105e-15	1	318	9476	catalytic activity	MF	8.95666238320002e-13	MF catalytic activity	Pdensi_DN10374_c0_g1d334259, Pdensi_DN10400_c0_g1d519127, Pdensi_DN10531_c0_g1d455577, Pdensi_DN10697_c0_g1d49317, Pdensi_DN11042_c0_g1d104080, Pdensi_DN11137_c0_g1, Pdensi_DN11539_c0_g1d336199, Pdensi_DN11851_c0_g1d458179, Pdensi_DN12241_c0_g2, Pdensi_DN12332_c0_g1d50692, Pdensi_DN12647_c0_g2, Pdensi_DN12769_c0_g2, Pdensi_DN12819_c0_g1d460270, Pdensi_DN12891_c0_g1d338749, Pdensi_DN12981_c0_g2, P…
GO:0005618	2.29742894499831e-15	1	48	549	cell wall	CC	1.04184148157627e-12	CC cell wall	Pdensi_DN10697_c0_g1d49317, Pdensi_DN11062_c0_g1d456534, Pdensi_DN13283_c0_g1d271643, Pdensi_DN14230_c0_g3, Pdensi_DN14923_c1_g7, Pdensi_DN15086_c0_g3d465863, Pdensi_DN15418_c0_g2d466840, Pdensi_DN17557_c1_g1d474536, Pdensi_DN18297_c1_g3, Pdensi_DN18864_c1_g3d480664, Pdensi_DN19018_c0_g1d356574, Pdensi_DN19290_c1_g3, Pdensi_DN19600_c0_g1d485629, Pdensi_DN19667_c0_g1d534673, Pdensi_DN19791_c0_g1d2…
GO:0030312	2.29742894499831e-15	1	48	549	external encapsulating structure	CC	1.04184148157627e-12	CC external encapsulating structure	Pdensi_DN10697_c0_g1d49317, Pdensi_DN11062_c0_g1d456534, Pdensi_DN13283_c0_g1d271643, Pdensi_DN14230_c0_g3, Pdensi_DN14923_c1_g7, Pdensi_DN15086_c0_g3d465863, Pdensi_DN15418_c0_g2d466840, Pdensi_DN17557_c1_g1d474536, Pdensi_DN18297_c1_g3, Pdensi_DN18864_c1_g3d480664, Pdensi_DN19018_c0_g1d356574, Pdensi_DN19290_c1_g3, Pdensi_DN19600_c0_g1d485629, Pdensi_DN19667_c0_g1d534673, Pdensi_DN19791_c0_g1d2…
GO:0031224	2.47264284412674e-15	1	162	3879	intrinsic component of membrane	CC	1.08125139226742e-12	CC intrinsic component of membrane	Pdensi_DN10400_c0_g1d519127, Pdensi_DN10553_c0_g1d103553, Pdensi_DN10914_c0_g1d387447, Pdensi_DN11042_c0_g1d104080, Pdensi_DN11137_c0_g1, Pdensi_DN11848_c0_g1d5764, Pdensi_DN11851_c0_g1d458179, Pdensi_DN11970_c0_g1d5850, Pdensi_DN12241_c0_g2, Pdensi_DN12647_c0_g2, Pdensi_DN12891_c0_g1d338749, Pdensi_DN12969_c0_g1d51365, Pdensi_DN12981_c0_g2, Pdensi_DN13341_c0_g1d461319, Pdensi_DN13467_c0_g1d52269…
GO:0072330	6.04407375303763e-15	1	34	294	monocarboxylic acid biosynthetic process	BP	2.55184962179975e-12	BP monocarboxylic acid biosynthetic process	Pdensi_DN11042_c0_g1d104080, Pdensi_DN11851_c0_g1d458179, Pdensi_DN12647_c0_g2, Pdensi_DN12981_c0_g2, Pdensi_DN14040_c0_g1d213034, Pdensi_DN14115_c0_g2, Pdensi_DN14492_c3_g2, Pdensi_DN14653_c0_g1d108253, Pdensi_DN14965_c0_g1d465570, Pdensi_DN16483_c0_g1, Pdensi_DN18533_c0_g1d479350, Pdensi_DN18796_c1_g3, Pdensi_DN19471_c0_g1d358612, Pdensi_DN20576_c0_g2, Pdensi_DN20685_c1_g1, Pdensi_DN21049_c2_g1…
GO:0016021	9.01464456379621e-15	1	156	3742	integral component of membrane	CC	3.67917693463736e-12	CC integral component of membrane	Pdensi_DN10400_c0_g1d519127, Pdensi_DN10553_c0_g1d103553, Pdensi_DN11042_c0_g1d104080, Pdensi_DN11137_c0_g1, Pdensi_DN11848_c0_g1d5764, Pdensi_DN11851_c0_g1d458179, Pdensi_DN11970_c0_g1d5850, Pdensi_DN12241_c0_g2, Pdensi_DN12647_c0_g2, Pdensi_DN12891_c0_g1d338749, Pdensi_DN12981_c0_g2, Pdensi_DN13467_c0_g1d522696, Pdensi_DN13671_c0_g1, Pdensi_DN13692_c0_g1d272359, Pdensi_DN13977_c0_g1d340966, Pde…
GO:1901700	1.07434430001789e-14	1	71	1150	response to oxygen-containing compound	BP	4.24331342239323e-12	BP response to oxygen-containing compound	Pdensi_DN10090_c0_g1d4523, Pdensi_DN10258_c0_g1d266747, Pdensi_DN10914_c0_g1d387447, Pdensi_DN11148_c0_g1d335521, Pdensi_DN12328_c0_g2d459218, Pdensi_DN13806_c0_g1, Pdensi_DN13977_c0_g1d340966, Pdensi_DN14452_c0_g1d274013, Pdensi_DN14492_c3_g2, Pdensi_DN15400_c0_g2, Pdensi_DN16057_c0_g1d183538, Pdensi_DN16132_c1_g2, Pdensi_DN16340_c0_g2, Pdensi_DN16462_c0_g2, Pdensi_DN17022_c2_g2, Pdensi_DN17239_…
GO:0044763	2.46166008243486e-14	1	195	5175	NA	NA	9.41892689041637e-12	none	Pdensi_DN10258_c0_g1d266747, Pdensi_DN10531_c0_g1d455577, Pdensi_DN10751_c0_g1d49359, Pdensi_DN10914_c0_g1d387447, Pdensi_DN11042_c0_g1d104080, Pdensi_DN11127_c0_g1d519871, Pdensi_DN11137_c0_g1, Pdensi_DN11539_c0_g1d336199, Pdensi_DN11851_c0_g1d458179, Pdensi_DN12629_c0_g1d459686, Pdensi_DN12647_c0_g2, Pdensi_DN12769_c0_g2, Pdensi_DN12936_c0_g1d6825, Pdensi_DN12981_c0_g2, Pdensi_DN13058_c0_g1d460…
GO:0044767	5.21976303646024e-14	1	102	2134	NA	NA	1.93669026116422e-11	none	Pdensi_DN10258_c0_g1d266747, Pdensi_DN10531_c0_g1d455577, Pdensi_DN10751_c0_g1d49359, Pdensi_DN11127_c0_g1d519871, Pdensi_DN12328_c0_g2d459218, Pdensi_DN12936_c0_g1d6825, Pdensi_DN13368_c0_g1d177692, Pdensi_DN14230_c0_g3, Pdensi_DN14452_c0_g1d274013, Pdensi_DN14492_c3_g2, Pdensi_DN14577_c1_g1, Pdensi_DN14857_c0_g1d342973, Pdensi_DN14965_c0_g1d465570, Pdensi_DN15221_c0_g1d214075, Pdensi_DN15837_c1…
GO:0006633	2.96472463907666e-13	1	27	209	fatty acid biosynthetic process	BP	1.06764966120161e-10	BP fatty acid biosynthetic process	Pdensi_DN11042_c0_g1d104080, Pdensi_DN11851_c0_g1d458179, Pdensi_DN12647_c0_g2, Pdensi_DN12981_c0_g2, Pdensi_DN14040_c0_g1d213034, Pdensi_DN14115_c0_g2, Pdensi_DN14653_c0_g1d108253, Pdensi_DN14965_c0_g1d465570, Pdensi_DN16483_c0_g1, Pdensi_DN18533_c0_g1d479350, Pdensi_DN18796_c1_g3, Pdensi_DN19471_c0_g1d358612, Pdensi_DN20685_c1_g1, Pdensi_DN22133_c2_g3, Pdensi_DN22547_c0_g1d20905, Pdensi_DN22636…
GO:0050896	3.35019963795977e-13	1	179	4734	response to stimulus	BP	1.17199555334798e-10	BP response to stimulus	Pdensi_DN10090_c0_g1d4523, Pdensi_DN10258_c0_g1d266747, Pdensi_DN10553_c0_g1d103553, Pdensi_DN10697_c0_g1d49317, Pdensi_DN10751_c0_g1d49359, Pdensi_DN10914_c0_g1d387447, Pdensi_DN11137_c0_g1, Pdensi_DN11148_c0_g1d335521, Pdensi_DN11623_c0_g1d520347, Pdensi_DN11672_c0_g1d210870, Pdensi_DN11848_c0_g1d5764, Pdensi_DN11970_c0_g1d5850, Pdensi_DN12328_c0_g2d459218, Pdensi_DN12647_c0_g2, Pdensi_DN12769_…
GO:0032502	3.64718615312645e-13	1	109	2428	developmental process	BP	1.24044853496889e-10	BP developmental process	Pdensi_DN10258_c0_g1d266747, Pdensi_DN10531_c0_g1d455577, Pdensi_DN10751_c0_g1d49359, Pdensi_DN11127_c0_g1d519871, Pdensi_DN12328_c0_g2d459218, Pdensi_DN12936_c0_g1d6825, Pdensi_DN13368_c0_g1d177692, Pdensi_DN14230_c0_g3, Pdensi_DN14452_c0_g1d274013, Pdensi_DN14492_c3_g2, Pdensi_DN14577_c1_g1, Pdensi_DN14857_c0_g1d342973, Pdensi_DN14895_c0_g1, Pdensi_DN14965_c0_g1d465570, Pdensi_DN15221_c0_g1d214…
GO:0016682	6.61936980902832e-13	1	15	53	oxidoreductase activity, acting on diphenols and related substances as donors, oxygen as acceptor	MF	2.19047470112818e-10	MF oxidoreductase activity, acting on diphenols and related substances as donors, oxygen as acceptor	Pdensi_DN11539_c0_g1d336199, Pdensi_DN14043_c1_g1d523607, Pdensi_DN19175_c0_g1d286055, Pdensi_DN20631_c2_g1, Pdensi_DN23962_c0_g1d22019, Pdensi_DN24254_c0_g1d71533, Pdensi_DN33782_c0_g1d373899, Pdensi_DN37294_c0_g1d569935, Pdensi_DN37388_c0_g1d240449, Pdensi_DN40201_c0_g1, Pdensi_DN40201_c0_g1d91606, Pdensi_DN9427_c0_g1d453810, Pdensi_GG_134561_c0_g1, Pdensi_GG_33289_c0_g1, Pdensi_GG_57820_c0_g1
GO:0016053	8.87818410521759e-13	1	43	539	organic acid biosynthetic process	BP	2.78729451754575e-10	BP organic acid biosynthetic process	Pdensi_DN10531_c0_g1d455577, Pdensi_DN11042_c0_g1d104080, Pdensi_DN11851_c0_g1d458179, Pdensi_DN12647_c0_g2, Pdensi_DN12981_c0_g2, Pdensi_DN14040_c0_g1d213034, Pdensi_DN14115_c0_g2, Pdensi_DN14492_c3_g2, Pdensi_DN14653_c0_g1d108253, Pdensi_DN14965_c0_g1d465570, Pdensi_DN16483_c0_g1, Pdensi_DN17771_c0_g1, Pdensi_DN18533_c0_g1d479350, Pdensi_DN18796_c1_g3, Pdensi_DN19471_c0_g1d358612, Pdensi_DN2057…
GO:0046394	8.87818410521759e-13	1	43	539	carboxylic acid biosynthetic process	BP	2.78729451754575e-10	BP carboxylic acid biosynthetic process	Pdensi_DN10531_c0_g1d455577, Pdensi_DN11042_c0_g1d104080, Pdensi_DN11851_c0_g1d458179, Pdensi_DN12647_c0_g2, Pdensi_DN12981_c0_g2, Pdensi_DN14040_c0_g1d213034, Pdensi_DN14115_c0_g2, Pdensi_DN14492_c3_g2, Pdensi_DN14653_c0_g1d108253, Pdensi_DN14965_c0_g1d465570, Pdensi_DN16483_c0_g1, Pdensi_DN17771_c0_g1, Pdensi_DN18533_c0_g1d479350, Pdensi_DN18796_c1_g3, Pdensi_DN19471_c0_g1d358612, Pdensi_DN2057…
GO:0044711	1.37592842860949e-12	1	87	1720	NA	NA	4.21171691997363e-10	none	Pdensi_DN10531_c0_g1d455577, Pdensi_DN11042_c0_g1d104080, Pdensi_DN11851_c0_g1d458179, Pdensi_DN12647_c0_g2, Pdensi_DN12981_c0_g2, Pdensi_DN13671_c0_g1, Pdensi_DN14040_c0_g1d213034, Pdensi_DN14115_c0_g2, Pdensi_DN14492_c3_g2, Pdensi_DN14528_c0_g1, Pdensi_DN14572_c0_g2d180081, Pdensi_DN14653_c0_g1d108253, Pdensi_DN14706_c0_g1d53366, Pdensi_DN14735_c0_g1, Pdensi_DN14965_c0_g1d465570, Pdensi_DN15521…
GO:0044550	1.49146990566993e-12	1	26	205	secondary metabolite biosynthetic process	BP	4.45403842073722e-10	BP secondary metabolite biosynthetic process	Pdensi_DN11042_c0_g1d104080, Pdensi_DN12981_c0_g2, Pdensi_DN14492_c3_g2, Pdensi_DN14528_c0_g1, Pdensi_DN14653_c0_g1d108253, Pdensi_DN14735_c0_g1, Pdensi_DN17377_c0_g1, Pdensi_DN18962_c1_g1, Pdensi_DN19456_c1_g2, Pdensi_DN19471_c0_g1d358612, Pdensi_DN19519_c0_g5, Pdensi_DN21049_c2_g1, Pdensi_DN23914_c0_g1d497570, Pdensi_DN24354_c2_g1, Pdensi_DN24773_c0_g1d555703, Pdensi_DN25054_c0_g2, Pdensi_DN261…
GO:0006629	2.39651113196203e-12	1	66	1139	lipid metabolic process	BP	6.9392488018966e-10	BP lipid metabolic process	Pdensi_DN10374_c0_g1d334259, Pdensi_DN10400_c0_g1d519127, Pdensi_DN11042_c0_g1d104080, Pdensi_DN11851_c0_g1d458179, Pdensi_DN12647_c0_g2, Pdensi_DN12981_c0_g2, Pdensi_DN13422_c0_g1d391646, Pdensi_DN14040_c0_g1d213034, Pdensi_DN14115_c0_g2, Pdensi_DN14653_c0_g1d108253, Pdensi_DN14706_c0_g1d53366, Pdensi_DN14965_c0_g1d465570, Pdensi_DN15483_c1_g3, Pdensi_DN15579_c0_g1d467163, Pdensi_DN16309_c0_g1d2…
GO:0044425	2.4370115851156e-12	1	165	4330	membrane part	CC	6.9392488018966e-10	CC membrane part	Pdensi_DN10400_c0_g1d519127, Pdensi_DN10553_c0_g1d103553, Pdensi_DN10914_c0_g1d387447, Pdensi_DN11042_c0_g1d104080, Pdensi_DN11137_c0_g1, Pdensi_DN11848_c0_g1d5764, Pdensi_DN11851_c0_g1d458179, Pdensi_DN11970_c0_g1d5850, Pdensi_DN12241_c0_g2, Pdensi_DN12647_c0_g2, Pdensi_DN12891_c0_g1d338749, Pdensi_DN12969_c0_g1d51365, Pdensi_DN12981_c0_g2, Pdensi_DN13341_c0_g1d461319, Pdensi_DN13467_c0_g1d52269…
GO:0001101	2.55919246077587e-12	1	54	837	response to acid chemical	BP	7.12153465675904e-10	BP response to acid chemical	Pdensi_DN10090_c0_g1d4523, Pdensi_DN10914_c0_g1d387447, Pdensi_DN11148_c0_g1d335521, Pdensi_DN13806_c0_g1, Pdensi_DN13977_c0_g1d340966, Pdensi_DN14452_c0_g1d274013, Pdensi_DN14492_c3_g2, Pdensi_DN15400_c0_g2, Pdensi_DN16057_c0_g1d183538, Pdensi_DN16132_c1_g2, Pdensi_DN16340_c0_g2, Pdensi_DN16462_c0_g2, Pdensi_DN17022_c2_g2, Pdensi_DN17239_c0_g1d400552, Pdensi_DN18057_c0_g3, Pdensi_DN18434_c0_g1d2…
GO:0032787	2.8777372264954e-12	1	44	582	monocarboxylic acid metabolic process	BP	7.83000324471325e-10	BP monocarboxylic acid metabolic process	Pdensi_DN11042_c0_g1d104080, Pdensi_DN11851_c0_g1d458179, Pdensi_DN12647_c0_g2, Pdensi_DN12981_c0_g2, Pdensi_DN14040_c0_g1d213034, Pdensi_DN14115_c0_g2, Pdensi_DN14492_c3_g2, Pdensi_DN14653_c0_g1d108253, Pdensi_DN14965_c0_g1d465570, Pdensi_DN15715_c0_g1d277050, Pdensi_DN16483_c0_g1, Pdensi_DN17022_c2_g2, Pdensi_DN18533_c0_g1d479350, Pdensi_DN18796_c1_g3, Pdensi_DN18962_c1_g1, Pdensi_DN19471_c0_g1…
GO:0010033	4.01032690084134e-12	1	68	1228	response to organic substance	BP	1.06744440378046e-09	BP response to organic substance	Pdensi_DN10258_c0_g1d266747, Pdensi_DN10914_c0_g1d387447, Pdensi_DN11148_c0_g1d335521, Pdensi_DN11623_c0_g1d520347, Pdensi_DN11672_c0_g1d210870, Pdensi_DN12328_c0_g2d459218, Pdensi_DN13806_c0_g1, Pdensi_DN13977_c0_g1d340966, Pdensi_DN14452_c0_g1d274013, Pdensi_DN14492_c3_g2, Pdensi_DN14857_c0_g1d342973, Pdensi_DN15400_c0_g2, Pdensi_DN16057_c0_g1d183538, Pdensi_DN16340_c0_g2, Pdensi_DN16462_c0_g2,…
GO:0008610	4.79385442309122e-12	1	46	637	lipid biosynthetic process	BP	1.24885007566657e-09	BP lipid biosynthetic process	Pdensi_DN11042_c0_g1d104080, Pdensi_DN11851_c0_g1d458179, Pdensi_DN12647_c0_g2, Pdensi_DN12981_c0_g2, Pdensi_DN14040_c0_g1d213034, Pdensi_DN14115_c0_g2, Pdensi_DN14653_c0_g1d108253, Pdensi_DN14706_c0_g1d53366, Pdensi_DN14965_c0_g1d465570, Pdensi_DN16309_c0_g1d278549, Pdensi_DN16483_c0_g1, Pdensi_DN16858_c0_g3, Pdensi_DN17409_c0_g2, Pdensi_DN18533_c0_g1d479350, Pdensi_DN18796_c1_g3, Pdensi_DN19456…
GO:0016679	6.20523140931789e-12	1	15	61	oxidoreductase activity, acting on diphenols and related substances as donors	MF	1.5828511119935e-09	MF oxidoreductase activity, acting on diphenols and related substances as donors	Pdensi_DN11539_c0_g1d336199, Pdensi_DN14043_c1_g1d523607, Pdensi_DN19175_c0_g1d286055, Pdensi_DN20631_c2_g1, Pdensi_DN23962_c0_g1d22019, Pdensi_DN24254_c0_g1d71533, Pdensi_DN33782_c0_g1d373899, Pdensi_DN37294_c0_g1d569935, Pdensi_DN37388_c0_g1d240449, Pdensi_DN40201_c0_g1, Pdensi_DN40201_c0_g1d91606, Pdensi_DN9427_c0_g1d453810, Pdensi_GG_134561_c0_g1, Pdensi_GG_33289_c0_g1, Pdensi_GG_57820_c0_g1
GO:0009699	9.06421814211349e-12	1	24	187	phenylpropanoid biosynthetic process	BP	2.26494463126607e-09	BP phenylpropanoid biosynthetic process	Pdensi_DN11042_c0_g1d104080, Pdensi_DN12981_c0_g2, Pdensi_DN14492_c3_g2, Pdensi_DN14653_c0_g1d108253, Pdensi_DN14735_c0_g1, Pdensi_DN17377_c0_g1, Pdensi_DN19456_c1_g2, Pdensi_DN19471_c0_g1d358612, Pdensi_DN19519_c0_g5, Pdensi_DN21049_c2_g1, Pdensi_DN23914_c0_g1d497570, Pdensi_DN24354_c2_g1, Pdensi_DN24773_c0_g1d555703, Pdensi_DN25054_c0_g2, Pdensi_DN26156_c0_g1, Pdensi_DN2938_c0_g1, Pdensi_DN3738…
GO:0042221	1.47731311286965e-11	1	87	1825	response to chemical	BP	3.61764435079521e-09	BP response to chemical	Pdensi_DN10090_c0_g1d4523, Pdensi_DN10258_c0_g1d266747, Pdensi_DN10914_c0_g1d387447, Pdensi_DN11148_c0_g1d335521, Pdensi_DN11623_c0_g1d520347, Pdensi_DN11672_c0_g1d210870, Pdensi_DN12328_c0_g2d459218, Pdensi_DN13806_c0_g1, Pdensi_DN13977_c0_g1d340966, Pdensi_DN14043_c1_g1d523607, Pdensi_DN14452_c0_g1d274013, Pdensi_DN14492_c3_g2, Pdensi_DN14735_c0_g1, Pdensi_DN14857_c0_g1d342973, Pdensi_DN15400_c…
GO:0016998	2.33856052487184e-11	1	12	37	cell wall macromolecule catabolic process	BP	5.61437942480997e-09	BP cell wall macromolecule catabolic process	Pdensi_DN12819_c0_g1d460270, Pdensi_DN14230_c0_g3, Pdensi_DN14923_c1_g7, Pdensi_DN15418_c0_g2d466840, Pdensi_DN20706_c1_g6, Pdensi_DN20784_c0_g1, Pdensi_DN21985_c0_g2, Pdensi_DN22250_c0_g2d67184, Pdensi_DN9005_c0_g1d265316, Pdensi_GG_108346_c0_g1, Pdensi_GG_37132_c0_g1, Pdensi_GG_57086_c0_g1
GO:0009725	3.57768271874436e-11	1	52	846	response to hormone	BP	8.42406677082806e-09	BP response to hormone	Pdensi_DN10258_c0_g1d266747, Pdensi_DN10914_c0_g1d387447, Pdensi_DN11148_c0_g1d335521, Pdensi_DN11623_c0_g1d520347, Pdensi_DN11672_c0_g1d210870, Pdensi_DN12328_c0_g2d459218, Pdensi_DN13806_c0_g1, Pdensi_DN13977_c0_g1d340966, Pdensi_DN14452_c0_g1d274013, Pdensi_DN14492_c3_g2, Pdensi_DN14857_c0_g1d342973, Pdensi_DN15400_c0_g2, Pdensi_DN16057_c0_g1d183538, Pdensi_DN16340_c0_g2, Pdensi_DN16462_c0_g2,…
GO:0016747	5.08534644608809e-11	1	31	340	transferase activity, transferring acyl groups other than amino-acyl groups	MF	1.17481097897929e-08	MF transferase activity, transferring acyl groups other than amino-acyl groups	Pdensi_DN10400_c0_g1d519127, Pdensi_DN12647_c0_g2, Pdensi_DN14040_c0_g1d213034, Pdensi_DN14115_c0_g2, Pdensi_DN14706_c0_g1d53366, Pdensi_DN15837_c1_g1, Pdensi_DN16483_c0_g1, Pdensi_DN16858_c0_g3, Pdensi_DN17377_c0_g1, Pdensi_DN17409_c0_g2, Pdensi_DN17939_c0_g1d352565, Pdensi_DN18385_c0_g1d115059, Pdensi_DN18533_c0_g1d479350, Pdensi_DN18694_c0_g1, Pdensi_DN18694_c0_g1d284318, Pdensi_DN19656_c0_g1d…
GO:0046274	5.93302333039914e-11	1	12	40	lignin catabolic process	BP	1.31383500218563e-08	BP lignin catabolic process	Pdensi_DN11539_c0_g1d336199, Pdensi_DN14043_c1_g1d523607, Pdensi_DN19175_c0_g1d286055, Pdensi_DN20631_c2_g1, Pdensi_DN33782_c0_g1d373899, Pdensi_DN37388_c0_g1d240449, Pdensi_DN40201_c0_g1, Pdensi_DN40201_c0_g1d91606, Pdensi_DN9427_c0_g1d453810, Pdensi_GG_134561_c0_g1, Pdensi_GG_33289_c0_g1, Pdensi_GG_57820_c0_g1
GO:0052716	5.93302333039914e-11	1	12	40	hydroquinone:oxygen oxidoreductase activity	MF	1.31383500218563e-08	MF hydroquinone:oxygen oxidoreductase activity	Pdensi_DN11539_c0_g1d336199, Pdensi_DN14043_c1_g1d523607, Pdensi_DN19175_c0_g1d286055, Pdensi_DN20631_c2_g1, Pdensi_DN33782_c0_g1d373899, Pdensi_DN37388_c0_g1d240449, Pdensi_DN40201_c0_g1, Pdensi_DN40201_c0_g1d91606, Pdensi_DN9427_c0_g1d453810, Pdensi_GG_134561_c0_g1, Pdensi_GG_33289_c0_g1, Pdensi_GG_57820_c0_g1
GO:0000977	6.00904607337432e-11	1	17	96	RNA polymerase II regulatory region sequence-specific DNA binding	MF	1.31383500218563e-08	MF RNA polymerase II regulatory region sequence-specific DNA binding	Pdensi_DN14863_c0_g1d342967, Pdensi_DN15221_c0_g1d214075, Pdensi_DN18039_c1_g1, Pdensi_DN18588_c0_g2, Pdensi_DN20100_c0_g1d489240, Pdensi_DN20468_c2_g3, Pdensi_DN20551_c2_g1, Pdensi_DN23629_c0_g4, Pdensi_DN24432_c0_g2, Pdensi_DN24610_c0_g1, Pdensi_DN25015_c0_g3, Pdensi_DN25070_c0_g1d22838, Pdensi_DN26605_c1_g1, Pdensi_DN31754_c0_g1, Pdensi_DN35582_c2_g1, Pdensi_DN8321_c0_g1d102256, Pdensi_DN9616_…
GO:0044036	6.35896616564225e-11	1	23	190	cell wall macromolecule metabolic process	BP	1.36595055670392e-08	BP cell wall macromolecule metabolic process	Pdensi_DN12819_c0_g1d460270, Pdensi_DN13283_c0_g1d271643, Pdensi_DN14230_c0_g3, Pdensi_DN14923_c1_g7, Pdensi_DN15418_c0_g2d466840, Pdensi_DN17377_c0_g1, Pdensi_DN18297_c1_g3, Pdensi_DN19018_c0_g1d356574, Pdensi_DN19667_c0_g1d534673, Pdensi_DN20250_c0_g5, Pdensi_DN20706_c1_g6, Pdensi_DN20784_c0_g1, Pdensi_DN21624_c0_g2d540410, Pdensi_DN21985_c0_g2, Pdensi_DN22250_c0_g2d67184, Pdensi_DN23914_c0_g1d…
GO:0001012	8.97903468480612e-11	1	17	99	RNA polymerase II regulatory region DNA binding	MF	1.88038940231314e-08	MF RNA polymerase II regulatory region DNA binding	Pdensi_DN14863_c0_g1d342967, Pdensi_DN15221_c0_g1d214075, Pdensi_DN18039_c1_g1, Pdensi_DN18588_c0_g2, Pdensi_DN20100_c0_g1d489240, Pdensi_DN20468_c2_g3, Pdensi_DN20551_c2_g1, Pdensi_DN23629_c0_g4, Pdensi_DN24432_c0_g2, Pdensi_DN24610_c0_g1, Pdensi_DN25015_c0_g3, Pdensi_DN25070_c0_g1d22838, Pdensi_DN26605_c1_g1, Pdensi_DN31754_c0_g1, Pdensi_DN35582_c2_g1, Pdensi_DN8321_c0_g1d102256, Pdensi_DN9616_…
GO:0016746	9.06100741068891e-11	1	32	370	transferase activity, transferring acyl groups	MF	1.88038940231314e-08	MF transferase activity, transferring acyl groups	Pdensi_DN10400_c0_g1d519127, Pdensi_DN12647_c0_g2, Pdensi_DN14040_c0_g1d213034, Pdensi_DN14115_c0_g2, Pdensi_DN14706_c0_g1d53366, Pdensi_DN15837_c1_g1, Pdensi_DN16483_c0_g1, Pdensi_DN16858_c0_g3, Pdensi_DN17377_c0_g1, Pdensi_DN17409_c0_g2, Pdensi_DN17939_c0_g1d352565, Pdensi_DN18385_c0_g1d115059, Pdensi_DN18533_c0_g1d479350, Pdensi_DN18694_c0_g1, Pdensi_DN18694_c0_g1d284318, Pdensi_DN19656_c0_g1d…
GO:0009719	1.29203017600527e-10	1	52	879	response to endogenous stimulus	BP	2.63660291250143e-08	BP response to endogenous stimulus	Pdensi_DN10258_c0_g1d266747, Pdensi_DN10914_c0_g1d387447, Pdensi_DN11148_c0_g1d335521, Pdensi_DN11623_c0_g1d520347, Pdensi_DN11672_c0_g1d210870, Pdensi_DN12328_c0_g2d459218, Pdensi_DN13806_c0_g1, Pdensi_DN13977_c0_g1d340966, Pdensi_DN14452_c0_g1d274013, Pdensi_DN14492_c3_g2, Pdensi_DN14857_c0_g1d342973, Pdensi_DN15400_c0_g2, Pdensi_DN16057_c0_g1d183538, Pdensi_DN16340_c0_g2, Pdensi_DN16462_c0_g2,…
GO:0006355	1.76784318424356e-10	1	70	1424	regulation of transcription, DNA-templated	BP	3.54470999468667e-08	BP regulation of transcription, DNA-templated	Pdensi_DN10618_c0_g1d103684, Pdensi_DN10619_c0_g1d103663, Pdensi_DN11137_c0_g1, Pdensi_DN11148_c0_g1d335521, Pdensi_DN12202_c0_g1d389479, Pdensi_DN12328_c0_g2d459218, Pdensi_DN12936_c0_g1d6825, Pdensi_DN13368_c0_g1d177692, Pdensi_DN14577_c1_g1, Pdensi_DN14863_c0_g1d342967, Pdensi_DN15221_c0_g1d214075, Pdensi_DN15400_c0_g2, Pdensi_DN15521_c0_g1, Pdensi_DN15656_c1_g2, Pdensi_DN16905_c1_g1, Pdensi_D…
GO:1903506	1.82388704398285e-10	1	70	1425	regulation of nucleic acid-templated transcription	BP	3.54470999468667e-08	BP regulation of nucleic acid-templated transcription	Pdensi_DN10618_c0_g1d103684, Pdensi_DN10619_c0_g1d103663, Pdensi_DN11137_c0_g1, Pdensi_DN11148_c0_g1d335521, Pdensi_DN12202_c0_g1d389479, Pdensi_DN12328_c0_g2d459218, Pdensi_DN12936_c0_g1d6825, Pdensi_DN13368_c0_g1d177692, Pdensi_DN14577_c1_g1, Pdensi_DN14863_c0_g1d342967, Pdensi_DN15221_c0_g1d214075, Pdensi_DN15400_c0_g2, Pdensi_DN15521_c0_g1, Pdensi_DN15656_c1_g2, Pdensi_DN16905_c1_g1, Pdensi_D…
GO:2001141	1.82388704398285e-10	1	70	1425	regulation of RNA biosynthetic process	BP	3.54470999468667e-08	BP regulation of RNA biosynthetic process	Pdensi_DN10618_c0_g1d103684, Pdensi_DN10619_c0_g1d103663, Pdensi_DN11137_c0_g1, Pdensi_DN11148_c0_g1d335521, Pdensi_DN12202_c0_g1d389479, Pdensi_DN12328_c0_g2d459218, Pdensi_DN12936_c0_g1d6825, Pdensi_DN13368_c0_g1d177692, Pdensi_DN14577_c1_g1, Pdensi_DN14863_c0_g1d342967, Pdensi_DN15221_c0_g1d214075, Pdensi_DN15400_c0_g2, Pdensi_DN15521_c0_g1, Pdensi_DN15656_c1_g2, Pdensi_DN16905_c1_g1, Pdensi_D…
GO:0009058	3.56850985632733e-10	1	115	2844	biosynthetic process	BP	6.82700541888623e-08	BP biosynthetic process	Pdensi_DN10531_c0_g1d455577, Pdensi_DN11042_c0_g1d104080, Pdensi_DN11137_c0_g1, Pdensi_DN11851_c0_g1d458179, Pdensi_DN12647_c0_g2, Pdensi_DN12981_c0_g2, Pdensi_DN13058_c0_g1d460568, Pdensi_DN13671_c0_g1, Pdensi_DN14040_c0_g1d213034, Pdensi_DN14115_c0_g2, Pdensi_DN14492_c3_g2, Pdensi_DN14528_c0_g1, Pdensi_DN14572_c0_g2d180081, Pdensi_DN14653_c0_g1d108253, Pdensi_DN14706_c0_g1d53366, Pdensi_DN14735…
GO:0046271	3.89587306688618e-10	0.999999999977604	12	46	phenylpropanoid catabolic process	BP	7.33862612783914e-08	BP phenylpropanoid catabolic process	Pdensi_DN11539_c0_g1d336199, Pdensi_DN14043_c1_g1d523607, Pdensi_DN19175_c0_g1d286055, Pdensi_DN20631_c2_g1, Pdensi_DN33782_c0_g1d373899, Pdensi_DN37388_c0_g1d240449, Pdensi_DN40201_c0_g1, Pdensi_DN40201_c0_g1d91606, Pdensi_DN9427_c0_g1d453810, Pdensi_GG_134561_c0_g1, Pdensi_GG_33289_c0_g1, Pdensi_GG_57820_c0_g1
GO:0047196	4.36218640866731e-10	0.99999999998798	9	21	long-chain-alcohol O-fatty-acyltransferase activity	MF	7.85450152760626e-08	MF long-chain-alcohol O-fatty-acyltransferase activity	Pdensi_DN10400_c0_g1d519127, Pdensi_DN14706_c0_g1d53366, Pdensi_DN16858_c0_g3, Pdensi_DN17409_c0_g2, Pdensi_DN19656_c0_g1d15592, Pdensi_DN21349_c1_g6, Pdensi_DN24634_c1_g2d555220, Pdensi_DN3713_c0_g1d448054, Pdensi_GG_121614_c0_g1
GO:0102966	4.36218640866731e-10	0.99999999998798	9	21	arachidoyl-CoA:1-dodecanol O-acyltransferase activity	MF	7.85450152760626e-08	MF arachidoyl-CoA:1-dodecanol O-acyltransferase activity	Pdensi_DN10400_c0_g1d519127, Pdensi_DN14706_c0_g1d53366, Pdensi_DN16858_c0_g3, Pdensi_DN17409_c0_g2, Pdensi_DN19656_c0_g1d15592, Pdensi_DN21349_c1_g6, Pdensi_DN24634_c1_g2d555220, Pdensi_DN3713_c0_g1d448054, Pdensi_GG_121614_c0_g1
GO:0103095	4.36218640866731e-10	0.99999999998798	9	21	wax ester synthase activity	MF	7.85450152760626e-08	MF wax ester synthase activity	Pdensi_DN10400_c0_g1d519127, Pdensi_DN14706_c0_g1d53366, Pdensi_DN16858_c0_g3, Pdensi_DN17409_c0_g2, Pdensi_DN19656_c0_g1d15592, Pdensi_DN21349_c1_g6, Pdensi_DN24634_c1_g2d555220, Pdensi_DN3713_c0_g1d448054, Pdensi_GG_121614_c0_g1
GO:0006631	4.90807091379257e-10	1	28	310	fatty acid metabolic process	BP	8.70933627079366e-08	BP fatty acid metabolic process	Pdensi_DN11042_c0_g1d104080, Pdensi_DN11851_c0_g1d458179, Pdensi_DN12647_c0_g2, Pdensi_DN12981_c0_g2, Pdensi_DN14040_c0_g1d213034, Pdensi_DN14115_c0_g2, Pdensi_DN14653_c0_g1d108253, Pdensi_DN14965_c0_g1d465570, Pdensi_DN16483_c0_g1, Pdensi_DN18533_c0_g1d479350, Pdensi_DN18796_c1_g3, Pdensi_DN18962_c1_g1, Pdensi_DN19471_c0_g1d358612, Pdensi_DN20685_c1_g1, Pdensi_DN22133_c2_g3, Pdensi_DN22547_c0_g1…
GO:1901576	5.58709231689862e-10	1	110	2699	organic substance biosynthetic process	BP	9.77262261830096e-08	BP organic substance biosynthetic process	Pdensi_DN10531_c0_g1d455577, Pdensi_DN11042_c0_g1d104080, Pdensi_DN11137_c0_g1, Pdensi_DN11851_c0_g1d458179, Pdensi_DN12647_c0_g2, Pdensi_DN12981_c0_g2, Pdensi_DN13671_c0_g1, Pdensi_DN14040_c0_g1d213034, Pdensi_DN14115_c0_g2, Pdensi_DN14492_c3_g2, Pdensi_DN14528_c0_g1, Pdensi_DN14572_c0_g2d180081, Pdensi_DN14653_c0_g1d108253, Pdensi_DN14706_c0_g1d53366, Pdensi_DN14735_c0_g1, Pdensi_DN14965_c0_g1d…
GO:0045944	5.99947398251851e-10	0.999999999921522	20	164	positive regulation of transcription by RNA polymerase II	BP	1.034613513267e-07	BP positive regulation of transcription by RNA polymerase II	Pdensi_DN11137_c0_g1, Pdensi_DN14863_c0_g1d342967, Pdensi_DN15221_c0_g1d214075, Pdensi_DN15521_c0_g1, Pdensi_DN18588_c0_g2, Pdensi_DN20100_c0_g1d489240, Pdensi_DN20468_c2_g3, Pdensi_DN20551_c2_g1, Pdensi_DN21250_c0_g2, Pdensi_DN23629_c0_g4, Pdensi_DN24432_c0_g2, Pdensi_DN24610_c0_g1, Pdensi_DN25015_c0_g3, Pdensi_DN25070_c0_g1d22838, Pdensi_DN26605_c1_g1, Pdensi_DN31754_c0_g1, Pdensi_DN35582_c2_g1…
GO:0045893	6.79283449379817e-10	1	32	413	positive regulation of transcription, DNA-templated	BP	1.15515924363979e-07	BP positive regulation of transcription, DNA-templated	Pdensi_DN11137_c0_g1, Pdensi_DN12202_c0_g1d389479, Pdensi_DN14577_c1_g1, Pdensi_DN14863_c0_g1d342967, Pdensi_DN15221_c0_g1d214075, Pdensi_DN15400_c0_g2, Pdensi_DN15521_c0_g1, Pdensi_DN17239_c0_g1d400552, Pdensi_DN18057_c0_g3, Pdensi_DN18434_c0_g1d283766, Pdensi_DN18588_c0_g2, Pdensi_DN19025_c1_g4, Pdensi_DN19588_c0_g6, Pdensi_DN20100_c0_g1d489240, Pdensi_DN20468_c2_g3, Pdensi_DN20498_c1_g1d120044…
GO:0051252	7.60996969799945e-10	1	71	1509	regulation of RNA metabolic process	BP	1.27638998605898e-07	BP regulation of RNA metabolic process	Pdensi_DN10618_c0_g1d103684, Pdensi_DN10619_c0_g1d103663, Pdensi_DN11137_c0_g1, Pdensi_DN11148_c0_g1d335521, Pdensi_DN12202_c0_g1d389479, Pdensi_DN12328_c0_g2d459218, Pdensi_DN12936_c0_g1d6825, Pdensi_DN13368_c0_g1d177692, Pdensi_DN14577_c1_g1, Pdensi_DN14863_c0_g1d342967, Pdensi_DN14878_c0_g1d53491, Pdensi_DN15221_c0_g1d214075, Pdensi_DN15400_c0_g2, Pdensi_DN15521_c0_g1, Pdensi_DN15656_c1_g2, Pd…
GO:1902680	8.10352271313075e-10	1	32	416	positive regulation of RNA biosynthetic process	BP	1.32292709466097e-07	BP positive regulation of RNA biosynthetic process	Pdensi_DN11137_c0_g1, Pdensi_DN12202_c0_g1d389479, Pdensi_DN14577_c1_g1, Pdensi_DN14863_c0_g1d342967, Pdensi_DN15221_c0_g1d214075, Pdensi_DN15400_c0_g2, Pdensi_DN15521_c0_g1, Pdensi_DN17239_c0_g1d400552, Pdensi_DN18057_c0_g3, Pdensi_DN18434_c0_g1d283766, Pdensi_DN18588_c0_g2, Pdensi_DN19025_c1_g4, Pdensi_DN19588_c0_g6, Pdensi_DN20100_c0_g1d489240, Pdensi_DN20468_c2_g3, Pdensi_DN20498_c1_g1d120044…
GO:1903508	8.10352271313075e-10	1	32	416	positive regulation of nucleic acid-templated transcription	BP	1.32292709466097e-07	BP positive regulation of nucleic acid-templated transcription	Pdensi_DN11137_c0_g1, Pdensi_DN12202_c0_g1d389479, Pdensi_DN14577_c1_g1, Pdensi_DN14863_c0_g1d342967, Pdensi_DN15221_c0_g1d214075, Pdensi_DN15400_c0_g2, Pdensi_DN15521_c0_g1, Pdensi_DN17239_c0_g1d400552, Pdensi_DN18057_c0_g3, Pdensi_DN18434_c0_g1d283766, Pdensi_DN18588_c0_g2, Pdensi_DN19025_c1_g4, Pdensi_DN19588_c0_g6, Pdensi_DN20100_c0_g1d489240, Pdensi_DN20468_c2_g3, Pdensi_DN20498_c1_g1d120044…
GO:0043436	9.28768752033267e-10	1	59	1111	oxoacid metabolic process	BP	1.49629534209149e-07	BP oxoacid metabolic process	Pdensi_DN10531_c0_g1d455577, Pdensi_DN11042_c0_g1d104080, Pdensi_DN11851_c0_g1d458179, Pdensi_DN12647_c0_g2, Pdensi_DN12936_c0_g1d6825, Pdensi_DN12981_c0_g2, Pdensi_DN13058_c0_g1d460568, Pdensi_DN14040_c0_g1d213034, Pdensi_DN14115_c0_g2, Pdensi_DN14492_c3_g2, Pdensi_DN14572_c0_g2d180081, Pdensi_DN14653_c0_g1d108253, Pdensi_DN14965_c0_g1d465570, Pdensi_DN15715_c0_g1d277050, Pdensi_DN16483_c0_g1, P…
GO:0009056	9.74769399158993e-10	1	80	1752	catabolic process	BP	1.55000993809126e-07	BP catabolic process	Pdensi_DN10374_c0_g1d334259, Pdensi_DN10697_c0_g1d49317, Pdensi_DN11539_c0_g1d336199, Pdensi_DN12769_c0_g2, Pdensi_DN12819_c0_g1d460270, Pdensi_DN13422_c0_g1d391646, Pdensi_DN14043_c1_g1d523607, Pdensi_DN14230_c0_g3, Pdensi_DN14735_c0_g1, Pdensi_DN14857_c0_g1d342973, Pdensi_DN14895_c0_g1, Pdensi_DN14923_c1_g7, Pdensi_DN15086_c0_g3d465863, Pdensi_DN15418_c0_g2d466840, Pdensi_DN15483_c1_g3, Pdensi_…
GO:0009812	1.03482966222882e-09	0.9999999998533	19	145	flavonoid metabolic process	BP	1.62441722876022e-07	BP flavonoid metabolic process	Pdensi_DN16262_c0_g1, Pdensi_DN16309_c0_g1d278549, Pdensi_DN17434_c0_g1, Pdensi_DN18533_c0_g1d479350, Pdensi_DN18694_c0_g1, Pdensi_DN18694_c0_g1d284318, Pdensi_DN20611_c0_g2, Pdensi_DN21992_c0_g1d124522, Pdensi_DN23164_c0_g3d547144, Pdensi_DN24374_c1_g3, Pdensi_DN24891_c0_g1d498445, Pdensi_DN25334_c1_g2, Pdensi_DN26304_c1_g1, Pdensi_DN27282_c0_g1d430792, Pdensi_DN32414_c0_g1d145300, Pdensi_DN3830…
GO:0006082	1.06082155680237e-09	1	59	1115	organic acid metabolic process	BP	1.64413913183396e-07	BP organic acid metabolic process	Pdensi_DN10531_c0_g1d455577, Pdensi_DN11042_c0_g1d104080, Pdensi_DN11851_c0_g1d458179, Pdensi_DN12647_c0_g2, Pdensi_DN12936_c0_g1d6825, Pdensi_DN12981_c0_g2, Pdensi_DN13058_c0_g1d460568, Pdensi_DN14040_c0_g1d213034, Pdensi_DN14115_c0_g2, Pdensi_DN14492_c3_g2, Pdensi_DN14572_c0_g2d180081, Pdensi_DN14653_c0_g1d108253, Pdensi_DN14965_c0_g1d465570, Pdensi_DN15715_c0_g1d277050, Pdensi_DN16483_c0_g1, P…
GO:0044283	1.18220528563121e-09	1	43	677	small molecule biosynthetic process	BP	1.80936518965857e-07	BP small molecule biosynthetic process	Pdensi_DN10531_c0_g1d455577, Pdensi_DN11042_c0_g1d104080, Pdensi_DN11851_c0_g1d458179, Pdensi_DN12647_c0_g2, Pdensi_DN12981_c0_g2, Pdensi_DN14040_c0_g1d213034, Pdensi_DN14115_c0_g2, Pdensi_DN14492_c3_g2, Pdensi_DN14653_c0_g1d108253, Pdensi_DN14965_c0_g1d465570, Pdensi_DN16483_c0_g1, Pdensi_DN17771_c0_g1, Pdensi_DN18533_c0_g1d479350, Pdensi_DN18796_c1_g3, Pdensi_DN19471_c0_g1d358612, Pdensi_DN2057…
GO:0010557	1.49250101531676e-09	1	34	475	positive regulation of macromolecule biosynthetic process	BP	2.2560719051282e-07	BP positive regulation of macromolecule biosynthetic process	Pdensi_DN11137_c0_g1, Pdensi_DN12202_c0_g1d389479, Pdensi_DN14577_c1_g1, Pdensi_DN14863_c0_g1d342967, Pdensi_DN15221_c0_g1d214075, Pdensi_DN15400_c0_g2, Pdensi_DN15521_c0_g1, Pdensi_DN17239_c0_g1d400552, Pdensi_DN18057_c0_g3, Pdensi_DN18434_c0_g1d283766, Pdensi_DN18588_c0_g2, Pdensi_DN19025_c1_g4, Pdensi_DN19588_c0_g6, Pdensi_DN20100_c0_g1d489240, Pdensi_DN20468_c2_g3, Pdensi_DN20498_c1_g1d120044…
GO:0033993	1.62622370330969e-09	1	33	443	response to lipid	BP	2.42822963699071e-07	BP response to lipid	Pdensi_DN10258_c0_g1d266747, Pdensi_DN11148_c0_g1d335521, Pdensi_DN12328_c0_g2d459218, Pdensi_DN13806_c0_g1, Pdensi_DN13977_c0_g1d340966, Pdensi_DN14492_c3_g2, Pdensi_DN15400_c0_g2, Pdensi_DN16057_c0_g1d183538, Pdensi_DN16462_c0_g2, Pdensi_DN17239_c0_g1d400552, Pdensi_DN19896_c0_g1, Pdensi_DN20311_c1_g1d16738, Pdensi_DN21049_c2_g1, Pdensi_DN22125_c1_g1d125322, Pdensi_DN23377_c0_g3d548222, Pdensi_…
GO:0003677	1.82818134231398e-09	1	92	2199	DNA binding	MF	2.69689787413162e-07	MF DNA binding	Pdensi_DN10618_c0_g1d103684, Pdensi_DN10619_c0_g1d103663, Pdensi_DN11137_c0_g1, Pdensi_DN11148_c0_g1d335521, Pdensi_DN12202_c0_g1d389479, Pdensi_DN12328_c0_g2d459218, Pdensi_DN12936_c0_g1d6825, Pdensi_DN13368_c0_g1d177692, Pdensi_DN13806_c0_g1, Pdensi_DN14452_c0_g1d274013, Pdensi_DN14492_c3_g2, Pdensi_DN14577_c1_g1, Pdensi_DN14863_c0_g1d342967, Pdensi_DN15221_c0_g1d214075, Pdensi_DN15400_c0_g2, P…
GO:0051254	1.89015233221843e-09	1	32	432	positive regulation of RNA metabolic process	BP	2.75512204234314e-07	BP positive regulation of RNA metabolic process	Pdensi_DN11137_c0_g1, Pdensi_DN12202_c0_g1d389479, Pdensi_DN14577_c1_g1, Pdensi_DN14863_c0_g1d342967, Pdensi_DN15221_c0_g1d214075, Pdensi_DN15400_c0_g2, Pdensi_DN15521_c0_g1, Pdensi_DN17239_c0_g1d400552, Pdensi_DN18057_c0_g3, Pdensi_DN18434_c0_g1d283766, Pdensi_DN18588_c0_g2, Pdensi_DN19025_c1_g4, Pdensi_DN19588_c0_g6, Pdensi_DN20100_c0_g1d489240, Pdensi_DN20468_c2_g3, Pdensi_DN20498_c1_g1d120044…
GO:0006950	2.44257893221714e-09	1	132	3586	response to stress	BP	3.51846311130196e-07	BP response to stress	Pdensi_DN10090_c0_g1d4523, Pdensi_DN10553_c0_g1d103553, Pdensi_DN10697_c0_g1d49317, Pdensi_DN10751_c0_g1d49359, Pdensi_DN10914_c0_g1d387447, Pdensi_DN11848_c0_g1d5764, Pdensi_DN11970_c0_g1d5850, Pdensi_DN12647_c0_g2, Pdensi_DN12769_c0_g2, Pdensi_DN13467_c0_g1d522696, Pdensi_DN13977_c0_g1d340966, Pdensi_DN14115_c0_g2, Pdensi_DN14230_c0_g3, Pdensi_DN14492_c3_g2, Pdensi_DN14735_c0_g1, Pdensi_DN15086…
GO:0019752	2.80364896101881e-09	1	56	1059	carboxylic acid metabolic process	BP	3.99161370682725e-07	BP carboxylic acid metabolic process	Pdensi_DN10531_c0_g1d455577, Pdensi_DN11042_c0_g1d104080, Pdensi_DN11851_c0_g1d458179, Pdensi_DN12647_c0_g2, Pdensi_DN12981_c0_g2, Pdensi_DN13058_c0_g1d460568, Pdensi_DN14040_c0_g1d213034, Pdensi_DN14115_c0_g2, Pdensi_DN14492_c3_g2, Pdensi_DN14572_c0_g2d180081, Pdensi_DN14653_c0_g1d108253, Pdensi_DN14965_c0_g1d465570, Pdensi_DN15715_c0_g1d277050, Pdensi_DN16483_c0_g1, Pdensi_DN17022_c2_g2, Pdensi…
GO:0071554	3.06167924191988e-09	1	34	479	cell wall organization or biogenesis	BP	4.28111292824936e-07	BP cell wall organization or biogenesis	Pdensi_DN11042_c0_g1d104080, Pdensi_DN11062_c0_g1d456534, Pdensi_DN12202_c0_g1d389479, Pdensi_DN12969_c0_g1d51365, Pdensi_DN12981_c0_g2, Pdensi_DN13283_c0_g1d271643, Pdensi_DN13671_c0_g1, Pdensi_DN14653_c0_g1d108253, Pdensi_DN14923_c1_g7, Pdensi_DN15418_c0_g2d466840, Pdensi_DN18057_c0_g3, Pdensi_DN18212_c0_g6, Pdensi_DN18297_c1_g3, Pdensi_DN18434_c0_g1d283766, Pdensi_DN19471_c0_g1d358612, Pdensi_…
GO:0010345	3.07691879848043e-09	0.999999999805948	11	45	suberin biosynthetic process	BP	4.28111292824936e-07	BP suberin biosynthetic process	Pdensi_DN11042_c0_g1d104080, Pdensi_DN12981_c0_g2, Pdensi_DN14653_c0_g1d108253, Pdensi_DN17377_c0_g1, Pdensi_DN19471_c0_g1d358612, Pdensi_DN19519_c0_g5, Pdensi_DN23914_c0_g1d497570, Pdensi_DN26156_c0_g1, Pdensi_DN2938_c0_g1, Pdensi_DN38678_c0_g1d510642, Pdensi_GG_81086_c0_g1
GO:0009813	3.26811798158879e-09	0.999999999533354	18	138	flavonoid biosynthetic process	BP	4.49604905242395e-07	BP flavonoid biosynthetic process	Pdensi_DN16262_c0_g1, Pdensi_DN16309_c0_g1d278549, Pdensi_DN17434_c0_g1, Pdensi_DN18533_c0_g1d479350, Pdensi_DN18694_c0_g1, Pdensi_DN18694_c0_g1d284318, Pdensi_DN21992_c0_g1d124522, Pdensi_DN23164_c0_g3d547144, Pdensi_DN24374_c1_g3, Pdensi_DN24891_c0_g1d498445, Pdensi_DN25334_c1_g2, Pdensi_DN26304_c1_g1, Pdensi_DN27282_c0_g1d430792, Pdensi_DN32414_c0_g1d145300, Pdensi_DN38301_c1_g1, Pdensi_DN3838…
GO:0009628	3.8389716069804e-09	1	76	1699	response to abiotic stimulus	BP	5.22270759509645e-07	BP response to abiotic stimulus	Pdensi_DN10090_c0_g1d4523, Pdensi_DN10751_c0_g1d49359, Pdensi_DN10914_c0_g1d387447, Pdensi_DN11848_c0_g1d5764, Pdensi_DN12647_c0_g2, Pdensi_DN13977_c0_g1d340966, Pdensi_DN14115_c0_g2, Pdensi_DN14492_c3_g2, Pdensi_DN14735_c0_g1, Pdensi_DN14857_c0_g1d342973, Pdensi_DN15400_c0_g2, Pdensi_DN16057_c0_g1d183538, Pdensi_DN16132_c1_g2, Pdensi_DN17239_c0_g1d400552, Pdensi_DN18169_c0_g1d13057, Pdensi_DN184…
GO:0031326	3.98582641989179e-09	1	76	1736	regulation of cellular biosynthetic process	BP	5.36290754781924e-07	BP regulation of cellular biosynthetic process	Pdensi_DN10618_c0_g1d103684, Pdensi_DN10619_c0_g1d103663, Pdensi_DN11137_c0_g1, Pdensi_DN11148_c0_g1d335521, Pdensi_DN11848_c0_g1d5764, Pdensi_DN12202_c0_g1d389479, Pdensi_DN12328_c0_g2d459218, Pdensi_DN12936_c0_g1d6825, Pdensi_DN13368_c0_g1d177692, Pdensi_DN14577_c1_g1, Pdensi_DN14863_c0_g1d342967, Pdensi_DN14895_c0_g1, Pdensi_DN15133_c0_g1d466015, Pdensi_DN15221_c0_g1d214075, Pdensi_DN15400_c0_…
GO:2000112	5.20869410790797e-09	1	73	1652	regulation of cellular macromolecule biosynthetic process	BP	6.93209246274187e-07	BP regulation of cellular macromolecule biosynthetic process	Pdensi_DN10618_c0_g1d103684, Pdensi_DN10619_c0_g1d103663, Pdensi_DN11137_c0_g1, Pdensi_DN11148_c0_g1d335521, Pdensi_DN12202_c0_g1d389479, Pdensi_DN12328_c0_g2d459218, Pdensi_DN12936_c0_g1d6825, Pdensi_DN13368_c0_g1d177692, Pdensi_DN14577_c1_g1, Pdensi_DN14863_c0_g1d342967, Pdensi_DN14895_c0_g1, Pdensi_DN15133_c0_g1d466015, Pdensi_DN15221_c0_g1d214075, Pdensi_DN15400_c0_g2, Pdensi_DN15521_c0_g1, P…
GO:0009889	5.77317690146424e-09	1	76	1751	regulation of biosynthetic process	BP	7.60072881521808e-07	BP regulation of biosynthetic process	Pdensi_DN10618_c0_g1d103684, Pdensi_DN10619_c0_g1d103663, Pdensi_DN11137_c0_g1, Pdensi_DN11148_c0_g1d335521, Pdensi_DN11848_c0_g1d5764, Pdensi_DN12202_c0_g1d389479, Pdensi_DN12328_c0_g2d459218, Pdensi_DN12936_c0_g1d6825, Pdensi_DN13368_c0_g1d177692, Pdensi_DN14577_c1_g1, Pdensi_DN14863_c0_g1d342967, Pdensi_DN14895_c0_g1, Pdensi_DN15133_c0_g1d466015, Pdensi_DN15221_c0_g1d214075, Pdensi_DN15400_c0_…
GO:0019219	5.94321918908335e-09	1	72	1626	regulation of nucleobase-containing compound metabolic process	BP	7.74135912246134e-07	BP regulation of nucleobase-containing compound metabolic process	Pdensi_DN10618_c0_g1d103684, Pdensi_DN10619_c0_g1d103663, Pdensi_DN11137_c0_g1, Pdensi_DN11148_c0_g1d335521, Pdensi_DN12202_c0_g1d389479, Pdensi_DN12328_c0_g2d459218, Pdensi_DN12936_c0_g1d6825, Pdensi_DN13368_c0_g1d177692, Pdensi_DN14577_c1_g1, Pdensi_DN14863_c0_g1d342967, Pdensi_DN14878_c0_g1d53491, Pdensi_DN15133_c0_g1d466015, Pdensi_DN15221_c0_g1d214075, Pdensi_DN15400_c0_g2, Pdensi_DN15521_c0…
GO:0009808	6.11022477073061e-09	0.999999999153106	17	127	lignin metabolic process	BP	7.87511495713954e-07	BP lignin metabolic process	Pdensi_DN11539_c0_g1d336199, Pdensi_DN14043_c1_g1d523607, Pdensi_DN14735_c0_g1, Pdensi_DN19175_c0_g1d286055, Pdensi_DN20631_c2_g1, Pdensi_DN24354_c2_g1, Pdensi_DN25054_c0_g2, Pdensi_DN33782_c0_g1d373899, Pdensi_DN37388_c0_g1d240449, Pdensi_DN40201_c0_g1, Pdensi_DN40201_c0_g1d91606, Pdensi_DN9427_c0_g1d453810, Pdensi_GG_125970_c0_g1, Pdensi_GG_134561_c0_g1, Pdensi_GG_33289_c0_g1, Pdensi_GG_57820_c…
GO:0044248	6.52093267881944e-09	1	62	1271	cellular catabolic process	BP	8.31690622077763e-07	BP cellular catabolic process	Pdensi_DN10697_c0_g1d49317, Pdensi_DN11539_c0_g1d336199, Pdensi_DN12769_c0_g2, Pdensi_DN12819_c0_g1d460270, Pdensi_DN14043_c1_g1d523607, Pdensi_DN14230_c0_g3, Pdensi_DN14735_c0_g1, Pdensi_DN14857_c0_g1d342973, Pdensi_DN14895_c0_g1, Pdensi_DN14923_c1_g7, Pdensi_DN15086_c0_g3d465863, Pdensi_DN15418_c0_g2d466840, Pdensi_DN15579_c0_g1d467163, Pdensi_DN15715_c0_g1d277050, Pdensi_DN16606_c1_g6, Pdensi_…
GO:0010556	6.67274749878340e-09	1	73	1662	regulation of macromolecule biosynthetic process	BP	8.42279591495916e-07	BP regulation of macromolecule biosynthetic process	Pdensi_DN10618_c0_g1d103684, Pdensi_DN10619_c0_g1d103663, Pdensi_DN11137_c0_g1, Pdensi_DN11148_c0_g1d335521, Pdensi_DN12202_c0_g1d389479, Pdensi_DN12328_c0_g2d459218, Pdensi_DN12936_c0_g1d6825, Pdensi_DN13368_c0_g1d177692, Pdensi_DN14577_c1_g1, Pdensi_DN14863_c0_g1d342967, Pdensi_DN14895_c0_g1, Pdensi_DN15133_c0_g1d466015, Pdensi_DN15221_c0_g1d214075, Pdensi_DN15400_c0_g2, Pdensi_DN15521_c0_g1, P…
GO:0009751	8.85449657716806e-09	0.999999998531507	19	167	response to salicylic acid	BP	1.10626996011067e-06	BP response to salicylic acid	Pdensi_DN14452_c0_g1d274013, Pdensi_DN14492_c3_g2, Pdensi_DN16340_c0_g2, Pdensi_DN17022_c2_g2, Pdensi_DN18057_c0_g3, Pdensi_DN18434_c0_g1d283766, Pdensi_DN19038_c1_g6, Pdensi_DN21049_c2_g1, Pdensi_DN21067_c1_g1, Pdensi_DN23377_c0_g3d548222, Pdensi_DN23531_c2_g5, Pdensi_DN23706_c0_g6, Pdensi_DN24570_c0_g1, Pdensi_DN24854_c2_g5, Pdensi_DN35058_c0_g1d314079, Pdensi_DN37478_c2_g10, Pdensi_DN38997_c0_…
GO:0010628	9.16848873754739e-09	0.999999997915848	34	508	positive regulation of gene expression	BP	1.13392905154071e-06	BP positive regulation of gene expression	Pdensi_DN11137_c0_g1, Pdensi_DN12202_c0_g1d389479, Pdensi_DN14577_c1_g1, Pdensi_DN14863_c0_g1d342967, Pdensi_DN15221_c0_g1d214075, Pdensi_DN15400_c0_g2, Pdensi_DN15521_c0_g1, Pdensi_DN17239_c0_g1d400552, Pdensi_DN18057_c0_g3, Pdensi_DN18434_c0_g1d283766, Pdensi_DN18588_c0_g2, Pdensi_DN19025_c1_g4, Pdensi_DN19588_c0_g6, Pdensi_DN20100_c0_g1d489240, Pdensi_DN20468_c2_g3, Pdensi_DN20498_c1_g1d120044…
GO:0044707	1.62461548660753e-08	1	67	1515	NA	NA	1.98917920180226e-06	none	Pdensi_DN10531_c0_g1d455577, Pdensi_DN12328_c0_g2d459218, Pdensi_DN12819_c0_g1d460270, Pdensi_DN12936_c0_g1d6825, Pdensi_DN13368_c0_g1d177692, Pdensi_DN13977_c0_g1d340966, Pdensi_DN14230_c0_g3, Pdensi_DN14857_c0_g1d342973, Pdensi_DN14965_c0_g1d465570, Pdensi_DN15221_c0_g1d214075, Pdensi_DN16057_c0_g1d183538, Pdensi_DN17532_c0_g1d113246, Pdensi_DN17585_c0_g1, Pdensi_DN18212_c0_g6, Pdensi_DN18334_c…
GO:0000976	1.64172207300875e-08	0.999999997518164	17	138	transcription regulatory region sequence-specific DNA binding	MF	1.99022228335834e-06	MF transcription regulatory region sequence-specific DNA binding	Pdensi_DN14863_c0_g1d342967, Pdensi_DN15221_c0_g1d214075, Pdensi_DN18039_c1_g1, Pdensi_DN18588_c0_g2, Pdensi_DN20100_c0_g1d489240, Pdensi_DN20468_c2_g3, Pdensi_DN20551_c2_g1, Pdensi_DN23629_c0_g4, Pdensi_DN24432_c0_g2, Pdensi_DN24610_c0_g1, Pdensi_DN25015_c0_g3, Pdensi_DN25070_c0_g1d22838, Pdensi_DN26605_c1_g1, Pdensi_DN31754_c0_g1, Pdensi_DN35582_c2_g1, Pdensi_DN8321_c0_g1d102256, Pdensi_DN9616_…
GO:0045935	1.69019579637706e-08	0.999999995450311	32	470	positive regulation of nucleobase-containing compound metabolic process	BP	2.01169500016429e-06	BP positive regulation of nucleobase-containing compound metabolic process	Pdensi_DN11137_c0_g1, Pdensi_DN12202_c0_g1d389479, Pdensi_DN14577_c1_g1, Pdensi_DN14863_c0_g1d342967, Pdensi_DN15221_c0_g1d214075, Pdensi_DN15400_c0_g2, Pdensi_DN15521_c0_g1, Pdensi_DN17239_c0_g1d400552, Pdensi_DN18057_c0_g3, Pdensi_DN18434_c0_g1d283766, Pdensi_DN18588_c0_g2, Pdensi_DN19025_c1_g4, Pdensi_DN19588_c0_g6, Pdensi_DN20100_c0_g1d489240, Pdensi_DN20468_c2_g3, Pdensi_DN20498_c1_g1d120044…
GO:0031328	1.69229487926268e-08	0.999999996072143	34	518	positive regulation of cellular biosynthetic process	BP	2.01169500016429e-06	BP positive regulation of cellular biosynthetic process	Pdensi_DN11137_c0_g1, Pdensi_DN12202_c0_g1d389479, Pdensi_DN14577_c1_g1, Pdensi_DN14863_c0_g1d342967, Pdensi_DN15221_c0_g1d214075, Pdensi_DN15400_c0_g2, Pdensi_DN15521_c0_g1, Pdensi_DN17239_c0_g1d400552, Pdensi_DN18057_c0_g3, Pdensi_DN18434_c0_g1d283766, Pdensi_DN18588_c0_g2, Pdensi_DN19025_c1_g4, Pdensi_DN19588_c0_g6, Pdensi_DN20100_c0_g1d489240, Pdensi_DN20468_c2_g3, Pdensi_DN20498_c1_g1d120044…
GO:0044712	1.83907121201157e-08	1	44	777	NA	NA	2.16515268460285e-06	none	Pdensi_DN10374_c0_g1d334259, Pdensi_DN11539_c0_g1d336199, Pdensi_DN12769_c0_g2, Pdensi_DN13422_c0_g1d391646, Pdensi_DN14043_c1_g1d523607, Pdensi_DN15483_c1_g3, Pdensi_DN15579_c0_g1d467163, Pdensi_DN15715_c0_g1d277050, Pdensi_DN17022_c2_g2, Pdensi_DN17066_c0_g1d472641, Pdensi_DN17149_c1_g1, Pdensi_DN18117_c0_g1d216785, Pdensi_DN18848_c0_g3, Pdensi_DN19018_c0_g1d356574, Pdensi_DN19084_c0_g1d481969,…
GO:0009891	1.87141393535113e-08	0.999999995641423	34	520	positive regulation of biosynthetic process	BP	2.18224687851802e-06	BP positive regulation of biosynthetic process	Pdensi_DN11137_c0_g1, Pdensi_DN12202_c0_g1d389479, Pdensi_DN14577_c1_g1, Pdensi_DN14863_c0_g1d342967, Pdensi_DN15221_c0_g1d214075, Pdensi_DN15400_c0_g2, Pdensi_DN15521_c0_g1, Pdensi_DN17239_c0_g1d400552, Pdensi_DN18057_c0_g3, Pdensi_DN18434_c0_g1d283766, Pdensi_DN18588_c0_g2, Pdensi_DN19025_c1_g4, Pdensi_DN19588_c0_g6, Pdensi_DN20100_c0_g1d489240, Pdensi_DN20468_c2_g3, Pdensi_DN20498_c1_g1d120044…
GO:0032501	2.23066186740236e-08	1	67	1529	multicellular organismal process	BP	2.57662489664854e-06	BP multicellular organismal process	Pdensi_DN10531_c0_g1d455577, Pdensi_DN12328_c0_g2d459218, Pdensi_DN12819_c0_g1d460270, Pdensi_DN12936_c0_g1d6825, Pdensi_DN13368_c0_g1d177692, Pdensi_DN13977_c0_g1d340966, Pdensi_DN14230_c0_g3, Pdensi_DN14857_c0_g1d342973, Pdensi_DN14965_c0_g1d465570, Pdensi_DN15221_c0_g1d214075, Pdensi_DN16057_c0_g1d183538, Pdensi_DN17532_c0_g1d113246, Pdensi_DN17585_c0_g1, Pdensi_DN18212_c0_g6, Pdensi_DN18334_c…
GO:0005507	2.34919031559416e-08	0.999999996355136	17	140	copper ion binding	MF	2.68817628262943e-06	MF copper ion binding	Pdensi_DN10914_c0_g1d387447, Pdensi_DN11539_c0_g1d336199, Pdensi_DN14043_c1_g1d523607, Pdensi_DN19175_c0_g1d286055, Pdensi_DN20631_c2_g1, Pdensi_DN23962_c0_g1d22019, Pdensi_DN24254_c0_g1d71533, Pdensi_DN26129_c1_g1, Pdensi_DN33782_c0_g1d373899, Pdensi_DN37294_c0_g1d569935, Pdensi_DN37388_c0_g1d240449, Pdensi_DN40201_c0_g1, Pdensi_DN40201_c0_g1d91606, Pdensi_DN9427_c0_g1d453810, Pdensi_GG_134561_c…
GO:0051213	4.47688610101007e-08	0.999999992178795	18	167	dioxygenase activity	MF	5.07546235377475e-06	MF dioxygenase activity	Pdensi_DN14965_c0_g1d465570, Pdensi_DN15579_c0_g1d467163, Pdensi_DN15715_c0_g1d277050, Pdensi_DN16262_c0_g1, Pdensi_DN17022_c2_g2, Pdensi_DN17434_c0_g1, Pdensi_DN21992_c0_g1d124522, Pdensi_DN22547_c0_g1d20905, Pdensi_DN24374_c1_g3, Pdensi_DN24570_c0_g1, Pdensi_DN25987_c0_g1d559726, Pdensi_DN26304_c1_g1, Pdensi_DN26360_c0_g1d560098, Pdensi_DN27282_c0_g1d430792, Pdensi_DN3057_c0_g1d260296, Pdensi_D…
GO:0014070	4.53801709434162e-08	0.999999990104968	23	267	response to organic cyclic compound	BP	5.09756709202924e-06	BP response to organic cyclic compound	Pdensi_DN10258_c0_g1d266747, Pdensi_DN12328_c0_g2d459218, Pdensi_DN14452_c0_g1d274013, Pdensi_DN14492_c3_g2, Pdensi_DN16340_c0_g2, Pdensi_DN17022_c2_g2, Pdensi_DN18057_c0_g3, Pdensi_DN18434_c0_g1d283766, Pdensi_DN19038_c1_g6, Pdensi_DN20311_c1_g1d16738, Pdensi_DN21049_c2_g1, Pdensi_DN21067_c1_g1, Pdensi_DN23377_c0_g3d548222, Pdensi_DN23531_c2_g5, Pdensi_DN23706_c0_g6, Pdensi_DN24570_c0_g1, Pdensi…
GO:0048856	5.10689777225483e-08	1	66	1531	anatomical structure development	BP	5.68444148395347e-06	BP anatomical structure development	Pdensi_DN10531_c0_g1d455577, Pdensi_DN11127_c0_g1d519871, Pdensi_DN12328_c0_g2d459218, Pdensi_DN12936_c0_g1d6825, Pdensi_DN13368_c0_g1d177692, Pdensi_DN14230_c0_g3, Pdensi_DN14857_c0_g1d342973, Pdensi_DN14895_c0_g1, Pdensi_DN14965_c0_g1d465570, Pdensi_DN15221_c0_g1d214075, Pdensi_DN17532_c0_g1d113246, Pdensi_DN17585_c0_g1, Pdensi_DN18334_c0_g1d114947, Pdensi_DN18588_c0_g2, Pdensi_DN18751_c0_g1d59…
GO:0044255	5.34314494167962e-08	0.999999985568893	43	777	cellular lipid metabolic process	BP	5.85226667985445e-06	BP cellular lipid metabolic process	Pdensi_DN11042_c0_g1d104080, Pdensi_DN11851_c0_g1d458179, Pdensi_DN12647_c0_g2, Pdensi_DN12981_c0_g2, Pdensi_DN14040_c0_g1d213034, Pdensi_DN14115_c0_g2, Pdensi_DN14653_c0_g1d108253, Pdensi_DN14706_c0_g1d53366, Pdensi_DN14965_c0_g1d465570, Pdensi_DN15579_c0_g1d467163, Pdensi_DN16375_c0_g1d278578, Pdensi_DN16483_c0_g1, Pdensi_DN16858_c0_g3, Pdensi_DN17409_c0_g2, Pdensi_DN18533_c0_g1d479350, Pdensi_…
GO:0072593	5.35326582933436e-08	0.999999991782872	16	131	reactive oxygen species metabolic process	BP	5.85226667985445e-06	BP reactive oxygen species metabolic process	Pdensi_DN10697_c0_g1d49317, Pdensi_DN14857_c0_g1d342973, Pdensi_DN15086_c0_g3d465863, Pdensi_DN16606_c1_g6, Pdensi_DN18688_c1_g5, Pdensi_DN18995_c0_g1, Pdensi_DN19569_c0_g6, Pdensi_DN22789_c1_g2, Pdensi_DN24324_c0_g1, Pdensi_DN24570_c0_g1, Pdensi_DN25099_c0_g1d73557, Pdensi_DN26695_c0_g4, Pdensi_DN33677_c0_g1d29766, Pdensi_DN33925_c0_g1d313047, Pdensi_DN40098_c0_g1, Pdensi_DN9202_c0_g1d453502
GO:0042546	8.22762276918005e-08	0.999999986920886	16	137	cell wall biogenesis	BP	8.91495691910093e-06	BP cell wall biogenesis	Pdensi_DN12202_c0_g1d389479, Pdensi_DN12969_c0_g1d51365, Pdensi_DN13283_c0_g1d271643, Pdensi_DN14923_c1_g7, Pdensi_DN15418_c0_g2d466840, Pdensi_DN18057_c0_g3, Pdensi_DN18297_c1_g3, Pdensi_DN18434_c0_g1d283766, Pdensi_DN19667_c0_g1d534673, Pdensi_DN21067_c1_g1, Pdensi_DN21624_c0_g2d540410, Pdensi_DN25884_c0_g1d559631, Pdensi_DN38664_c1_g5, Pdensi_DN9005_c0_g1d265316, Pdensi_DN9427_c0_g1d453810, Pd…
GO:0044281	9.22083851934238e-08	1	74	1740	small molecule metabolic process	BP	9.90350410796738e-06	BP small molecule metabolic process	Pdensi_DN10531_c0_g1d455577, Pdensi_DN11042_c0_g1d104080, Pdensi_DN11851_c0_g1d458179, Pdensi_DN12241_c0_g2, Pdensi_DN12647_c0_g2, Pdensi_DN12769_c0_g2, Pdensi_DN12936_c0_g1d6825, Pdensi_DN12981_c0_g2, Pdensi_DN13058_c0_g1d460568, Pdensi_DN14040_c0_g1d213034, Pdensi_DN14115_c0_g2, Pdensi_DN14492_c3_g2, Pdensi_DN14572_c0_g2d180081, Pdensi_DN14653_c0_g1d108253, Pdensi_DN14965_c0_g1d465570, Pdensi_D…
GO:0031323	9.58097777374528e-08	1	85	2194	regulation of cellular metabolic process	BP	1.02008253792815e-05	BP regulation of cellular metabolic process	Pdensi_DN10618_c0_g1d103684, Pdensi_DN10619_c0_g1d103663, Pdensi_DN11137_c0_g1, Pdensi_DN11148_c0_g1d335521, Pdensi_DN11848_c0_g1d5764, Pdensi_DN12202_c0_g1d389479, Pdensi_DN12328_c0_g2d459218, Pdensi_DN12936_c0_g1d6825, Pdensi_DN13368_c0_g1d177692, Pdensi_DN14577_c1_g1, Pdensi_DN14857_c0_g1d342973, Pdensi_DN14863_c0_g1d342967, Pdensi_DN14878_c0_g1d53491, Pdensi_DN14895_c0_g1, Pdensi_DN15133_c0_g…
GO:0010025	1.06007023152392e-07	0.99999999320062	9	38	wax biosynthetic process	BP	1.10935896707512e-05	BP wax biosynthetic process	Pdensi_DN12647_c0_g2, Pdensi_DN14706_c0_g1d53366, Pdensi_DN16858_c0_g3, Pdensi_DN17409_c0_g2, Pdensi_DN19656_c0_g1d15592, Pdensi_DN21349_c1_g6, Pdensi_DN7371_c0_g1, Pdensi_GG_121614_c0_g1, Pdensi_GG_93610_c0_g1
GO:0010166	1.06007023152392e-07	0.99999999320062	9	38	wax metabolic process	BP	1.10935896707512e-05	BP wax metabolic process	Pdensi_DN12647_c0_g2, Pdensi_DN14706_c0_g1d53366, Pdensi_DN16858_c0_g3, Pdensi_DN17409_c0_g2, Pdensi_DN19656_c0_g1d15592, Pdensi_DN21349_c1_g6, Pdensi_DN7371_c0_g1, Pdensi_GG_121614_c0_g1, Pdensi_GG_93610_c0_g1
GO:0046983	1.25243949460422e-07	0.999999958510586	40	702	protein dimerization activity	MF	1.29956518406221e-05	MF protein dimerization activity	Pdensi_DN10618_c0_g1d103684, Pdensi_DN13806_c0_g1, Pdensi_DN14863_c0_g1d342967, Pdensi_DN15221_c0_g1d214075, Pdensi_DN16905_c1_g1, Pdensi_DN16978_c0_g1d215734, Pdensi_DN18039_c1_g1, Pdensi_DN18169_c0_g1d13057, Pdensi_DN18588_c0_g2, Pdensi_DN19454_c0_g1, Pdensi_DN19585_c4_g1, Pdensi_DN19779_c0_g4d486097, Pdensi_DN20100_c0_g1d489240, Pdensi_DN20468_c2_g3, Pdensi_DN20498_c1_g1d120044, Pdensi_DN20551…
GO:0010468	1.5939237776772e-07	1	75	1889	regulation of gene expression	BP	1.64000022973779e-05	BP regulation of gene expression	Pdensi_DN10618_c0_g1d103684, Pdensi_DN10619_c0_g1d103663, Pdensi_DN11137_c0_g1, Pdensi_DN11148_c0_g1d335521, Pdensi_DN12202_c0_g1d389479, Pdensi_DN12328_c0_g2d459218, Pdensi_DN12936_c0_g1d6825, Pdensi_DN13368_c0_g1d177692, Pdensi_DN14577_c1_g1, Pdensi_DN14863_c0_g1d342967, Pdensi_DN14878_c0_g1d53491, Pdensi_DN14895_c0_g1, Pdensi_DN15221_c0_g1d214075, Pdensi_DN15400_c0_g2, Pdensi_DN15521_c0_g1, Pd…
GO:0051171	1.68936707556469e-07	1	80	2050	regulation of nitrogen compound metabolic process	BP	1.72371753943451e-05	BP regulation of nitrogen compound metabolic process	Pdensi_DN10618_c0_g1d103684, Pdensi_DN10619_c0_g1d103663, Pdensi_DN11137_c0_g1, Pdensi_DN11148_c0_g1d335521, Pdensi_DN11848_c0_g1d5764, Pdensi_DN12202_c0_g1d389479, Pdensi_DN12328_c0_g2d459218, Pdensi_DN12936_c0_g1d6825, Pdensi_DN13368_c0_g1d177692, Pdensi_DN14577_c1_g1, Pdensi_DN14863_c0_g1d342967, Pdensi_DN14878_c0_g1d53491, Pdensi_DN14895_c0_g1, Pdensi_DN15133_c0_g1d466015, Pdensi_DN15221_c0_g…
GO:1901361	2.0414503260512e-07	0.99999994601656	25	338	organic cyclic compound catabolic process	BP	2.06574527208024e-05	BP organic cyclic compound catabolic process	Pdensi_DN11539_c0_g1d336199, Pdensi_DN12769_c0_g2, Pdensi_DN14043_c1_g1d523607, Pdensi_DN15715_c0_g1d277050, Pdensi_DN17022_c2_g2, Pdensi_DN19175_c0_g1d286055, Pdensi_DN20631_c2_g1, Pdensi_DN24279_c0_g1, Pdensi_DN24324_c0_g1, Pdensi_DN24570_c0_g1, Pdensi_DN25987_c0_g1d559726, Pdensi_DN26139_c0_g1d559879, Pdensi_DN30235_c0_g1d309904, Pdensi_DN33782_c0_g1d373899, Pdensi_DN37388_c0_g1d240449, Pdensi…
GO:0008374	2.66085872733817e-07	0.999999960555275	14	113	O-acyltransferase activity	MF	2.67045526701054e-05	MF O-acyltransferase activity	Pdensi_DN10400_c0_g1d519127, Pdensi_DN14706_c0_g1d53366, Pdensi_DN16858_c0_g3, Pdensi_DN17409_c0_g2, Pdensi_DN18385_c0_g1d115059, Pdensi_DN19656_c0_g1d15592, Pdensi_DN21349_c1_g6, Pdensi_DN22501_c3_g4, Pdensi_DN22779_c0_g1d21081, Pdensi_DN24334_c0_g1d133196, Pdensi_DN24634_c1_g2d555220, Pdensi_DN3713_c0_g1d448054, Pdensi_DN39173_c0_g3, Pdensi_GG_121614_c0_g1
GO:1990837	3.98411209597956e-07	0.999999923156696	17	173	sequence-specific double-stranded DNA binding	MF	3.96597304903852e-05	MF sequence-specific double-stranded DNA binding	Pdensi_DN14863_c0_g1d342967, Pdensi_DN15221_c0_g1d214075, Pdensi_DN18039_c1_g1, Pdensi_DN18588_c0_g2, Pdensi_DN20100_c0_g1d489240, Pdensi_DN20468_c2_g3, Pdensi_DN20551_c2_g1, Pdensi_DN23629_c0_g4, Pdensi_DN24432_c0_g2, Pdensi_DN24610_c0_g1, Pdensi_DN25015_c0_g3, Pdensi_DN25070_c0_g1d22838, Pdensi_DN26605_c1_g1, Pdensi_DN31754_c0_g1, Pdensi_DN35582_c2_g1, Pdensi_DN8321_c0_g1d102256, Pdensi_DN9616_…
GO:0042743	5.43971595476617e-07	0.999999921855826	13	101	hydrogen peroxide metabolic process	BP	5.37128081856105e-05	BP hydrogen peroxide metabolic process	Pdensi_DN10697_c0_g1d49317, Pdensi_DN15086_c0_g3d465863, Pdensi_DN16606_c1_g6, Pdensi_DN18688_c1_g5, Pdensi_DN19569_c0_g6, Pdensi_DN22789_c1_g2, Pdensi_DN24570_c0_g1, Pdensi_DN25099_c0_g1d73557, Pdensi_DN26695_c0_g4, Pdensi_DN33677_c0_g1d29766, Pdensi_DN33925_c0_g1d313047, Pdensi_DN40098_c0_g1, Pdensi_DN9202_c0_g1d453502
GO:0005488	5.73306402904411e-07	0.999999757078449	357	12949	binding	MF	5.61565087772929e-05	MF binding	Pdensi_DN10553_c0_g1d103553, Pdensi_DN10618_c0_g1d103684, Pdensi_DN10619_c0_g1d103663, Pdensi_DN10697_c0_g1d49317, Pdensi_DN10914_c0_g1d387447, Pdensi_DN11042_c0_g1d104080, Pdensi_DN11137_c0_g1, Pdensi_DN11148_c0_g1d335521, Pdensi_DN11539_c0_g1d336199, Pdensi_DN12202_c0_g1d389479, Pdensi_DN12328_c0_g2d459218, Pdensi_DN12769_c0_g2, Pdensi_DN12891_c0_g1d338749, Pdensi_DN12936_c0_g1d6825, Pdensi_DN1…
GO:0006357	6.07852843165619e-07	0.99999984555633	22	297	regulation of transcription by RNA polymerase II	BP	5.90678588231733e-05	BP regulation of transcription by RNA polymerase II	Pdensi_DN11137_c0_g1, Pdensi_DN14863_c0_g1d342967, Pdensi_DN15221_c0_g1d214075, Pdensi_DN15521_c0_g1, Pdensi_DN18039_c1_g1, Pdensi_DN18588_c0_g2, Pdensi_DN18919_c0_g1, Pdensi_DN20100_c0_g1d489240, Pdensi_DN20468_c2_g3, Pdensi_DN20551_c2_g1, Pdensi_DN21250_c0_g2, Pdensi_DN23629_c0_g4, Pdensi_DN24432_c0_g2, Pdensi_DN24610_c0_g1, Pdensi_DN25015_c0_g3, Pdensi_DN25070_c0_g1d22838, Pdensi_DN26605_c1_g1…
GO:0005976	7.77584444017903e-07	0.999999758490891	28	440	polysaccharide metabolic process	BP	7.4966487657915e-05	BP polysaccharide metabolic process	Pdensi_DN12819_c0_g1d460270, Pdensi_DN13283_c0_g1d271643, Pdensi_DN13671_c0_g1, Pdensi_DN14230_c0_g3, Pdensi_DN14923_c1_g7, Pdensi_DN15418_c0_g2d466840, Pdensi_DN17377_c0_g1, Pdensi_DN18212_c0_g6, Pdensi_DN18297_c1_g3, Pdensi_DN19018_c0_g1d356574, Pdensi_DN19667_c0_g1d534673, Pdensi_DN20250_c0_g5, Pdensi_DN20706_c1_g6, Pdensi_DN20784_c0_g1, Pdensi_DN21624_c0_g2d540410, Pdensi_DN21985_c0_g2, Pdens…
GO:1901570	8.0138539532567e-07	0.999999932132598	9	47	fatty acid derivative biosynthetic process	BP	7.62126583952676e-05	BP fatty acid derivative biosynthetic process	Pdensi_DN12647_c0_g2, Pdensi_DN14706_c0_g1d53366, Pdensi_DN16858_c0_g3, Pdensi_DN17409_c0_g2, Pdensi_DN19656_c0_g1d15592, Pdensi_DN21349_c1_g6, Pdensi_DN7371_c0_g1, Pdensi_GG_121614_c0_g1, Pdensi_GG_93610_c0_g1
GO:0042761	8.11098925237539e-07	0.999999960059487	7	24	very long-chain fatty acid biosynthetic process	BP	7.62126583952676e-05	BP very long-chain fatty acid biosynthetic process	Pdensi_DN11042_c0_g1d104080, Pdensi_DN12981_c0_g2, Pdensi_DN14653_c0_g1d108253, Pdensi_DN19471_c0_g1d358612, Pdensi_DN26156_c0_g1, Pdensi_DN2938_c0_g1, Pdensi_GG_81086_c0_g1
GO:0006979	8.11313068445172e-07	0.999999767537232	25	358	response to oxidative stress	BP	7.62126583952676e-05	BP response to oxidative stress	Pdensi_DN10697_c0_g1d49317, Pdensi_DN13977_c0_g1d340966, Pdensi_DN15086_c0_g3d465863, Pdensi_DN16057_c0_g1d183538, Pdensi_DN16606_c1_g6, Pdensi_DN18169_c0_g1d13057, Pdensi_DN18688_c1_g5, Pdensi_DN19569_c0_g6, Pdensi_DN22508_c1_g1, Pdensi_DN22636_c0_g1, Pdensi_DN22789_c1_g2, Pdensi_DN24324_c0_g1, Pdensi_DN24532_c0_g3, Pdensi_DN24633_c1_g1, Pdensi_DN26695_c0_g4, Pdensi_DN29879_c0_g1d370446, Pdensi_…
GO:0010604	8.15408220334862e-07	0.999999699253427	37	703	positive regulation of macromolecule metabolic process	BP	7.62126583952676e-05	BP positive regulation of macromolecule metabolic process	Pdensi_DN11137_c0_g1, Pdensi_DN12202_c0_g1d389479, Pdensi_DN14577_c1_g1, Pdensi_DN14863_c0_g1d342967, Pdensi_DN15221_c0_g1d214075, Pdensi_DN15400_c0_g2, Pdensi_DN15521_c0_g1, Pdensi_DN17239_c0_g1d400552, Pdensi_DN18057_c0_g3, Pdensi_DN18434_c0_g1d283766, Pdensi_DN18588_c0_g2, Pdensi_DN19025_c1_g4, Pdensi_DN19588_c0_g6, Pdensi_DN20100_c0_g1d489240, Pdensi_DN20468_c2_g3, Pdensi_DN20498_c1_g1d120044…
GO:0019439	1.13755921286837e-06	0.999999688078959	23	322	aromatic compound catabolic process	BP	0.000105517234866366	BP aromatic compound catabolic process	Pdensi_DN11539_c0_g1d336199, Pdensi_DN12769_c0_g2, Pdensi_DN14043_c1_g1d523607, Pdensi_DN15715_c0_g1d277050, Pdensi_DN17022_c2_g2, Pdensi_DN19175_c0_g1d286055, Pdensi_DN20631_c2_g1, Pdensi_DN24279_c0_g1, Pdensi_DN24324_c0_g1, Pdensi_DN24570_c0_g1, Pdensi_DN25987_c0_g1d559726, Pdensi_DN33782_c0_g1d373899, Pdensi_DN37388_c0_g1d240449, Pdensi_DN40201_c0_g1, Pdensi_DN40201_c0_g1d91606, Pdensi_DN9427_…
GO:0042744	1.16396374095983e-06	0.99999983805292	12	90	hydrogen peroxide catabolic process	BP	0.000107154677024903	BP hydrogen peroxide catabolic process	Pdensi_DN10697_c0_g1d49317, Pdensi_DN15086_c0_g3d465863, Pdensi_DN16606_c1_g6, Pdensi_DN18688_c1_g5, Pdensi_DN19569_c0_g6, Pdensi_DN22789_c1_g2, Pdensi_DN24570_c0_g1, Pdensi_DN26695_c0_g4, Pdensi_DN33677_c0_g1d29766, Pdensi_DN33925_c0_g1d313047, Pdensi_DN40098_c0_g1, Pdensi_DN9202_c0_g1d453502
GO:0044249	1.21718483128892e-06	0.999999428262378	93	2513	cellular biosynthetic process	BP	0.000111217993091803	BP cellular biosynthetic process	Pdensi_DN10531_c0_g1d455577, Pdensi_DN11042_c0_g1d104080, Pdensi_DN11137_c0_g1, Pdensi_DN11851_c0_g1d458179, Pdensi_DN12647_c0_g2, Pdensi_DN12981_c0_g2, Pdensi_DN14040_c0_g1d213034, Pdensi_DN14115_c0_g2, Pdensi_DN14492_c3_g2, Pdensi_DN14528_c0_g1, Pdensi_DN14572_c0_g2d180081, Pdensi_DN14653_c0_g1d108253, Pdensi_DN14706_c0_g1d53366, Pdensi_DN14735_c0_g1, Pdensi_DN14965_c0_g1d465570, Pdensi_DN15521…
GO:0009266	1.36870800612026e-06	0.99999954159045	30	500	response to temperature stimulus	BP	0.000124136746866196	BP response to temperature stimulus	Pdensi_DN10751_c0_g1d49359, Pdensi_DN10914_c0_g1d387447, Pdensi_DN11848_c0_g1d5764, Pdensi_DN12647_c0_g2, Pdensi_DN14115_c0_g2, Pdensi_DN15400_c0_g2, Pdensi_DN17239_c0_g1d400552, Pdensi_DN18444_c0_g1d59020, Pdensi_DN19790_c0_g1d535027, Pdensi_DN20498_c1_g1d120044, Pdensi_DN20674_c0_g1d537558, Pdensi_DN20732_c0_g1d63765, Pdensi_DN20784_c0_g1, Pdensi_DN22508_c1_g1, Pdensi_DN22955_c4_g3, Pdensi_DN23…
GO:0051173	1.46208730624963e-06	0.999999451745745	36	687	positive regulation of nitrogen compound metabolic process	BP	0.000131630860130298	BP positive regulation of nitrogen compound metabolic process	Pdensi_DN11137_c0_g1, Pdensi_DN12202_c0_g1d389479, Pdensi_DN14577_c1_g1, Pdensi_DN14863_c0_g1d342967, Pdensi_DN15221_c0_g1d214075, Pdensi_DN15400_c0_g2, Pdensi_DN15521_c0_g1, Pdensi_DN17239_c0_g1d400552, Pdensi_DN18057_c0_g3, Pdensi_DN18434_c0_g1d283766, Pdensi_DN18588_c0_g2, Pdensi_DN19025_c1_g4, Pdensi_DN19588_c0_g6, Pdensi_DN20100_c0_g1d489240, Pdensi_DN20468_c2_g3, Pdensi_DN20498_c1_g1d120044…
GO:0009737	1.69103251174451e-06	0.999999524694342	23	331	response to abscisic acid	BP	0.000151131401998539	BP response to abscisic acid	Pdensi_DN13977_c0_g1d340966, Pdensi_DN14492_c3_g2, Pdensi_DN15400_c0_g2, Pdensi_DN16057_c0_g1d183538, Pdensi_DN17239_c0_g1d400552, Pdensi_DN19896_c0_g1, Pdensi_DN20311_c1_g1d16738, Pdensi_DN21049_c2_g1, Pdensi_DN23377_c0_g3d548222, Pdensi_DN23531_c2_g5, Pdensi_DN25853_c0_g1d139439, Pdensi_DN27992_c0_g1d501182, Pdensi_DN29879_c0_g1d370446, Pdensi_DN34159_c0_g1d146602, Pdensi_DN35058_c0_g1d314079, …
GO:0016684	1.82117136401066e-06	0.9999996786428	14	130	oxidoreductase activity, acting on peroxide as acceptor	MF	0.000161582769427149	MF oxidoreductase activity, acting on peroxide as acceptor	Pdensi_DN10697_c0_g1d49317, Pdensi_DN15086_c0_g3d465863, Pdensi_DN16606_c1_g6, Pdensi_DN18688_c1_g5, Pdensi_DN19569_c0_g6, Pdensi_DN22789_c1_g2, Pdensi_DN23377_c0_g3d548222, Pdensi_DN24570_c0_g1, Pdensi_DN25099_c0_g1d73557, Pdensi_DN26695_c0_g4, Pdensi_DN33677_c0_g1d29766, Pdensi_DN33925_c0_g1d313047, Pdensi_DN40098_c0_g1, Pdensi_DN9202_c0_g1d453502
GO:0007275	1.85903152079322e-06	0.999999284541539	37	733	multicellular organism development	BP	0.000163755265759656	BP multicellular organism development	Pdensi_DN10531_c0_g1d455577, Pdensi_DN12936_c0_g1d6825, Pdensi_DN14230_c0_g3, Pdensi_DN14857_c0_g1d342973, Pdensi_DN15221_c0_g1d214075, Pdensi_DN17585_c0_g1, Pdensi_DN18588_c0_g2, Pdensi_DN18751_c0_g1d59633, Pdensi_DN19290_c1_g3, Pdensi_DN19588_c0_g6, Pdensi_DN19600_c0_g1d485629, Pdensi_DN20100_c0_g1d489240, Pdensi_DN20250_c0_g5, Pdensi_DN20340_c0_g1d290531, Pdensi_DN20468_c2_g3, Pdensi_DN20551_c…
GO:0080090	1.9338866936414e-06	0.999999119668354	78	2083	regulation of primary metabolic process	BP	0.000168773433978522	BP regulation of primary metabolic process	Pdensi_DN10618_c0_g1d103684, Pdensi_DN10619_c0_g1d103663, Pdensi_DN11137_c0_g1, Pdensi_DN11148_c0_g1d335521, Pdensi_DN12202_c0_g1d389479, Pdensi_DN12328_c0_g2d459218, Pdensi_DN12936_c0_g1d6825, Pdensi_DN13368_c0_g1d177692, Pdensi_DN14577_c1_g1, Pdensi_DN14863_c0_g1d342967, Pdensi_DN14878_c0_g1d53491, Pdensi_DN14895_c0_g1, Pdensi_DN15133_c0_g1d466015, Pdensi_DN15221_c0_g1d214075, Pdensi_DN15400_c0…
GO:0019222	1.94356862062819e-06	0.999999087375915	89	2488	regulation of metabolic process	BP	0.000168773433978522	BP regulation of metabolic process	Pdensi_DN10618_c0_g1d103684, Pdensi_DN10619_c0_g1d103663, Pdensi_DN11137_c0_g1, Pdensi_DN11148_c0_g1d335521, Pdensi_DN11848_c0_g1d5764, Pdensi_DN12202_c0_g1d389479, Pdensi_DN12328_c0_g2d459218, Pdensi_DN12936_c0_g1d6825, Pdensi_DN13368_c0_g1d177692, Pdensi_DN14492_c3_g2, Pdensi_DN14577_c1_g1, Pdensi_DN14857_c0_g1d342973, Pdensi_DN14863_c0_g1d342967, Pdensi_DN14878_c0_g1d53491, Pdensi_DN14895_c0_g…
GO:0004144	1.99235112700421e-06	0.999999884396077	7	27	diacylglycerol O-acyltransferase activity	MF	0.000171791177458025	MF diacylglycerol O-acyltransferase activity	Pdensi_DN14706_c0_g1d53366, Pdensi_DN16858_c0_g3, Pdensi_DN17409_c0_g2, Pdensi_DN19656_c0_g1d15592, Pdensi_DN21349_c1_g6, Pdensi_DN24334_c0_g1d133196, Pdensi_GG_121614_c0_g1
GO:0031325	2.25588839600519e-06	0.999999124499247	37	729	positive regulation of cellular metabolic process	BP	0.000193154528116696	BP positive regulation of cellular metabolic process	Pdensi_DN11137_c0_g1, Pdensi_DN12202_c0_g1d389479, Pdensi_DN14577_c1_g1, Pdensi_DN14863_c0_g1d342967, Pdensi_DN15221_c0_g1d214075, Pdensi_DN15400_c0_g2, Pdensi_DN15521_c0_g1, Pdensi_DN17239_c0_g1d400552, Pdensi_DN18057_c0_g3, Pdensi_DN18434_c0_g1d283766, Pdensi_DN18588_c0_g2, Pdensi_DN19025_c1_g4, Pdensi_DN19588_c0_g6, Pdensi_DN20100_c0_g1d489240, Pdensi_DN20468_c2_g3, Pdensi_DN20498_c1_g1d120044…
GO:0003006	2.65626451863709e-06	0.999998876176442	47	1055	developmental process involved in reproduction	BP	0.00022585626920967	BP developmental process involved in reproduction	Pdensi_DN10531_c0_g1d455577, Pdensi_DN11127_c0_g1d519871, Pdensi_DN13368_c0_g1d177692, Pdensi_DN14230_c0_g3, Pdensi_DN15221_c0_g1d214075, Pdensi_DN17197_c0_g1d56823, Pdensi_DN17532_c0_g1d113246, Pdensi_DN17585_c0_g1, Pdensi_DN18334_c0_g1d114947, Pdensi_DN18588_c0_g2, Pdensi_DN18751_c0_g1d59633, Pdensi_DN18888_c0_g1d405534, Pdensi_DN19038_c1_g6, Pdensi_DN19290_c1_g3, Pdensi_DN19454_c0_g1, Pdensi_D…
GO:0071669	2.99132247641765e-06	0.999999446293909	14	141	plant-type cell wall organization or biogenesis	BP	0.000252591395870743	BP plant-type cell wall organization or biogenesis	Pdensi_DN11062_c0_g1d456534, Pdensi_DN12202_c0_g1d389479, Pdensi_DN12969_c0_g1d51365, Pdensi_DN18057_c0_g3, Pdensi_DN18434_c0_g1d283766, Pdensi_DN21067_c1_g1, Pdensi_DN21624_c0_g2d540410, Pdensi_DN22641_c2_g2, Pdensi_DN24647_c0_g2, Pdensi_DN25089_c1_g1d557367, Pdensi_DN25089_c1_g2, Pdensi_DN38664_c1_g5, Pdensi_DN9427_c0_g1d453810, Pdensi_GG_147018_c0_g1
GO:0048608	3.13360994265674e-06	0.999999113734362	22	327	reproductive structure development	BP	0.000262793973547185	BP reproductive structure development	Pdensi_DN13368_c0_g1d177692, Pdensi_DN15221_c0_g1d214075, Pdensi_DN17532_c0_g1d113246, Pdensi_DN18334_c0_g1d114947, Pdensi_DN18588_c0_g2, Pdensi_DN18751_c0_g1d59633, Pdensi_DN18888_c0_g1d405534, Pdensi_DN19038_c1_g6, Pdensi_DN19663_c0_g2d359591, Pdensi_DN20468_c2_g3, Pdensi_DN21144_c0_g1d64804, Pdensi_DN21564_c0_g2d123398, Pdensi_DN23691_c0_g5, Pdensi_DN24610_c0_g1, Pdensi_DN25015_c0_g3, Pdensi_D…
GO:0097305	3.16730066243557e-06	0.999999073331307	23	345	response to alcohol	BP	0.000263812444291572	BP response to alcohol	Pdensi_DN13977_c0_g1d340966, Pdensi_DN14492_c3_g2, Pdensi_DN15400_c0_g2, Pdensi_DN16057_c0_g1d183538, Pdensi_DN17239_c0_g1d400552, Pdensi_DN19896_c0_g1, Pdensi_DN20311_c1_g1d16738, Pdensi_DN21049_c2_g1, Pdensi_DN23377_c0_g3d548222, Pdensi_DN23531_c2_g5, Pdensi_DN25853_c0_g1d139439, Pdensi_DN27992_c0_g1d501182, Pdensi_DN29879_c0_g1d370446, Pdensi_DN34159_c0_g1d146602, Pdensi_DN35058_c0_g1d314079, …
GO:0009791	3.23354829886893e-06	0.999998913466177	28	486	post-embryonic development	BP	0.000267510576833454	BP post-embryonic development	Pdensi_DN12328_c0_g2d459218, Pdensi_DN13368_c0_g1d177692, Pdensi_DN14965_c0_g1d465570, Pdensi_DN15221_c0_g1d214075, Pdensi_DN17532_c0_g1d113246, Pdensi_DN18334_c0_g1d114947, Pdensi_DN18588_c0_g2, Pdensi_DN18751_c0_g1d59633, Pdensi_DN18888_c0_g1d405534, Pdensi_DN19038_c1_g6, Pdensi_DN19663_c0_g2d359591, Pdensi_DN20468_c2_g3, Pdensi_DN21144_c0_g1d64804, Pdensi_DN21564_c0_g2d123398, Pdensi_DN22801_c…
GO:0004553	3.42271162335707e-06	0.999998994036386	23	342	hydrolase activity, hydrolyzing O-glycosyl compounds	MF	0.000281259604807946	MF hydrolase activity, hydrolyzing O-glycosyl compounds	Pdensi_DN12819_c0_g1d460270, Pdensi_DN13283_c0_g1d271643, Pdensi_DN14230_c0_g3, Pdensi_DN14923_c1_g7, Pdensi_DN15418_c0_g2d466840, Pdensi_DN18212_c0_g6, Pdensi_DN18297_c1_g3, Pdensi_DN19018_c0_g1d356574, Pdensi_DN19667_c0_g1d534673, Pdensi_DN19707_c0_g3, Pdensi_DN20706_c1_g6, Pdensi_DN20784_c0_g1, Pdensi_DN21985_c0_g2, Pdensi_DN22250_c0_g2d67184, Pdensi_DN22868_c0_g1d545714, Pdensi_DN25884_c0_g1d…
GO:1901568	3.85829108543677e-06	0.999999523116133	10	71	fatty acid derivative metabolic process	BP	0.000314939440333918	BP fatty acid derivative metabolic process	Pdensi_DN12647_c0_g2, Pdensi_DN14706_c0_g1d53366, Pdensi_DN16858_c0_g3, Pdensi_DN17409_c0_g2, Pdensi_DN19519_c0_g5, Pdensi_DN19656_c0_g1d15592, Pdensi_DN21349_c1_g6, Pdensi_DN7371_c0_g1, Pdensi_GG_121614_c0_g1, Pdensi_GG_93610_c0_g1
GO:1901575	4.1830994927021e-06	0.999998008928097	63	1552	organic substance catabolic process	BP	0.000339191193302282	BP organic substance catabolic process	Pdensi_DN10374_c0_g1d334259, Pdensi_DN11539_c0_g1d336199, Pdensi_DN12769_c0_g2, Pdensi_DN12819_c0_g1d460270, Pdensi_DN13422_c0_g1d391646, Pdensi_DN14043_c1_g1d523607, Pdensi_DN14230_c0_g3, Pdensi_DN14857_c0_g1d342973, Pdensi_DN14895_c0_g1, Pdensi_DN15483_c1_g3, Pdensi_DN15579_c0_g1d467163, Pdensi_DN15715_c0_g1d277050, Pdensi_DN17022_c2_g2, Pdensi_DN17066_c0_g1d472641, Pdensi_DN17149_c1_g1, Pdensi…
GO:0045229	4.79433845302759e-06	0.999998392360546	27	455	external encapsulating structure organization	BP	0.000386196579071512	BP external encapsulating structure organization	Pdensi_DN11042_c0_g1d104080, Pdensi_DN11062_c0_g1d456534, Pdensi_DN12981_c0_g2, Pdensi_DN13671_c0_g1, Pdensi_DN14653_c0_g1d108253, Pdensi_DN14923_c1_g7, Pdensi_DN15418_c0_g2d466840, Pdensi_DN18212_c0_g6, Pdensi_DN18297_c1_g3, Pdensi_DN19471_c0_g1d358612, Pdensi_DN19519_c0_g5, Pdensi_DN19667_c0_g1d534673, Pdensi_DN20197_c2_g1, Pdensi_DN21624_c0_g2d540410, Pdensi_DN22331_c0_g3d424292, Pdensi_DN2264…
GO:0009834	5.16291045774732e-06	0.99999953765936	8	44	plant-type secondary cell wall biogenesis	BP	0.000413167814670968	BP plant-type secondary cell wall biogenesis	Pdensi_DN12202_c0_g1d389479, Pdensi_DN12969_c0_g1d51365, Pdensi_DN18057_c0_g3, Pdensi_DN18434_c0_g1d283766, Pdensi_DN21067_c1_g1, Pdensi_DN38664_c1_g5, Pdensi_DN9427_c0_g1d453810, Pdensi_GG_147018_c0_g1
GO:0004601	5.5840032614553e-06	0.999998992236208	13	124	peroxidase activity	MF	0.000443964519047135	MF peroxidase activity	Pdensi_DN10697_c0_g1d49317, Pdensi_DN15086_c0_g3d465863, Pdensi_DN16606_c1_g6, Pdensi_DN18688_c1_g5, Pdensi_DN19569_c0_g6, Pdensi_DN22789_c1_g2, Pdensi_DN24570_c0_g1, Pdensi_DN25099_c0_g1d73557, Pdensi_DN26695_c0_g4, Pdensi_DN33677_c0_g1d29766, Pdensi_DN33925_c0_g1d313047, Pdensi_DN40098_c0_g1, Pdensi_DN9202_c0_g1d453502
GO:0010383	5.83180228689351e-06	0.999998853014983	14	145	cell wall polysaccharide metabolic process	BP	0.000460674756133704	BP cell wall polysaccharide metabolic process	Pdensi_DN13283_c0_g1d271643, Pdensi_DN14923_c1_g7, Pdensi_DN15418_c0_g2d466840, Pdensi_DN17377_c0_g1, Pdensi_DN18297_c1_g3, Pdensi_DN19018_c0_g1d356574, Pdensi_DN19667_c0_g1d534673, Pdensi_DN20250_c0_g5, Pdensi_DN21624_c0_g2d540410, Pdensi_DN23914_c0_g1d497570, Pdensi_DN25884_c0_g1d559631, Pdensi_DN37721_c1_g7, Pdensi_DN38678_c0_g1d510642, Pdensi_DN9005_c0_g1d265316
GO:0019432	6.08410902229701e-06	0.999999567340906	7	32	triglyceride biosynthetic process	BP	0.000477524556852594	BP triglyceride biosynthetic process	Pdensi_DN14706_c0_g1d53366, Pdensi_DN16858_c0_g3, Pdensi_DN17409_c0_g2, Pdensi_DN19656_c0_g1d15592, Pdensi_DN21349_c1_g6, Pdensi_DN24334_c0_g1d133196, Pdensi_GG_121614_c0_g1
GO:0000038	6.90149292970583e-06	0.999999499484545	7	32	very long-chain fatty acid metabolic process	BP	0.00053822853140967	BP very long-chain fatty acid metabolic process	Pdensi_DN11042_c0_g1d104080, Pdensi_DN12981_c0_g2, Pdensi_DN14653_c0_g1d108253, Pdensi_DN19471_c0_g1d358612, Pdensi_DN26156_c0_g1, Pdensi_DN2938_c0_g1, Pdensi_GG_81086_c0_g1
GO:0009739	6.99420258829528e-06	0.999999070851321	10	74	response to gibberellin	BP	0.000542006433487895	BP response to gibberellin	Pdensi_DN11148_c0_g1d335521, Pdensi_DN13806_c0_g1, Pdensi_DN16462_c0_g2, Pdensi_DN20311_c1_g1d16738, Pdensi_DN22125_c1_g1d125322, Pdensi_DN35582_c2_g1, Pdensi_DN7313_c0_g2, Pdensi_DN9616_c0_g1d333228, Pdensi_GG_147018_c0_g1, Pdensi_GG_30989_c0_g1
GO:0044262	7.8862043634821e-06	0.999997479741938	24	393	cellular carbohydrate metabolic process	BP	0.000607287334757703	BP cellular carbohydrate metabolic process	Pdensi_DN12819_c0_g1d460270, Pdensi_DN13283_c0_g1d271643, Pdensi_DN14923_c1_g7, Pdensi_DN15418_c0_g2d466840, Pdensi_DN17377_c0_g1, Pdensi_DN18212_c0_g6, Pdensi_DN18297_c1_g3, Pdensi_DN19667_c0_g1d534673, Pdensi_DN20250_c0_g5, Pdensi_DN20706_c1_g6, Pdensi_DN20784_c0_g1, Pdensi_DN21024_c2_g3, Pdensi_DN21624_c0_g2d540410, Pdensi_DN21985_c0_g2, Pdensi_DN23914_c0_g1d497570, Pdensi_DN24334_c0_g1d133196…
GO:0016210	9.14749502136961e-06	0.999999502573963	6	22	naringenin-chalcone synthase activity	MF	0.000700012056510309	MF naringenin-chalcone synthase activity	Pdensi_DN18533_c0_g1d479350, Pdensi_DN18694_c0_g1, Pdensi_DN18694_c0_g1d284318, Pdensi_DN23164_c0_g3d547144, Pdensi_DN38389_c0_g1d89942, Pdensi_GG_137353_c0_g1
GO:0016717	9.22844262530453e-06	0.999999688274072	5	14	oxidoreductase activity, acting on paired donors, with oxidation of a pair of donors resulting in the reduction of molecular oxygen to two molecules of water	MF	0.000701820195678439	MF oxidoreductase activity, acting on paired donors, with oxidation of a pair of donors resulting in the reduction of molecular oxygen to two molecules of water	Pdensi_DN20685_c1_g1, Pdensi_DN24369_c0_g2d133256, Pdensi_DN31506_c0_g1, Pdensi_DN9159_c0_g1d332506, Pdensi_GG_24978_c0_g1
GO:0022414	9.52303257370088e-06	0.999995400072799	55	1377	reproductive process	BP	0.00071975315328638	BP reproductive process	Pdensi_DN10531_c0_g1d455577, Pdensi_DN11127_c0_g1d519871, Pdensi_DN12202_c0_g1d389479, Pdensi_DN13368_c0_g1d177692, Pdensi_DN14230_c0_g3, Pdensi_DN15221_c0_g1d214075, Pdensi_DN17197_c0_g1d56823, Pdensi_DN17532_c0_g1d113246, Pdensi_DN17585_c0_g1, Pdensi_DN18334_c0_g1d114947, Pdensi_DN18588_c0_g2, Pdensi_DN18751_c0_g1d59633, Pdensi_DN18888_c0_g1d405534, Pdensi_DN19038_c1_g6, Pdensi_DN19290_c1_g3, P…
GO:0052736	9.98010398661073e-06	0.999999857470562	4	7	beta-glucanase activity	MF	0.000749671124000379	MF beta-glucanase activity	Pdensi_DN15418_c0_g2d466840, Pdensi_DN19667_c0_g1d534673, Pdensi_DN22868_c0_g1d545714, Pdensi_DN9005_c0_g1d265316
GO:0046460	1.17550753583486e-05	0.999999060935338	7	35	neutral lipid biosynthetic process	BP	0.000872297834470427	BP neutral lipid biosynthetic process	Pdensi_DN14706_c0_g1d53366, Pdensi_DN16858_c0_g3, Pdensi_DN17409_c0_g2, Pdensi_DN19656_c0_g1d15592, Pdensi_DN21349_c1_g6, Pdensi_DN24334_c0_g1d133196, Pdensi_GG_121614_c0_g1
GO:0046463	1.17550753583486e-05	0.999999060935338	7	35	acylglycerol biosynthetic process	BP	0.000872297834470427	BP acylglycerol biosynthetic process	Pdensi_DN14706_c0_g1d53366, Pdensi_DN16858_c0_g3, Pdensi_DN17409_c0_g2, Pdensi_DN19656_c0_g1d15592, Pdensi_DN21349_c1_g6, Pdensi_DN24334_c0_g1d133196, Pdensi_GG_121614_c0_g1
GO:0009893	1.21559048433602e-05	0.999994883382876	37	789	positive regulation of metabolic process	BP	0.000896607824711463	BP positive regulation of metabolic process	Pdensi_DN11137_c0_g1, Pdensi_DN12202_c0_g1d389479, Pdensi_DN14577_c1_g1, Pdensi_DN14863_c0_g1d342967, Pdensi_DN15221_c0_g1d214075, Pdensi_DN15400_c0_g2, Pdensi_DN15521_c0_g1, Pdensi_DN17239_c0_g1d400552, Pdensi_DN18057_c0_g3, Pdensi_DN18434_c0_g1d283766, Pdensi_DN18588_c0_g2, Pdensi_DN19025_c1_g4, Pdensi_DN19588_c0_g6, Pdensi_DN20100_c0_g1d489240, Pdensi_DN20468_c2_g3, Pdensi_DN20498_c1_g1d120044…
GO:0046872	1.42342483102374e-05	0.99999064006674	156	5019	metal ion binding	MF	0.00104361758269788	MF metal ion binding	Pdensi_DN10697_c0_g1d49317, Pdensi_DN10914_c0_g1d387447, Pdensi_DN11042_c0_g1d104080, Pdensi_DN11137_c0_g1, Pdensi_DN11539_c0_g1d336199, Pdensi_DN12769_c0_g2, Pdensi_DN12936_c0_g1d6825, Pdensi_DN12981_c0_g2, Pdensi_DN13341_c0_g1d461319, Pdensi_DN13536_c0_g2, Pdensi_DN14043_c1_g1d523607, Pdensi_DN14047_c0_g1d7924, Pdensi_DN14093_c0_g1d52423, Pdensi_DN14653_c0_g1d108253, Pdensi_DN14857_c0_g1d342973…
GO:0071555	1.45150507472868e-05	0.999995051197368	25	428	cell wall organization	BP	0.00105787072232011	BP cell wall organization	Pdensi_DN11042_c0_g1d104080, Pdensi_DN11062_c0_g1d456534, Pdensi_DN12981_c0_g2, Pdensi_DN13671_c0_g1, Pdensi_DN14653_c0_g1d108253, Pdensi_DN14923_c1_g7, Pdensi_DN15418_c0_g2d466840, Pdensi_DN18212_c0_g6, Pdensi_DN18297_c1_g3, Pdensi_DN19471_c0_g1d358612, Pdensi_DN19667_c0_g1d534673, Pdensi_DN20197_c2_g1, Pdensi_DN21624_c0_g2d540410, Pdensi_DN22331_c0_g3d424292, Pdensi_DN22641_c2_g2, Pdensi_DN2464…
GO:0016798	1.50125157153747e-05	0.99999514491042	23	374	hydrolase activity, acting on glycosyl bonds	MF	0.00108680769191572	MF hydrolase activity, acting on glycosyl bonds	Pdensi_DN12819_c0_g1d460270, Pdensi_DN13283_c0_g1d271643, Pdensi_DN14230_c0_g3, Pdensi_DN14923_c1_g7, Pdensi_DN15418_c0_g2d466840, Pdensi_DN18212_c0_g6, Pdensi_DN18297_c1_g3, Pdensi_DN19018_c0_g1d356574, Pdensi_DN19667_c0_g1d534673, Pdensi_DN19707_c0_g3, Pdensi_DN20706_c1_g6, Pdensi_DN20784_c0_g1, Pdensi_DN21985_c0_g2, Pdensi_DN22250_c0_g2d67184, Pdensi_DN22868_c0_g1d545714, Pdensi_DN25884_c0_g1d…
GO:0060255	1.5089620028232e-05	0.999991599572201	79	2250	regulation of macromolecule metabolic process	BP	0.00108680769191572	BP regulation of macromolecule metabolic process	Pdensi_DN10618_c0_g1d103684, Pdensi_DN10619_c0_g1d103663, Pdensi_DN11137_c0_g1, Pdensi_DN11148_c0_g1d335521, Pdensi_DN12202_c0_g1d389479, Pdensi_DN12328_c0_g2d459218, Pdensi_DN12936_c0_g1d6825, Pdensi_DN13368_c0_g1d177692, Pdensi_DN14577_c1_g1, Pdensi_DN14863_c0_g1d342967, Pdensi_DN14878_c0_g1d53491, Pdensi_DN14895_c0_g1, Pdensi_DN15133_c0_g1d466015, Pdensi_DN15221_c0_g1d214075, Pdensi_DN15400_c0…
GO:0009908	1.72006583655369e-05	0.999995747586369	16	218	flower development	BP	0.00123160737443061	BP flower development	Pdensi_DN13368_c0_g1d177692, Pdensi_DN17532_c0_g1d113246, Pdensi_DN18334_c0_g1d114947, Pdensi_DN18588_c0_g2, Pdensi_DN18751_c0_g1d59633, Pdensi_DN18888_c0_g1d405534, Pdensi_DN19038_c1_g6, Pdensi_DN20468_c2_g3, Pdensi_DN21564_c0_g2d123398, Pdensi_DN23691_c0_g5, Pdensi_DN24610_c0_g1, Pdensi_DN25015_c0_g3, Pdensi_DN25291_c0_g1d227068, Pdensi_DN35582_c2_g1, Pdensi_DN6880_c0_g1d450628, Pdensi_DN9616_c…
GO:0016209	1.81320810760319e-05	0.999996031856263	14	159	antioxidant activity	MF	0.00129075116683102	MF antioxidant activity	Pdensi_DN10697_c0_g1d49317, Pdensi_DN15086_c0_g3d465863, Pdensi_DN16606_c1_g6, Pdensi_DN18688_c1_g5, Pdensi_DN18995_c0_g1, Pdensi_DN19569_c0_g6, Pdensi_DN22789_c1_g2, Pdensi_DN24570_c0_g1, Pdensi_DN25099_c0_g1d73557, Pdensi_DN26695_c0_g4, Pdensi_DN33677_c0_g1d29766, Pdensi_DN33925_c0_g1d313047, Pdensi_DN40098_c0_g1, Pdensi_DN9202_c0_g1d453502
GO:0006641	1.98210387547361e-05	0.999998261939973	7	38	triglyceride metabolic process	BP	0.00140282542493057	BP triglyceride metabolic process	Pdensi_DN14706_c0_g1d53366, Pdensi_DN16858_c0_g3, Pdensi_DN17409_c0_g2, Pdensi_DN19656_c0_g1d15592, Pdensi_DN21349_c1_g6, Pdensi_DN24334_c0_g1d133196, Pdensi_GG_121614_c0_g1
GO:0009416	2.00771848338188e-05	0.999992519635523	28	528	response to light stimulus	BP	0.00141278765003033	BP response to light stimulus	Pdensi_DN11848_c0_g1d5764, Pdensi_DN12647_c0_g2, Pdensi_DN13977_c0_g1d340966, Pdensi_DN14115_c0_g2, Pdensi_DN14857_c0_g1d342973, Pdensi_DN16057_c0_g1d183538, Pdensi_DN18852_c0_g2d480517, Pdensi_DN18888_c0_g1d405534, Pdensi_DN19667_c0_g1d534673, Pdensi_DN19779_c0_g4d486097, Pdensi_DN19790_c0_g1d535027, Pdensi_DN20674_c0_g1d537558, Pdensi_DN20978_c0_g1, Pdensi_DN22301_c1_g4, Pdensi_DN23182_c0_g1, P…
GO:0016701	2.16676297077354e-05	0.999997580015645	8	53	oxidoreductase activity, acting on single donors with incorporation of molecular oxygen	MF	0.00151599118938007	MF oxidoreductase activity, acting on single donors with incorporation of molecular oxygen	Pdensi_DN14047_c0_g1d7924, Pdensi_DN14965_c0_g1d465570, Pdensi_DN15579_c0_g1d467163, Pdensi_DN22547_c0_g1d20905, Pdensi_DN26360_c0_g1d560098, Pdensi_DN27065_c0_g1, Pdensi_DN27065_c0_g1d307157, Pdensi_DN7790_c0_g1
GO:0043169	2.21358691889089e-05	0.999985320105827	156	5062	cation binding	MF	0.0015399521724375	MF cation binding	Pdensi_DN10697_c0_g1d49317, Pdensi_DN10914_c0_g1d387447, Pdensi_DN11042_c0_g1d104080, Pdensi_DN11137_c0_g1, Pdensi_DN11539_c0_g1d336199, Pdensi_DN12769_c0_g2, Pdensi_DN12936_c0_g1d6825, Pdensi_DN12981_c0_g2, Pdensi_DN13341_c0_g1d461319, Pdensi_DN13536_c0_g2, Pdensi_DN14043_c1_g1d523607, Pdensi_DN14047_c0_g1d7924, Pdensi_DN14093_c0_g1d52423, Pdensi_DN14653_c0_g1d108253, Pdensi_DN14857_c0_g1d342973…
GO:0044264	2.35824545652449e-05	0.999993127189821	19	289	cellular polysaccharide metabolic process	BP	0.00163131962540598	BP cellular polysaccharide metabolic process	Pdensi_DN12819_c0_g1d460270, Pdensi_DN13283_c0_g1d271643, Pdensi_DN14923_c1_g7, Pdensi_DN15418_c0_g2d466840, Pdensi_DN17377_c0_g1, Pdensi_DN18212_c0_g6, Pdensi_DN18297_c1_g3, Pdensi_DN19667_c0_g1d534673, Pdensi_DN20250_c0_g5, Pdensi_DN20706_c1_g6, Pdensi_DN20784_c0_g1, Pdensi_DN21624_c0_g2d540410, Pdensi_DN21985_c0_g2, Pdensi_DN23914_c0_g1d497570, Pdensi_DN25884_c0_g1d559631, Pdensi_DN38664_c1_g5…
GO:0008134	2.44740598019375e-05	0.999995277892749	12	128	transcription factor binding	MF	0.00168348532705013	MF transcription factor binding	Pdensi_DN15221_c0_g1d214075, Pdensi_DN18039_c1_g1, Pdensi_DN18588_c0_g2, Pdensi_DN20100_c0_g1d489240, Pdensi_DN20468_c2_g3, Pdensi_DN20551_c2_g1, Pdensi_DN24610_c0_g1, Pdensi_DN25015_c0_g3, Pdensi_DN25070_c0_g1d22838, Pdensi_DN35582_c2_g1, Pdensi_DN8321_c0_g1d102256, Pdensi_DN9616_c0_g1d333228
GO:0090567	2.63738474556501e-05	0.999992557767196	18	271	reproductive shoot system development	BP	0.00180403010193843	BP reproductive shoot system development	Pdensi_DN13368_c0_g1d177692, Pdensi_DN17532_c0_g1d113246, Pdensi_DN18334_c0_g1d114947, Pdensi_DN18588_c0_g2, Pdensi_DN18751_c0_g1d59633, Pdensi_DN18888_c0_g1d405534, Pdensi_DN19038_c1_g6, Pdensi_DN20468_c2_g3, Pdensi_DN21144_c0_g1d64804, Pdensi_DN21564_c0_g2d123398, Pdensi_DN23691_c0_g5, Pdensi_DN24610_c0_g1, Pdensi_DN25015_c0_g3, Pdensi_DN25291_c0_g1d227068, Pdensi_DN26680_c0_g1d229530, Pdensi_D…
GO:0070981	3.02946800283844e-05	0.999999304513702	4	9	L-asparagine biosynthetic process	BP	0.00204932631087038	BP L-asparagine biosynthetic process	Pdensi_DN20576_c0_g2, Pdensi_DN21762_c0_g1d420144, Pdensi_DN25324_c0_g2, Pdensi_DN40178_c2_g1
GO:0070982	3.02946800283844e-05	0.999999304513702	4	9	L-asparagine metabolic process	BP	0.00204932631087038	BP L-asparagine metabolic process	Pdensi_DN20576_c0_g2, Pdensi_DN21762_c0_g1d420144, Pdensi_DN25324_c0_g2, Pdensi_DN40178_c2_g1
GO:0009755	3.21715580166318e-05	0.99998676789735	32	665	hormone-mediated signaling pathway	BP	0.00216433272722879	BP hormone-mediated signaling pathway	Pdensi_DN10258_c0_g1d266747, Pdensi_DN11623_c0_g1d520347, Pdensi_DN11672_c0_g1d210870, Pdensi_DN12328_c0_g2d459218, Pdensi_DN12936_c0_g1d6825, Pdensi_DN13341_c0_g1d461319, Pdensi_DN13977_c0_g1d340966, Pdensi_DN14253_c0_g1d52723, Pdensi_DN15400_c0_g2, Pdensi_DN16057_c0_g1d183538, Pdensi_DN16978_c0_g1d215734, Pdensi_DN17239_c0_g1d400552, Pdensi_DN17422_c0_g1d12106, Pdensi_DN18008_c1_g1, Pdensi_DN18…
GO:0009832	3.40676402711926e-05	0.999995161681915	9	75	plant-type cell wall biogenesis	BP	0.00227936714470209	BP plant-type cell wall biogenesis	Pdensi_DN12202_c0_g1d389479, Pdensi_DN12969_c0_g1d51365, Pdensi_DN18057_c0_g3, Pdensi_DN18434_c0_g1d283766, Pdensi_DN21067_c1_g1, Pdensi_DN21624_c0_g2d540410, Pdensi_DN38664_c1_g5, Pdensi_DN9427_c0_g1d453810, Pdensi_GG_147018_c0_g1
GO:0044702	3.66323258486112e-05	0.999982483577272	44	1065	NA	NA	0.00243764237875215	none	Pdensi_DN10531_c0_g1d455577, Pdensi_DN11127_c0_g1d519871, Pdensi_DN12202_c0_g1d389479, Pdensi_DN13368_c0_g1d177692, Pdensi_DN14230_c0_g3, Pdensi_DN15221_c0_g1d214075, Pdensi_DN17197_c0_g1d56823, Pdensi_DN17532_c0_g1d113246, Pdensi_DN17585_c0_g1, Pdensi_DN18334_c0_g1d114947, Pdensi_DN18588_c0_g2, Pdensi_DN18751_c0_g1d59633, Pdensi_DN18888_c0_g1d405534, Pdensi_DN19038_c1_g6, Pdensi_DN19585_c4_g1, P…
GO:0045735	3.97549710917667e-05	0.999997051229792	6	28	nutrient reservoir activity	MF	0.00263113441106806	MF nutrient reservoir activity	Pdensi_DN17557_c1_g1d474536, Pdensi_DN19791_c0_g1d218938, Pdensi_DN20122_c3_g1, Pdensi_DN21304_c0_g2, Pdensi_DN24433_c1_g2, Pdensi_DN37952_c1_g3
GO:0065007	4.15973081275829e-05	0.999971760499369	156	5265	biological regulation	BP	0.00273826581029099	BP biological regulation	Pdensi_DN10258_c0_g1d266747, Pdensi_DN10618_c0_g1d103684, Pdensi_DN10619_c0_g1d103663, Pdensi_DN10914_c0_g1d387447, Pdensi_DN11137_c0_g1, Pdensi_DN11148_c0_g1d335521, Pdensi_DN11623_c0_g1d520347, Pdensi_DN11672_c0_g1d210870, Pdensi_DN11848_c0_g1d5764, Pdensi_DN12202_c0_g1d389479, Pdensi_DN12328_c0_g2d459218, Pdensi_DN12936_c0_g1d6825, Pdensi_DN13341_c0_g1d461319, Pdensi_DN13368_c0_g1d177692, Pden…
GO:0016020	4.23438788865617e-05	0.999971464119874	147	4864	membrane	CC	0.00277250509672225	CC membrane	Pdensi_DN10553_c0_g1d103553, Pdensi_DN10914_c0_g1d387447, Pdensi_DN11042_c0_g1d104080, Pdensi_DN11062_c0_g1d456534, Pdensi_DN11137_c0_g1, Pdensi_DN11848_c0_g1d5764, Pdensi_DN11851_c0_g1d458179, Pdensi_DN11970_c0_g1d5850, Pdensi_DN12647_c0_g2, Pdensi_DN12891_c0_g1d338749, Pdensi_DN12969_c0_g1d51365, Pdensi_DN12981_c0_g2, Pdensi_DN13341_c0_g1d461319, Pdensi_DN13467_c0_g1d522696, Pdensi_DN13671_c0_g…
GO:0009620	4.29130732738103e-05	0.999986902310418	19	304	response to fungus	BP	0.00279482802747092	BP response to fungus	Pdensi_DN10553_c0_g1d103553, Pdensi_DN17022_c2_g2, Pdensi_DN18057_c0_g3, Pdensi_DN18434_c0_g1d283766, Pdensi_DN19290_c1_g3, Pdensi_DN19600_c0_g1d485629, Pdensi_DN19811_c0_g1d15904, Pdensi_DN21067_c1_g1, Pdensi_DN22501_c3_g4, Pdensi_DN22636_c0_g1, Pdensi_DN23377_c0_g3d548222, Pdensi_DN23864_c1_g1d70605, Pdensi_DN24570_c0_g1, Pdensi_DN25698_c2_g1, Pdensi_DN38664_c1_g5, Pdensi_DN7010_c0_g2d207380, P…
GO:0102336	4.8357610681046e-05	0.999997471614557	5	19	3-oxo-arachidoyl-CoA synthase activity	MF	0.00308270585603683	MF 3-oxo-arachidoyl-CoA synthase activity	Pdensi_DN12647_c0_g2, Pdensi_DN14040_c0_g1d213034, Pdensi_DN14115_c0_g2, Pdensi_DN16483_c0_g1, Pdensi_DN7371_c0_g1
GO:0102337	4.8357610681046e-05	0.999997471614557	5	19	3-oxo-cerotoyl-CoA synthase activity	MF	0.00308270585603683	MF 3-oxo-cerotoyl-CoA synthase activity	Pdensi_DN12647_c0_g2, Pdensi_DN14040_c0_g1d213034, Pdensi_DN14115_c0_g2, Pdensi_DN16483_c0_g1, Pdensi_DN7371_c0_g1
GO:0102338	4.8357610681046e-05	0.999997471614557	5	19	3-oxo-lignoceronyl-CoA synthase activity	MF	0.00308270585603683	MF 3-oxo-lignoceronyl-CoA synthase activity	Pdensi_DN12647_c0_g2, Pdensi_DN14040_c0_g1d213034, Pdensi_DN14115_c0_g2, Pdensi_DN16483_c0_g1, Pdensi_DN7371_c0_g1
GO:0102756	4.8357610681046e-05	0.999997471614557	5	19	very-long-chain 3-ketoacyl-CoA synthase activity	MF	0.00308270585603683	MF very-long-chain 3-ketoacyl-CoA synthase activity	Pdensi_DN12647_c0_g2, Pdensi_DN14040_c0_g1d213034, Pdensi_DN14115_c0_g2, Pdensi_DN16483_c0_g1, Pdensi_DN7371_c0_g1
GO:0008447	4.85921455582414e-05	0.99999971458403	3	4	L-ascorbate oxidase activity	MF	0.00308270585603683	MF L-ascorbate oxidase activity	Pdensi_DN23962_c0_g1d22019, Pdensi_DN24254_c0_g1d71533, Pdensi_DN37294_c0_g1d569935
GO:0033946	4.97678690657229e-05	0.99999970528339	3	4	xyloglucan-specific endo-beta-1,4-glucanase activity	MF	0.00314101953010676	MF xyloglucan-specific endo-beta-1,4-glucanase activity	Pdensi_DN15418_c0_g2d466840, Pdensi_DN19667_c0_g1d534673, Pdensi_DN9005_c0_g1d265316
GO:0005783	5.16875759776065e-05	0.999978531692454	31	641	endoplasmic reticulum	CC	0.0032454496424093	CC endoplasmic reticulum	Pdensi_DN11042_c0_g1d104080, Pdensi_DN12647_c0_g2, Pdensi_DN12981_c0_g2, Pdensi_DN14115_c0_g2, Pdensi_DN14653_c0_g1d108253, Pdensi_DN14706_c0_g1d53366, Pdensi_DN16858_c0_g3, Pdensi_DN17409_c0_g2, Pdensi_DN19290_c1_g3, Pdensi_DN19471_c0_g1d358612, Pdensi_DN19600_c0_g1d485629, Pdensi_DN19656_c0_g1d15592, Pdensi_DN20377_c0_g1d16768, Pdensi_DN21177_c0_g1d122059, Pdensi_DN21349_c1_g6, Pdensi_DN21564_c…
GO:0009505	5.22286221051243e-05	0.999986548433982	15	200	plant-type cell wall	CC	0.00326269004619971	CC plant-type cell wall	Pdensi_DN10697_c0_g1d49317, Pdensi_DN18864_c1_g3d480664, Pdensi_DN19018_c0_g1d356574, Pdensi_DN19290_c1_g3, Pdensi_DN19600_c0_g1d485629, Pdensi_DN20311_c1_g1d16738, Pdensi_DN21624_c0_g2d540410, Pdensi_DN22220_c0_g4, Pdensi_DN22789_c1_g2, Pdensi_DN26695_c0_g4, Pdensi_DN27416_c1_g3, Pdensi_DN33925_c0_g1d313047, Pdensi_DN37721_c1_g7, Pdensi_DN9202_c0_g1d453502, Pdensi_GG_30989_c0_g1
GO:0050789	6.28170696757573e-05	0.99995739972962	145	4870	regulation of biological process	BP	0.00390422437111661	BP regulation of biological process	Pdensi_DN10258_c0_g1d266747, Pdensi_DN10618_c0_g1d103684, Pdensi_DN10619_c0_g1d103663, Pdensi_DN10914_c0_g1d387447, Pdensi_DN11137_c0_g1, Pdensi_DN11148_c0_g1d335521, Pdensi_DN11623_c0_g1d520347, Pdensi_DN11672_c0_g1d210870, Pdensi_DN11848_c0_g1d5764, Pdensi_DN12202_c0_g1d389479, Pdensi_DN12328_c0_g2d459218, Pdensi_DN12936_c0_g1d6825, Pdensi_DN13341_c0_g1d461319, Pdensi_DN13368_c0_g1d177692, Pden…
GO:0016411	6.33024841610484e-05	0.999993192227103	7	45	acylglycerol O-acyltransferase activity	MF	0.00391452331347412	MF acylglycerol O-acyltransferase activity	Pdensi_DN14706_c0_g1d53366, Pdensi_DN16858_c0_g3, Pdensi_DN17409_c0_g2, Pdensi_DN19656_c0_g1d15592, Pdensi_DN21349_c1_g6, Pdensi_DN24334_c0_g1d133196, Pdensi_GG_121614_c0_g1
GO:0004066	6.81385018088684e-05	0.999997878736424	4	11	asparagine synthase (glutamine-hydrolyzing) activity	MF	0.00417143908073892	MF asparagine synthase (glutamine-hydrolyzing) activity	Pdensi_DN20576_c0_g2, Pdensi_DN21762_c0_g1d420144, Pdensi_DN25324_c0_g2, Pdensi_DN40178_c2_g1
GO:0006529	6.81385018088684e-05	0.999997878736424	4	11	asparagine biosynthetic process	BP	0.00417143908073892	BP asparagine biosynthetic process	Pdensi_DN20576_c0_g2, Pdensi_DN21762_c0_g1d420144, Pdensi_DN25324_c0_g2, Pdensi_DN40178_c2_g1
GO:0009408	6.99330290556156e-05	0.99998049162906	16	232	response to heat	BP	0.00426000003859183	BP response to heat	Pdensi_DN10751_c0_g1d49359, Pdensi_DN11848_c0_g1d5764, Pdensi_DN15400_c0_g2, Pdensi_DN17239_c0_g1d400552, Pdensi_DN18444_c0_g1d59020, Pdensi_DN20732_c0_g1d63765, Pdensi_DN20784_c0_g1, Pdensi_DN22508_c1_g1, Pdensi_DN22955_c4_g3, Pdensi_DN23629_c0_g4, Pdensi_DN24532_c0_g3, Pdensi_DN25853_c0_g1d139439, Pdensi_DN42346_c0_g1d153836, Pdensi_GG_137421_c0_g1, Pdensi_GG_58349_c0_g1, Pdensi_GG_59998_c0_g1
GO:0005975	7.13419853620667e-05	0.999965808014543	41	967	carbohydrate metabolic process	BP	0.00432431321174824	BP carbohydrate metabolic process	Pdensi_DN12241_c0_g2, Pdensi_DN12819_c0_g1d460270, Pdensi_DN13283_c0_g1d271643, Pdensi_DN13671_c0_g1, Pdensi_DN14230_c0_g3, Pdensi_DN14923_c1_g7, Pdensi_DN15418_c0_g2d466840, Pdensi_DN17377_c0_g1, Pdensi_DN18212_c0_g6, Pdensi_DN18297_c1_g3, Pdensi_DN19018_c0_g1d356574, Pdensi_DN19667_c0_g1d534673, Pdensi_DN19707_c0_g3, Pdensi_DN20250_c0_g5, Pdensi_DN20674_c0_g1d537558, Pdensi_DN20706_c1_g6, Pdens…
GO:0044464	7.49010279548558e-05	0.999941953188235	391	14989	cell part	CC	0.00451767579447908	CC cell part	Pdensi_DN10553_c0_g1d103553, Pdensi_DN10618_c0_g1d103684, Pdensi_DN10619_c0_g1d103663, Pdensi_DN10697_c0_g1d49317, Pdensi_DN10914_c0_g1d387447, Pdensi_DN11042_c0_g1d104080, Pdensi_DN11062_c0_g1d456534, Pdensi_DN11137_c0_g1, Pdensi_DN11148_c0_g1d335521, Pdensi_DN11623_c0_g1d520347, Pdensi_DN11848_c0_g1d5764, Pdensi_DN11851_c0_g1d458179, Pdensi_DN11970_c0_g1d5850, Pdensi_DN12202_c0_g1d389479, Pdens…
GO:0009314	7.80438013646175e-05	0.999968484659384	28	571	response to radiation	BP	0.00468415835249204	BP response to radiation	Pdensi_DN11848_c0_g1d5764, Pdensi_DN12647_c0_g2, Pdensi_DN13977_c0_g1d340966, Pdensi_DN14115_c0_g2, Pdensi_DN14857_c0_g1d342973, Pdensi_DN16057_c0_g1d183538, Pdensi_DN18852_c0_g2d480517, Pdensi_DN18888_c0_g1d405534, Pdensi_DN19667_c0_g1d534673, Pdensi_DN19779_c0_g4d486097, Pdensi_DN19790_c0_g1d535027, Pdensi_DN20674_c0_g1d537558, Pdensi_DN20978_c0_g1, Pdensi_DN22301_c1_g4, Pdensi_DN23182_c0_g1, P…
GO:0006949	8.92322025428756e-05	0.999997018765637	4	11	syncytium formation	BP	0.00532955652651204	BP syncytium formation	Pdensi_DN22641_c2_g2, Pdensi_DN25089_c1_g1d557367, Pdensi_DN25089_c1_g2, Pdensi_DN37968_c1_g1
GO:0004568	0.000100568630711244	0.999993720453124	5	21	chitinase activity	MF	0.00586363006870702	MF chitinase activity	Pdensi_DN14230_c0_g3, Pdensi_DN20784_c0_g1, Pdensi_DN22250_c0_g2d67184, Pdensi_GG_108346_c0_g1, Pdensi_GG_57086_c0_g1
GO:0006030	0.000100568630711244	0.999993720453124	5	21	chitin metabolic process	BP	0.00586363006870702	BP chitin metabolic process	Pdensi_DN14230_c0_g3, Pdensi_DN20784_c0_g1, Pdensi_DN22250_c0_g2d67184, Pdensi_GG_108346_c0_g1, Pdensi_GG_57086_c0_g1
GO:0006032	0.000100568630711244	0.999993720453124	5	21	chitin catabolic process	BP	0.00586363006870702	BP chitin catabolic process	Pdensi_DN14230_c0_g3, Pdensi_DN20784_c0_g1, Pdensi_DN22250_c0_g2d67184, Pdensi_GG_108346_c0_g1, Pdensi_GG_57086_c0_g1
GO:0046348	0.000100568630711244	0.999993720453124	5	21	amino sugar catabolic process	BP	0.00586363006870702	BP amino sugar catabolic process	Pdensi_DN14230_c0_g3, Pdensi_DN20784_c0_g1, Pdensi_DN22250_c0_g2d67184, Pdensi_GG_108346_c0_g1, Pdensi_GG_57086_c0_g1
GO:1901072	0.000100568630711244	0.999993720453124	5	21	glucosamine-containing compound catabolic process	BP	0.00586363006870702	BP glucosamine-containing compound catabolic process	Pdensi_DN14230_c0_g3, Pdensi_DN20784_c0_g1, Pdensi_DN22250_c0_g2d67184, Pdensi_GG_108346_c0_g1, Pdensi_GG_57086_c0_g1
GO:0016985	0.000117177766238711	0.999995661785801	4	12	mannan endo-1,4-beta-mannosidase activity	MF	0.00676756872559803	MF mannan endo-1,4-beta-mannosidase activity	Pdensi_DN12819_c0_g1d460270, Pdensi_DN20706_c1_g6, Pdensi_DN21985_c0_g2, Pdensi_GG_37132_c0_g1
GO:0046355	0.000117177766238711	0.999995661785801	4	12	mannan catabolic process	BP	0.00676756872559803	BP mannan catabolic process	Pdensi_DN12819_c0_g1d460270, Pdensi_DN20706_c1_g6, Pdensi_DN21985_c0_g2, Pdensi_GG_37132_c0_g1
GO:0016762	0.000124848911727071	0.999984917679814	7	48	xyloglucan:xyloglucosyl transferase activity	MF	0.00717676091636742	MF xyloglucan:xyloglucosyl transferase activity	Pdensi_DN13283_c0_g1d271643, Pdensi_DN14923_c1_g7, Pdensi_DN15418_c0_g2d466840, Pdensi_DN18297_c1_g3, Pdensi_DN19667_c0_g1d534673, Pdensi_DN25884_c0_g1d559631, Pdensi_DN9005_c0_g1d265316
GO:0031418	0.000127086944292335	0.999988014696955	6	34	L-ascorbic acid binding	MF	0.00722956601486414	MF L-ascorbic acid binding	Pdensi_DN17197_c0_g1d56823, Pdensi_DN17434_c0_g1, Pdensi_DN21992_c0_g1d124522, Pdensi_DN27282_c0_g1d430792, Pdensi_DN32414_c0_g1d145300, Pdensi_DN38301_c1_g1
GO:0048522	0.000127332724010058	0.9999366609044	42	1048	positive regulation of cellular process	BP	0.00722956601486414	BP positive regulation of cellular process	Pdensi_DN10914_c0_g1d387447, Pdensi_DN11137_c0_g1, Pdensi_DN12202_c0_g1d389479, Pdensi_DN14452_c0_g1d274013, Pdensi_DN14577_c1_g1, Pdensi_DN14863_c0_g1d342967, Pdensi_DN15221_c0_g1d214075, Pdensi_DN15400_c0_g2, Pdensi_DN15521_c0_g1, Pdensi_DN16340_c0_g2, Pdensi_DN17239_c0_g1d400552, Pdensi_DN18057_c0_g3, Pdensi_DN18434_c0_g1d283766, Pdensi_DN18588_c0_g2, Pdensi_DN18753_c1_g3, Pdensi_DN19025_c1_g4…
GO:0048367	0.000128109811613359	0.99995890024022	18	306	shoot system development	BP	0.00722956601486414	BP shoot system development	Pdensi_DN13368_c0_g1d177692, Pdensi_DN17532_c0_g1d113246, Pdensi_DN18334_c0_g1d114947, Pdensi_DN18588_c0_g2, Pdensi_DN18751_c0_g1d59633, Pdensi_DN18888_c0_g1d405534, Pdensi_DN19038_c1_g6, Pdensi_DN20468_c2_g3, Pdensi_DN21144_c0_g1d64804, Pdensi_DN21564_c0_g2d123398, Pdensi_DN23691_c0_g5, Pdensi_DN24610_c0_g1, Pdensi_DN25015_c0_g3, Pdensi_DN25291_c0_g1d227068, Pdensi_DN26680_c0_g1d229530, Pdensi_D…
GO:0006026	0.0001281293552128	0.999991497833848	5	22	aminoglycan catabolic process	BP	0.00722956601486414	BP aminoglycan catabolic process	Pdensi_DN14230_c0_g3, Pdensi_DN20784_c0_g1, Pdensi_DN22250_c0_g2d67184, Pdensi_GG_108346_c0_g1, Pdensi_GG_57086_c0_g1
GO:0050794	0.000130521847048877	0.999911930726563	127	4227	regulation of cellular process	BP	0.00733077750122223	BP regulation of cellular process	Pdensi_DN10258_c0_g1d266747, Pdensi_DN10618_c0_g1d103684, Pdensi_DN10619_c0_g1d103663, Pdensi_DN10914_c0_g1d387447, Pdensi_DN11137_c0_g1, Pdensi_DN11148_c0_g1d335521, Pdensi_DN11623_c0_g1d520347, Pdensi_DN11672_c0_g1d210870, Pdensi_DN11848_c0_g1d5764, Pdensi_DN12202_c0_g1d389479, Pdensi_DN12328_c0_g2d459218, Pdensi_DN12936_c0_g1d6825, Pdensi_DN13341_c0_g1d461319, Pdensi_DN13368_c0_g1d177692, Pden…
GO:0050832	0.000136651333806531	0.999961451384565	15	224	defense response to fungus	BP	0.00763999511930213	BP defense response to fungus	Pdensi_DN10553_c0_g1d103553, Pdensi_DN18057_c0_g3, Pdensi_DN18434_c0_g1d283766, Pdensi_DN19290_c1_g3, Pdensi_DN19600_c0_g1d485629, Pdensi_DN19811_c0_g1d15904, Pdensi_DN21067_c1_g1, Pdensi_DN23377_c0_g3d548222, Pdensi_DN23864_c1_g1d70605, Pdensi_DN25698_c2_g1, Pdensi_DN38664_c1_g5, Pdensi_DN7010_c0_g2d207380, Pdensi_DN9997_c0_g1d48746, Pdensi_GG_30920_c0_g1, Pdensi_GG_57086_c0_g1
GO:0005634	0.000147303549640831	0.99990006544532	128	4268	nucleus	CC	0.00819811209910151	CC nucleus	Pdensi_DN10618_c0_g1d103684, Pdensi_DN10619_c0_g1d103663, Pdensi_DN11137_c0_g1, Pdensi_DN11148_c0_g1d335521, Pdensi_DN11623_c0_g1d520347, Pdensi_DN12202_c0_g1d389479, Pdensi_DN12328_c0_g2d459218, Pdensi_DN12936_c0_g1d6825, Pdensi_DN13368_c0_g1d177692, Pdensi_DN13806_c0_g1, Pdensi_DN14452_c0_g1d274013, Pdensi_DN14492_c3_g2, Pdensi_DN14577_c1_g1, Pdensi_DN14863_c0_g1d342967, Pdensi_DN15133_c0_g1d46…
GO:0008300	0.000155596113425153	0.999993636075381	4	13	isoprenoid catabolic process	BP	0.00862044711664058	BP isoprenoid catabolic process	Pdensi_DN15579_c0_g1d467163, Pdensi_DN30235_c0_g1d309904, Pdensi_DN3057_c0_g1d260296, Pdensi_DN34073_c0_g1d201036
GO:0031406	0.000168745004116689	0.999970108733445	9	87	carboxylic acid binding	MF	0.00925580156673324	MF carboxylic acid binding	Pdensi_DN16978_c0_g1d215734, Pdensi_DN17197_c0_g1d56823, Pdensi_DN17434_c0_g1, Pdensi_DN21992_c0_g1d124522, Pdensi_DN25333_c0_g2, Pdensi_DN27282_c0_g1d430792, Pdensi_DN32414_c0_g1d145300, Pdensi_DN38301_c1_g1, Pdensi_DN4816_c0_g1
GO:0043177	0.000168745004116689	0.999970108733445	9	87	organic acid binding	MF	0.00925580156673324	MF organic acid binding	Pdensi_DN16978_c0_g1d215734, Pdensi_DN17197_c0_g1d56823, Pdensi_DN17434_c0_g1, Pdensi_DN21992_c0_g1d124522, Pdensi_DN25333_c0_g2, Pdensi_DN27282_c0_g1d430792, Pdensi_DN32414_c0_g1d145300, Pdensi_DN38301_c1_g1, Pdensi_DN4816_c0_g1
GO:0015923	0.000169331880998713	0.99998781376704	5	25	mannosidase activity	MF	0.00925580156673324	MF mannosidase activity	Pdensi_DN12819_c0_g1d460270, Pdensi_DN20706_c1_g6, Pdensi_DN21985_c0_g2, Pdensi_DN36611_c6_g1, Pdensi_GG_37132_c0_g1
GO:0022857	0.000172363134019515	0.999914583071837	40	980	transmembrane transporter activity	MF	0.00937961872415529	MF transmembrane transporter activity	Pdensi_DN13977_c0_g1d340966, Pdensi_DN15309_c0_g1d344494, Pdensi_DN15586_c0_g3d276568, Pdensi_DN16057_c0_g1d183538, Pdensi_DN16132_c1_g2, Pdensi_DN17406_c0_g1d350753, Pdensi_DN18001_c1_g4, Pdensi_DN18710_c1_g1, Pdensi_DN18853_c0_g1d405511, Pdensi_DN19295_c0_g3d483252, Pdensi_DN19673_c0_g3, Pdensi_DN19790_c0_g1d535027, Pdensi_DN19896_c0_g1, Pdensi_DN20162_c0_g1d289394, Pdensi_DN20181_c0_g2d489133,…
GO:1900377	0.000183300436828455	0.999992171444536	4	13	negative regulation of secondary metabolite biosynthetic process	BP	0.00984355503740175	BP negative regulation of secondary metabolite biosynthetic process	Pdensi_DN23706_c0_g6, Pdensi_DN24854_c2_g5, Pdensi_DN37478_c2_g10, Pdensi_GG_56303_c0_g1
GO:1903085	0.000183300436828455	0.999992171444536	4	13	regulation of sinapate ester biosynthetic process	BP	0.00984355503740175	BP regulation of sinapate ester biosynthetic process	Pdensi_DN23706_c0_g6, Pdensi_DN24854_c2_g5, Pdensi_DN37478_c2_g10, Pdensi_GG_56303_c0_g1
GO:1903086	0.000183300436828455	0.999992171444536	4	13	negative regulation of sinapate ester biosynthetic process	BP	0.00984355503740175	BP negative regulation of sinapate ester biosynthetic process	Pdensi_DN23706_c0_g6, Pdensi_DN24854_c2_g5, Pdensi_DN37478_c2_g10, Pdensi_GG_56303_c0_g1
GO:0031407	0.000184392601584636	0.999976052848161	7	53	oxylipin metabolic process	BP	0.00985896512577419	BP oxylipin metabolic process	Pdensi_DN14965_c0_g1d465570, Pdensi_DN18796_c1_g3, Pdensi_DN22133_c2_g3, Pdensi_DN22547_c0_g1d20905, Pdensi_DN22636_c0_g1, Pdensi_DN23377_c0_g3d548222, Pdensi_DN26360_c0_g1d560098
GO:0000272	0.000186649149851803	0.999951701123362	13	176	polysaccharide catabolic process	BP	0.00993622691645858	BP polysaccharide catabolic process	Pdensi_DN12819_c0_g1d460270, Pdensi_DN14230_c0_g3, Pdensi_DN18212_c0_g6, Pdensi_DN19018_c0_g1d356574, Pdensi_DN20706_c1_g6, Pdensi_DN21985_c0_g2, Pdensi_DN22250_c0_g2d67184, Pdensi_DN37721_c1_g7, Pdensi_DN9145_c0_g1d3908, Pdensi_GG_108346_c0_g1, Pdensi_GG_145839_c2_g1, Pdensi_GG_37132_c0_g1, Pdensi_GG_57086_c0_g1
GO:0010119	0.000189714082673222	0.999970205123064	8	76	regulation of stomatal movement	BP	0.010055667654766	BP regulation of stomatal movement	Pdensi_DN13977_c0_g1d340966, Pdensi_DN16057_c0_g1d183538, Pdensi_DN16132_c1_g2, Pdensi_DN18633_c1_g2, Pdensi_DN21067_c1_g2, Pdensi_DN25099_c0_g1d73557, Pdensi_DN9493_c0_g1d453754, Pdensi_GG_56851_c0_g1
GO:0005886	0.000195496884728102	0.99987956739949	79	2402	plasma membrane	CC	0.0103175166233227	CC plasma membrane	Pdensi_DN10553_c0_g1d103553, Pdensi_DN10914_c0_g1d387447, Pdensi_DN11137_c0_g1, Pdensi_DN11970_c0_g1d5850, Pdensi_DN12891_c0_g1d338749, Pdensi_DN12969_c0_g1d51365, Pdensi_DN13341_c0_g1d461319, Pdensi_DN13467_c0_g1d522696, Pdensi_DN13977_c0_g1d340966, Pdensi_DN14176_c0_g1d107534, Pdensi_DN14706_c0_g1d53366, Pdensi_DN15260_c3_g1, Pdensi_DN15418_c0_g2d466840, Pdensi_DN15819_c0_g1d214660, Pdensi_DN15…
GO:0006638	0.000201295888001171	0.999973437934536	7	54	neutral lipid metabolic process	BP	0.0105327643277194	BP neutral lipid metabolic process	Pdensi_DN14706_c0_g1d53366, Pdensi_DN16858_c0_g3, Pdensi_DN17409_c0_g2, Pdensi_DN19656_c0_g1d15592, Pdensi_DN21349_c1_g6, Pdensi_DN24334_c0_g1d133196, Pdensi_GG_121614_c0_g1
GO:0006639	0.000201295888001171	0.999973437934536	7	54	acylglycerol metabolic process	BP	0.0105327643277194	BP acylglycerol metabolic process	Pdensi_DN14706_c0_g1d53366, Pdensi_DN16858_c0_g3, Pdensi_DN17409_c0_g2, Pdensi_DN19656_c0_g1d15592, Pdensi_DN21349_c1_g6, Pdensi_DN24334_c0_g1d133196, Pdensi_GG_121614_c0_g1
GO:0102797	0.000213160965741559	0.999996374555707	3	6	geranial:oxygen oxidoreductase activity	MF	0.01105907993449	MF geranial:oxygen oxidoreductase activity	Pdensi_DN19811_c0_g1d15904, Pdensi_DN23864_c1_g1d70605, Pdensi_GG_30920_c0_g1
GO:0102798	0.000213160965741559	0.999996374555707	3	6	heptaldehyde:oxygen oxidoreductase activity	MF	0.01105907993449	MF heptaldehyde:oxygen oxidoreductase activity	Pdensi_DN19811_c0_g1d15904, Pdensi_DN23864_c1_g1d70605, Pdensi_GG_30920_c0_g1
GO:0048518	0.000214648084234954	0.999885169476031	48	1283	positive regulation of biological process	BP	0.0110892453306868	BP positive regulation of biological process	Pdensi_DN10914_c0_g1d387447, Pdensi_DN11137_c0_g1, Pdensi_DN11848_c0_g1d5764, Pdensi_DN12202_c0_g1d389479, Pdensi_DN13467_c0_g1d522696, Pdensi_DN14452_c0_g1d274013, Pdensi_DN14577_c1_g1, Pdensi_DN14863_c0_g1d342967, Pdensi_DN15221_c0_g1d214075, Pdensi_DN15400_c0_g2, Pdensi_DN15521_c0_g1, Pdensi_DN16340_c0_g2, Pdensi_DN17239_c0_g1d400552, Pdensi_DN17473_c0_g9, Pdensi_DN18057_c0_g3, Pdensi_DN18434_…
GO:0044085	0.000222880207173928	0.999930955568815	16	256	cellular component biogenesis	BP	0.011466156540494	BP cellular component biogenesis	Pdensi_DN12202_c0_g1d389479, Pdensi_DN12969_c0_g1d51365, Pdensi_DN13283_c0_g1d271643, Pdensi_DN14923_c1_g7, Pdensi_DN15418_c0_g2d466840, Pdensi_DN18057_c0_g3, Pdensi_DN18297_c1_g3, Pdensi_DN18434_c0_g1d283766, Pdensi_DN19667_c0_g1d534673, Pdensi_DN21067_c1_g1, Pdensi_DN21624_c0_g2d540410, Pdensi_DN25884_c0_g1d559631, Pdensi_DN38664_c1_g5, Pdensi_DN9005_c0_g1d265316, Pdensi_DN9427_c0_g1d453810, Pd…
GO:0004567	0.000232451998948732	0.999989210094904	4	14	beta-mannosidase activity	MF	0.0119085450842187	MF beta-mannosidase activity	Pdensi_DN12819_c0_g1d460270, Pdensi_DN20706_c1_g6, Pdensi_DN21985_c0_g2, Pdensi_GG_37132_c0_g1
GO:0016115	0.000240894106412978	0.999995726633348	3	6	terpenoid catabolic process	BP	0.0122896143288354	BP terpenoid catabolic process	Pdensi_DN30235_c0_g1d309904, Pdensi_DN3057_c0_g1d260296, Pdensi_DN34073_c0_g1d201036
GO:0005215	0.000266586096366508	0.999861337992776	43	1110	transporter activity	MF	0.0135439010950686	MF transporter activity	Pdensi_DN13977_c0_g1d340966, Pdensi_DN15309_c0_g1d344494, Pdensi_DN15586_c0_g3d276568, Pdensi_DN16057_c0_g1d183538, Pdensi_DN16132_c1_g2, Pdensi_DN17406_c0_g1d350753, Pdensi_DN18001_c1_g4, Pdensi_DN18710_c1_g1, Pdensi_DN18853_c0_g1d405511, Pdensi_DN19295_c0_g3d483252, Pdensi_DN19673_c0_g3, Pdensi_DN19790_c0_g1d535027, Pdensi_DN19896_c0_g1, Pdensi_DN20162_c0_g1d289394, Pdensi_DN20181_c0_g2d489133,…
GO:0010410	0.000276994948018018	0.999947357444299	9	92	hemicellulose metabolic process	BP	0.0140145708410438	BP hemicellulose metabolic process	Pdensi_DN13283_c0_g1d271643, Pdensi_DN14923_c1_g7, Pdensi_DN15418_c0_g2d466840, Pdensi_DN18297_c1_g3, Pdensi_DN19018_c0_g1d356574, Pdensi_DN19667_c0_g1d534673, Pdensi_DN25884_c0_g1d559631, Pdensi_DN37721_c1_g7, Pdensi_DN9005_c0_g1d265316
GO:0006528	0.000282772676165423	0.999985936471465	4	15	asparagine metabolic process	BP	0.014248019123331	BP asparagine metabolic process	Pdensi_DN20576_c0_g2, Pdensi_DN21762_c0_g1d420144, Pdensi_DN25324_c0_g2, Pdensi_DN40178_c2_g1
GO:1901071	0.000293572289766176	0.999976042574358	5	26	glucosamine-containing compound metabolic process	BP	0.0146944736134865	BP glucosamine-containing compound metabolic process	Pdensi_DN14230_c0_g3, Pdensi_DN20784_c0_g1, Pdensi_DN22250_c0_g2d67184, Pdensi_GG_108346_c0_g1, Pdensi_GG_57086_c0_g1
GO:0016709	0.000294033488672345	0.99995851838384	7	57	oxidoreductase activity, acting on paired donors, with incorporation or reduction of molecular oxygen, NAD(P)H as one donor, and incorporation of one atom of oxygen	MF	0.0146944736134865	MF oxidoreductase activity, acting on paired donors, with incorporation or reduction of molecular oxygen, NAD(P)H as one donor, and incorporation of one atom of oxygen	Pdensi_DN2150_c0_g1d165343, Pdensi_DN25332_c0_g1d74269, Pdensi_DN26680_c0_g1d229530, Pdensi_DN30235_c0_g1d309904, Pdensi_DN34073_c0_g1d201036, Pdensi_DN4087_c0_g1d166714, Pdensi_GG_134443_c0_g1
GO:0010412	0.000313475223877244	0.999983976169098	4	15	mannan metabolic process	BP	0.0154815602018833	BP mannan metabolic process	Pdensi_DN12819_c0_g1d460270, Pdensi_DN20706_c1_g6, Pdensi_DN21985_c0_g2, Pdensi_GG_37132_c0_g1
GO:0048731	0.000313480145191633	0.99989152623285	18	331	system development	BP	0.0154815602018833	BP system development	Pdensi_DN13368_c0_g1d177692, Pdensi_DN17532_c0_g1d113246, Pdensi_DN18334_c0_g1d114947, Pdensi_DN18588_c0_g2, Pdensi_DN18751_c0_g1d59633, Pdensi_DN18888_c0_g1d405534, Pdensi_DN19038_c1_g6, Pdensi_DN20468_c2_g3, Pdensi_DN21144_c0_g1d64804, Pdensi_DN21564_c0_g2d123398, Pdensi_DN23691_c0_g5, Pdensi_DN24610_c0_g1, Pdensi_DN25015_c0_g3, Pdensi_DN25291_c0_g1d227068, Pdensi_DN26680_c0_g1d229530, Pdensi_D…
GO:2000762	0.000313576194876434	0.999973903360281	5	27	regulation of phenylpropanoid metabolic process	BP	0.0154815602018833	BP regulation of phenylpropanoid metabolic process	Pdensi_DN23706_c0_g6, Pdensi_DN24648_c0_g1d134518, Pdensi_DN24854_c2_g5, Pdensi_DN37478_c2_g10, Pdensi_GG_56303_c0_g1
GO:0019852	0.00031677871106089	0.999973577958885	5	27	L-ascorbic acid metabolic process	BP	0.0155145541529181	BP L-ascorbic acid metabolic process	Pdensi_DN27065_c0_g1, Pdensi_DN27065_c0_g1d307157, Pdensi_DN32794_c0_g1, Pdensi_DN90075_c0_g1, Pdensi_GG_75007_c0_g1
GO:0019853	0.00031677871106089	0.999973577958885	5	27	L-ascorbic acid biosynthetic process	BP	0.0155145541529181	BP L-ascorbic acid biosynthetic process	Pdensi_DN27065_c0_g1, Pdensi_DN27065_c0_g1d307157, Pdensi_DN32794_c0_g1, Pdensi_DN90075_c0_g1, Pdensi_GG_75007_c0_g1
GO:2000652	0.000323094536885617	0.999983351011601	4	15	regulation of secondary cell wall biogenesis	BP	0.0157608346997111	BP regulation of secondary cell wall biogenesis	Pdensi_DN14577_c1_g1, Pdensi_DN18057_c0_g3, Pdensi_DN18434_c0_g1d283766, Pdensi_DN21067_c1_g1
GO:0010026	0.000354040133068948	0.999980799846935	4	17	trichome differentiation	BP	0.0172018547194294	BP trichome differentiation	Pdensi_DN12936_c0_g1d6825, Pdensi_DN19588_c0_g6, Pdensi_DN21912_c0_g1, Pdensi_DN35058_c0_g1d314079
GO:0006970	0.000392717717190233	0.999833783030367	25	533	response to osmotic stress	BP	0.0190056748192775	BP response to osmotic stress	Pdensi_DN10914_c0_g1d387447, Pdensi_DN14492_c3_g2, Pdensi_DN14735_c0_g1, Pdensi_DN16132_c1_g2, Pdensi_DN18169_c0_g1d13057, Pdensi_DN19569_c0_g6, Pdensi_DN20784_c0_g1, Pdensi_DN21049_c2_g1, Pdensi_DN21624_c0_g2d540410, Pdensi_DN22508_c1_g1, Pdensi_DN23377_c0_g3d548222, Pdensi_DN24333_c1_g1d553447, Pdensi_DN25099_c0_g1d73557, Pdensi_DN25853_c0_g1d139439, Pdensi_DN26318_c8_g1, Pdensi_DN27992_c0_g1d5…
GO:0009753	0.000397808811015	0.999911208476596	10	122	response to jasmonic acid	BP	0.0191762641026286	BP response to jasmonic acid	Pdensi_DN14452_c0_g1d274013, Pdensi_DN16340_c0_g2, Pdensi_DN18751_c0_g1d59633, Pdensi_DN19038_c1_g6, Pdensi_DN23706_c0_g6, Pdensi_DN24854_c2_g5, Pdensi_DN35058_c0_g1d314079, Pdensi_DN37478_c2_g10, Pdensi_DN9029_c0_g1d171413, Pdensi_GG_56303_c0_g1
GO:0005789	0.00040637798751057	0.999827622030716	25	528	endoplasmic reticulum membrane	CC	0.0195125179571742	CC endoplasmic reticulum membrane	Pdensi_DN11042_c0_g1d104080, Pdensi_DN11851_c0_g1d458179, Pdensi_DN12647_c0_g2, Pdensi_DN12981_c0_g2, Pdensi_DN14115_c0_g2, Pdensi_DN14653_c0_g1d108253, Pdensi_DN14706_c0_g1d53366, Pdensi_DN16858_c0_g3, Pdensi_DN17409_c0_g2, Pdensi_DN19471_c0_g1d358612, Pdensi_DN19656_c0_g1d15592, Pdensi_DN20377_c0_g1d16768, Pdensi_DN21349_c1_g6, Pdensi_DN23589_c3_g1, Pdensi_DN26139_c0_g1d559879, Pdensi_DN26156_c…
GO:0048831	0.000415330787442583	0.999882700636568	13	199	regulation of shoot system development	BP	0.0198644928181523	BP regulation of shoot system development	Pdensi_DN12328_c0_g2d459218, Pdensi_DN19038_c1_g6, Pdensi_DN19585_c4_g1, Pdensi_DN19663_c0_g2d359591, Pdensi_DN21177_c0_g1d122059, Pdensi_DN23219_c1_g1d223835, Pdensi_DN24610_c0_g1, Pdensi_DN26680_c0_g1d229530, Pdensi_DN35582_c2_g1, Pdensi_DN6880_c0_g1d450628, Pdensi_DN8217_c0_g1d102160, Pdensi_DN9616_c0_g1d333228, Pdensi_GG_56851_c0_g1
GO:0051119	0.00044377395211223	0.999932687041741	7	60	sugar transmembrane transporter activity	MF	0.0211422889870122	MF sugar transmembrane transporter activity	Pdensi_DN18853_c0_g1d405511, Pdensi_DN19790_c0_g1d535027, Pdensi_DN20254_c0_g1d188649, Pdensi_DN21802_c0_g1d420801, Pdensi_DN24001_c0_g2d225091, Pdensi_DN24084_c1_g6, Pdensi_DN24312_c1_g1
GO:0000302	0.000473239521145029	0.999873040685016	12	167	response to reactive oxygen species	BP	0.0224587003755803	BP response to reactive oxygen species	Pdensi_DN13977_c0_g1d340966, Pdensi_DN16057_c0_g1d183538, Pdensi_DN18169_c0_g1d13057, Pdensi_DN22508_c1_g1, Pdensi_DN22636_c0_g1, Pdensi_DN24324_c0_g1, Pdensi_DN24532_c0_g3, Pdensi_DN24633_c1_g1, Pdensi_DN32059_c2_g3, Pdensi_GG_137421_c0_g1, Pdensi_GG_58349_c0_g1, Pdensi_GG_59998_c0_g1
GO:0004031	0.000493716308067354	0.999986772777536	3	8	aldehyde oxidase activity	MF	0.023250240292218	MF aldehyde oxidase activity	Pdensi_DN19811_c0_g1d15904, Pdensi_DN23864_c1_g1d70605, Pdensi_GG_30920_c0_g1
GO:0016623	0.000493716308067354	0.999986772777536	3	8	oxidoreductase activity, acting on the aldehyde or oxo group of donors, oxygen as acceptor	MF	0.023250240292218	MF oxidoreductase activity, acting on the aldehyde or oxo group of donors, oxygen as acceptor	Pdensi_DN19811_c0_g1d15904, Pdensi_DN23864_c1_g1d70605, Pdensi_GG_30920_c0_g1
GO:0010411	0.000500893229731951	0.999922455783477	7	60	xyloglucan metabolic process	BP	0.0234978417809885	BP xyloglucan metabolic process	Pdensi_DN13283_c0_g1d271643, Pdensi_DN14923_c1_g7, Pdensi_DN15418_c0_g2d466840, Pdensi_DN18297_c1_g3, Pdensi_DN19667_c0_g1d534673, Pdensi_DN25884_c0_g1d559631, Pdensi_DN9005_c0_g1d265316
GO:0042537	0.000505818364600638	0.999907687269982	8	80	benzene-containing compound metabolic process	BP	0.0236383208250771	BP benzene-containing compound metabolic process	Pdensi_DN14492_c3_g2, Pdensi_DN15715_c0_g1d277050, Pdensi_DN17022_c2_g2, Pdensi_DN21049_c2_g1, Pdensi_DN24570_c0_g1, Pdensi_DN25698_c2_g1, Pdensi_DN38537_c0_g1, Pdensi_GG_54544_c0_g1
GO:0048658	0.000541458408277014	0.999985021932349	3	8	anther wall tapetum development	BP	0.0251849502102362	BP anther wall tapetum development	Pdensi_DN19290_c1_g3, Pdensi_DN19600_c0_g1d485629, Pdensi_GG_93610_c0_g1
GO:0008645	0.000551255035637317	1	2	2	hexose transmembrane transport	BP	0.0251849502102362	BP hexose transmembrane transport	Pdensi_DN19790_c0_g1d535027, Pdensi_DN24084_c1_g6
GO:0015755	0.000551255035637317	1	2	2	fructose transmembrane transport	BP	0.0251849502102362	BP fructose transmembrane transport	Pdensi_DN19790_c0_g1d535027, Pdensi_DN24084_c1_g6
GO:0035428	0.000551255035637317	1	2	2	NA	NA	0.0251849502102362	none	Pdensi_DN19790_c0_g1d535027, Pdensi_DN24084_c1_g6
GO:1902334	0.000551255035637317	1	2	2	fructose export from vacuole to cytoplasm	BP	0.0251849502102362	BP fructose export from vacuole to cytoplasm	Pdensi_DN19790_c0_g1d535027, Pdensi_DN24084_c1_g6
GO:1905950	0.000551255035637317	1	2	2	NA	NA	0.0251849502102362	none	Pdensi_DN19790_c0_g1d535027, Pdensi_DN24084_c1_g6
GO:0016042	0.00060044126145947	0.999795911809284	16	278	lipid catabolic process	BP	0.0273301219528244	BP lipid catabolic process	Pdensi_DN10374_c0_g1d334259, Pdensi_DN13422_c0_g1d391646, Pdensi_DN15483_c1_g3, Pdensi_DN15579_c0_g1d467163, Pdensi_DN17066_c0_g1d472641, Pdensi_DN17149_c1_g1, Pdensi_DN18117_c0_g1d216785, Pdensi_DN18848_c0_g3, Pdensi_DN19828_c0_g2d535179, Pdensi_DN24194_c1_g1d552023, Pdensi_DN26139_c0_g1d559879, Pdensi_DN30235_c0_g1d309904, Pdensi_DN3057_c0_g1d260296, Pdensi_DN34073_c0_g1d201036, Pdensi_DN8552_c…
GO:1901348	0.000637807911105918	0.999981323911691	3	8	positive regulation of secondary cell wall biogenesis	BP	0.0288166792014054	BP positive regulation of secondary cell wall biogenesis	Pdensi_DN18057_c0_g3, Pdensi_DN18434_c0_g1d283766, Pdensi_DN21067_c1_g1
GO:1903340	0.000637807911105918	0.999981323911691	3	8	positive regulation of cell wall organization or biogenesis	BP	0.0288166792014054	BP positive regulation of cell wall organization or biogenesis	Pdensi_DN18057_c0_g3, Pdensi_DN18434_c0_g1d283766, Pdensi_DN21067_c1_g1
GO:0103075	0.000652076021130837	0.999980758619649	3	8	indole-3-pyruvate monooxygenase activity	MF	0.0293443384208284	MF indole-3-pyruvate monooxygenase activity	Pdensi_DN2150_c0_g1d165343, Pdensi_DN25332_c0_g1d74269, Pdensi_DN26680_c0_g1d229530
GO:0009607	0.000654280005626116	0.99964130863556	44	1189	response to biotic stimulus	BP	0.0293443384208284	BP response to biotic stimulus	Pdensi_DN10553_c0_g1d103553, Pdensi_DN10914_c0_g1d387447, Pdensi_DN11137_c0_g1, Pdensi_DN11970_c0_g1d5850, Pdensi_DN13467_c0_g1d522696, Pdensi_DN14230_c0_g3, Pdensi_DN15715_c0_g1d277050, Pdensi_DN15951_c2_g7, Pdensi_DN17022_c2_g2, Pdensi_DN17473_c0_g9, Pdensi_DN18057_c0_g3, Pdensi_DN18212_c0_g6, Pdensi_DN18434_c0_g1d283766, Pdensi_DN18749_c0_g1d115901, Pdensi_DN18751_c0_g1d59633, Pdensi_DN19000_c…
GO:2000026	0.000723502717259052	0.999699481934781	22	479	regulation of multicellular organismal development	BP	0.0323305374821892	BP regulation of multicellular organismal development	Pdensi_DN11848_c0_g1d5764, Pdensi_DN12328_c0_g2d459218, Pdensi_DN14452_c0_g1d274013, Pdensi_DN16340_c0_g2, Pdensi_DN19038_c1_g6, Pdensi_DN19585_c4_g1, Pdensi_DN19663_c0_g2d359591, Pdensi_DN21177_c0_g1d122059, Pdensi_DN23219_c1_g1d223835, Pdensi_DN23531_c2_g5, Pdensi_DN24610_c0_g1, Pdensi_DN25332_c0_g1d74269, Pdensi_DN26680_c0_g1d229530, Pdensi_DN34159_c0_g1d146602, Pdensi_DN34641_c1_g2, Pdensi_DN…
GO:0080167	0.000821622984410723	0.999860673714521	7	67	response to karrikin	BP	0.0365816429859087	BP response to karrikin	Pdensi_DN11848_c0_g1d5764, Pdensi_DN14115_c0_g2, Pdensi_DN22220_c0_g4, Pdensi_DN24374_c1_g3, Pdensi_DN25987_c0_g1d559726, Pdensi_DN26304_c1_g1, Pdensi_DN8388_c0_g1d3437
GO:0043167	0.00083070773316236	0.999362058955447	223	8296	ion binding	MF	0.0368521213218838	MF ion binding	Pdensi_DN10697_c0_g1d49317, Pdensi_DN10914_c0_g1d387447, Pdensi_DN11042_c0_g1d104080, Pdensi_DN11137_c0_g1, Pdensi_DN11539_c0_g1d336199, Pdensi_DN12769_c0_g2, Pdensi_DN12891_c0_g1d338749, Pdensi_DN12936_c0_g1d6825, Pdensi_DN12981_c0_g2, Pdensi_DN13058_c0_g1d460568, Pdensi_DN13341_c0_g1d461319, Pdensi_DN13467_c0_g1d522696, Pdensi_DN13536_c0_g2, Pdensi_DN14043_c1_g1d523607, Pdensi_DN14047_c0_g1d792…
GO:0009651	0.000840269095482139	0.999647083567676	22	467	response to salt stress	BP	0.0371417140977737	BP response to salt stress	Pdensi_DN10914_c0_g1d387447, Pdensi_DN14492_c3_g2, Pdensi_DN14735_c0_g1, Pdensi_DN16132_c1_g2, Pdensi_DN18169_c0_g1d13057, Pdensi_DN19569_c0_g6, Pdensi_DN20784_c0_g1, Pdensi_DN21049_c2_g1, Pdensi_DN21624_c0_g2d540410, Pdensi_DN22508_c1_g1, Pdensi_DN23377_c0_g3d548222, Pdensi_DN24333_c1_g1d553447, Pdensi_DN26318_c8_g1, Pdensi_DN27992_c0_g1d501182, Pdensi_DN34159_c0_g1d146602, Pdensi_DN35058_c0_g1d…
GO:0050105	0.000849402520627024	0.999971228343088	3	9	L-gulonolactone oxidase activity	MF	0.0374103757645946	MF L-gulonolactone oxidase activity	Pdensi_DN32794_c0_g1, Pdensi_DN90075_c0_g1, Pdensi_GG_75007_c0_g1
GO:0009987	0.000947762210745017	0.999244012654928	320	12416	cellular process	BP	0.0415928333633046	BP cellular process	Pdensi_DN10090_c0_g1d4523, Pdensi_DN10258_c0_g1d266747, Pdensi_DN10531_c0_g1d455577, Pdensi_DN10697_c0_g1d49317, Pdensi_DN10751_c0_g1d49359, Pdensi_DN10914_c0_g1d387447, Pdensi_DN11042_c0_g1d104080, Pdensi_DN11062_c0_g1d456534, Pdensi_DN11127_c0_g1d519871, Pdensi_DN11137_c0_g1, Pdensi_DN11539_c0_g1d336199, Pdensi_DN11623_c0_g1d520347, Pdensi_DN11672_c0_g1d210870, Pdensi_DN11848_c0_g1d5764, Pdensi…
GO:0032968	0.000956812274915868	0.999929768992224	4	21	positive regulation of transcription elongation from RNA polymerase II promoter	BP	0.0418400339073925	BP positive regulation of transcription elongation from RNA polymerase II promoter	Pdensi_DN11137_c0_g1, Pdensi_DN15521_c0_g1, Pdensi_DN21250_c0_g2, Pdensi_DN9715_c0_g1
GO:0015144	0.000963366489928005	0.999831965854937	7	68	carbohydrate transmembrane transporter activity	MF	0.0419767234970765	MF carbohydrate transmembrane transporter activity	Pdensi_DN18853_c0_g1d405511, Pdensi_DN19790_c0_g1d535027, Pdensi_DN20254_c0_g1d188649, Pdensi_DN21802_c0_g1d420801, Pdensi_DN24001_c0_g2d225091, Pdensi_DN24084_c1_g6, Pdensi_DN24312_c1_g1
GO:0048580	0.000984556583465443	0.999648658695064	16	305	regulation of post-embryonic development	BP	0.0426782142023654	BP regulation of post-embryonic development	Pdensi_DN11848_c0_g1d5764, Pdensi_DN12328_c0_g2d459218, Pdensi_DN19038_c1_g6, Pdensi_DN19585_c4_g1, Pdensi_DN23219_c1_g1d223835, Pdensi_DN23531_c2_g5, Pdensi_DN24610_c0_g1, Pdensi_DN26680_c0_g1d229530, Pdensi_DN34159_c0_g1d146602, Pdensi_DN34641_c1_g2, Pdensi_DN35582_c2_g1, Pdensi_DN36582_c0_g1d508863, Pdensi_DN6880_c0_g1d450628, Pdensi_DN9493_c0_g1d453754, Pdensi_DN9616_c0_g1d333228, Pdensi_GG_5…
GO:0031408	0.000986436999286948	0.999857583763368	6	51	oxylipin biosynthetic process	BP	0.0426782142023654	BP oxylipin biosynthetic process	Pdensi_DN14965_c0_g1d465570, Pdensi_DN18796_c1_g3, Pdensi_DN22133_c2_g3, Pdensi_DN22547_c0_g1d20905, Pdensi_DN22636_c0_g1, Pdensi_DN26360_c0_g1d560098
GO:0003690	0.00107331687448906	0.999599742690416	17	326	double-stranded DNA binding	MF	0.0462735627156482	MF double-stranded DNA binding	Pdensi_DN14863_c0_g1d342967, Pdensi_DN15221_c0_g1d214075, Pdensi_DN18039_c1_g1, Pdensi_DN18588_c0_g2, Pdensi_DN20100_c0_g1d489240, Pdensi_DN20468_c2_g3, Pdensi_DN20551_c2_g1, Pdensi_DN23629_c0_g4, Pdensi_DN24432_c0_g2, Pdensi_DN24610_c0_g1, Pdensi_DN25015_c0_g3, Pdensi_DN25070_c0_g1d22838, Pdensi_DN26605_c1_g1, Pdensi_DN31754_c0_g1, Pdensi_DN35582_c2_g1, Pdensi_DN8321_c0_g1d102256, Pdensi_DN9616_…
GO:0008152	0.00108122231347242	0.999148003344745	271	10298	metabolic process	BP	0.0464508280917764	BP metabolic process	Pdensi_DN10374_c0_g1d334259, Pdensi_DN10400_c0_g1d519127, Pdensi_DN10531_c0_g1d455577, Pdensi_DN10697_c0_g1d49317, Pdensi_DN10914_c0_g1d387447, Pdensi_DN11042_c0_g1d104080, Pdensi_DN11137_c0_g1, Pdensi_DN11539_c0_g1d336199, Pdensi_DN11848_c0_g1d5764, Pdensi_DN11851_c0_g1d458179, Pdensi_DN12241_c0_g2, Pdensi_DN12647_c0_g2, Pdensi_DN12769_c0_g2, Pdensi_DN12819_c0_g1d460270, Pdensi_DN12891_c0_g1d338…
GO:0016835	0.00109013467610198	0.999657800443913	13	208	carbon-oxygen lyase activity	MF	0.046669961448226	MF carbon-oxygen lyase activity	Pdensi_DN16375_c0_g1d278578, Pdensi_DN16465_c0_g1d184695, Pdensi_DN17771_c0_g1, Pdensi_DN19094_c0_g3, Pdensi_DN20246_c0_g2, Pdensi_DN22133_c2_g3, Pdensi_DN24478_c0_g1d133775, Pdensi_DN24770_c3_g1d555930, Pdensi_DN35567_c0_g2, Pdensi_DN40230_c0_g2, Pdensi_DN9145_c0_g1d3908, Pdensi_GG_113503_c2_g1, Pdensi_GG_145839_c2_g1
GO:1901476	0.00113987656027996	0.99979498442448	7	70	NA	NA	0.0486294376448357	none	Pdensi_DN18853_c0_g1d405511, Pdensi_DN19790_c0_g1d535027, Pdensi_DN20254_c0_g1d188649, Pdensi_DN21802_c0_g1d420801, Pdensi_DN24001_c0_g2d225091, Pdensi_DN24084_c1_g6, Pdensi_DN24312_c1_g1
GO:0009809	0.00115856035465025	0.999758274793481	8	90	lignin biosynthetic process	BP	0.0492549061886725	BP lignin biosynthetic process	Pdensi_DN14735_c0_g1, Pdensi_DN24354_c2_g1, Pdensi_DN25054_c0_g2, Pdensi_DN37388_c0_g1d240449, Pdensi_DN9427_c0_g1d453810, Pdensi_GG_125970_c0_g1, Pdensi_GG_33289_c0_g1, Pdensi_GG_93227_c0_g1
GO:0055076	0.00118181963380161	0.999785476224334	7	74	transition metal ion homeostasis	BP	0.0500698947967713	BP transition metal ion homeostasis	Pdensi_DN11137_c0_g1, Pdensi_DN15309_c0_g1d344494, Pdensi_DN23589_c3_g1, Pdensi_DN25853_c0_g1d139439, Pdensi_DN39970_c2_g4, Pdensi_DN5622_c0_g1d206363, Pdensi_DN6625_c0_g1d262914
GO:0003885	0.00121291188810619	0.99995184878287	3	10	D-arabinono-1,4-lactone oxidase activity	MF	0.0512099764068008	MF D-arabinono-1,4-lactone oxidase activity	Pdensi_DN32794_c0_g1, Pdensi_DN90075_c0_g1, Pdensi_GG_75007_c0_g1
GO:0006022	0.0012779448004609	0.999849870459386	5	36	aminoglycan metabolic process	BP	0.0537702960028979	BP aminoglycan metabolic process	Pdensi_DN14230_c0_g3, Pdensi_DN20784_c0_g1, Pdensi_DN22250_c0_g2d67184, Pdensi_GG_108346_c0_g1, Pdensi_GG_57086_c0_g1
GO:0006040	0.00128673686195735	0.999848602514342	5	36	amino sugar metabolic process	BP	0.053954815540431	BP amino sugar metabolic process	Pdensi_DN14230_c0_g3, Pdensi_DN20784_c0_g1, Pdensi_DN22250_c0_g2d67184, Pdensi_GG_108346_c0_g1, Pdensi_GG_57086_c0_g1
GO:0102406	0.00133737610784366	0.999945056495092	3	10	omega-hydroxypalmitate O-sinapoyl transferase activity	MF	0.0558868022677058	MF omega-hydroxypalmitate O-sinapoyl transferase activity	Pdensi_DN17377_c0_g1, Pdensi_DN23914_c0_g1d497570, Pdensi_DN38678_c0_g1d510642
GO:0030145	0.0013926589007225	0.999832767173386	5	37	manganese ion binding	MF	0.057999032586552	MF manganese ion binding	Pdensi_DN17557_c1_g1d474536, Pdensi_DN19791_c0_g1d218938, Pdensi_DN20122_c3_g1, Pdensi_DN21304_c0_g2, Pdensi_DN24433_c1_g2
GO:0048029	0.00140273536357606	0.999782488407458	6	53	monosaccharide binding	MF	0.0581252697560447	MF monosaccharide binding	Pdensi_DN17197_c0_g1d56823, Pdensi_DN17434_c0_g1, Pdensi_DN21992_c0_g1d124522, Pdensi_DN27282_c0_g1d430792, Pdensi_DN32414_c0_g1d145300, Pdensi_DN38301_c1_g1
GO:0009611	0.00140518456777109	0.999597972259325	11	169	response to wounding	BP	0.0581252697560447	BP response to wounding	Pdensi_DN14230_c0_g3, Pdensi_DN14492_c3_g2, Pdensi_DN18751_c0_g1d59633, Pdensi_DN21049_c2_g1, Pdensi_DN22686_c0_g3, Pdensi_DN27992_c0_g1d501182, Pdensi_DN34856_c0_g1d374976, Pdensi_DN35162_c0_g1, Pdensi_DN5479_c0_g1d449417, Pdensi_DN7319_c0_g1d101610, Pdensi_GG_73180_c0_g1
GO:2000022	0.00148276594958831	0.999766735870863	6	56	regulation of jasmonic acid mediated signaling pathway	BP	0.0611278999554183	BP regulation of jasmonic acid mediated signaling pathway	Pdensi_DN16262_c0_g1, Pdensi_DN18751_c0_g1d59633, Pdensi_DN22686_c0_g3, Pdensi_DN24374_c1_g3, Pdensi_DN26304_c1_g1, Pdensi_DN5479_c0_g1d449417
GO:0019310	0.00163441982321267	0.99998699328941	2	3	inositol catabolic process	BP	0.0667541090023471	BP inositol catabolic process	Pdensi_DN27065_c0_g1, Pdensi_DN27065_c0_g1d307157
GO:0050113	0.00163441982321267	0.99998699328941	2	3	inositol oxygenase activity	MF	0.0667541090023471	MF inositol oxygenase activity	Pdensi_DN27065_c0_g1, Pdensi_DN27065_c0_g1d307157
GO:0005353	0.00163559561423588	0.99998697913852	2	3	fructose transmembrane transporter activity	MF	0.0667541090023471	MF fructose transmembrane transporter activity	Pdensi_DN19790_c0_g1d535027, Pdensi_DN24084_c1_g6
GO:0046915	0.00166690475629006	0.999730805170351	6	59	transition metal ion transmembrane transporter activity	MF	0.067729683921649	MF transition metal ion transmembrane transporter activity	Pdensi_DN15309_c0_g1d344494, Pdensi_DN18001_c1_g4, Pdensi_DN23589_c3_g1, Pdensi_DN25853_c0_g1d139439, Pdensi_DN39970_c2_g4, Pdensi_DN5622_c0_g1d206363
GO:0034243	0.0016705622790214	0.999854709477706	4	24	regulation of transcription elongation from RNA polymerase II promoter	BP	0.067729683921649	BP regulation of transcription elongation from RNA polymerase II promoter	Pdensi_DN11137_c0_g1, Pdensi_DN15521_c0_g1, Pdensi_DN21250_c0_g2, Pdensi_DN9715_c0_g1
GO:0044275	0.00168911442280368	0.99967263509001	7	79	cellular carbohydrate catabolic process	BP	0.0682558316594331	BP cellular carbohydrate catabolic process	Pdensi_DN12819_c0_g1d460270, Pdensi_DN18212_c0_g6, Pdensi_DN20706_c1_g6, Pdensi_DN21985_c0_g2, Pdensi_DN27065_c0_g1, Pdensi_DN27065_c0_g1d307157, Pdensi_GG_37132_c0_g1
GO:0015749	0.0017145406177382	0.999921074801616	3	11	monosaccharide transmembrane transport	BP	0.0690553793539029	BP monosaccharide transmembrane transport	Pdensi_DN19790_c0_g1d535027, Pdensi_DN21802_c0_g1d420801, Pdensi_DN24084_c1_g6
GO:0015145	0.00173915535055725	0.999919538403824	3	11	monosaccharide transmembrane transporter activity	MF	0.0698171085646656	MF monosaccharide transmembrane transporter activity	Pdensi_DN19790_c0_g1d535027, Pdensi_DN21802_c0_g1d420801, Pdensi_DN24084_c1_g6
GO:0050801	0.0017630868786264	0.999414483199552	13	232	ion homeostasis	BP	0.0705465220323582	BP ion homeostasis	Pdensi_DN11137_c0_g1, Pdensi_DN13977_c0_g1d340966, Pdensi_DN15309_c0_g1d344494, Pdensi_DN16057_c0_g1d183538, Pdensi_DN17406_c0_g1d350753, Pdensi_DN21237_c4_g1d122408, Pdensi_DN21564_c0_g2d123398, Pdensi_DN23589_c3_g1, Pdensi_DN25853_c0_g1d139439, Pdensi_DN39970_c2_g4, Pdensi_DN5622_c0_g1d206363, Pdensi_DN6625_c0_g1d262914, Pdensi_GG_92192_c0_g1
GO:0004089	0.00186943660880712	0.999911278213151	3	11	carbonate dehydratase activity	MF	0.0745582470300794	MF carbonate dehydratase activity	Pdensi_DN16465_c0_g1d184695, Pdensi_DN20246_c0_g2, Pdensi_DN35567_c0_g2
GO:1901363	0.00190855675086908	0.99851319002742	214	8077	heterocyclic compound binding	MF	0.0758713274598733	MF heterocyclic compound binding	Pdensi_DN10618_c0_g1d103684, Pdensi_DN10619_c0_g1d103663, Pdensi_DN10697_c0_g1d49317, Pdensi_DN11042_c0_g1d104080, Pdensi_DN11137_c0_g1, Pdensi_DN11148_c0_g1d335521, Pdensi_DN12202_c0_g1d389479, Pdensi_DN12328_c0_g2d459218, Pdensi_DN12891_c0_g1d338749, Pdensi_DN12936_c0_g1d6825, Pdensi_DN12981_c0_g2, Pdensi_DN13058_c0_g1d460568, Pdensi_DN13368_c0_g1d177692, Pdensi_DN13467_c0_g1d522696, Pdensi_DN1…
GO:0009409	0.00198056301822253	0.999271262764351	15	281	response to cold	BP	0.0784702200770833	BP response to cold	Pdensi_DN10914_c0_g1d387447, Pdensi_DN11848_c0_g1d5764, Pdensi_DN12647_c0_g2, Pdensi_DN14115_c0_g2, Pdensi_DN19790_c0_g1d535027, Pdensi_DN20498_c1_g1d120044, Pdensi_DN20674_c0_g1d537558, Pdensi_DN23377_c0_g3d548222, Pdensi_DN24084_c1_g6, Pdensi_DN24610_c0_g1, Pdensi_DN24773_c0_g1d555703, Pdensi_DN35582_c2_g1, Pdensi_DN38997_c0_g1d571459, Pdensi_DN7371_c0_g1, Pdensi_DN9616_c0_g1d333228
GO:1901136	0.00198675009995882	0.999668129688136	6	58	carbohydrate derivative catabolic process	BP	0.0784702200770833	BP carbohydrate derivative catabolic process	Pdensi_DN12769_c0_g2, Pdensi_DN14230_c0_g3, Pdensi_DN20784_c0_g1, Pdensi_DN22250_c0_g2d67184, Pdensi_GG_108346_c0_g1, Pdensi_GG_57086_c0_g1
GO:0016884	0.00209464196510252	0.999805195615246	4	25	carbon-nitrogen ligase activity, with glutamine as amido-N-donor	MF	0.0824175026439235	MF carbon-nitrogen ligase activity, with glutamine as amido-N-donor	Pdensi_DN20576_c0_g2, Pdensi_DN21762_c0_g1d420144, Pdensi_DN25324_c0_g2, Pdensi_DN40178_c2_g1
GO:0097159	0.00210015197851226	0.998360270986908	214	8094	organic cyclic compound binding	MF	0.0824175026439235	MF organic cyclic compound binding	Pdensi_DN10618_c0_g1d103684, Pdensi_DN10619_c0_g1d103663, Pdensi_DN10697_c0_g1d49317, Pdensi_DN11042_c0_g1d104080, Pdensi_DN11137_c0_g1, Pdensi_DN11148_c0_g1d335521, Pdensi_DN12202_c0_g1d389479, Pdensi_DN12328_c0_g2d459218, Pdensi_DN12891_c0_g1d338749, Pdensi_DN12936_c0_g1d6825, Pdensi_DN12981_c0_g2, Pdensi_DN13058_c0_g1d460568, Pdensi_DN13368_c0_g1d177692, Pdensi_DN13467_c0_g1d522696, Pdensi_DN1…
GO:0016757	0.00212608505301378	0.999000303197573	24	569	transferase activity, transferring glycosyl groups	MF	0.0831686434156572	MF transferase activity, transferring glycosyl groups	Pdensi_DN12241_c0_g2, Pdensi_DN13283_c0_g1d271643, Pdensi_DN13671_c0_g1, Pdensi_DN14735_c0_g1, Pdensi_DN14923_c1_g7, Pdensi_DN15418_c0_g2d466840, Pdensi_DN18297_c1_g3, Pdensi_DN18705_c0_g1d217585, Pdensi_DN19663_c0_g2d359591, Pdensi_DN19667_c0_g1d534673, Pdensi_DN20197_c2_g1, Pdensi_DN20250_c0_g5, Pdensi_DN20703_c0_g1d493602, Pdensi_DN24647_c0_g2, Pdensi_DN25884_c0_g1d559631, Pdensi_DN28247_c0_g1…
GO:1903338	0.00215720694631397	0.999796855150321	4	26	regulation of cell wall organization or biogenesis	BP	0.0840030023375625	BP regulation of cell wall organization or biogenesis	Pdensi_DN14577_c1_g1, Pdensi_DN18057_c0_g3, Pdensi_DN18434_c0_g1d283766, Pdensi_DN21067_c1_g1
GO:0044421	0.00216113571841981	0.999392234595634	10	152	extracellular region part	CC	0.0840030023375625	CC extracellular region part	Pdensi_DN18864_c1_g3d480664, Pdensi_DN19290_c1_g3, Pdensi_DN19600_c0_g1d485629, Pdensi_DN19811_c0_g1d15904, Pdensi_DN22169_c0_g1d125273, Pdensi_DN23864_c1_g1d70605, Pdensi_DN27416_c1_g3, Pdensi_DN40307_c0_g1, Pdensi_GG_30920_c0_g1, Pdensi_GG_93610_c0_g1
GO:0048316	0.00220189320599835	0.999703401875035	5	42	seed development	BP	0.0853163937159612	BP seed development	Pdensi_DN13368_c0_g1d177692, Pdensi_DN15221_c0_g1d214075, Pdensi_DN19663_c0_g2d359591, Pdensi_DN25939_c0_g1d429589, Pdensi_DN42346_c0_g1d153836
GO:0006636	0.00225812250811192	0.999785586495118	4	25	unsaturated fatty acid biosynthetic process	BP	0.0870345039252265	BP unsaturated fatty acid biosynthetic process	Pdensi_DN20685_c1_g1, Pdensi_DN23377_c0_g3d548222, Pdensi_DN31506_c0_g1, Pdensi_DN9159_c0_g1d332506
GO:0016758	0.00226045183340592	0.99904116864157	19	409	transferase activity, transferring hexosyl groups	MF	0.0870345039252265	MF transferase activity, transferring hexosyl groups	Pdensi_DN13283_c0_g1d271643, Pdensi_DN13671_c0_g1, Pdensi_DN14735_c0_g1, Pdensi_DN14923_c1_g7, Pdensi_DN15418_c0_g2d466840, Pdensi_DN18297_c1_g3, Pdensi_DN18705_c0_g1d217585, Pdensi_DN19663_c0_g2d359591, Pdensi_DN19667_c0_g1d534673, Pdensi_DN20250_c0_g5, Pdensi_DN25884_c0_g1d559631, Pdensi_DN28247_c0_g1d501460, Pdensi_DN38083_c0_g1d570649, Pdensi_DN38664_c1_g5, Pdensi_DN39594_c0_g1, Pdensi_DN8237…
GO:0007389	0.00230171814603963	0.999252418584295	12	213	pattern specification process	BP	0.0883455704705618	BP pattern specification process	Pdensi_DN13368_c0_g1d177692, Pdensi_DN15221_c0_g1d214075, Pdensi_DN18212_c0_g6, Pdensi_DN18334_c0_g1d114947, Pdensi_DN19585_c4_g1, Pdensi_DN23691_c0_g5, Pdensi_DN24801_c1_g3, Pdensi_DN25070_c0_g1d22838, Pdensi_DN25291_c0_g1d227068, Pdensi_DN27992_c0_g1d501182, Pdensi_DN6625_c0_g1d262914, Pdensi_DN8217_c0_g1d102160
GO:0099402	0.00243287294925812	0.999018078928694	17	366	plant organ development	BP	0.0930878012209889	BP plant organ development	Pdensi_DN12328_c0_g2d459218, Pdensi_DN13368_c0_g1d177692, Pdensi_DN14895_c0_g1, Pdensi_DN14965_c0_g1d465570, Pdensi_DN15221_c0_g1d214075, Pdensi_DN18334_c0_g1d114947, Pdensi_DN19585_c4_g1, Pdensi_DN22636_c0_g1, Pdensi_DN24898_c5_g1, Pdensi_DN25070_c0_g1d22838, Pdensi_DN26680_c0_g1d229530, Pdensi_DN6625_c0_g1d262914, Pdensi_DN9493_c0_g1d453754, Pdensi_GG_3689_c1_g1, Pdensi_GG_41924_c0_g1, Pdensi_G…
GO:0045486	0.00245206374723044	0.99986918701436	3	12	naringenin 3-dioxygenase activity	MF	0.0935298084769142	MF naringenin 3-dioxygenase activity	Pdensi_DN17434_c0_g1, Pdensi_DN32414_c0_g1d145300, Pdensi_DN38301_c1_g1
GO:0008061	0.00248340845861027	0.999757902990636	4	25	chitin binding	MF	0.0944312210162239	MF chitin binding	Pdensi_DN14230_c0_g3, Pdensi_DN22250_c0_g2d67184, Pdensi_GG_108346_c0_g1, Pdensi_GG_57086_c0_g1
GO:0016052	0.00254556981122625	0.999037942900016	15	291	carbohydrate catabolic process	BP	0.0964952221939759	BP carbohydrate catabolic process	Pdensi_DN12819_c0_g1d460270, Pdensi_DN14230_c0_g3, Pdensi_DN18212_c0_g6, Pdensi_DN19018_c0_g1d356574, Pdensi_DN20706_c1_g6, Pdensi_DN21985_c0_g2, Pdensi_DN22250_c0_g2d67184, Pdensi_DN27065_c0_g1, Pdensi_DN27065_c0_g1d307157, Pdensi_DN37721_c1_g7, Pdensi_DN9145_c0_g1d3908, Pdensi_GG_108346_c0_g1, Pdensi_GG_145839_c2_g1, Pdensi_GG_37132_c0_g1, Pdensi_GG_57086_c0_g1
GO:0050793	0.00260569584708372	0.998713232491086	26	670	regulation of developmental process	BP	0.098469567752139	BP regulation of developmental process	Pdensi_DN10914_c0_g1d387447, Pdensi_DN11848_c0_g1d5764, Pdensi_DN12328_c0_g2d459218, Pdensi_DN14452_c0_g1d274013, Pdensi_DN15221_c0_g1d214075, Pdensi_DN16340_c0_g2, Pdensi_DN19038_c1_g6, Pdensi_DN19585_c4_g1, Pdensi_DN19663_c0_g2d359591, Pdensi_DN21177_c0_g1d122059, Pdensi_DN23219_c1_g1d223835, Pdensi_DN23531_c2_g5, Pdensi_DN24610_c0_g1, Pdensi_DN25332_c0_g1d74269, Pdensi_DN25853_c0_g1d139439, Pd…
GO:0009696	0.00262764763743389	0.999631308561906	5	42	salicylic acid metabolic process	BP	0.0989935928392018	BP salicylic acid metabolic process	Pdensi_DN15715_c0_g1d277050, Pdensi_DN17022_c2_g2, Pdensi_DN24570_c0_g1, Pdensi_DN25698_c2_g1, Pdensi_DN38537_c0_g1
GO:0009605	0.00269093925164214	0.998372476429623	48	1434	response to external stimulus	BP	0.101067055819345	BP response to external stimulus	Pdensi_DN10090_c0_g1d4523, Pdensi_DN10553_c0_g1d103553, Pdensi_DN10914_c0_g1d387447, Pdensi_DN11137_c0_g1, Pdensi_DN11970_c0_g1d5850, Pdensi_DN13467_c0_g1d522696, Pdensi_DN14230_c0_g3, Pdensi_DN15309_c0_g1d344494, Pdensi_DN15715_c0_g1d277050, Pdensi_DN15951_c2_g7, Pdensi_DN17022_c2_g2, Pdensi_DN17473_c0_g9, Pdensi_DN18057_c0_g3, Pdensi_DN18212_c0_g6, Pdensi_DN18434_c0_g1d283766, Pdensi_DN18751_c0…
GO:0009308	0.00273324578353619	0.999421223569025	7	85	amine metabolic process	BP	0.102342083711367	BP amine metabolic process	Pdensi_DN10531_c0_g1d455577, Pdensi_DN14572_c0_g2d180081, Pdensi_DN15521_c0_g1, Pdensi_DN19663_c0_g2d359591, Pdensi_DN20326_c0_g1d290432, Pdensi_GG_111520_c0_g1, Pdensi_GG_54544_c0_g1
GO:0016702	0.00279504437969113	0.999600844500729	5	44	oxidoreductase activity, acting on single donors with incorporation of molecular oxygen, incorporation of two atoms of oxygen	MF	0.104336961539446	MF oxidoreductase activity, acting on single donors with incorporation of molecular oxygen, incorporation of two atoms of oxygen	Pdensi_DN14965_c0_g1d465570, Pdensi_DN15579_c0_g1d467163, Pdensi_DN22547_c0_g1d20905, Pdensi_DN26360_c0_g1d560098, Pdensi_DN7790_c0_g1
GO:0004499	0.00286607075503802	0.999835604337018	3	13	N,N-dimethylaniline monooxygenase activity	MF	0.106663131685974	MF N,N-dimethylaniline monooxygenase activity	Pdensi_DN2150_c0_g1d165343, Pdensi_DN25332_c0_g1d74269, Pdensi_DN26680_c0_g1d229530
GO:0030001	0.0029538154537138	0.998910024996933	14	271	metal ion transport	BP	0.109338608629398	BP metal ion transport	Pdensi_DN14093_c0_g1d52423, Pdensi_DN15309_c0_g1d344494, Pdensi_DN15521_c0_g1, Pdensi_DN16132_c1_g2, Pdensi_DN18016_c1_g4, Pdensi_DN18869_c0_g1d532751, Pdensi_DN18952_c0_g6, Pdensi_DN21564_c0_g2d123398, Pdensi_DN22841_c1_g1, Pdensi_DN22841_c1_g2, Pdensi_DN25853_c0_g1d139439, Pdensi_DN39970_c2_g4, Pdensi_DN5622_c0_g1d206363, Pdensi_DN8771_c0_g1d47884
GO:1901362	0.00295582158251639	0.99830630296338	39	1095	organic cyclic compound biosynthetic process	BP	0.109338608629398	BP organic cyclic compound biosynthetic process	Pdensi_DN10531_c0_g1d455577, Pdensi_DN11042_c0_g1d104080, Pdensi_DN11137_c0_g1, Pdensi_DN12981_c0_g2, Pdensi_DN14492_c3_g2, Pdensi_DN14528_c0_g1, Pdensi_DN14653_c0_g1d108253, Pdensi_DN14735_c0_g1, Pdensi_DN15521_c0_g1, Pdensi_DN16309_c0_g1d278549, Pdensi_DN17377_c0_g1, Pdensi_DN17771_c0_g1, Pdensi_DN19456_c1_g2, Pdensi_DN19471_c0_g1d358612, Pdensi_DN19519_c0_g5, Pdensi_DN20703_c0_g1d493602, Pdens…
GO:0034486	0.00303911777274314	0.999953125364667	2	4	vacuolar transmembrane transport	BP	0.112081198823696	BP vacuolar transmembrane transport	Pdensi_DN19790_c0_g1d535027, Pdensi_DN24084_c1_g6
GO:0009909	0.00305925142207779	0.99916751036891	9	139	regulation of flower development	BP	0.112158201257351	BP regulation of flower development	Pdensi_DN12328_c0_g2d459218, Pdensi_DN19038_c1_g6, Pdensi_DN19585_c4_g1, Pdensi_DN23219_c1_g1d223835, Pdensi_DN24610_c0_g1, Pdensi_DN26680_c0_g1d229530, Pdensi_DN35582_c2_g1, Pdensi_DN6880_c0_g1d450628, Pdensi_DN9616_c0_g1d333228
GO:0044432	0.00306857979887378	0.998444266369614	27	679	endoplasmic reticulum part	CC	0.112158201257351	CC endoplasmic reticulum part	Pdensi_DN11042_c0_g1d104080, Pdensi_DN11851_c0_g1d458179, Pdensi_DN12647_c0_g2, Pdensi_DN12981_c0_g2, Pdensi_DN14115_c0_g2, Pdensi_DN14653_c0_g1d108253, Pdensi_DN14706_c0_g1d53366, Pdensi_DN16858_c0_g3, Pdensi_DN17409_c0_g2, Pdensi_DN19471_c0_g1d358612, Pdensi_DN19656_c0_g1d15592, Pdensi_DN20377_c0_g1d16768, Pdensi_DN20739_c0_g1, Pdensi_DN21349_c1_g6, Pdensi_DN23182_c0_g1, Pdensi_DN23589_c3_g1, P…
GO:0009270	0.00306868649307519	0.999952432831719	2	4	response to humidity	BP	0.112158201257351	BP response to humidity	Pdensi_DN13977_c0_g1d340966, Pdensi_DN16057_c0_g1d183538
GO:0050551	0.00313426494649431	0.999950884522855	2	4	myrcene synthase activity	MF	0.114178683939219	MF myrcene synthase activity	Pdensi_DN19094_c0_g3, Pdensi_DN40230_c0_g2
GO:0015149	0.00314261813847737	0.999950686084041	2	4	hexose transmembrane transporter activity	MF	0.114178683939219	MF hexose transmembrane transporter activity	Pdensi_DN19790_c0_g1d535027, Pdensi_DN24084_c1_g6
GO:0051239	0.00315221476479947	0.9985255688218	22	539	regulation of multicellular organismal process	BP	0.114188513550901	BP regulation of multicellular organismal process	Pdensi_DN11848_c0_g1d5764, Pdensi_DN12328_c0_g2d459218, Pdensi_DN14452_c0_g1d274013, Pdensi_DN16340_c0_g2, Pdensi_DN19038_c1_g6, Pdensi_DN19585_c4_g1, Pdensi_DN19663_c0_g2d359591, Pdensi_DN21177_c0_g1d122059, Pdensi_DN23219_c1_g1d223835, Pdensi_DN23531_c2_g5, Pdensi_DN24610_c0_g1, Pdensi_DN25332_c0_g1d74269, Pdensi_DN26680_c0_g1d229530, Pdensi_DN34159_c0_g1d146602, Pdensi_DN34641_c1_g2, Pdensi_DN…
GO:0010118	0.00323731751384652	0.999518876227465	5	48	stomatal movement	BP	0.116681826384254	BP stomatal movement	Pdensi_DN10914_c0_g1d387447, Pdensi_DN13977_c0_g1d340966, Pdensi_DN16057_c0_g1d183538, Pdensi_DN23316_c0_g1d497152, Pdensi_DN23377_c0_g3d548222
GO:0016602	0.00324881735020877	0.999948139392456	2	4	CCAAT-binding factor complex	CC	0.116681826384254	CC CCAAT-binding factor complex	Pdensi_DN25939_c0_g1d429589, Pdensi_DN34641_c1_g2
GO:0010262	0.00324963270148894	0.999948119670176	2	4	somatic embryogenesis	BP	0.116681826384254	BP somatic embryogenesis	Pdensi_DN14230_c0_g3, Pdensi_DN25939_c0_g1d429589
GO:1902456	0.00334177606960628	0.999794648086866	3	14	regulation of stomatal opening	BP	0.119639491801928	BP regulation of stomatal opening	Pdensi_DN13977_c0_g1d340966, Pdensi_DN16057_c0_g1d183538, Pdensi_GG_56851_c0_g1
GO:0016829	0.00351153412853564	0.998449418768735	19	418	lyase activity	MF	0.12535050690901	MF lyase activity	Pdensi_DN14572_c0_g2d180081, Pdensi_DN15521_c0_g1, Pdensi_DN16375_c0_g1d278578, Pdensi_DN16465_c0_g1d184695, Pdensi_DN17771_c0_g1, Pdensi_DN18117_c0_g1d216785, Pdensi_DN19094_c0_g3, Pdensi_DN20246_c0_g2, Pdensi_DN22133_c2_g3, Pdensi_DN24478_c0_g1d133775, Pdensi_DN24770_c3_g1d555930, Pdensi_DN26680_c0_g1d229530, Pdensi_DN35567_c0_g2, Pdensi_DN40230_c0_g2, Pdensi_DN9145_c0_g1d3908, Pdensi_DN96473_c…
GO:0050734	0.00364433487374798	0.999769013781651	3	14	hydroxycinnamoyltransferase activity	MF	0.129712895913286	MF hydroxycinnamoyltransferase activity	Pdensi_DN17377_c0_g1, Pdensi_DN23914_c0_g1d497570, Pdensi_DN38678_c0_g1d510642
GO:2000280	0.00368933545074903	0.999296642082923	6	67	regulation of root development	BP	0.130933980460786	BP regulation of root development	Pdensi_DN14452_c0_g1d274013, Pdensi_DN16340_c0_g2, Pdensi_DN23531_c2_g5, Pdensi_DN24610_c0_g1, Pdensi_DN25332_c0_g1d74269, Pdensi_DN9493_c0_g1d453754
GO:0009851	0.00379470908783581	0.999753046343247	3	15	auxin biosynthetic process	BP	0.134031679575386	BP auxin biosynthetic process	Pdensi_DN2150_c0_g1d165343, Pdensi_DN25332_c0_g1d74269, Pdensi_DN26680_c0_g1d229530
GO:0048646	0.00379851297065167	0.998760161435394	11	198	anatomical structure formation involved in morphogenesis	BP	0.134031679575386	BP anatomical structure formation involved in morphogenesis	Pdensi_DN14452_c0_g1d274013, Pdensi_DN14965_c0_g1d465570, Pdensi_DN15221_c0_g1d214075, Pdensi_DN16340_c0_g2, Pdensi_DN19519_c0_g5, Pdensi_DN22641_c2_g2, Pdensi_DN25089_c1_g1d557367, Pdensi_DN25089_c1_g2, Pdensi_DN37968_c1_g1, Pdensi_GG_55579_c1_g1, Pdensi_GG_93610_c0_g1
GO:0010817	0.00389254171063329	0.998808934444621	10	168	regulation of hormone levels	BP	0.136880192182359	BP regulation of hormone levels	Pdensi_DN18753_c1_g3, Pdensi_DN19663_c0_g2d359591, Pdensi_DN20326_c0_g1d290432, Pdensi_DN2150_c0_g1d165343, Pdensi_DN24610_c0_g1, Pdensi_DN25332_c0_g1d74269, Pdensi_DN26139_c0_g1d559879, Pdensi_DN26680_c0_g1d229530, Pdensi_DN6625_c0_g1d262914, Pdensi_GG_111520_c0_g1
GO:0005381	0.00390159972816428	0.999743553289553	3	15	iron ion transmembrane transporter activity	MF	0.136880192182359	MF iron ion transmembrane transporter activity	Pdensi_DN15309_c0_g1d344494, Pdensi_DN23589_c3_g1, Pdensi_DN25853_c0_g1d139439
GO:0009664	0.00391677102449332	0.999244125836698	6	67	plant-type cell wall organization	BP	0.137019841211132	BP plant-type cell wall organization	Pdensi_DN11062_c0_g1d456534, Pdensi_DN21624_c0_g2d540410, Pdensi_DN22641_c2_g2, Pdensi_DN24647_c0_g2, Pdensi_DN25089_c1_g1d557367, Pdensi_DN25089_c1_g2
GO:0008083	0.00395225976397056	0.99974211602977	3	14	growth factor activity	MF	0.13786743176654	MF growth factor activity	Pdensi_DN22169_c0_g1d125273, Pdensi_DN34934_c0_g2, Pdensi_GG_71144_c0_g1
GO:0001709	0.00409305979397426	0.999723501318337	3	16	cell fate determination	BP	0.142373363969946	BP cell fate determination	Pdensi_DN10751_c0_g1d49359, Pdensi_DN11127_c0_g1d519871, Pdensi_DN20732_c0_g1d63765
GO:0042594	0.00455813964146715	0.998801743802054	8	118	response to starvation	BP	0.158101591416781	BP response to starvation	Pdensi_DN10914_c0_g1d387447, Pdensi_DN15309_c0_g1d344494, Pdensi_DN19790_c0_g1d535027, Pdensi_DN22091_c1_g1, Pdensi_DN22801_c1_g1, Pdensi_DN24084_c1_g6, Pdensi_GG_63925_c0_g1, Pdensi_GG_73180_c0_g1
GO:0022891	0.00464624082336935	0.997569676731261	27	709	NA	NA	0.160702182602639	none	Pdensi_DN13977_c0_g1d340966, Pdensi_DN15309_c0_g1d344494, Pdensi_DN16057_c0_g1d183538, Pdensi_DN16132_c1_g2, Pdensi_DN17406_c0_g1d350753, Pdensi_DN18001_c1_g4, Pdensi_DN18853_c0_g1d405511, Pdensi_DN19295_c0_g3d483252, Pdensi_DN19790_c0_g1d535027, Pdensi_DN19896_c0_g1, Pdensi_DN20162_c0_g1d289394, Pdensi_DN20254_c0_g1d188649, Pdensi_DN21802_c0_g1d420801, Pdensi_DN22219_c0_g2, Pdensi_DN22841_c1_g1,…
GO:1901616	0.00478473033308153	0.999037279328287	6	68	organic hydroxy compound catabolic process	BP	0.165026023093663	BP organic hydroxy compound catabolic process	Pdensi_DN15715_c0_g1d277050, Pdensi_DN17022_c2_g2, Pdensi_DN24570_c0_g1, Pdensi_DN27065_c0_g1, Pdensi_DN27065_c0_g1d307157, Pdensi_DN34073_c0_g1d201036
GO:0004312	0.00482180116096484	0.999213106608916	5	48	fatty acid synthase activity	MF	0.16583745341251	MF fatty acid synthase activity	Pdensi_DN12647_c0_g2, Pdensi_DN18533_c0_g1d479350, Pdensi_DN38389_c0_g1d89942, Pdensi_DN7371_c0_g1, Pdensi_GG_137353_c0_g1
GO:0050891	0.00484495317874604	0.999889805119084	2	5	multicellular organismal water homeostasis	BP	0.166166965603828	BP multicellular organismal water homeostasis	Pdensi_DN13977_c0_g1d340966, Pdensi_DN16057_c0_g1d183538
GO:0042446	0.0049132583007775	0.999193597153348	5	49	hormone biosynthetic process	BP	0.168038923560669	BP hormone biosynthetic process	Pdensi_DN2150_c0_g1d165343, Pdensi_DN25332_c0_g1d74269, Pdensi_DN26139_c0_g1d559879, Pdensi_DN26680_c0_g1d229530, Pdensi_GG_111520_c0_g1
GO:0046364	0.00497458958544782	0.999181127414458	5	49	monosaccharide biosynthetic process	BP	0.169662604134326	BP monosaccharide biosynthetic process	Pdensi_DN27065_c0_g1, Pdensi_DN27065_c0_g1d307157, Pdensi_DN32794_c0_g1, Pdensi_DN90075_c0_g1, Pdensi_GG_75007_c0_g1
GO:0090332	0.00513105337975768	0.999620729807767	3	17	stomatal closure	BP	0.174512826615981	BP stomatal closure	Pdensi_DN10914_c0_g1d387447, Pdensi_DN13977_c0_g1d340966, Pdensi_DN16057_c0_g1d183538
GO:0080060	0.00523844959644711	0.999875939334833	2	5	integument development	BP	0.17767195805789	BP integument development	Pdensi_DN15221_c0_g1d214075, Pdensi_GG_41924_c0_g1
GO:0048262	0.00530423269083016	0.999873566407047	2	5	determination of dorsal/ventral asymmetry	BP	0.179406146592609	BP determination of dorsal/ventral asymmetry	Pdensi_DN23691_c0_g5, Pdensi_DN25291_c0_g1d227068
GO:0046914	0.00533318941616229	0.996334470717937	73	2382	transition metal ion binding	MF	0.179888625926973	MF transition metal ion binding	Pdensi_DN10914_c0_g1d387447, Pdensi_DN11042_c0_g1d104080, Pdensi_DN11539_c0_g1d336199, Pdensi_DN12981_c0_g2, Pdensi_DN13536_c0_g2, Pdensi_DN14043_c1_g1d523607, Pdensi_DN14653_c0_g1d108253, Pdensi_DN16465_c0_g1d184695, Pdensi_DN16662_c0_g1d348423, Pdensi_DN16914_c0_g1d185591, Pdensi_DN17409_c0_g2, Pdensi_DN17557_c1_g1d474536, Pdensi_DN18444_c0_g1d59020, Pdensi_DN19084_c0_g1d481969, Pdensi_DN19175_…
GO:0030246	0.00547041351845056	0.997834109525406	14	287	carbohydrate binding	MF	0.184010283296452	MF carbohydrate binding	Pdensi_DN14230_c0_g3, Pdensi_DN17197_c0_g1d56823, Pdensi_DN17419_c0_g1d474283, Pdensi_DN17434_c0_g1, Pdensi_DN20784_c0_g1, Pdensi_DN21992_c0_g1d124522, Pdensi_DN22250_c0_g2d67184, Pdensi_DN27282_c0_g1d430792, Pdensi_DN32414_c0_g1d145300, Pdensi_DN36611_c6_g1, Pdensi_DN38301_c1_g1, Pdensi_GG_101642_c1_g1, Pdensi_GG_108346_c0_g1, Pdensi_GG_57086_c0_g1
GO:0010093	0.00563372003701955	0.999849429347439	2	6	specification of floral organ identity	BP	0.18846794571931	BP specification of floral organ identity	Pdensi_DN13368_c0_g1d177692, Pdensi_DN15221_c0_g1d214075
GO:0090701	0.00563372003701955	0.999849429347439	2	6	specification of plant organ identity	BP	0.18846794571931	BP specification of plant organ identity	Pdensi_DN13368_c0_g1d177692, Pdensi_DN15221_c0_g1d214075
GO:0019903	0.00605969529632829	0.999524355732745	3	17	protein phosphatase binding	MF	0.202165965145078	MF protein phosphatase binding	Pdensi_DN13977_c0_g1d340966, Pdensi_DN16057_c0_g1d183538, Pdensi_DN38529_c0_g7
GO:0048481	0.00610247598061124	0.999206924386964	4	37	plant ovule development	BP	0.203039988876641	BP plant ovule development	Pdensi_DN13368_c0_g1d177692, Pdensi_DN15221_c0_g1d214075, Pdensi_DN25070_c0_g1d22838, Pdensi_GG_41924_c0_g1
GO:0009309	0.00614916645652436	0.999205870699753	4	33	amine biosynthetic process	BP	0.203487551604552	BP amine biosynthetic process	Pdensi_DN10531_c0_g1d455577, Pdensi_DN14572_c0_g2d180081, Pdensi_DN15521_c0_g1, Pdensi_DN20326_c0_g1d290432
GO:0042401	0.00614916645652436	0.999205870699753	4	33	cellular biogenic amine biosynthetic process	BP	0.203487551604552	BP cellular biogenic amine biosynthetic process	Pdensi_DN10531_c0_g1d455577, Pdensi_DN14572_c0_g2d180081, Pdensi_DN15521_c0_g1, Pdensi_DN20326_c0_g1d290432
GO:0005615	0.00624711792870127	0.99845465475291	7	96	extracellular space	CC	0.206171730239942	CC extracellular space	Pdensi_DN18864_c1_g3d480664, Pdensi_DN19290_c1_g3, Pdensi_DN19600_c0_g1d485629, Pdensi_DN19811_c0_g1d15904, Pdensi_DN23864_c1_g1d70605, Pdensi_DN27416_c1_g3, Pdensi_GG_30920_c0_g1
GO:1901615	0.00632333338966753	0.997453790134421	14	290	organic hydroxy compound metabolic process	BP	0.207847328230027	BP organic hydroxy compound metabolic process	Pdensi_DN15715_c0_g1d277050, Pdensi_DN17022_c2_g2, Pdensi_DN22133_c2_g3, Pdensi_DN23377_c0_g3d548222, Pdensi_DN24334_c0_g1d133196, Pdensi_DN24570_c0_g1, Pdensi_DN25698_c2_g1, Pdensi_DN27065_c0_g1, Pdensi_DN27065_c0_g1d307157, Pdensi_DN30235_c0_g1d309904, Pdensi_DN34073_c0_g1d201036, Pdensi_DN38537_c0_g1, Pdensi_DN42346_c0_g1d153836, Pdensi_GG_24978_c0_g1
GO:0080030	0.00633184036506043	0.998893478873763	5	51	methyl indole-3-acetate esterase activity	MF	0.207847328230027	MF methyl indole-3-acetate esterase activity	Pdensi_DN13826_c0_g2, Pdensi_DN25698_c2_g1, Pdensi_DN38537_c0_g1, Pdensi_GG_108142_c0_g1, Pdensi_GG_72957_c0_g1
GO:0006576	0.00680906144235376	0.998784205909605	5	55	cellular biogenic amine metabolic process	BP	0.222320395467145	BP cellular biogenic amine metabolic process	Pdensi_DN10531_c0_g1d455577, Pdensi_DN14572_c0_g2d180081, Pdensi_DN15521_c0_g1, Pdensi_DN20326_c0_g1d290432, Pdensi_GG_54544_c0_g1
GO:0044106	0.00680906144235376	0.998784205909605	5	55	cellular amine metabolic process	BP	0.222320395467145	BP cellular amine metabolic process	Pdensi_DN10531_c0_g1d455577, Pdensi_DN14572_c0_g2d180081, Pdensi_DN15521_c0_g1, Pdensi_DN20326_c0_g1d290432, Pdensi_GG_54544_c0_g1
GO:0120091	0.00690559574447036	0.999431645547905	3	17	jasmonic acid hydrolase	MF	0.224836614868167	MF jasmonic acid hydrolase	Pdensi_DN16262_c0_g1, Pdensi_DN24374_c1_g3, Pdensi_DN26304_c1_g1
GO:0009360	0.0069228523199362	0.999782760178301	2	7	DNA polymerase III complex	CC	0.224836614868167	CC DNA polymerase III complex	Pdensi_DN21912_c0_g1, Pdensi_DN21912_c0_g2
GO:0009415	0.00704356000726	0.99712637296494	14	300	response to water	BP	0.228151716213999	BP response to water	Pdensi_DN10090_c0_g1d4523, Pdensi_DN10914_c0_g1d387447, Pdensi_DN13977_c0_g1d340966, Pdensi_DN16057_c0_g1d183538, Pdensi_DN16132_c1_g2, Pdensi_DN17239_c0_g1d400552, Pdensi_DN19896_c0_g1, Pdensi_DN20784_c0_g1, Pdensi_DN23377_c0_g3d548222, Pdensi_DN24147_c1_g2, Pdensi_DN24324_c0_g1, Pdensi_DN26129_c1_g1, Pdensi_DN34159_c0_g1d146602, Pdensi_DN38826_c1_g3
GO:0006073	0.00706569263179691	0.997489347262871	11	214	cellular glucan metabolic process	BP	0.228264750880531	BP cellular glucan metabolic process	Pdensi_DN13283_c0_g1d271643, Pdensi_DN14923_c1_g7, Pdensi_DN15418_c0_g2d466840, Pdensi_DN18212_c0_g6, Pdensi_DN18297_c1_g3, Pdensi_DN19667_c0_g1d534673, Pdensi_DN20784_c0_g1, Pdensi_DN21624_c0_g2d540410, Pdensi_DN25884_c0_g1d559631, Pdensi_DN38664_c1_g5, Pdensi_DN9005_c0_g1d265316
GO:0044247	0.00712123804579113	0.998713506818642	5	56	cellular polysaccharide catabolic process	BP	0.229453785875439	BP cellular polysaccharide catabolic process	Pdensi_DN12819_c0_g1d460270, Pdensi_DN18212_c0_g6, Pdensi_DN20706_c1_g6, Pdensi_DN21985_c0_g2, Pdensi_GG_37132_c0_g1
GO:0050878	0.00726884070818153	0.999778245526595	2	6	regulation of body fluid levels	BP	0.233594975409382	BP regulation of body fluid levels	Pdensi_DN13977_c0_g1d340966, Pdensi_DN16057_c0_g1d183538
GO:0032786	0.00733341006786483	0.998999520062118	4	35	positive regulation of DNA-templated transcription, elongation	BP	0.235053070342767	BP positive regulation of DNA-templated transcription, elongation	Pdensi_DN11137_c0_g1, Pdensi_DN15521_c0_g1, Pdensi_DN21250_c0_g2, Pdensi_DN9715_c0_g1
GO:0044042	0.00760172853528723	0.997271168838339	11	216	glucan metabolic process	BP	0.243017138866989	BP glucan metabolic process	Pdensi_DN13283_c0_g1d271643, Pdensi_DN14923_c1_g7, Pdensi_DN15418_c0_g2d466840, Pdensi_DN18212_c0_g6, Pdensi_DN18297_c1_g3, Pdensi_DN19667_c0_g1d534673, Pdensi_DN20784_c0_g1, Pdensi_DN21624_c0_g2d540410, Pdensi_DN25884_c0_g1d559631, Pdensi_DN38664_c1_g5, Pdensi_DN9005_c0_g1d265316
GO:0010061	0.00786999713122714	0.999749757514904	2	6	regulation of trichoblast fate specification	BP	0.24771271176027	BP regulation of trichoblast fate specification	Pdensi_DN14452_c0_g1d274013, Pdensi_DN16340_c0_g2
GO:0010063	0.00786999713122714	0.999749757514904	2	6	positive regulation of trichoblast fate specification	BP	0.24771271176027	BP positive regulation of trichoblast fate specification	Pdensi_DN14452_c0_g1d274013, Pdensi_DN16340_c0_g2
GO:0042660	0.00786999713122714	0.999749757514904	2	6	positive regulation of cell fate specification	BP	0.24771271176027	BP positive regulation of cell fate specification	Pdensi_DN14452_c0_g1d274013, Pdensi_DN16340_c0_g2
GO:1903888	0.00786999713122714	0.999749757514904	2	6	regulation of plant epidermal cell differentiation	BP	0.24771271176027	BP regulation of plant epidermal cell differentiation	Pdensi_DN14452_c0_g1d274013, Pdensi_DN16340_c0_g2
GO:1903890	0.00786999713122714	0.999749757514904	2	6	positive regulation of plant epidermal cell differentiation	BP	0.24771271176027	BP positive regulation of plant epidermal cell differentiation	Pdensi_DN14452_c0_g1d274013, Pdensi_DN16340_c0_g2
GO:1905423	0.00786999713122714	0.999749757514904	2	6	positive regulation of plant organ morphogenesis	BP	0.24771271176027	BP positive regulation of plant organ morphogenesis	Pdensi_DN14452_c0_g1d274013, Pdensi_DN16340_c0_g2
GO:0006596	0.00792503835364315	0.999304275600626	3	19	polyamine biosynthetic process	BP	0.248805563082069	BP polyamine biosynthetic process	Pdensi_DN14572_c0_g2d180081, Pdensi_DN15521_c0_g1, Pdensi_DN20326_c0_g1d290432
GO:0022892	0.00796025688292585	0.995555078346521	29	820	NA	NA	0.249272085101136	none	Pdensi_DN13977_c0_g1d340966, Pdensi_DN15309_c0_g1d344494, Pdensi_DN16057_c0_g1d183538, Pdensi_DN16132_c1_g2, Pdensi_DN17406_c0_g1d350753, Pdensi_DN18001_c1_g4, Pdensi_DN18853_c0_g1d405511, Pdensi_DN19295_c0_g3d483252, Pdensi_DN19790_c0_g1d535027, Pdensi_DN19896_c0_g1, Pdensi_DN20162_c0_g1d289394, Pdensi_DN20254_c0_g1d188649, Pdensi_DN21802_c0_g1d420801, Pdensi_DN22219_c0_g2, Pdensi_DN22841_c1_g1,…
GO:0045017	0.00800386158780032	0.997921092263202	7	103	glycerolipid biosynthetic process	BP	0.249998166533232	BP glycerolipid biosynthetic process	Pdensi_DN14706_c0_g1d53366, Pdensi_DN16858_c0_g3, Pdensi_DN17409_c0_g2, Pdensi_DN19656_c0_g1d15592, Pdensi_DN21349_c1_g6, Pdensi_DN24334_c0_g1d133196, Pdensi_GG_121614_c0_g1
GO:0048509	0.00811206265619932	0.997885711011798	7	106	regulation of meristem development	BP	0.252733066571258	BP regulation of meristem development	Pdensi_DN15221_c0_g1d214075, Pdensi_DN19663_c0_g2d359591, Pdensi_DN24610_c0_g1, Pdensi_DN6880_c0_g1d450628, Pdensi_DN8217_c0_g1d102160, Pdensi_DN9493_c0_g1d453754, Pdensi_GG_3689_c1_g1
GO:0015198	0.00826625383090235	0.998828130463989	4	37	NA	NA	0.256232941533084	none	Pdensi_DN17406_c0_g1d350753, Pdensi_DN19295_c0_g3d483252, Pdensi_DN22219_c0_g2, Pdensi_DN38661_c0_g4
GO:0035673	0.00826625383090235	0.998828130463989	4	37	oligopeptide transmembrane transporter activity	MF	0.256232941533084	MF oligopeptide transmembrane transporter activity	Pdensi_DN17406_c0_g1d350753, Pdensi_DN19295_c0_g3d483252, Pdensi_DN22219_c0_g2, Pdensi_DN38661_c0_g4
GO:2000241	0.00850419273197822	0.996734053744392	12	255	regulation of reproductive process	BP	0.262942767197832	BP regulation of reproductive process	Pdensi_DN12328_c0_g2d459218, Pdensi_DN19038_c1_g6, Pdensi_DN19585_c4_g1, Pdensi_DN23219_c1_g1d223835, Pdensi_DN24610_c0_g1, Pdensi_DN26680_c0_g1d229530, Pdensi_DN34641_c1_g2, Pdensi_DN35582_c2_g1, Pdensi_DN6880_c0_g1d450628, Pdensi_DN9493_c0_g1d453754, Pdensi_DN9616_c0_g1d333228, Pdensi_GG_93000_c0_g1
GO:0006952	0.00868178876276027	0.994253904224073	54	1750	defense response	BP	0.267757737056012	BP defense response	Pdensi_DN10553_c0_g1d103553, Pdensi_DN10914_c0_g1d387447, Pdensi_DN11970_c0_g1d5850, Pdensi_DN13467_c0_g1d522696, Pdensi_DN14230_c0_g3, Pdensi_DN15715_c0_g1d277050, Pdensi_DN15951_c2_g7, Pdensi_DN16978_c0_g1d215734, Pdensi_DN17022_c2_g2, Pdensi_DN17473_c0_g9, Pdensi_DN18057_c0_g3, Pdensi_DN18434_c0_g1d283766, Pdensi_DN18749_c0_g1d115901, Pdensi_DN18751_c0_g1d59633, Pdensi_DN18848_c0_g3, Pdensi_DN…
GO:0019438	0.00896462510149245	0.994747628962087	33	957	aromatic compound biosynthetic process	BP	0.275757054322009	BP aromatic compound biosynthetic process	Pdensi_DN11042_c0_g1d104080, Pdensi_DN11137_c0_g1, Pdensi_DN12981_c0_g2, Pdensi_DN14492_c3_g2, Pdensi_DN14528_c0_g1, Pdensi_DN14653_c0_g1d108253, Pdensi_DN14735_c0_g1, Pdensi_DN15521_c0_g1, Pdensi_DN17377_c0_g1, Pdensi_DN17771_c0_g1, Pdensi_DN19456_c1_g2, Pdensi_DN19471_c0_g1d358612, Pdensi_DN19519_c0_g5, Pdensi_DN20703_c0_g1d493602, Pdensi_DN21049_c2_g1, Pdensi_DN21250_c0_g2, Pdensi_DN23914_c0_g…
GO:0001871	0.00900872441430933	0.998274301772345	5	58	pattern binding	MF	0.275757054322009	MF pattern binding	Pdensi_DN14230_c0_g3, Pdensi_DN20784_c0_g1, Pdensi_DN22250_c0_g2d67184, Pdensi_GG_108346_c0_g1, Pdensi_GG_57086_c0_g1
GO:0030247	0.00900872441430933	0.998274301772345	5	58	polysaccharide binding	MF	0.275757054322009	MF polysaccharide binding	Pdensi_DN14230_c0_g3, Pdensi_DN20784_c0_g1, Pdensi_DN22250_c0_g2d67184, Pdensi_GG_108346_c0_g1, Pdensi_GG_57086_c0_g1
GO:0010048	0.00924123314851792	0.999141837007167	3	19	vernalization response	BP	0.282168724863973	BP vernalization response	Pdensi_DN24610_c0_g1, Pdensi_DN35582_c2_g1, Pdensi_DN9616_c0_g1d333228
GO:0019902	0.00947036324813832	0.999107329425171	3	20	phosphatase binding	MF	0.288025176974292	MF phosphatase binding	Pdensi_DN13977_c0_g1d340966, Pdensi_DN16057_c0_g1d183538, Pdensi_DN38529_c0_g7
GO:0009694	0.00948008382233255	0.998161310945595	5	58	jasmonic acid metabolic process	BP	0.288025176974292	BP jasmonic acid metabolic process	Pdensi_DN22133_c2_g3, Pdensi_DN22636_c0_g1, Pdensi_DN25698_c2_g1, Pdensi_DN34856_c0_g1d374976, Pdensi_DN38537_c0_g1
GO:0006541	0.00960220831097325	0.998573508051415	4	39	glutamine metabolic process	BP	0.29101346178108	BP glutamine metabolic process	Pdensi_DN20576_c0_g2, Pdensi_DN21762_c0_g1d420144, Pdensi_DN25324_c0_g2, Pdensi_DN40178_c2_g1
GO:0016051	0.00979064848523645	0.995843949757546	14	316	carbohydrate biosynthetic process	BP	0.295524514433207	BP carbohydrate biosynthetic process	Pdensi_DN13671_c0_g1, Pdensi_DN17377_c0_g1, Pdensi_DN20250_c0_g5, Pdensi_DN20674_c0_g1d537558, Pdensi_DN20784_c0_g1, Pdensi_DN21624_c0_g2d540410, Pdensi_DN23914_c0_g1d497570, Pdensi_DN27065_c0_g1, Pdensi_DN27065_c0_g1d307157, Pdensi_DN32794_c0_g1, Pdensi_DN38664_c1_g5, Pdensi_DN38678_c0_g1d510642, Pdensi_DN90075_c0_g1, Pdensi_GG_75007_c0_g1
GO:0009922	0.00979932643416219	0.999631436725171	2	7	fatty acid elongase activity	MF	0.295524514433207	MF fatty acid elongase activity	Pdensi_DN12647_c0_g2, Pdensi_DN7371_c0_g1
GO:0071949	0.0100643228905404	0.998017666308244	5	59	FAD binding	MF	0.302770440962597	MF FAD binding	Pdensi_DN2150_c0_g1d165343, Pdensi_DN24324_c0_g1, Pdensi_DN32794_c0_g1, Pdensi_DN90075_c0_g1, Pdensi_GG_75007_c0_g1
GO:0033559	0.0102227387748893	0.998456043223234	4	38	unsaturated fatty acid metabolic process	BP	0.306782386175844	BP unsaturated fatty acid metabolic process	Pdensi_DN20685_c1_g1, Pdensi_DN23377_c0_g3d548222, Pdensi_DN31506_c0_g1, Pdensi_DN9159_c0_g1d332506
GO:0010455	0.0106486173535731	0.9995816717581	2	7	positive regulation of cell fate commitment	BP	0.318781591386674	BP positive regulation of cell fate commitment	Pdensi_DN14452_c0_g1d274013, Pdensi_DN16340_c0_g2
GO:0097237	0.0107576951888194	0.999575121956258	2	7	cellular response to toxic substance	BP	0.321261511931475	BP cellular response to toxic substance	Pdensi_DN24374_c1_g3, Pdensi_DN26304_c1_g1
GO:0010333	0.0108523467846608	0.997822591348866	5	59	terpene synthase activity	MF	0.322576315200819	MF terpene synthase activity	Pdensi_DN16375_c0_g1d278578, Pdensi_DN19094_c0_g3, Pdensi_DN24478_c0_g1d133775, Pdensi_DN40230_c0_g2, Pdensi_GG_113503_c2_g1
GO:0010224	0.0108544137424647	0.997820377561314	5	60	response to UV-B	BP	0.322576315200819	BP response to UV-B	Pdensi_DN18888_c0_g1d405534, Pdensi_DN23706_c0_g6, Pdensi_DN24854_c2_g5, Pdensi_DN37478_c2_g10, Pdensi_GG_56303_c0_g1
GO:0009738	0.0109133888211747	0.996107447123146	10	197	abscisic acid-activated signaling pathway	BP	0.323543662775941	BP abscisic acid-activated signaling pathway	Pdensi_DN13977_c0_g1d340966, Pdensi_DN15400_c0_g2, Pdensi_DN16057_c0_g1d183538, Pdensi_DN16978_c0_g1d215734, Pdensi_DN24333_c1_g1d553447, Pdensi_DN25099_c0_g1d73557, Pdensi_DN34641_c1_g2, Pdensi_DN35162_c0_g1, Pdensi_DN38529_c0_g7, Pdensi_GG_56851_c0_g1
GO:0055085	0.0110347814730008	0.993821783732284	27	765	transmembrane transport	BP	0.326352329360923	BP transmembrane transport	Pdensi_DN13977_c0_g1d340966, Pdensi_DN15309_c0_g1d344494, Pdensi_DN15586_c0_g3d276568, Pdensi_DN16057_c0_g1d183538, Pdensi_DN16132_c1_g2, Pdensi_DN17406_c0_g1d350753, Pdensi_DN19295_c0_g3d483252, Pdensi_DN19673_c0_g3, Pdensi_DN19790_c0_g1d535027, Pdensi_DN20162_c0_g1d289394, Pdensi_DN21802_c0_g1d420801, Pdensi_DN22093_c1_g1d298076, Pdensi_DN22185_c0_g2d222254, Pdensi_DN22841_c1_g1, Pdensi_DN23705…
GO:0010035	0.0114970452427806	0.993620151285616	26	723	response to inorganic substance	BP	0.339204390247243	BP response to inorganic substance	Pdensi_DN10090_c0_g1d4523, Pdensi_DN10914_c0_g1d387447, Pdensi_DN13977_c0_g1d340966, Pdensi_DN14043_c1_g1d523607, Pdensi_DN16057_c0_g1d183538, Pdensi_DN16132_c1_g2, Pdensi_DN17239_c0_g1d400552, Pdensi_DN18169_c0_g1d13057, Pdensi_DN19896_c0_g1, Pdensi_DN20674_c0_g1d537558, Pdensi_DN20784_c0_g1, Pdensi_DN22508_c1_g1, Pdensi_DN22636_c0_g1, Pdensi_DN23377_c0_g3d548222, Pdensi_DN24147_c1_g2, Pdensi_DN…
GO:0010222	0.0116010249249975	0.999505223512968	2	8	stem vascular tissue pattern formation	BP	0.34144939707132	BP stem vascular tissue pattern formation	Pdensi_DN24801_c1_g3, Pdensi_DN27992_c0_g1d501182
GO:0009642	0.0116613500931378	0.996740131955845	7	109	response to light intensity	BP	0.342401847818656	BP response to light intensity	Pdensi_DN11848_c0_g1d5764, Pdensi_DN14857_c0_g1d342973, Pdensi_DN19790_c0_g1d535027, Pdensi_DN24084_c1_g6, Pdensi_DN24532_c0_g3, Pdensi_DN25853_c0_g1d139439, Pdensi_GG_59998_c0_g1
GO:0009897	0.0121600346546124	0.999468404885276	2	8	external side of plasma membrane	CC	0.356190106007355	CC external side of plasma membrane	Pdensi_DN21624_c0_g2d540410, Pdensi_DN27992_c0_g1d501182
GO:0042542	0.0122480404050538	0.996971070506985	6	83	response to hydrogen peroxide	BP	0.357911710547681	BP response to hydrogen peroxide	Pdensi_DN18169_c0_g1d13057, Pdensi_DN22508_c1_g1, Pdensi_DN24532_c0_g3, Pdensi_GG_137421_c0_g1, Pdensi_GG_58349_c0_g1, Pdensi_GG_59998_c0_g1
GO:0051240	0.0123321374537179	0.996137159114494	8	142	positive regulation of multicellular organismal process	BP	0.359291367396927	BP positive regulation of multicellular organismal process	Pdensi_DN11848_c0_g1d5764, Pdensi_DN14452_c0_g1d274013, Pdensi_DN16340_c0_g2, Pdensi_DN26680_c0_g1d229530, Pdensi_DN34641_c1_g2, Pdensi_DN35582_c2_g1, Pdensi_DN9616_c0_g1d333228, Pdensi_GG_56851_c0_g1
GO:0043455	0.0123539419857976	0.997431603787991	5	64	regulation of secondary metabolic process	BP	0.359291367396927	BP regulation of secondary metabolic process	Pdensi_DN23706_c0_g6, Pdensi_DN24648_c0_g1d134518, Pdensi_DN24854_c2_g5, Pdensi_DN37478_c2_g10, Pdensi_GG_56303_c0_g1
GO:0055072	0.0123954666013116	0.998009988046303	4	41	iron ion homeostasis	BP	0.359644770299667	BP iron ion homeostasis	Pdensi_DN11137_c0_g1, Pdensi_DN25853_c0_g1d139439, Pdensi_DN39970_c2_g4, Pdensi_DN6625_c0_g1d262914
GO:0048878	0.0126125538373273	0.994476584714535	14	330	chemical homeostasis	BP	0.365078272303156	BP chemical homeostasis	Pdensi_DN11137_c0_g1, Pdensi_DN13977_c0_g1d340966, Pdensi_DN15309_c0_g1d344494, Pdensi_DN16057_c0_g1d183538, Pdensi_DN17406_c0_g1d350753, Pdensi_DN21237_c4_g1d122408, Pdensi_DN21564_c0_g2d123398, Pdensi_DN23589_c3_g1, Pdensi_DN25099_c0_g1d73557, Pdensi_DN25853_c0_g1d139439, Pdensi_DN39970_c2_g4, Pdensi_DN5622_c0_g1d206363, Pdensi_DN6625_c0_g1d262914, Pdensi_GG_92192_c0_g1
GO:0070592	0.012735043740261	0.997334193218065	5	63	cell wall polysaccharide biosynthetic process	BP	0.367754423480555	BP cell wall polysaccharide biosynthetic process	Pdensi_DN17377_c0_g1, Pdensi_DN20250_c0_g5, Pdensi_DN21624_c0_g2d540410, Pdensi_DN23914_c0_g1d497570, Pdensi_DN38678_c0_g1d510642
GO:0016706	0.0128570528569169	0.997916709517135	4	40	oxidoreductase activity, acting on paired donors, with incorporation or reduction of molecular oxygen, 2-oxoglutarate as one donor, and incorporation of one atom each of oxygen into both donors	MF	0.370404129835508	MF oxidoreductase activity, acting on paired donors, with incorporation or reduction of molecular oxygen, 2-oxoglutarate as one donor, and incorporation of one atom each of oxygen into both donors	Pdensi_DN17434_c0_g1, Pdensi_DN3057_c0_g1d260296, Pdensi_DN32414_c0_g1d145300, Pdensi_DN38301_c1_g1
GO:0016413	0.0129127653396023	0.997901889927994	4	41	O-acetyltransferase activity	MF	0.371135912718522	MF O-acetyltransferase activity	Pdensi_DN18385_c0_g1d115059, Pdensi_DN22501_c3_g4, Pdensi_DN22779_c0_g1d21081, Pdensi_DN39173_c0_g3
GO:0044723	0.0131357348208106	0.993147515573018	21	563	NA	NA	0.376660274346615	none	Pdensi_DN12241_c0_g2, Pdensi_DN13671_c0_g1, Pdensi_DN17377_c0_g1, Pdensi_DN19018_c0_g1d356574, Pdensi_DN20250_c0_g5, Pdensi_DN20674_c0_g1d537558, Pdensi_DN20784_c0_g1, Pdensi_DN21024_c2_g3, Pdensi_DN21624_c0_g2d540410, Pdensi_DN23914_c0_g1d497570, Pdensi_DN24334_c0_g1d133196, Pdensi_DN27065_c0_g1, Pdensi_DN27065_c0_g1d307157, Pdensi_DN32794_c0_g1, Pdensi_DN36611_c6_g1, Pdensi_DN37721_c1_g7, Pdens…
GO:0051094	0.0132305847324937	0.995802548320999	8	144	positive regulation of developmental process	BP	0.378493643609002	BP positive regulation of developmental process	Pdensi_DN11848_c0_g1d5764, Pdensi_DN14452_c0_g1d274013, Pdensi_DN16340_c0_g2, Pdensi_DN26680_c0_g1d229530, Pdensi_DN34641_c1_g2, Pdensi_DN35582_c2_g1, Pdensi_DN9616_c0_g1d333228, Pdensi_GG_56851_c0_g1
GO:0052325	0.0133907703213593	0.997800818602896	4	41	cell wall pectin biosynthetic process	BP	0.38187867324526	BP cell wall pectin biosynthetic process	Pdensi_DN17377_c0_g1, Pdensi_DN20250_c0_g5, Pdensi_DN23914_c0_g1d497570, Pdensi_DN38678_c0_g1d510642
GO:0009555	0.0134112895700312	0.996138528105037	7	119	pollen development	BP	0.38187867324526	BP pollen development	Pdensi_DN10531_c0_g1d455577, Pdensi_DN18751_c0_g1d59633, Pdensi_DN19290_c1_g3, Pdensi_DN19600_c0_g1d485629, Pdensi_DN20250_c0_g5, Pdensi_DN25233_c0_g1d74016, Pdensi_DN25939_c0_g1d429589
GO:0040008	0.013599795034147	0.993990191360466	14	326	regulation of growth	BP	0.386347773545465	BP regulation of growth	Pdensi_DN10258_c0_g1d266747, Pdensi_DN10914_c0_g1d387447, Pdensi_DN14253_c0_g1d52723, Pdensi_DN18008_c1_g1, Pdensi_DN19585_c4_g1, Pdensi_DN19663_c0_g2d359591, Pdensi_DN23531_c2_g5, Pdensi_DN24610_c0_g1, Pdensi_DN34159_c0_g1d146602, Pdensi_DN40231_c0_g1, Pdensi_DN5005_c0_g1, Pdensi_DN9493_c0_g1d453754, Pdensi_DN9799_c0_g1, Pdensi_GG_3689_c1_g1
GO:0010376	0.0138183879501758	0.999353854754167	2	8	stomatal complex formation	BP	0.391648939958222	BP stomatal complex formation	Pdensi_DN14452_c0_g1d274013, Pdensi_DN16340_c0_g2
GO:0046688	0.0142372279346462	0.999323699881762	2	8	response to copper ion	BP	0.399884907720055	BP response to copper ion	Pdensi_DN10914_c0_g1d387447, Pdensi_DN14043_c1_g1d523607
GO:0075733	0.0142396128524946	0.999323526794308	2	8	intracellular transport of virus	BP	0.399884907720055	BP intracellular transport of virus	Pdensi_DN10914_c0_g1d387447, Pdensi_DN20485_c0_g1
GO:1902581	0.0142396128524946	0.999323526794308	2	8	multi-organism cellular localization	BP	0.399884907720055	BP multi-organism cellular localization	Pdensi_DN10914_c0_g1d387447, Pdensi_DN20485_c0_g1
GO:1902583	0.0142396128524946	0.999323526794308	2	8	multi-organism intracellular transport	BP	0.399884907720055	BP multi-organism intracellular transport	Pdensi_DN10914_c0_g1d387447, Pdensi_DN20485_c0_g1
GO:0090627	0.014791760870885	0.996781985723862	5	65	plant epidermal cell differentiation	BP	0.414440091769143	BP plant epidermal cell differentiation	Pdensi_DN19025_c1_g4, Pdensi_DN20784_c0_g1, Pdensi_DN35058_c0_g1d314079, Pdensi_DN36582_c0_g1d508863, Pdensi_DN49744_c0_g1d251793
GO:0016838	0.0151694400268443	0.99668109992099	5	64	carbon-oxygen lyase activity, acting on phosphates	MF	0.424051652257263	MF carbon-oxygen lyase activity, acting on phosphates	Pdensi_DN16375_c0_g1d278578, Pdensi_DN19094_c0_g3, Pdensi_DN24478_c0_g1d133775, Pdensi_DN40230_c0_g2, Pdensi_GG_113503_c2_g1
GO:0010143	0.0153821685042619	0.998233162207919	3	24	cutin biosynthetic process	BP	0.429018840925246	BP cutin biosynthetic process	Pdensi_DN15837_c1_g1, Pdensi_DN17939_c0_g1d352565, Pdensi_GG_93610_c0_g1
GO:0031667	0.0156886327530446	0.994867734768339	8	146	response to nutrient levels	BP	0.436571862336995	BP response to nutrient levels	Pdensi_DN10914_c0_g1d387447, Pdensi_DN15309_c0_g1d344494, Pdensi_DN19790_c0_g1d535027, Pdensi_DN22091_c1_g1, Pdensi_DN22801_c1_g1, Pdensi_DN24084_c1_g6, Pdensi_GG_63925_c0_g1, Pdensi_GG_73180_c0_g1
GO:0042445	0.015767351920289	0.99587045100102	6	89	hormone metabolic process	BP	0.437229478396768	BP hormone metabolic process	Pdensi_DN19663_c0_g2d359591, Pdensi_DN2150_c0_g1d165343, Pdensi_DN25332_c0_g1d74269, Pdensi_DN26139_c0_g1d559879, Pdensi_DN26680_c0_g1d229530, Pdensi_GG_111520_c0_g1
GO:0009411	0.0158099268911691	0.995297038938213	7	121	response to UV	BP	0.437229478396768	BP response to UV	Pdensi_DN11848_c0_g1d5764, Pdensi_DN18888_c0_g1d405534, Pdensi_DN23182_c0_g1, Pdensi_DN23706_c0_g6, Pdensi_DN24854_c2_g5, Pdensi_DN37478_c2_g10, Pdensi_GG_56303_c0_g1
GO:0009855	0.0158193939014839	0.99918346563818	2	9	determination of bilateral symmetry	BP	0.437229478396768	BP determination of bilateral symmetry	Pdensi_DN23691_c0_g5, Pdensi_DN25291_c0_g1d227068
GO:0016899	0.0159934259963828	0.998136006313634	3	24	oxidoreductase activity, acting on the CH-OH group of donors, oxygen as acceptor	MF	0.44104393671106	MF oxidoreductase activity, acting on the CH-OH group of donors, oxygen as acceptor	Pdensi_DN32794_c0_g1, Pdensi_DN90075_c0_g1, Pdensi_GG_75007_c0_g1
GO:0005773	0.0160486123736943	0.991772587740326	19	495	vacuole	CC	0.441255415612082	CC vacuole	Pdensi_DN10914_c0_g1d387447, Pdensi_DN15586_c0_g3d276568, Pdensi_DN19290_c1_g3, Pdensi_DN19600_c0_g1d485629, Pdensi_DN19896_c0_g1, Pdensi_DN20739_c0_g1, Pdensi_DN22789_c1_g2, Pdensi_DN23377_c0_g3d548222, Pdensi_DN23705_c0_g1d304118, Pdensi_DN26129_c1_g1, Pdensi_DN26695_c0_g4, Pdensi_DN32794_c0_g1, Pdensi_DN33925_c0_g1d313047, Pdensi_DN36611_c6_g1, Pdensi_DN38826_c1_g3, Pdensi_DN5622_c0_g1d206363,…
GO:0010623	0.0161049536117135	0.999160822243942	2	9	programmed cell death involved in cell development	BP	0.441255415612082	BP programmed cell death involved in cell development	Pdensi_DN19290_c1_g3, Pdensi_DN19600_c0_g1d485629
GO:0009067	0.0161092102890069	0.997194376962301	4	44	aspartate family amino acid biosynthetic process	BP	0.441255415612082	BP aspartate family amino acid biosynthetic process	Pdensi_DN20576_c0_g2, Pdensi_DN21762_c0_g1d420144, Pdensi_DN25324_c0_g2, Pdensi_DN40178_c2_g1
GO:0032784	0.0162763200094079	0.997156559701107	4	44	regulation of DNA-templated transcription, elongation	BP	0.444837638828551	BP regulation of DNA-templated transcription, elongation	Pdensi_DN11137_c0_g1, Pdensi_DN15521_c0_g1, Pdensi_DN21250_c0_g2, Pdensi_DN9715_c0_g1
GO:1900376	0.0164750726879476	0.997111424666874	4	44	regulation of secondary metabolite biosynthetic process	BP	0.44926679285352	BP regulation of secondary metabolite biosynthetic process	Pdensi_DN23706_c0_g6, Pdensi_DN24854_c2_g5, Pdensi_DN37478_c2_g10, Pdensi_GG_56303_c0_g1
GO:0006097	0.0166646562713828	0.999115810747915	2	9	glyoxylate cycle	BP	0.453426780859581	BP glyoxylate cycle	Pdensi_DN21024_c2_g3, Pdensi_DN96473_c0_g1
GO:0071483	0.0168628800671378	0.9990996712238	2	9	cellular response to blue light	BP	0.457802890337107	BP cellular response to blue light	Pdensi_DN11848_c0_g1d5764, Pdensi_DN8388_c0_g1d3437
GO:0034219	0.0174220942866522	0.999053586629758	2	9	carbohydrate transmembrane transport	BP	0.471938323995065	BP carbohydrate transmembrane transport	Pdensi_DN19790_c0_g1d535027, Pdensi_DN24084_c1_g6
GO:0046244	0.0176168493749332	0.997871038270123	3	24	salicylic acid catabolic process	BP	0.476160493922036	BP salicylic acid catabolic process	Pdensi_DN15715_c0_g1d277050, Pdensi_DN17022_c2_g2, Pdensi_DN24570_c0_g1
GO:0046873	0.0180391272821798	0.993463444447713	9	184	metal ion transmembrane transporter activity	MF	0.486500163971387	MF metal ion transmembrane transporter activity	Pdensi_DN15309_c0_g1d344494, Pdensi_DN16132_c1_g2, Pdensi_DN18001_c1_g4, Pdensi_DN22841_c1_g1, Pdensi_DN22841_c1_g2, Pdensi_DN23589_c3_g1, Pdensi_DN25853_c0_g1d139439, Pdensi_DN39970_c2_g4, Pdensi_DN5622_c0_g1d206363
GO:0016903	0.0181084783614329	0.995103512656687	6	93	oxidoreductase activity, acting on the aldehyde or oxo group of donors	MF	0.487297162763481	MF oxidoreductase activity, acting on the aldehyde or oxo group of donors	Pdensi_DN19519_c0_g5, Pdensi_DN19811_c0_g1d15904, Pdensi_DN20674_c0_g1d537558, Pdensi_DN23864_c1_g1d70605, Pdensi_DN24773_c0_g1d555703, Pdensi_GG_30920_c0_g1
GO:0050662	0.018515105845252	0.990992368749697	16	394	coenzyme binding	MF	0.497146833265933	MF coenzyme binding	Pdensi_DN16309_c0_g1d278549, Pdensi_DN19456_c1_g2, Pdensi_DN20674_c0_g1d537558, Pdensi_DN2150_c0_g1d165343, Pdensi_DN24324_c0_g1, Pdensi_DN24334_c0_g1d133196, Pdensi_DN24773_c0_g1d555703, Pdensi_DN24891_c0_g1d498445, Pdensi_DN25332_c0_g1d74269, Pdensi_DN25334_c1_g2, Pdensi_DN26139_c0_g1d559879, Pdensi_DN26680_c0_g1d229530, Pdensi_DN29879_c0_g1d370446, Pdensi_DN32794_c0_g1, Pdensi_DN90075_c0_g1, P…
GO:0006855	0.0186884496451629	0.996593543195342	4	45	drug transmembrane transport	BP	0.500703232943926	BP drug transmembrane transport	Pdensi_DN15586_c0_g3d276568, Pdensi_DN19673_c0_g3, Pdensi_DN25853_c0_g1d139439, Pdensi_DN32059_c2_g3
GO:0033214	0.0193156852366844	1	1	1	iron assimilation by chelation and transport	BP	0.514569804281989	BP iron assimilation by chelation and transport	Pdensi_DN11137_c0_g1
GO:0000249	0.0193320900007934	1	1	1	C-22 sterol desaturase activity	MF	0.514569804281989	MF C-22 sterol desaturase activity	Pdensi_GG_24978_c0_g1
GO:0070704	0.0193320900007934	1	1	1	sterol desaturase activity	MF	0.514569804281989	MF sterol desaturase activity	Pdensi_GG_24978_c0_g1
GO:0043621	0.019509089578812	0.993947355811881	7	123	protein self-association	MF	0.518154648162633	MF protein self-association	Pdensi_DN22508_c1_g1, Pdensi_DN24532_c0_g3, Pdensi_DN4816_c0_g1, Pdensi_GG_137421_c0_g1, Pdensi_GG_3689_c1_g1, Pdensi_GG_58349_c0_g1, Pdensi_GG_59998_c0_g1
GO:0015086	0.0201671324002859	0.998770514569531	2	11	cadmium ion transmembrane transporter activity	MF	0.533951758097546	MF cadmium ion transmembrane transporter activity	Pdensi_DN18001_c1_g4, Pdensi_DN39970_c2_g4
GO:0005663	0.0201910865729471	0.99876827659487	2	11	DNA replication factor C complex	CC	0.533951758097546	CC DNA replication factor C complex	Pdensi_DN21912_c0_g1, Pdensi_DN21912_c0_g2
GO:0006824	0.0206365900013788	1	1	1	cobalt ion transport	BP	0.539902581147183	BP cobalt ion transport	Pdensi_DN15309_c0_g1d344494
GO:0015087	0.0206365900013788	1	1	1	cobalt ion transmembrane transporter activity	MF	0.539902581147183	MF cobalt ion transmembrane transporter activity	Pdensi_DN15309_c0_g1d344494
GO:0015675	0.0206365900013788	1	1	1	nickel cation transport	BP	0.539902581147183	BP nickel cation transport	Pdensi_DN15309_c0_g1d344494
GO:0035444	0.0206365900013788	1	1	1	nickel cation transmembrane transport	BP	0.539902581147183	BP nickel cation transmembrane transport	Pdensi_DN15309_c0_g1d344494
GO:0055068	0.0206365900013788	1	1	1	cobalt ion homeostasis	BP	0.539902581147183	BP cobalt ion homeostasis	Pdensi_DN15309_c0_g1d344494
GO:0046487	0.0206835960703296	0.998743002338683	2	10	glyoxylate metabolic process	BP	0.539978572036493	BP glyoxylate metabolic process	Pdensi_DN21024_c2_g3, Pdensi_DN96473_c0_g1
GO:0052546	0.0210572834459481	0.996012657038191	4	47	cell wall pectin metabolic process	BP	0.548342145029921	BP cell wall pectin metabolic process	Pdensi_DN17377_c0_g1, Pdensi_DN20250_c0_g5, Pdensi_DN23914_c0_g1d497570, Pdensi_DN38678_c0_g1d510642
GO:0043207	0.0210935274672568	0.98654832888048	36	1146	response to external biotic stimulus	BP	0.548342145029921	BP response to external biotic stimulus	Pdensi_DN10553_c0_g1d103553, Pdensi_DN10914_c0_g1d387447, Pdensi_DN11137_c0_g1, Pdensi_DN11970_c0_g1d5850, Pdensi_DN13467_c0_g1d522696, Pdensi_DN14230_c0_g3, Pdensi_DN15715_c0_g1d277050, Pdensi_DN15951_c2_g7, Pdensi_DN17022_c2_g2, Pdensi_DN17473_c0_g9, Pdensi_DN18057_c0_g3, Pdensi_DN18212_c0_g6, Pdensi_DN18434_c0_g1d283766, Pdensi_DN18751_c0_g1d59633, Pdensi_DN19000_c0_g1d406312, Pdensi_DN19018_c…
GO:0016593	0.0212646619890548	0.998666503162523	2	11	Cdc73/Paf1 complex	CC	0.551536553510403	CC Cdc73/Paf1 complex	Pdensi_DN15521_c0_g1, Pdensi_DN9715_c0_g1
GO:0090333	0.0213065003112072	0.997192202174201	3	29	regulation of stomatal closure	BP	0.551536553510403	BP regulation of stomatal closure	Pdensi_DN13977_c0_g1d340966, Pdensi_DN16057_c0_g1d183538, Pdensi_DN16132_c1_g2
GO:0005887	0.0215900211147337	0.992506372775247	8	155	integral component of plasma membrane	CC	0.556253030796708	CC integral component of plasma membrane	Pdensi_DN18853_c0_g1d405511, Pdensi_DN20254_c0_g1d188649, Pdensi_DN21802_c0_g1d420801, Pdensi_DN22219_c0_g2, Pdensi_DN24001_c0_g2d225091, Pdensi_DN24312_c1_g1, Pdensi_DN38661_c0_g4, Pdensi_GG_92192_c0_g1
GO:0090626	0.0219076265007371	0.997097603137928	3	27	plant epidermis morphogenesis	BP	0.556253030796708	BP plant epidermis morphogenesis	Pdensi_DN15837_c1_g1, Pdensi_DN17939_c0_g1d352565, Pdensi_DN36582_c0_g1d508863
GO:0009930	0.0219752703155696	1	1	1	longitudinal side of cell surface	CC	0.556253030796708	CC longitudinal side of cell surface	Pdensi_DN21624_c0_g2d540410
GO:0055065	0.0221083567186978	0.992289859394283	8	158	metal ion homeostasis	BP	0.556253030796708	BP metal ion homeostasis	Pdensi_DN11137_c0_g1, Pdensi_DN15309_c0_g1d344494, Pdensi_DN21564_c0_g2d123398, Pdensi_DN23589_c3_g1, Pdensi_DN25853_c0_g1d139439, Pdensi_DN39970_c2_g4, Pdensi_DN5622_c0_g1d206363, Pdensi_DN6625_c0_g1d262914
GO:0010075	0.0221790235367776	0.995729455543194	4	48	regulation of meristem growth	BP	0.556253030796708	BP regulation of meristem growth	Pdensi_DN19663_c0_g2d359591, Pdensi_DN24610_c0_g1, Pdensi_DN9493_c0_g1d453754, Pdensi_GG_3689_c1_g1
GO:2001207	0.0222579306354084	1	1	1	regulation of transcription elongation from RNA polymerase I promoter	BP	0.556253030796708	BP regulation of transcription elongation from RNA polymerase I promoter	Pdensi_DN15521_c0_g1
GO:2001209	0.0222579306354084	1	1	1	positive regulation of transcription elongation from RNA polymerase I promoter	BP	0.556253030796708	BP positive regulation of transcription elongation from RNA polymerase I promoter	Pdensi_DN15521_c0_g1
GO:0032350	0.0222673811623759	0.998568880842533	2	11	regulation of hormone metabolic process	BP	0.556253030796708	BP regulation of hormone metabolic process	Pdensi_DN2150_c0_g1d165343, Pdensi_DN6625_c0_g1d262914
GO:0010193	0.0223409519188525	0.995688794539538	4	48	response to ozone	BP	0.556253030796708	BP response to ozone	Pdensi_DN13977_c0_g1d340966, Pdensi_DN16057_c0_g1d183538, Pdensi_DN22636_c0_g1, Pdensi_DN24633_c1_g1
GO:0009734	0.0223807812552472	0.992174240750483	8	161	auxin-activated signaling pathway	BP	0.556253030796708	BP auxin-activated signaling pathway	Pdensi_DN11623_c0_g1d520347, Pdensi_DN11672_c0_g1d210870, Pdensi_DN13341_c0_g1d461319, Pdensi_DN14253_c0_g1d52723, Pdensi_DN18008_c1_g1, Pdensi_DN18753_c1_g3, Pdensi_DN40231_c0_g1, Pdensi_GG_98112_c0_g1
GO:0031221	0.0227079626805273	0.998525215469737	2	11	arabinan metabolic process	BP	0.556253030796708	BP arabinan metabolic process	Pdensi_DN19018_c0_g1d356574, Pdensi_DN37721_c1_g7
GO:0031222	0.0227079626805273	0.998525215469737	2	11	arabinan catabolic process	BP	0.556253030796708	BP arabinan catabolic process	Pdensi_DN19018_c0_g1d356574, Pdensi_DN37721_c1_g7
GO:0016628	0.0227928082703471	0.994451918566421	5	70	oxidoreductase activity, acting on the CH-CH group of donors, NAD or NADP as acceptor	MF	0.556253030796708	MF oxidoreductase activity, acting on the CH-CH group of donors, NAD or NADP as acceptor	Pdensi_DN13536_c0_g2, Pdensi_DN18796_c1_g3, Pdensi_DN19519_c0_g5, Pdensi_DN22636_c0_g1, Pdensi_DN26139_c0_g1d559879
GO:0048437	0.0228581219950549	0.995541827194316	4	52	floral organ development	BP	0.556253030796708	BP floral organ development	Pdensi_DN15221_c0_g1d214075, Pdensi_DN19585_c4_g1, Pdensi_DN22636_c0_g1, Pdensi_GG_3689_c1_g1
GO:0018958	0.0230500735472562	0.99437310691248	5	70	phenol-containing compound metabolic process	BP	0.556253030796708	BP phenol-containing compound metabolic process	Pdensi_DN15715_c0_g1d277050, Pdensi_DN17022_c2_g2, Pdensi_DN24570_c0_g1, Pdensi_DN25698_c2_g1, Pdensi_DN38537_c0_g1
GO:0047434	0.0231931780150094	1	1	1	indolepyruvate decarboxylase activity	MF	0.556253030796708	MF indolepyruvate decarboxylase activity	Pdensi_DN26680_c0_g1d229530
GO:0033855	0.023219911458887	1	1	1	nicotianamine aminotransferase activity	MF	0.556253030796708	MF nicotianamine aminotransferase activity	Pdensi_DN13058_c0_g1d460568
GO:0015893	0.0232379244324198	0.995461876725072	4	48	drug transport	BP	0.556253030796708	BP drug transport	Pdensi_DN15586_c0_g3d276568, Pdensi_DN19673_c0_g3, Pdensi_DN25853_c0_g1d139439, Pdensi_DN32059_c2_g3
GO:0050660	0.0232449210950457	0.99252406648998	7	127	flavin adenine dinucleotide binding	MF	0.556253030796708	MF flavin adenine dinucleotide binding	Pdensi_DN2150_c0_g1d165343, Pdensi_DN24324_c0_g1, Pdensi_DN25332_c0_g1d74269, Pdensi_DN26680_c0_g1d229530, Pdensi_DN32794_c0_g1, Pdensi_DN90075_c0_g1, Pdensi_GG_75007_c0_g1
GO:2000038	0.0233133730331974	0.998464455381265	2	11	regulation of stomatal complex development	BP	0.556253030796708	BP regulation of stomatal complex development	Pdensi_DN36582_c0_g1d508863, Pdensi_GG_56851_c0_g1
GO:0042284	0.0234821376932914	1	1	1	sphingolipid delta-4 desaturase activity	MF	0.556253030796708	MF sphingolipid delta-4 desaturase activity	Pdensi_DN11851_c0_g1d458179
GO:0006595	0.0234922123115924	0.996787320680316	3	29	polyamine metabolic process	BP	0.556253030796708	BP polyamine metabolic process	Pdensi_DN14572_c0_g2d180081, Pdensi_DN15521_c0_g1, Pdensi_DN20326_c0_g1d290432
GO:0033095	0.0236136544149121	1	1	1	aleurone grain	CC	0.556253030796708	CC aleurone grain	Pdensi_DN20739_c0_g1
GO:1900067	0.0236496838928205	1	1	1	regulation of cellular response to alkaline pH	BP	0.556253030796708	BP regulation of cellular response to alkaline pH	Pdensi_DN18751_c0_g1d59633
GO:0018858	0.0236516888334909	1	1	1	benzoate-CoA ligase activity	MF	0.556253030796708	MF benzoate-CoA ligase activity	Pdensi_DN18962_c1_g1
GO:0009947	0.0236522044765073	1	1	1	centrolateral axis specification	BP	0.556253030796708	BP centrolateral axis specification	Pdensi_DN18334_c0_g1d114947
GO:0016105	0.0236525199975495	1	1	1	triterpenoid catabolic process	BP	0.556253030796708	BP triterpenoid catabolic process	Pdensi_DN30235_c0_g1d309904
GO:0019741	0.0236525199975495	1	1	1	pentacyclic triterpenoid catabolic process	BP	0.556253030796708	BP pentacyclic triterpenoid catabolic process	Pdensi_DN30235_c0_g1d309904
GO:1902381	0.0236525199975495	1	1	1	11-oxo-beta-amyrin metabolic process	BP	0.556253030796708	BP 11-oxo-beta-amyrin metabolic process	Pdensi_DN30235_c0_g1d309904
GO:1902382	0.0236525199975495	1	1	1	11-oxo-beta-amyrin catabolic process	BP	0.556253030796708	BP 11-oxo-beta-amyrin catabolic process	Pdensi_DN30235_c0_g1d309904
GO:1902384	0.0236525199975495	1	1	1	glycyrrhetinate metabolic process	BP	0.556253030796708	BP glycyrrhetinate metabolic process	Pdensi_DN30235_c0_g1d309904
GO:1902386	0.0236525199975495	1	1	1	glycyrrhetinate biosynthetic process	BP	0.556253030796708	BP glycyrrhetinate biosynthetic process	Pdensi_DN30235_c0_g1d309904
GO:0050840	0.0236525335570297	1	1	1	extracellular matrix binding	MF	0.556253030796708	MF extracellular matrix binding	Pdensi_GG_93000_c0_g1
GO:2000359	0.0236525335570297	1	1	1	regulation of binding of sperm to zona pellucida	BP	0.556253030796708	BP regulation of binding of sperm to zona pellucida	Pdensi_GG_93000_c0_g1
GO:0004854	0.0236535446302033	1	1	1	xanthine dehydrogenase activity	MF	0.556253030796708	MF xanthine dehydrogenase activity	Pdensi_DN24324_c0_g1
GO:0042554	0.0236535446302033	1	1	1	superoxide anion generation	BP	0.556253030796708	BP superoxide anion generation	Pdensi_DN24324_c0_g1
GO:0046110	0.0236535446302033	1	1	1	xanthine metabolic process	BP	0.556253030796708	BP xanthine metabolic process	Pdensi_DN24324_c0_g1
GO:0004436	0.0236542902380395	1	1	1	phosphatidylinositol diacylglycerol-lyase activity	MF	0.556253030796708	MF phosphatidylinositol diacylglycerol-lyase activity	Pdensi_DN18117_c0_g1d216785
GO:0006702	0.0236544305014405	1	1	1	androgen biosynthetic process	BP	0.556253030796708	BP androgen biosynthetic process	Pdensi_DN26139_c0_g1d559879
GO:0006710	0.0236544305014405	1	1	1	androgen catabolic process	BP	0.556253030796708	BP androgen catabolic process	Pdensi_DN26139_c0_g1d559879
GO:0008207	0.0236544305014405	1	1	1	C21-steroid hormone metabolic process	BP	0.556253030796708	BP C21-steroid hormone metabolic process	Pdensi_DN26139_c0_g1d559879
GO:0008209	0.0236544305014405	1	1	1	androgen metabolic process	BP	0.556253030796708	BP androgen metabolic process	Pdensi_DN26139_c0_g1d559879
GO:0042448	0.0236544305014405	1	1	1	progesterone metabolic process	BP	0.556253030796708	BP progesterone metabolic process	Pdensi_DN26139_c0_g1d559879
GO:0010622	0.0236545357887955	1	1	1	specification of ovule identity	BP	0.556253030796708	BP specification of ovule identity	Pdensi_DN25070_c0_g1d22838
GO:0048283	0.0236545357887955	1	1	1	indeterminate inflorescence morphogenesis	BP	0.556253030796708	BP indeterminate inflorescence morphogenesis	Pdensi_DN25070_c0_g1d22838
GO:0019028	0.0236550833930936	1	1	1	viral capsid	CC	0.556253030796708	CC viral capsid	Pdensi_DN20485_c0_g1
GO:0044038	0.0236693751261912	0.994170839945463	5	74	cell wall macromolecule biosynthetic process	BP	0.556253030796708	BP cell wall macromolecule biosynthetic process	Pdensi_DN17377_c0_g1, Pdensi_DN20250_c0_g5, Pdensi_DN21624_c0_g2d540410, Pdensi_DN23914_c0_g1d497570, Pdensi_DN38678_c0_g1d510642
GO:0070589	0.0236693751261912	0.994170839945463	5	74	cellular component macromolecule biosynthetic process	BP	0.556253030796708	BP cellular component macromolecule biosynthetic process	Pdensi_DN17377_c0_g1, Pdensi_DN20250_c0_g5, Pdensi_DN21624_c0_g2d540410, Pdensi_DN23914_c0_g1d497570, Pdensi_DN38678_c0_g1d510642
GO:0051707	0.0237435445945089	0.984828085440645	35	1119	response to other organism	BP	0.556927126465837	BP response to other organism	Pdensi_DN10553_c0_g1d103553, Pdensi_DN10914_c0_g1d387447, Pdensi_DN11137_c0_g1, Pdensi_DN11970_c0_g1d5850, Pdensi_DN13467_c0_g1d522696, Pdensi_DN14230_c0_g3, Pdensi_DN15715_c0_g1d277050, Pdensi_DN15951_c2_g7, Pdensi_DN17022_c2_g2, Pdensi_DN17473_c0_g9, Pdensi_DN18057_c0_g3, Pdensi_DN18212_c0_g6, Pdensi_DN18434_c0_g1d283766, Pdensi_DN18751_c0_g1d59633, Pdensi_DN19018_c0_g1d356574, Pdensi_DN19290_c…
GO:0009799	0.0239926186391908	0.998395249949111	2	11	specification of symmetry	BP	0.561693351086524	BP specification of symmetry	Pdensi_DN23691_c0_g5, Pdensi_DN25291_c0_g1d227068
GO:0051704	0.0241794774927182	0.984135228138947	39	1275	multi-organism process	BP	0.564987638207714	BP multi-organism process	Pdensi_DN10553_c0_g1d103553, Pdensi_DN10914_c0_g1d387447, Pdensi_DN11137_c0_g1, Pdensi_DN11970_c0_g1d5850, Pdensi_DN13467_c0_g1d522696, Pdensi_DN14230_c0_g3, Pdensi_DN15715_c0_g1d277050, Pdensi_DN15951_c2_g7, Pdensi_DN17022_c2_g2, Pdensi_DN17473_c0_g9, Pdensi_DN18057_c0_g3, Pdensi_DN18117_c0_g1d216785, Pdensi_DN18212_c0_g6, Pdensi_DN18434_c0_g1d283766, Pdensi_DN18751_c0_g1d59633, Pdensi_DN19000_c…
GO:0009873	0.0242645133607037	0.991388019617071	8	161	ethylene-activated signaling pathway	BP	0.565894669692297	BP ethylene-activated signaling pathway	Pdensi_DN12328_c0_g2d459218, Pdensi_DN17239_c0_g1d400552, Pdensi_DN20784_c0_g1, Pdensi_DN25099_c0_g1d73557, Pdensi_DN34159_c0_g1d146602, Pdensi_DN9493_c0_g1d453754, Pdensi_DN9997_c0_g1d48746, Pdensi_DN9998_c0_g1d4477
GO:0009991	0.0243330350351616	0.990721143602701	9	188	response to extracellular stimulus	BP	0.566413842149275	BP response to extracellular stimulus	Pdensi_DN10090_c0_g1d4523, Pdensi_DN10914_c0_g1d387447, Pdensi_DN15309_c0_g1d344494, Pdensi_DN19790_c0_g1d535027, Pdensi_DN22091_c1_g1, Pdensi_DN22801_c1_g1, Pdensi_DN24084_c1_g6, Pdensi_GG_63925_c0_g1, Pdensi_GG_73180_c0_g1
GO:0070507	0.0247832950711234	0.996540989353298	3	29	regulation of microtubule cytoskeleton organization	BP	0.575800123056613	BP regulation of microtubule cytoskeleton organization	Pdensi_DN10914_c0_g1d387447, Pdensi_DN2469_c0_g1d203990, Pdensi_GG_87212_c0_g1
GO:0046164	0.0248456340466069	0.996537615628508	3	28	alcohol catabolic process	BP	0.576155195580785	BP alcohol catabolic process	Pdensi_DN27065_c0_g1, Pdensi_DN27065_c0_g1d307157, Pdensi_DN34073_c0_g1d201036
GO:0045489	0.024987112674829	0.993759812151203	5	74	pectin biosynthetic process	BP	0.578057357719136	BP pectin biosynthetic process	Pdensi_DN13671_c0_g1, Pdensi_DN17377_c0_g1, Pdensi_DN20250_c0_g5, Pdensi_DN23914_c0_g1d497570, Pdensi_DN38678_c0_g1d510642
GO:0008202	0.0250220842527885	0.991076488968927	8	154	steroid metabolic process	BP	0.578057357719136	BP steroid metabolic process	Pdensi_DN16309_c0_g1d278549, Pdensi_DN19456_c1_g2, Pdensi_DN22133_c2_g3, Pdensi_DN24773_c0_g1d555703, Pdensi_DN25334_c1_g2, Pdensi_DN26139_c0_g1d559879, Pdensi_DN34073_c0_g1d201036, Pdensi_GG_24978_c0_g1
GO:0030865	0.0251439402433132	0.996463073824209	3	30	cortical cytoskeleton organization	BP	0.579778539245061	BP cortical cytoskeleton organization	Pdensi_DN10914_c0_g1d387447, Pdensi_DN12629_c0_g1d459686, Pdensi_DN2469_c0_g1d203990
GO:0000160	0.0252529313216233	0.990304272512307	9	193	phosphorelay signal transduction system	BP	0.581197163725482	BP phosphorelay signal transduction system	Pdensi_DN12328_c0_g2d459218, Pdensi_DN17239_c0_g1d400552, Pdensi_DN17422_c0_g1d12106, Pdensi_DN20784_c0_g1, Pdensi_DN25099_c0_g1d73557, Pdensi_DN34159_c0_g1d146602, Pdensi_DN9493_c0_g1d453754, Pdensi_DN9997_c0_g1d48746, Pdensi_DN9998_c0_g1d4477
GO:0031226	0.0253043095015984	0.988708233391337	12	281	intrinsic component of plasma membrane	CC	0.581286989751539	CC intrinsic component of plasma membrane	Pdensi_DN10914_c0_g1d387447, Pdensi_DN18853_c0_g1d405511, Pdensi_DN20254_c0_g1d188649, Pdensi_DN21624_c0_g2d540410, Pdensi_DN21802_c0_g1d420801, Pdensi_DN22219_c0_g2, Pdensi_DN24001_c0_g2d225091, Pdensi_DN24312_c1_g1, Pdensi_DN38661_c0_g4, Pdensi_DN38826_c1_g3, Pdensi_DN40307_c0_g1, Pdensi_GG_92192_c0_g1
GO:0048229	0.025700055682581	0.990099219117471	9	197	gametophyte development	BP	0.589272437785621	BP gametophyte development	Pdensi_DN10531_c0_g1d455577, Pdensi_DN15221_c0_g1d214075, Pdensi_DN18751_c0_g1d59633, Pdensi_DN19290_c1_g3, Pdensi_DN19600_c0_g1d485629, Pdensi_DN20250_c0_g5, Pdensi_DN25233_c0_g1d74016, Pdensi_DN25939_c0_g1d429589, Pdensi_GG_3689_c1_g1
GO:0055080	0.025990591438488	0.98996967404316	9	195	cation homeostasis	BP	0.594820189855788	BP cation homeostasis	Pdensi_DN11137_c0_g1, Pdensi_DN15309_c0_g1d344494, Pdensi_DN21564_c0_g2d123398, Pdensi_DN23589_c3_g1, Pdensi_DN25853_c0_g1d139439, Pdensi_DN39970_c2_g4, Pdensi_DN5622_c0_g1d206363, Pdensi_DN6625_c0_g1d262914, Pdensi_GG_92192_c0_g1
GO:0044282	0.026099334948366	0.98878537841462	11	248	small molecule catabolic process	BP	0.596194509529466	BP small molecule catabolic process	Pdensi_DN15715_c0_g1d277050, Pdensi_DN17022_c2_g2, Pdensi_DN19084_c0_g1d481969, Pdensi_DN24570_c0_g1, Pdensi_DN27065_c0_g1, Pdensi_DN27065_c0_g1d307157, Pdensi_DN30235_c0_g1d309904, Pdensi_DN3057_c0_g1d260296, Pdensi_DN34073_c0_g1d201036, Pdensi_DN42346_c0_g1d153836, Pdensi_GG_54544_c0_g1
GO:0016629	0.0261858393766572	0.998164461721622	2	11	12-oxophytodienoate reductase activity	MF	0.597056643068512	MF 12-oxophytodienoate reductase activity	Pdensi_DN18796_c1_g3, Pdensi_DN22636_c0_g1
GO:0044217	0.0262909342085046	0.998153126187895	2	11	other organism part	CC	0.597825128129242	CC other organism part	Pdensi_DN10914_c0_g1d387447, Pdensi_DN20485_c0_g1
GO:0048871	0.0263739817053517	0.998119082568228	2	12	multicellular organismal homeostasis	BP	0.597825128129242	BP multicellular organismal homeostasis	Pdensi_DN13977_c0_g1d340966, Pdensi_DN16057_c0_g1d183538
GO:0010232	0.0264609959676695	0.99810953734745	2	12	vascular transport	BP	0.597825128129242	BP vascular transport	Pdensi_DN10531_c0_g1d455577, Pdensi_DN21564_c0_g2d123398
GO:0010233	0.0264609959676695	0.99810953734745	2	12	phloem transport	BP	0.597825128129242	BP phloem transport	Pdensi_DN10531_c0_g1d455577, Pdensi_DN21564_c0_g2d123398
GO:0004024	0.026463673590824	0.998134440243725	2	11	alcohol dehydrogenase activity, zinc-dependent	MF	0.597825128129242	MF alcohol dehydrogenase activity, zinc-dependent	Pdensi_DN19084_c0_g1d481969, Pdensi_DN42346_c0_g1d153836
GO:0035251	0.027308694426971	0.990090675694107	8	162	UDP-glucosyltransferase activity	MF	0.615778369362491	MF UDP-glucosyltransferase activity	Pdensi_DN14735_c0_g1, Pdensi_DN18705_c0_g1d217585, Pdensi_DN19663_c0_g2d359591, Pdensi_DN28247_c0_g1d501460, Pdensi_DN38083_c0_g1d570649, Pdensi_DN38664_c1_g5, Pdensi_GG_109311_c0_g1, Pdensi_GG_120394_c0_g1
GO:0016836	0.0281935761312563	0.991560379474906	6	100	hydro-lyase activity	MF	0.634562768660113	MF hydro-lyase activity	Pdensi_DN16465_c0_g1d184695, Pdensi_DN17771_c0_g1, Pdensi_DN20246_c0_g2, Pdensi_DN22133_c2_g3, Pdensi_DN24770_c3_g1d555930, Pdensi_DN35567_c0_g2
GO:0010336	0.0282784030431972	0.997906253796289	2	12	gibberellic acid homeostasis	BP	0.635304159377809	BP gibberellic acid homeostasis	Pdensi_DN17406_c0_g1d350753, Pdensi_DN21237_c4_g1d122408
GO:0031012	0.0284612331326629	0.997885393622024	2	12	extracellular matrix	CC	0.63769840574729	CC extracellular matrix	Pdensi_DN22169_c0_g1d125273, Pdensi_DN40307_c0_g1
GO:0009750	0.0285545321767422	0.99787471998003	2	12	response to fructose	BP	0.63769840574729	BP response to fructose	Pdensi_DN19790_c0_g1d535027, Pdensi_DN24084_c1_g6
GO:0009850	0.0285665319313943	0.995780377461584	3	30	auxin metabolic process	BP	0.63769840574729	BP auxin metabolic process	Pdensi_DN2150_c0_g1d165343, Pdensi_DN25332_c0_g1d74269, Pdensi_DN26680_c0_g1d229530
GO:0048582	0.0285933048640364	0.992592097853033	5	78	positive regulation of post-embryonic development	BP	0.63769840574729	BP positive regulation of post-embryonic development	Pdensi_DN11848_c0_g1d5764, Pdensi_DN26680_c0_g1d229530, Pdensi_DN34641_c1_g2, Pdensi_DN35582_c2_g1, Pdensi_DN9616_c0_g1d333228
GO:0009740	0.0287607739475887	0.993973536448469	4	54	gibberellic acid mediated signaling pathway	BP	0.640267120389593	BP gibberellic acid mediated signaling pathway	Pdensi_DN12936_c0_g1d6825, Pdensi_DN21237_c4_g1d122408, Pdensi_DN34641_c1_g2, Pdensi_DN9799_c0_g1
GO:0098771	0.02898685978627	0.988596066164294	9	199	inorganic ion homeostasis	BP	0.643512090187009	BP inorganic ion homeostasis	Pdensi_DN11137_c0_g1, Pdensi_DN15309_c0_g1d344494, Pdensi_DN21564_c0_g2d123398, Pdensi_DN23589_c3_g1, Pdensi_DN25853_c0_g1d139439, Pdensi_DN39970_c2_g4, Pdensi_DN5622_c0_g1d206363, Pdensi_DN6625_c0_g1d262914, Pdensi_GG_92192_c0_g1
GO:0080043	0.0290642098883874	0.993905307864888	4	51	quercetin 3-O-glucosyltransferase activity	MF	0.643512090187009	MF quercetin 3-O-glucosyltransferase activity	Pdensi_DN14735_c0_g1, Pdensi_DN18705_c0_g1d217585, Pdensi_DN38083_c0_g1d570649, Pdensi_GG_120394_c0_g1
GO:0080044	0.0290642098883874	0.993905307864888	4	51	quercetin 7-O-glucosyltransferase activity	MF	0.643512090187009	MF quercetin 7-O-glucosyltransferase activity	Pdensi_DN14735_c0_g1, Pdensi_DN18705_c0_g1d217585, Pdensi_DN38083_c0_g1d570649, Pdensi_GG_120394_c0_g1
GO:0009414	0.0293759559348406	0.986599519280382	12	293	response to water deprivation	BP	0.649240441274707	BP response to water deprivation	Pdensi_DN10090_c0_g1d4523, Pdensi_DN10914_c0_g1d387447, Pdensi_DN16132_c1_g2, Pdensi_DN17239_c0_g1d400552, Pdensi_DN19896_c0_g1, Pdensi_DN20784_c0_g1, Pdensi_DN23377_c0_g3d548222, Pdensi_DN24147_c1_g2, Pdensi_DN24324_c0_g1, Pdensi_DN26129_c1_g1, Pdensi_DN34159_c0_g1d146602, Pdensi_DN38826_c1_g3
GO:0048469	0.0310105337274418	0.997537161486518	2	14	cell maturation	BP	0.681441671967445	BP cell maturation	Pdensi_DN19025_c1_g4, Pdensi_DN35058_c0_g1d314079
GO:0048764	0.0310105337274418	0.997537161486518	2	14	trichoblast maturation	BP	0.681441671967445	BP trichoblast maturation	Pdensi_DN19025_c1_g4, Pdensi_DN35058_c0_g1d314079
GO:0048765	0.0310105337274418	0.997537161486518	2	14	root hair cell differentiation	BP	0.681441671967445	BP root hair cell differentiation	Pdensi_DN19025_c1_g4, Pdensi_DN35058_c0_g1d314079
GO:0005881	0.0310555744003458	0.995225919913106	3	34	cytoplasmic microtubule	CC	0.681441671967445	CC cytoplasmic microtubule	Pdensi_DN10914_c0_g1d387447, Pdensi_DN12629_c0_g1d459686, Pdensi_DN2469_c0_g1d203990
GO:0046294	0.0312896875182235	0.997553338027709	2	12	formaldehyde catabolic process	BP	0.684469926984985	BP formaldehyde catabolic process	Pdensi_DN19084_c0_g1d481969, Pdensi_DN42346_c0_g1d153836
GO:0009269	0.0313053870558307	0.997524206359785	2	13	response to desiccation	BP	0.684469926984985	BP response to desiccation	Pdensi_DN10090_c0_g1d4523, Pdensi_DN23377_c0_g3d548222
GO:0009741	0.031642737256803	0.993176813366488	4	53	response to brassinosteroid	BP	0.690612611358816	BP response to brassinosteroid	Pdensi_DN10258_c0_g1d266747, Pdensi_DN12328_c0_g2d459218, Pdensi_DN20311_c1_g1d16738, Pdensi_GG_30989_c0_g1
GO:0046527	0.0319208077517479	0.988063067180562	8	168	glucosyltransferase activity	MF	0.695441939701781	MF glucosyltransferase activity	Pdensi_DN14735_c0_g1, Pdensi_DN18705_c0_g1d217585, Pdensi_DN19663_c0_g2d359591, Pdensi_DN28247_c0_g1d501460, Pdensi_DN38083_c0_g1d570649, Pdensi_DN38664_c1_g5, Pdensi_GG_109311_c0_g1, Pdensi_GG_120394_c0_g1
GO:0010476	0.0322270483758784	0.992995500364863	4	56	gibberellin mediated signaling pathway	BP	0.699387028194149	BP gibberellin mediated signaling pathway	Pdensi_DN12936_c0_g1d6825, Pdensi_DN21237_c4_g1d122408, Pdensi_DN34641_c1_g2, Pdensi_DN9799_c0_g1
GO:0048653	0.0322609272777565	0.994985239998243	3	32	anther development	BP	0.699387028194149	BP anther development	Pdensi_DN11127_c0_g1d519871, Pdensi_DN25233_c0_g1d74016, Pdensi_DN40307_c0_g1
GO:0080031	0.0323753871888501	0.997392646288117	2	13	methyl salicylate esterase activity	MF	0.699387028194149	MF methyl salicylate esterase activity	Pdensi_DN25698_c2_g1, Pdensi_DN38537_c0_g1
GO:0080032	0.0323753871888501	0.997392646288117	2	13	methyl jasmonate esterase activity	MF	0.699387028194149	MF methyl jasmonate esterase activity	Pdensi_DN25698_c2_g1, Pdensi_DN38537_c0_g1
GO:0009644	0.0323874914232345	0.992960199325606	4	54	response to high light intensity	BP	0.699387028194149	BP response to high light intensity	Pdensi_DN11848_c0_g1d5764, Pdensi_DN14857_c0_g1d342973, Pdensi_DN24532_c0_g3, Pdensi_GG_59998_c0_g1
GO:0022804	0.0325254263824651	0.982331394126382	18	512	active transmembrane transporter activity	MF	0.701129085610745	MF active transmembrane transporter activity	Pdensi_DN15586_c0_g3d276568, Pdensi_DN17406_c0_g1d350753, Pdensi_DN18001_c1_g4, Pdensi_DN19295_c0_g3d483252, Pdensi_DN19673_c0_g3, Pdensi_DN20721_c0_g1d220354, Pdensi_DN21802_c0_g1d420801, Pdensi_DN22093_c1_g1d298076, Pdensi_DN22185_c0_g2d222254, Pdensi_DN23705_c0_g1d304118, Pdensi_DN24001_c0_g2d225091, Pdensi_DN24801_c1_g3, Pdensi_DN25853_c0_g1d139439, Pdensi_DN27992_c0_g1d501182, Pdensi_DN32059…
GO:0042364	0.0329000867736442	0.991153533164763	5	79	water-soluble vitamin biosynthetic process	BP	0.707689097109611	BP water-soluble vitamin biosynthetic process	Pdensi_DN27065_c0_g1, Pdensi_DN27065_c0_g1d307157, Pdensi_DN32794_c0_g1, Pdensi_DN90075_c0_g1, Pdensi_GG_75007_c0_g1
GO:0006812	0.0329453434623063	0.983679212536258	14	366	cation transport	BP	0.707689097109611	BP cation transport	Pdensi_DN14093_c0_g1d52423, Pdensi_DN15309_c0_g1d344494, Pdensi_DN15521_c0_g1, Pdensi_DN16132_c1_g2, Pdensi_DN18016_c1_g4, Pdensi_DN18869_c0_g1d532751, Pdensi_DN18952_c0_g6, Pdensi_DN21564_c0_g2d123398, Pdensi_DN22841_c1_g1, Pdensi_DN22841_c1_g2, Pdensi_DN25853_c0_g1d139439, Pdensi_DN39970_c2_g4, Pdensi_DN5622_c0_g1d206363, Pdensi_DN8771_c0_g1d47884
GO:0010015	0.0333501386774262	0.994739097158086	3	33	root morphogenesis	BP	0.713252963355309	BP root morphogenesis	Pdensi_DN19663_c0_g2d359591, Pdensi_DN21564_c0_g2d123398, Pdensi_DN25853_c0_g1d139439
GO:0012505	0.033383295759492	0.990978684106356	5	82	endomembrane system	CC	0.713252963355309	CC endomembrane system	Pdensi_DN13467_c0_g1d522696, Pdensi_DN17473_c0_g9, Pdensi_DN21802_c0_g1d420801, Pdensi_DN23316_c0_g1d497152, Pdensi_DN39970_c2_g4
GO:0010106	0.0334042388629964	0.999716496950349	1	2	cellular response to iron ion starvation	BP	0.713252963355309	BP cellular response to iron ion starvation	Pdensi_DN15309_c0_g1d344494
GO:0090575	0.0334373734862747	0.992654163920137	4	55	RNA polymerase II transcription factor complex	CC	0.713252963355309	CC RNA polymerase II transcription factor complex	Pdensi_DN18039_c1_g1, Pdensi_DN21250_c0_g2, Pdensi_DN25939_c0_g1d429589, Pdensi_DN34641_c1_g2
GO:0009913	0.0336133666585781	0.997237388668714	2	13	epidermal cell differentiation	BP	0.715760106726313	BP epidermal cell differentiation	Pdensi_DN14452_c0_g1d274013, Pdensi_DN16340_c0_g2
GO:0043243	0.0338503995462946	0.997207293080142	2	13	positive regulation of protein complex disassembly	BP	0.719556062577831	BP positive regulation of protein complex disassembly	Pdensi_DN10914_c0_g1d387447, Pdensi_DN20631_c2_g1
GO:0048037	0.0349078603584551	0.980541042305002	19	533	cofactor binding	MF	0.740748426739903	MF cofactor binding	Pdensi_DN13058_c0_g1d460568, Pdensi_DN16309_c0_g1d278549, Pdensi_DN18796_c1_g3, Pdensi_DN19456_c1_g2, Pdensi_DN20674_c0_g1d537558, Pdensi_DN2150_c0_g1d165343, Pdensi_DN22636_c0_g1, Pdensi_DN24324_c0_g1, Pdensi_DN24334_c0_g1d133196, Pdensi_DN24773_c0_g1d555703, Pdensi_DN24891_c0_g1d498445, Pdensi_DN25332_c0_g1d74269, Pdensi_DN25334_c1_g2, Pdensi_DN26139_c0_g1d559879, Pdensi_DN26680_c0_g1d229530, P…
GO:0045338	0.0355484814440986	0.996988265914783	2	13	farnesyl diphosphate metabolic process	BP	0.75303738200959	BP farnesyl diphosphate metabolic process	Pdensi_DN16375_c0_g1d278578, Pdensi_DN50364_c0_g1d160524
GO:0045460	0.0357552601051707	0.999674793654336	1	2	sterigmatocystin metabolic process	BP	0.754805870220189	BP sterigmatocystin metabolic process	Pdensi_DN14528_c0_g1
GO:0045461	0.0357552601051707	0.999674793654336	1	2	sterigmatocystin biosynthetic process	BP	0.754805870220189	BP sterigmatocystin biosynthetic process	Pdensi_DN14528_c0_g1
GO:0016820	0.0360432854417325	0.985252451740784	9	211	NA	NA	0.758271455238098	none	Pdensi_DN18001_c1_g4, Pdensi_DN20721_c0_g1d220354, Pdensi_DN22093_c1_g1d298076, Pdensi_DN23705_c0_g1d304118, Pdensi_DN24801_c1_g3, Pdensi_DN27992_c0_g1d501182, Pdensi_DN32059_c2_g3, Pdensi_DN39887_c0_g1, Pdensi_DN39887_c0_g3
GO:0042626	0.0360432854417325	0.985252451740784	9	211	ATPase activity, coupled to transmembrane movement of substances	MF	0.758271455238098	MF ATPase activity, coupled to transmembrane movement of substances	Pdensi_DN18001_c1_g4, Pdensi_DN20721_c0_g1d220354, Pdensi_DN22093_c1_g1d298076, Pdensi_DN23705_c0_g1d304118, Pdensi_DN24801_c1_g3, Pdensi_DN27992_c0_g1d501182, Pdensi_DN32059_c2_g3, Pdensi_DN39887_c0_g1, Pdensi_DN39887_c0_g3
GO:0009267	0.0366301417642666	0.989851432058478	5	83	cellular response to starvation	BP	0.764125118713829	BP cellular response to starvation	Pdensi_DN10914_c0_g1d387447, Pdensi_DN15309_c0_g1d344494, Pdensi_DN19790_c0_g1d535027, Pdensi_DN24084_c1_g6, Pdensi_GG_73180_c0_g1
GO:0000293	0.0366335711111579	0.999658466072023	1	2	ferric-chelate reductase activity	MF	0.764125118713829	MF ferric-chelate reductase activity	Pdensi_DN11137_c0_g1
GO:0016723	0.0366335711111579	0.999658466072023	1	2	oxidoreductase activity, oxidizing metal ions, NAD or NADP as acceptor	MF	0.764125118713829	MF oxidoreductase activity, oxidizing metal ions, NAD or NADP as acceptor	Pdensi_DN11137_c0_g1
GO:0033212	0.0366335711111579	0.999658466072023	1	2	iron assimilation	BP	0.764125118713829	BP iron assimilation	Pdensi_DN11137_c0_g1
GO:0033215	0.0366335711111579	0.999658466072023	1	2	iron assimilation by reduction and transport	BP	0.764125118713829	BP iron assimilation by reduction and transport	Pdensi_DN11137_c0_g1
GO:0008283	0.0368168257956426	0.991653520342977	4	57	cell proliferation	BP	0.766641522180014	BP cell proliferation	Pdensi_DN18334_c0_g1d114947, Pdensi_DN22169_c0_g1d125273, Pdensi_DN34934_c0_g2, Pdensi_GG_71144_c0_g1
GO:0004315	0.0376911858434075	0.993775919874204	3	32	3-oxoacyl-[acyl-carrier-protein] synthase activity	MF	0.783185210731842	MF 3-oxoacyl-[acyl-carrier-protein] synthase activity	Pdensi_DN18533_c0_g1d479350, Pdensi_DN38389_c0_g1d89942, Pdensi_GG_137353_c0_g1
GO:0032886	0.0377392416148143	0.993742608166501	3	34	regulation of microtubule-based process	BP	0.783185210731842	BP regulation of microtubule-based process	Pdensi_DN10914_c0_g1d387447, Pdensi_DN2469_c0_g1d203990, Pdensi_GG_87212_c0_g1
GO:0010037	0.0382786906400949	0.996565285761173	2	15	response to carbon dioxide	BP	0.793036020638447	BP response to carbon dioxide	Pdensi_DN13977_c0_g1d340966, Pdensi_DN16057_c0_g1d183538
GO:0016763	0.0392794152968928	0.990900774070455	4	59	transferase activity, transferring pentosyl groups	MF	0.812393852863438	MF transferase activity, transferring pentosyl groups	Pdensi_DN19663_c0_g2d359591, Pdensi_DN20703_c0_g1d493602, Pdensi_DN24647_c0_g2, Pdensi_DN29879_c0_g1d370446
GO:0006722	0.0398777876028616	0.999594619026991	1	2	triterpenoid metabolic process	BP	0.818337000807027	BP triterpenoid metabolic process	Pdensi_DN30235_c0_g1d309904
GO:0016104	0.0398777876028616	0.999594619026991	1	2	triterpenoid biosynthetic process	BP	0.818337000807027	BP triterpenoid biosynthetic process	Pdensi_DN30235_c0_g1d309904
GO:0019742	0.0398777876028616	0.999594619026991	1	2	pentacyclic triterpenoid metabolic process	BP	0.818337000807027	BP pentacyclic triterpenoid metabolic process	Pdensi_DN30235_c0_g1d309904
GO:0019745	0.0398777876028616	0.999594619026991	1	2	pentacyclic triterpenoid biosynthetic process	BP	0.818337000807027	BP pentacyclic triterpenoid biosynthetic process	Pdensi_DN30235_c0_g1d309904
GO:0019842	0.0399009465437598	0.985613914946414	7	142	vitamin binding	MF	0.818337000807027	MF vitamin binding	Pdensi_DN13058_c0_g1d460568, Pdensi_DN17197_c0_g1d56823, Pdensi_DN17434_c0_g1, Pdensi_DN21992_c0_g1d124522, Pdensi_DN27282_c0_g1d430792, Pdensi_DN32414_c0_g1d145300, Pdensi_DN38301_c1_g1
GO:0045926	0.0399939311634777	0.99320555492226	3	35	negative regulation of growth	BP	0.818872396598028	BP negative regulation of growth	Pdensi_DN10914_c0_g1d387447, Pdensi_DN19585_c4_g1, Pdensi_DN19663_c0_g2d359591
GO:0004674	0.0403350930237259	0.973866709059366	31	1029	protein serine/threonine kinase activity	MF	0.824478929853922	MF protein serine/threonine kinase activity	Pdensi_DN12891_c0_g1d338749, Pdensi_DN13467_c0_g1d522696, Pdensi_DN15951_c2_g7, Pdensi_DN16490_c1_g5, Pdensi_DN17227_c0_g1, Pdensi_DN17473_c0_g9, Pdensi_DN19016_c0_g3, Pdensi_DN21589_c1_g1, Pdensi_DN22331_c0_g3d424292, Pdensi_DN22396_c0_g1d20727, Pdensi_DN22469_c5_g3, Pdensi_DN23559_c1_g1, Pdensi_DN23946_c0_g1d71006, Pdensi_DN24218_c0_g1d22241, Pdensi_DN24613_c3_g4, Pdensi_DN24633_c1_g1, Pdensi_D…
GO:0010077	0.0408168336292835	0.996236849285578	2	14	maintenance of inflorescence meristem identity	BP	0.832935518261579	BP maintenance of inflorescence meristem identity	Pdensi_DN35582_c2_g1, Pdensi_DN9616_c0_g1d333228
GO:0051903	0.0409149617809487	0.996222849216731	2	14	S-(hydroxymethyl)glutathione dehydrogenase activity	MF	0.833548738845151	MF S-(hydroxymethyl)glutathione dehydrogenase activity	Pdensi_DN19084_c0_g1d481969, Pdensi_DN42346_c0_g1d153836
GO:0010200	0.0409836776120113	0.990378197029945	4	59	response to chitin	BP	0.8335617087732	BP response to chitin	Pdensi_DN19585_c4_g1, Pdensi_DN7010_c0_g2d207380, Pdensi_GG_153402_c0_g1, Pdensi_GG_2181_c0_g1
GO:0004451	0.0413705196370016	0.999563365726205	1	2	isocitrate lyase activity	MF	0.839840404560854	MF isocitrate lyase activity	Pdensi_DN96473_c0_g1
GO:0051093	0.0414295658571346	0.986377009407023	6	120	negative regulation of developmental process	BP	0.839840404560854	BP negative regulation of developmental process	Pdensi_DN10914_c0_g1d387447, Pdensi_DN12328_c0_g2d459218, Pdensi_DN19585_c4_g1, Pdensi_DN23531_c2_g5, Pdensi_DN34159_c0_g1d146602, Pdensi_DN36582_c0_g1d508863
GO:0045488	0.0415789793504929	0.984879332882903	7	141	pectin metabolic process	BP	0.840724505706579	BP pectin metabolic process	Pdensi_DN13671_c0_g1, Pdensi_DN17377_c0_g1, Pdensi_DN20250_c0_g5, Pdensi_DN23914_c0_g1d497570, Pdensi_DN38678_c0_g1d510642, Pdensi_DN9145_c0_g1d3908, Pdensi_GG_145839_c2_g1
GO:0004474	0.0416105072246151	0.999558230504356	1	2	malate synthase activity	MF	0.840724505706579	MF malate synthase activity	Pdensi_DN21024_c2_g3
GO:0010053	0.0418593109890184	0.992749303531325	3	36	root epidermal cell differentiation	BP	0.844358161037136	BP root epidermal cell differentiation	Pdensi_DN19025_c1_g4, Pdensi_DN20784_c0_g1, Pdensi_DN35058_c0_g1d314079
GO:0010487	0.0421640958109588	0.999546267898497	1	2	thermospermine synthase activity	MF	0.847712954202594	MF thermospermine synthase activity	Pdensi_DN20326_c0_g1d290432
GO:0016768	0.0421640958109588	0.999546267898497	1	2	spermine synthase activity	MF	0.847712954202594	MF spermine synthase activity	Pdensi_DN20326_c0_g1d290432
GO:0005996	0.0422673962211547	0.983306304258106	8	174	monosaccharide metabolic process	BP	0.848018004029602	BP monosaccharide metabolic process	Pdensi_DN12241_c0_g2, Pdensi_DN20674_c0_g1d537558, Pdensi_DN27065_c0_g1, Pdensi_DN27065_c0_g1d307157, Pdensi_DN32794_c0_g1, Pdensi_DN36611_c6_g1, Pdensi_DN90075_c0_g1, Pdensi_GG_75007_c0_g1
GO:0010865	0.0425808888335674	0.999537153559853	1	2	stipule development	BP	0.848018004029602	BP stipule development	Pdensi_DN18334_c0_g1d114947
GO:0046556	0.0427133500154191	0.995931041706128	2	15	alpha-L-arabinofuranosidase activity	MF	0.848018004029602	MF alpha-L-arabinofuranosidase activity	Pdensi_DN19018_c0_g1d356574, Pdensi_DN37721_c1_g7
GO:0015698	0.0432666171159485	0.987445919974565	5	88	inorganic anion transport	BP	0.848018004029602	BP inorganic anion transport	Pdensi_DN13977_c0_g1d340966, Pdensi_DN16057_c0_g1d183538, Pdensi_DN22185_c0_g2d222254, Pdensi_DN23316_c0_g1d497152, Pdensi_GG_92192_c0_g1
GO:0043492	0.0435885615651898	0.981534141893014	9	221	ATPase activity, coupled to movement of substances	MF	0.848018004029602	MF ATPase activity, coupled to movement of substances	Pdensi_DN18001_c1_g4, Pdensi_DN20721_c0_g1d220354, Pdensi_DN22093_c1_g1d298076, Pdensi_DN23705_c0_g1d304118, Pdensi_DN24801_c1_g3, Pdensi_DN27992_c0_g1d501182, Pdensi_DN32059_c2_g3, Pdensi_DN39887_c0_g1, Pdensi_DN39887_c0_g3
GO:0009653	0.0436367920149862	0.976410120745072	16	470	anatomical structure morphogenesis	BP	0.848018004029602	BP anatomical structure morphogenesis	Pdensi_DN10258_c0_g1d266747, Pdensi_DN10531_c0_g1d455577, Pdensi_DN12936_c0_g1d6825, Pdensi_DN15221_c0_g1d214075, Pdensi_DN15837_c1_g1, Pdensi_DN17939_c0_g1d352565, Pdensi_DN18407_c0_g1d284004, Pdensi_DN19454_c0_g1, Pdensi_DN19663_c0_g2d359591, Pdensi_DN20250_c0_g5, Pdensi_DN21564_c0_g2d123398, Pdensi_DN21912_c0_g1, Pdensi_DN25070_c0_g1d22838, Pdensi_DN25853_c0_g1d139439, Pdensi_DN36582_c0_g1d508…
GO:0033397	0.0436369386142913	0.999513645181228	1	2	zeatin metabolic process	BP	0.848018004029602	BP zeatin metabolic process	Pdensi_GG_111520_c0_g1
GO:0033398	0.0436369386142913	0.999513645181228	1	2	zeatin biosynthetic process	BP	0.848018004029602	BP zeatin biosynthetic process	Pdensi_GG_111520_c0_g1
GO:0033400	0.0436369386142913	0.999513645181228	1	2	trans-zeatin metabolic process	BP	0.848018004029602	BP trans-zeatin metabolic process	Pdensi_GG_111520_c0_g1
GO:0033466	0.0436369386142913	0.999513645181228	1	2	trans-zeatin biosynthetic process	BP	0.848018004029602	BP trans-zeatin biosynthetic process	Pdensi_GG_111520_c0_g1
GO:0010393	0.043733042713264	0.983919133808725	7	143	galacturonan metabolic process	BP	0.848018004029602	BP galacturonan metabolic process	Pdensi_DN13671_c0_g1, Pdensi_DN17377_c0_g1, Pdensi_DN20250_c0_g5, Pdensi_DN23914_c0_g1d497570, Pdensi_DN38678_c0_g1d510642, Pdensi_DN9145_c0_g1d3908, Pdensi_GG_145839_c2_g1
GO:0034755	0.0437681971555894	0.999510681670287	1	2	iron ion transmembrane transport	BP	0.848018004029602	BP iron ion transmembrane transport	Pdensi_DN15309_c0_g1d344494
GO:0009835	0.0437751434255348	0.995773434121506	2	15	fruit ripening	BP	0.848018004029602	BP fruit ripening	Pdensi_DN17197_c0_g1d56823, Pdensi_GG_122874_c0_g1
GO:0043668	0.0440750784224292	0.999503717083342	1	2	exine	CC	0.848018004029602	CC exine	Pdensi_GG_93610_c0_g1
GO:0006811	0.0441847400393514	0.97391998440053	21	636	ion transport	BP	0.848018004029602	BP ion transport	Pdensi_DN13977_c0_g1d340966, Pdensi_DN14093_c0_g1d52423, Pdensi_DN15309_c0_g1d344494, Pdensi_DN15521_c0_g1, Pdensi_DN16057_c0_g1d183538, Pdensi_DN16132_c1_g2, Pdensi_DN18016_c1_g4, Pdensi_DN18869_c0_g1d532751, Pdensi_DN18952_c0_g6, Pdensi_DN20162_c0_g1d289394, Pdensi_DN21564_c0_g2d123398, Pdensi_DN22185_c0_g2d222254, Pdensi_DN22841_c1_g1, Pdensi_DN22841_c1_g2, Pdensi_DN23316_c0_g1d497152, Pdensi_…
GO:0009800	0.0450154448191732	0.995586570403813	2	15	cinnamic acid biosynthetic process	BP	0.848018004029602	BP cinnamic acid biosynthetic process	Pdensi_DN14492_c3_g2, Pdensi_DN21049_c2_g1
GO:0009803	0.0450154448191732	0.995586570403813	2	15	cinnamic acid metabolic process	BP	0.848018004029602	BP cinnamic acid metabolic process	Pdensi_DN14492_c3_g2, Pdensi_DN21049_c2_g1
GO:0048446	0.045049229246607	0.999481275317351	1	2	petal morphogenesis	BP	0.848018004029602	BP petal morphogenesis	Pdensi_DN19454_c0_g1
GO:0006020	0.0451394657664888	0.99556772298323	2	15	inositol metabolic process	BP	0.848018004029602	BP inositol metabolic process	Pdensi_DN27065_c0_g1, Pdensi_DN27065_c0_g1d307157
GO:2000905	0.0452269708959324	0.999477125850173	1	2	negative regulation of starch metabolic process	BP	0.848018004029602	BP negative regulation of starch metabolic process	Pdensi_DN34641_c1_g2
GO:0070574	0.0452560123440157	0.999476446255169	1	2	cadmium ion transmembrane transport	BP	0.848018004029602	BP cadmium ion transmembrane transport	Pdensi_DN39970_c2_g4
GO:0006767	0.0453821304586923	0.986669740706072	5	86	water-soluble vitamin metabolic process	BP	0.848018004029602	BP water-soluble vitamin metabolic process	Pdensi_DN27065_c0_g1, Pdensi_DN27065_c0_g1d307157, Pdensi_DN32794_c0_g1, Pdensi_DN90075_c0_g1, Pdensi_GG_75007_c0_g1
GO:0050661	0.0455476853351392	0.986612313575384	5	85	NADP binding	MF	0.848018004029602	MF NADP binding	Pdensi_DN20674_c0_g1d537558, Pdensi_DN2150_c0_g1d165343, Pdensi_DN25332_c0_g1d74269, Pdensi_DN26139_c0_g1d559879, Pdensi_DN26680_c0_g1d229530
GO:0010295	0.0457415662191073	0.999465016947367	1	2	(+)-abscisic acid 8'-hydroxylase activity	MF	0.848018004029602	MF (+)-abscisic acid 8'-hydroxylase activity	Pdensi_DN34073_c0_g1d201036
GO:0016107	0.0457415662191073	0.999465016947367	1	2	sesquiterpenoid catabolic process	BP	0.848018004029602	BP sesquiterpenoid catabolic process	Pdensi_DN34073_c0_g1d201036
GO:0043290	0.0457415662191073	0.999465016947367	1	2	apocarotenoid catabolic process	BP	0.848018004029602	BP apocarotenoid catabolic process	Pdensi_DN34073_c0_g1d201036
GO:0046345	0.0457415662191073	0.999465016947367	1	2	abscisic acid catabolic process	BP	0.848018004029602	BP abscisic acid catabolic process	Pdensi_DN34073_c0_g1d201036
GO:0052694	0.0457416707928928	0.999465014472228	1	2	jasmonoyl-isoleucine-12-hydroxylase activity	MF	0.848018004029602	MF jasmonoyl-isoleucine-12-hydroxylase activity	Pdensi_DN34856_c0_g1d374976
GO:0071465	0.0457866464948079	0.99946394940694	1	2	cellular response to desiccation	BP	0.848018004029602	BP cellular response to desiccation	Pdensi_DN10090_c0_g1d4523
GO:1902075	0.0457866464948079	0.99946394940694	1	2	cellular response to salt	BP	0.848018004029602	BP cellular response to salt	Pdensi_DN10090_c0_g1d4523
GO:0007548	0.0460201493822402	0.999458402417946	1	2	sex differentiation	BP	0.848018004029602	BP sex differentiation	Pdensi_DN26139_c0_g1d559879
GO:0080154	0.0461942146982702	0.99945424838077	1	2	regulation of fertilization	BP	0.848018004029602	BP regulation of fertilization	Pdensi_GG_93000_c0_g1
GO:0050643	0.0463872329470238	0.999449623033097	1	2	10-deacetylbaccatin III 10-O-acetyltransferase activity	MF	0.848018004029602	MF 10-deacetylbaccatin III 10-O-acetyltransferase activity	Pdensi_DN22779_c0_g1d21081
GO:0050552	0.0464198999722123	0.99944883824685	1	2	(4S)-limonene synthase activity	MF	0.848018004029602	MF (4S)-limonene synthase activity	Pdensi_DN40230_c0_g2
GO:1901959	0.0465826931400772	0.999444918798328	1	2	positive regulation of cutin biosynthetic process	BP	0.848018004029602	BP positive regulation of cutin biosynthetic process	Pdensi_DN34159_c0_g1d146602
GO:0016229	0.0466163825898053	0.986216426612586	5	84	steroid dehydrogenase activity	MF	0.848018004029602	MF steroid dehydrogenase activity	Pdensi_DN16309_c0_g1d278549, Pdensi_DN19456_c1_g2, Pdensi_DN24773_c0_g1d555703, Pdensi_DN25334_c1_g2, Pdensi_DN26139_c0_g1d559879
GO:0016103	0.0466253703987031	0.999443888937117	1	2	diterpenoid catabolic process	BP	0.848018004029602	BP diterpenoid catabolic process	Pdensi_DN3057_c0_g1d260296
GO:0045487	0.0466253703987031	0.999443888937117	1	2	gibberellin catabolic process	BP	0.848018004029602	BP gibberellin catabolic process	Pdensi_DN3057_c0_g1d260296
GO:0052634	0.0466253703987031	0.999443888937117	1	2	C-19 gibberellin 2-beta-dioxygenase activity	MF	0.848018004029602	MF C-19 gibberellin 2-beta-dioxygenase activity	Pdensi_DN3057_c0_g1d260296
GO:0042180	0.046635496380343	0.988593696589863	4	59	cellular ketone metabolic process	BP	0.848018004029602	BP cellular ketone metabolic process	Pdensi_DN20377_c0_g1d16768, Pdensi_DN26139_c0_g1d559879, Pdensi_DN30235_c0_g1d309904, Pdensi_GG_54544_c0_g1
GO:0030410	0.0467183086265421	0.999441642826715	1	2	nicotianamine synthase activity	MF	0.848018004029602	MF nicotianamine synthase activity	Pdensi_DN10531_c0_g1d455577
GO:0030417	0.0467183086265421	0.999441642826715	1	2	nicotianamine metabolic process	BP	0.848018004029602	BP nicotianamine metabolic process	Pdensi_DN10531_c0_g1d455577
GO:0030418	0.0467183086265421	0.999441642826715	1	2	nicotianamine biosynthetic process	BP	0.848018004029602	BP nicotianamine biosynthetic process	Pdensi_DN10531_c0_g1d455577
GO:0072351	0.0467183086265421	0.999441642826715	1	2	tricarboxylic acid biosynthetic process	BP	0.848018004029602	BP tricarboxylic acid biosynthetic process	Pdensi_DN10531_c0_g1d455577
GO:0010350	0.0467465307063074	0.999440959844015	1	2	cellular response to magnesium starvation	BP	0.848018004029602	BP cellular response to magnesium starvation	Pdensi_DN10914_c0_g1d387447
GO:0031115	0.0467465307063074	0.999440959844015	1	2	negative regulation of microtubule polymerization	BP	0.848018004029602	BP negative regulation of microtubule polymerization	Pdensi_DN10914_c0_g1d387447
GO:0035865	0.0467465307063074	0.999440959844015	1	2	cellular response to potassium ion	BP	0.848018004029602	BP cellular response to potassium ion	Pdensi_DN10914_c0_g1d387447
GO:0043325	0.0467465307063074	0.999440959844015	1	2	phosphatidylinositol-3,4-bisphosphate binding	MF	0.848018004029602	MF phosphatidylinositol-3,4-bisphosphate binding	Pdensi_DN10914_c0_g1d387447
GO:0051511	0.0467465307063074	0.999440959844015	1	2	negative regulation of unidimensional cell growth	BP	0.848018004029602	BP negative regulation of unidimensional cell growth	Pdensi_DN10914_c0_g1d387447
GO:0071280	0.0467465307063074	0.999440959844015	1	2	cellular response to copper ion	BP	0.848018004029602	BP cellular response to copper ion	Pdensi_DN10914_c0_g1d387447
GO:0071325	0.0467465307063074	0.999440959844015	1	2	cellular response to mannitol stimulus	BP	0.848018004029602	BP cellular response to mannitol stimulus	Pdensi_DN10914_c0_g1d387447
GO:0072708	0.0467465307063074	0.999440959844015	1	2	response to sorbitol	BP	0.848018004029602	BP response to sorbitol	Pdensi_DN10914_c0_g1d387447
GO:0072709	0.0467465307063074	0.999440959844015	1	2	cellular response to sorbitol	BP	0.848018004029602	BP cellular response to sorbitol	Pdensi_DN10914_c0_g1d387447
GO:0018820	0.046746753245532	0.999440954456801	1	2	cyanamide hydratase activity	MF	0.848018004029602	MF cyanamide hydratase activity	Pdensi_DN24770_c3_g1d555930
GO:0018890	0.046746753245532	0.999440954456801	1	2	cyanamide metabolic process	BP	0.848018004029602	BP cyanamide metabolic process	Pdensi_DN24770_c3_g1d555930
GO:0019177	0.0467473611365072	0.999440939740883	1	2	dihydroneopterin triphosphate pyrophosphohydrolase activity	MF	0.848018004029602	MF dihydroneopterin triphosphate pyrophosphohydrolase activity	Pdensi_DN12769_c0_g2
GO:0035539	0.0467473611365072	0.999440939740883	1	2	8-oxo-7,8-dihydrodeoxyguanosine triphosphate pyrophosphatase activity	MF	0.848018004029602	MF 8-oxo-7,8-dihydrodeoxyguanosine triphosphate pyrophosphatase activity	Pdensi_DN12769_c0_g2
GO:0010334	0.0467474454367829	0.999440937700111	1	2	sesquiterpene synthase activity	MF	0.848018004029602	MF sesquiterpene synthase activity	Pdensi_DN16375_c0_g1d278578
GO:0007339	0.0467481549023694	0.999440920524976	1	2	binding of sperm to zona pellucida	BP	0.848018004029602	BP binding of sperm to zona pellucida	Pdensi_GG_93000_c0_g1
GO:0009988	0.0467481549023694	0.999440920524976	1	2	cell-cell recognition	BP	0.848018004029602	BP cell-cell recognition	Pdensi_GG_93000_c0_g1
GO:0035036	0.0467481549023694	0.999440920524976	1	2	sperm-egg recognition	BP	0.848018004029602	BP sperm-egg recognition	Pdensi_GG_93000_c0_g1
GO:0043209	0.0467483695280493	0.999440915329146	1	2	myelin sheath	CC	0.848018004029602	CC myelin sheath	Pdensi_DN26139_c0_g1d559879
GO:0080051	0.0467499219724512	0.999440877745593	1	2	cutin transport	BP	0.848018004029602	BP cutin transport	Pdensi_DN27992_c0_g1d501182
GO:0035515	0.0467502656036228	0.999440869426356	1	2	oxidative RNA demethylase activity	MF	0.848018004029602	MF oxidative RNA demethylase activity	Pdensi_DN25987_c0_g1d559726
GO:1990931	0.0467502656036228	0.999440869426356	1	2	RNA N6-methyladenosine dioxygenase activity	MF	0.848018004029602	MF RNA N6-methyladenosine dioxygenase activity	Pdensi_DN25987_c0_g1d559726
GO:0071490	0.0467504208363265	0.999440865668185	1	2	cellular response to far red light	BP	0.848018004029602	BP cellular response to far red light	Pdensi_DN11848_c0_g1d5764
GO:0047763	0.0470412804670049	0.995275038103221	2	15	caffeate O-methyltransferase activity	MF	0.852031713073976	MF caffeate O-methyltransferase activity	Pdensi_DN24354_c2_g1, Pdensi_GG_93227_c0_g1
GO:0006721	0.0472303411947223	0.9839812923272	6	119	terpenoid metabolic process	BP	0.85322325753336	BP terpenoid metabolic process	Pdensi_DN16375_c0_g1d278578, Pdensi_DN22779_c0_g1d21081, Pdensi_DN30235_c0_g1d309904, Pdensi_DN3057_c0_g1d260296, Pdensi_DN34073_c0_g1d201036, Pdensi_DN50364_c0_g1d160524
GO:0048640	0.0472464365082994	0.995210751058241	2	16	negative regulation of developmental growth	BP	0.85322325753336	BP negative regulation of developmental growth	Pdensi_DN10914_c0_g1d387447, Pdensi_DN19585_c4_g1
GO:0046174	0.0478304543922893	0.995118672473406	2	16	polyol catabolic process	BP	0.862497913960516	BP polyol catabolic process	Pdensi_DN27065_c0_g1, Pdensi_DN27065_c0_g1d307157
GO:0009044	0.048435304342104	0.995022632052015	2	16	xylan 1,4-beta-xylosidase activity	MF	0.872120391712825	MF xylan 1,4-beta-xylosidase activity	Pdensi_DN19018_c0_g1d356574, Pdensi_DN37721_c1_g7
GO:0048572	0.0486420518792936	0.999194378853274	1	3	short-day photoperiodism	BP	0.873274608812421	BP short-day photoperiodism	Pdensi_DN6880_c0_g1d450628
GO:0048575	0.0486420518792936	0.999194378853274	1	3	short-day photoperiodism, flowering	BP	0.873274608812421	BP short-day photoperiodism, flowering	Pdensi_DN6880_c0_g1d450628
GO:0006801	0.0498189773958118	0.994800351461658	2	16	superoxide metabolic process	BP	0.893094523037072	BP superoxide metabolic process	Pdensi_DN18995_c0_g1, Pdensi_DN24324_c0_g1
