# Supplementary material for: Transcriptional Regulation of Pine Male and Female Cone Initiation and Development: Key Players Identified Through Comparative Transcriptomics
Source: Front Genet. 2022 Mar 18;13:815093. doi: 10.3389/fgene.2022.815093 (PMC8971679; doi:10.3389/fgene.2022.815093)
Supplement: Supplementary file 2 [file DataSheet3.ZIP › SUP_GSEA/salmon.gene.counts.matrix.FC_3_vs_MC_2_2.DESeq2.DE_results.P0.001_C2.DE.subset.GOseq.depleted]

category	over_represented_pvalue	under_represented_pvalue	numDEInCat	numInCat	term	ontology	over_represented_FDR	under_represented_FDR	go_term
GO:0043412	1.00000000000294	0	28	3085	macromolecule modification	BP	0.9999999999	0	BP macromolecule modification
GO:0009451	1	4.12158389423933e-12	0	959	RNA modification	BP	0.9999999999	2.52879779831054e-08	BP RNA modification
GO:0006807	0.999999999910984	2.41841187137124e-10	126	7708	nitrogen compound metabolic process	BP	0.9999999999	9.89211069119884e-07	BP nitrogen compound metabolic process
GO:0034641	0.999999999601017	8.48093596611051e-10	70	4918	cellular nitrogen compound metabolic process	BP	0.9999999999	2.60173913100355e-06	BP cellular nitrogen compound metabolic process
GO:0015074	0.999999998455907	1.01238200176694e-08	5	1096	DNA integration	BP	0.9999999999	1.9526627232738e-05	BP DNA integration
GO:0044446	0.999999993827618	1.07507517965588e-08	105	6431	intracellular organelle part	CC	0.9999999999	1.9526627232738e-05	CC intracellular organelle part
GO:0046483	0.999999994341081	1.11389773147393e-08	65	4501	heterocycle metabolic process	BP	0.9999999999	1.9526627232738e-05	BP heterocycle metabolic process
GO:0006139	0.999999991923343	1.61040132521747e-08	60	4232	nucleobase-containing compound metabolic process	BP	0.9999999999	2.47015433271795e-05	BP nucleobase-containing compound metabolic process
GO:0000943	0.999999997347133	1.97413906336014e-08	4	990	retrotransposon nucleocapsid	CC	0.9999999999	2.69162893849915e-05	CC retrotransposon nucleocapsid
GO:0044422	0.999999985732893	2.43335427262508e-08	107	6454	organelle part	CC	0.9999999999	2.98596902793824e-05	CC organelle part
GO:0090304	0.999999984275098	3.22821500237426e-08	52	3788	nucleic acid metabolic process	BP	0.9999999999	3.41185699095101e-05	BP nucleic acid metabolic process
GO:0044267	0.99999998705396	3.3365075292488e-08	27	2518	cellular protein metabolic process	BP	0.9999999999	3.41185699095101e-05	BP cellular protein metabolic process
GO:0009536	0.999999984836541	4.6038390651498e-08	18	1922	plastid	CC	0.9999999999	4.34566993603486e-05	CC plastid
GO:0009507	0.999999982767123	5.34688216336854e-08	17	1855	chloroplast	CC	0.9999999999	4.68654221619252e-05	CC chloroplast
GO:0044260	0.999999955644354	7.35586053869711e-08	112	6620	cellular macromolecule metabolic process	BP	0.9999999999	6.01758431135682e-05	BP cellular macromolecule metabolic process
GO:0008270	0.999999920732564	2.11185974258394e-07	22	2040	zinc ion binding	MF	0.9999999999	0.000161966443132797	MF zinc ion binding
GO:0005739	0.999999918129942	2.84539792460285e-07	12	1459	mitochondrion	CC	0.9999999999	0.000205387517251774	CC mitochondrion
GO:0003964	0.999999919806046	3.69834963896407e-07	7	1080	RNA-directed DNA polymerase activity	MF	0.9999999999	0.000240777250061719	MF RNA-directed DNA polymerase activity
GO:0016070	0.9999998551443	3.72811323541085e-07	23	2133	RNA metabolic process	BP	0.9999999999	0.000240777250061719	BP RNA metabolic process
GO:0016779	0.999999849767204	5.59417450339304e-07	10	1267	nucleotidyltransferase activity	MF	0.9999999999	0.00034323057665568	MF nucleotidyltransferase activity
GO:0034061	0.999999838415259	6.73846481553178e-07	8	1123	DNA polymerase activity	MF	0.9999999999	0.000393750960720907	MF DNA polymerase activity
GO:0019538	0.999998942291612	2.10739724888866e-06	42	3033	protein metabolic process	BP	0.9999999999	0.00117544871095967	BP protein metabolic process
GO:1990904	0.999999182632907	4.13084632031779e-06	5	887	ribonucleoprotein complex	CC	0.9999999999	0.00220389631289651	CC ribonucleoprotein complex
GO:0030529	0.999997311081061	1.28079580073814e-05	5	833	NA	NA	0.9999999999	0.00642248849558088	none
GO:0006464	0.999993819043191	1.36080760235598e-05	26	2094	cellular protein modification process	BP	0.9999999999	0.00642248849558088	BP cellular protein modification process
GO:0036211	0.999993819043191	1.36080760235598e-05	26	2094	protein modification process	BP	0.9999999999	0.00642248849558088	BP protein modification process
GO:0044444	0.999990187096177	1.41373548992333e-05	152	7796	cytoplasmic part	CC	0.9999999999	0.00642516599883302	CC cytoplasmic part
GO:0043043	1	2.59427408665091e-05	0	382	peptide biosynthetic process	BP	0.9999999999	0.0113694061847476	BP peptide biosynthetic process
GO:1901360	0.999981905908209	2.82918826607745e-05	88	4897	organic cyclic compound metabolic process	BP	0.9999999999	0.0119713686941505	BP organic cyclic compound metabolic process
GO:0032991	0.999983349020376	2.99705017373047e-05	47	3057	protein-containing complex	CC	0.9999999999	0.0121180583524311	CC protein-containing complex
GO:0006412	1	3.0613626348738e-05	0	376	translation	BP	0.9999999999	0.0121180583524311	BP translation
GO:0044428	0.999982009029839	3.39356292279472e-05	39	2624	nuclear part	CC	0.9999999999	0.0126677964562454	CC nuclear part
GO:0043170	0.999976392072341	3.40670917656343e-05	136	7048	macromolecule metabolic process	BP	0.9999999999	0.0126677964562454	BP macromolecule metabolic process
GO:0044436	1	5.16703961563592e-05	0	359	thylakoid part	CC	0.9999999999	0.0186484538598436	CC thylakoid part
GO:0004190	0.999979206254451	5.64788233384021e-05	13	1185	aspartic-type endopeptidase activity	MF	0.9999999999	0.0192514344773759	MF aspartic-type endopeptidase activity
GO:0070001	0.999979206254451	5.64788233384021e-05	13	1185	aspartic-type peptidase activity	MF	0.9999999999	0.0192514344773759	MF aspartic-type peptidase activity
GO:0003735	1	7.96866401701174e-05	0	339	structural constituent of ribosome	MF	0.9999999999	0.0264279665277706	MF structural constituent of ribosome
GO:0016772	0.999943104633195	0.00010298456856847	40	2574	transferase activity, transferring phosphorus-containing groups	MF	0.9999999999	0.0332558852869393	MF transferase activity, transferring phosphorus-containing groups
GO:0006725	0.999928856193186	0.000107927290681691	88	4758	cellular aromatic compound metabolic process	BP	0.9999999999	0.0339583534347445	BP cellular aromatic compound metabolic process
GO:0005840	1	0.000122273460877174	0	325	ribosome	CC	0.9999999999	0.037510440960595	CC ribosome
GO:0034357	1	0.000139579146197073	0	324	photosynthetic membrane	CC	0.9999999999	0.0407803738805783	CC photosynthetic membrane
GO:0042651	1	0.000139579146197073	0	324	thylakoid membrane	CC	0.9999999999	0.0407803738805783	CC thylakoid membrane
GO:0009535	1	0.000175415629690113	0	315	chloroplast thylakoid membrane	CC	0.9999999999	0.0489210270892586	CC chloroplast thylakoid membrane
GO:0055035	1	0.000175415629690113	0	315	plastid thylakoid membrane	CC	0.9999999999	0.0489210270892586	CC plastid thylakoid membrane
GO:0004519	0.999908934341436	0.000209554825394426	17	1329	endonuclease activity	MF	0.9999999999	0.0571432724981111	MF endonuclease activity
GO:0044237	0.999802620112172	0.000261629123617088	193	9140	cellular metabolic process	BP	0.9999999999	0.0697924125196801	BP cellular metabolic process
GO:0003723	0.999846594322915	0.000326750700329741	20	1529	RNA binding	MF	0.9999999999	0.0853097413563033	MF RNA binding
GO:1902494	0.999866585926801	0.00040467631117747	8	858	catalytic complex	CC	0.9999999999	0.103372212988625	CC catalytic complex
GO:0044271	0.999827450397838	0.000412781226993939	14	1167	cellular nitrogen compound biosynthetic process	BP	0.9999999999	0.103372212988625	BP cellular nitrogen compound biosynthetic process
GO:1901564	0.99964160901404	0.000534762650032227	77	4148	organonitrogen compound metabolic process	BP	0.9999999999	0.131241449570909	BP organonitrogen compound metabolic process
GO:0004175	0.999694491426754	0.000631474155089916	20	1406	endopeptidase activity	MF	0.9999999999	0.149909780175744	MF endopeptidase activity
GO:0070011	0.999678776169971	0.000635262698161411	23	1556	peptidase activity, acting on L-amino acid peptides	MF	0.9999999999	0.149909780175744	MF peptidase activity, acting on L-amino acid peptides
GO:0008233	0.999565450838495	0.00083791357939704	24	1583	peptidase activity	MF	0.9999999999	0.194000708165681	MF peptidase activity
GO:0006396	0.999648815808817	0.000856069267761393	12	1052	RNA processing	BP	0.9999999999	0.194533814531482	BP RNA processing
GO:0004518	0.999555494809908	0.000889953419988654	21	1436	nuclease activity	MF	0.9999999999	0.198556698485105	MF nuclease activity
GO:1901566	0.999597246669853	0.000974717585122786	12	993	organonitrogen compound biosynthetic process	BP	0.9999999999	0.21358499084003	BP organonitrogen compound biosynthetic process
GO:0006518	0.999668991384863	0.00153204355862961	3	454	peptide metabolic process	BP	0.9999999999	0.328396393850079	BP peptide metabolic process
GO:0046914	0.999036173103628	0.00155219548881954	44	2477	transition metal ion binding	MF	0.9999999999	0.328396393850079	MF transition metal ion binding
GO:0044445	1	0.00169572523247911	0	232	cytosolic part	CC	0.9999999999	0.352682107250021	CC cytosolic part
GO:0043604	0.999496389785305	0.00224735783973687	3	437	amide biosynthetic process	BP	0.9999999999	0.455215410944004	BP amide biosynthetic process
GO:0044429	0.999402139172565	0.00226290767399431	4	500	mitochondrial part	CC	0.9999999999	0.455215410944004	CC mitochondrial part
GO:0044877	1	0.00305781597911902	0	226	protein-containing complex binding	MF	0.9999999999	0.605200965802733	MF protein-containing complex binding
GO:0044391	1	0.00335227025946923	0	204	ribosomal subunit	CC	0.9999999999	0.652947751649951	CC ribosomal subunit
GO:0008104	0.998534887464719	0.00349876719785911	10	851	protein localization	BP	0.9999999999	0.670833941952019	BP protein localization
GO:0044434	0.997751453451419	0.00440627077381328	17	1153	chloroplast part	CC	0.9999999999	0.831836133314811	CC chloroplast part
GO:0018130	0.997836461489459	0.00503140678425667	10	807	heterocycle biosynthetic process	BP	0.9999999999	0.935460494691115	BP heterocycle biosynthetic process
GO:0045184	0.997766543936532	0.0053791128450532	9	766	establishment of protein localization	BP	0.9999999999	0.985180503308176	BP establishment of protein localization
GO:0005198	0.998421480729094	0.00548866730202872	4	454	structural molecule activity	MF	0.9999999999	0.990462300929331	MF structural molecule activity
GO:0044435	0.997031157903833	0.00563365987966489	18	1182	plastid part	CC	0.9999999999	0.996700648731642	CC plastid part
GO:0016071	0.997613208781744	0.00572038786964925	9	765	mRNA metabolic process	BP	0.9999999999	0.996700648731642	BP mRNA metabolic process
GO:0016556	1	0.00576690946621682	0	193	mRNA modification	BP	0.9999999999	0.996700648731642	BP mRNA modification
GO:1990234	0.998011308466192	0.00611409964299165	5	533	transferase complex	CC	0.9999999999	0.9999999999	CC transferase complex
GO:0015031	0.996797710266728	0.0075087751681511	9	742	protein transport	BP	0.9999999999	0.9999999999	BP protein transport
GO:0043603	0.997001988314566	0.00823955516335348	6	542	cellular amide metabolic process	BP	0.9999999999	0.9999999999	BP cellular amide metabolic process
GO:0098796	0.997351049197504	0.00876837585599616	4	433	membrane protein complex	CC	0.9999999999	0.9999999999	CC membrane protein complex
GO:0009579	0.998788323382987	0.00947992710787474	1	242	thylakoid	CC	0.9999999999	0.9999999999	CC thylakoid
GO:0006886	0.997096877527679	0.00951896469783767	4	451	intracellular protein transport	BP	0.9999999999	0.9999999999	BP intracellular protein transport
GO:0016310	0.995266382101551	0.00957234256572321	13	951	phosphorylation	BP	0.9999999999	0.9999999999	BP phosphorylation
GO:0016192	0.99677861013097	0.0104525821692664	4	451	vesicle-mediated transport	BP	0.9999999999	0.9999999999	BP vesicle-mediated transport
GO:0044802	1	0.0109294234974312	0	173	NA	NA	0.9999999999	0.9999999999	none
GO:0044238	0.990735430543437	0.0112775259645868	205	8991	primary metabolic process	BP	0.9999999999	0.9999999999	BP primary metabolic process
GO:0000151	0.998480582003271	0.0115322827147668	1	243	ubiquitin ligase complex	CC	0.9999999999	0.9999999999	CC ubiquitin ligase complex
GO:0015833	0.993568784636291	0.0137898470022102	10	752	peptide transport	BP	0.9999999999	0.9999999999	BP peptide transport
GO:0000959	1	0.0174151277950396	0	147	mitochondrial RNA metabolic process	BP	0.9999999999	0.9999999999	BP mitochondrial RNA metabolic process
GO:1902589	0.99749414069971	0.017735375849375	1	234	NA	NA	0.9999999999	0.9999999999	none
GO:0016569	1	0.019515102407611	0	158	covalent chromatin modification	BP	0.9999999999	0.9999999999	BP covalent chromatin modification
GO:0016570	1	0.0206658473424451	0	156	histone modification	BP	0.9999999999	0.9999999999	BP histone modification
GO:0019001	0.99489250462471	0.0220323404911068	2	279	guanyl nucleotide binding	MF	0.9999999999	0.9999999999	MF guanyl nucleotide binding
GO:0032561	0.99489250462471	0.0220323404911068	2	279	guanyl ribonucleotide binding	MF	0.9999999999	0.9999999999	MF guanyl ribonucleotide binding
GO:0009816	0.996761874693616	0.0220785290776643	1	220	defense response to bacterium, incompatible interaction	BP	0.9999999999	0.9999999999	BP defense response to bacterium, incompatible interaction
GO:0034613	0.993539532638612	0.0221511982683887	3	352	cellular protein localization	BP	0.9999999999	0.9999999999	BP cellular protein localization
GO:0042886	0.988839651774153	0.0222304811376044	11	766	amide transport	BP	0.9999999999	0.9999999999	BP amide transport
GO:0033036	0.987445658656433	0.0231677929082094	14	918	macromolecule localization	BP	0.9999999999	0.9999999999	BP macromolecule localization
GO:0001882	0.994489926536217	0.0235288465451249	2	278	nucleoside binding	MF	0.9999999999	0.9999999999	MF nucleoside binding
GO:0006468	0.98766269947934	0.023771464437821	12	833	protein phosphorylation	BP	0.9999999999	0.9999999999	BP protein phosphorylation
GO:0032549	0.994422350759798	0.0237790633449327	2	277	ribonucleoside binding	MF	0.9999999999	0.9999999999	MF ribonucleoside binding
GO:0018205	1	0.0239765000017897	0	146	peptidyl-lysine modification	BP	0.9999999999	0.9999999999	BP peptidyl-lysine modification
GO:0006796	0.984213688566228	0.0244898841387022	28	1564	phosphate-containing compound metabolic process	BP	0.9999999999	0.9999999999	BP phosphate-containing compound metabolic process
GO:0008047	1	0.0247491363983585	0	140	enzyme activator activity	MF	0.9999999999	0.9999999999	MF enzyme activator activity
GO:0002376	0.987432239796083	0.0247887770352545	11	756	immune system process	BP	0.9999999999	0.9999999999	BP immune system process
GO:0006091	0.99609129685317	0.0259137188879661	1	205	generation of precursor metabolites and energy	BP	0.9999999999	0.9999999999	BP generation of precursor metabolites and energy
GO:0001883	0.993729168553855	0.0263171016998047	2	270	purine nucleoside binding	MF	0.9999999999	0.9999999999	MF purine nucleoside binding
GO:0005525	0.993729168553855	0.0263171016998047	2	270	GTP binding	MF	0.9999999999	0.9999999999	MF GTP binding
GO:0032550	0.993729168553855	0.0263171016998047	2	270	purine ribonucleoside binding	MF	0.9999999999	0.9999999999	MF purine ribonucleoside binding
GO:0006397	0.988422111466039	0.026513948915598	7	560	mRNA processing	BP	0.9999999999	0.9999999999	BP mRNA processing
GO:0034654	0.987010944823917	0.0281509725348342	8	591	nucleobase-containing compound biosynthetic process	BP	0.9999999999	0.9999999999	BP nucleobase-containing compound biosynthetic process
GO:0034660	0.988290351851464	0.0282698279469996	6	494	ncRNA metabolic process	BP	0.9999999999	0.9999999999	BP ncRNA metabolic process
GO:0006259	0.980431151916738	0.0289331030390602	34	1748	DNA metabolic process	BP	0.9999999999	0.9999999999	BP DNA metabolic process
GO:0031966	0.992740769018022	0.0298656295929159	2	257	mitochondrial membrane	CC	0.9999999999	0.9999999999	CC mitochondrial membrane
GO:0008757	0.995303047823543	0.0302522043468363	1	204	S-adenosylmethionine-dependent methyltransferase activity	MF	0.9999999999	0.9999999999	MF S-adenosylmethionine-dependent methyltransferase activity
GO:1900864	1	0.0304195653479258	0	126	mitochondrial RNA modification	BP	0.9999999999	0.9999999999	BP mitochondrial RNA modification
GO:0080156	1	0.0311033156034885	0	125	mitochondrial mRNA modification	BP	0.9999999999	0.9999999999	BP mitochondrial mRNA modification
GO:0009534	1	0.0313682103134399	0	126	chloroplast thylakoid	CC	0.9999999999	0.9999999999	CC chloroplast thylakoid
GO:0031976	1	0.0313682103134399	0	126	plastid thylakoid	CC	0.9999999999	0.9999999999	CC plastid thylakoid
GO:0006793	0.978766935122647	0.0319448353042781	30	1624	phosphorus metabolic process	BP	0.9999999999	0.9999999999	BP phosphorus metabolic process
GO:0031461	0.994923416816171	0.0323035810523269	1	197	cullin-RING ubiquitin ligase complex	CC	0.9999999999	0.9999999999	CC cullin-RING ubiquitin ligase complex
GO:0051186	0.987339438126791	0.03241263658332	5	420	cofactor metabolic process	BP	0.9999999999	0.9999999999	BP cofactor metabolic process
GO:0016740	0.974243935359676	0.0324372523664814	101	4560	transferase activity	MF	0.9999999999	0.9999999999	MF transferase activity
GO:0051649	0.984154436274364	0.0324856235633603	9	643	establishment of localization in cell	BP	0.9999999999	0.9999999999	BP establishment of localization in cell
GO:0051641	0.98245693310801	0.0328341965078732	12	796	cellular localization	BP	0.9999999999	0.9999999999	BP cellular localization
GO:0031969	0.991859397120595	0.0329482734279658	2	259	chloroplast membrane	CC	0.9999999999	0.9999999999	CC chloroplast membrane
GO:0061024	0.994792474838483	0.032992756267659	1	201	membrane organization	BP	0.9999999999	0.9999999999	BP membrane organization
GO:0008135	1	0.0332640685130644	0	129	translation factor activity, RNA binding	MF	0.9999999999	0.9999999999	MF translation factor activity, RNA binding
GO:0003924	0.994650173976058	0.033753326216619	1	197	GTPase activity	MF	0.9999999999	0.9999999999	MF GTPase activity
GO:0009814	0.98938831832054	0.0342033557823131	3	317	defense response, incompatible interaction	BP	0.9999999999	0.9999999999	BP defense response, incompatible interaction
GO:0044451	0.984538048921899	0.0362388887574439	6	486	nucleoplasm part	CC	0.9999999999	0.9999999999	CC nucleoplasm part
GO:0006399	0.994156091003756	0.0363430444854813	1	195	tRNA metabolic process	BP	0.9999999999	0.9999999999	BP tRNA metabolic process
GO:0043234	0.975474155770852	0.0368017456037577	29	1554	NA	NA	0.9999999999	0.9999999999	none
GO:0016853	0.990611595527913	0.0372358637119018	2	249	isomerase activity	MF	0.9999999999	0.9999999999	MF isomerase activity
GO:0017038	1	0.0386951597872067	0	126	protein import	BP	0.9999999999	0.9999999999	BP protein import
GO:0070647	0.979750894897457	0.0393499939456132	10	666	protein modification by small protein conjugation or removal	BP	0.9999999999	0.9999999999	BP protein modification by small protein conjugation or removal
GO:0045454	1	0.0403158653822816	0	117	cell redox homeostasis	BP	0.9999999999	0.9999999999	BP cell redox homeostasis
GO:0046486	0.993264836726465	0.0409130741432774	1	190	glycerolipid metabolic process	BP	0.9999999999	0.9999999999	BP glycerolipid metabolic process
GO:0015934	1	0.0413249766591948	0	114	large ribosomal subunit	CC	0.9999999999	0.9999999999	CC large ribosomal subunit
GO:0009894	1	0.0444426095870028	0	120	regulation of catabolic process	BP	0.9999999999	0.9999999999	BP regulation of catabolic process
GO:0031982	0.978198889775922	0.0467732023039728	7	526	vesicle	CC	0.9999999999	0.9999999999	CC vesicle
GO:1902580	0.991997967384624	0.0471972175344623	1	187	NA	NA	0.9999999999	0.9999999999	none
GO:0046907	0.975866130670903	0.0475087679999325	9	610	intracellular transport	BP	0.9999999999	0.9999999999	BP intracellular transport
GO:0051188	0.987438168946449	0.0477117176008486	2	238	cofactor biosynthetic process	BP	0.9999999999	0.9999999999	BP cofactor biosynthetic process
