# Supplementary material for: Transcriptional Regulation of Pine Male and Female Cone Initiation and Development: Key Players Identified Through Comparative Transcriptomics
Source: Front Genet. 2022 Mar 18;13:815093. doi: 10.3389/fgene.2022.815093 (PMC8971679; doi:10.3389/fgene.2022.815093)
Supplement: Supplementary file 2 [file DataSheet3.ZIP › SUP_GSEA/salmon.gene.counts.matrix.FC_3_vs_MC_2_2.DESeq2.DE_results.P0.001_C2.DE.subset.GOseq.enriched]

category	over_represented_pvalue	under_represented_pvalue	numDEInCat	numInCat	term	ontology	over_represented_FDR	go_term	gene_ids
GO:0044767	1.20475467882817e-26	1	146	2138	NA	NA	1.47835446639004e-22	none	Pdensi_DN10250_c0_g1d386582, Pdensi_DN102537_c0_g1, Pdensi_DN10586_c0_g1d209930, Pdensi_DN11554_c0_g1d520300, Pdensi_DN11862_c0_g1d336785, Pdensi_DN12328_c0_g2d459218, Pdensi_DN12603_c0_g1d105849, Pdensi_DN12630_c0_g1d211812, Pdensi_DN13774_c0_g1d462387, Pdensi_DN13938_c0_g1d178814, Pdensi_DN13989_c0_g2, Pdensi_DN14568_c0_g1, Pdensi_DN15141_c0_g1d214053, Pdensi_DN15429_c0_g1, Pdensi_DN15837_c1_g1…
GO:0032502	4.53238096830742e-23	1	150	2428	developmental process	BP	2.78084234310502e-19	BP developmental process	Pdensi_DN10250_c0_g1d386582, Pdensi_DN102537_c0_g1, Pdensi_DN10586_c0_g1d209930, Pdensi_DN11554_c0_g1d520300, Pdensi_DN11862_c0_g1d336785, Pdensi_DN12328_c0_g2d459218, Pdensi_DN12603_c0_g1d105849, Pdensi_DN12630_c0_g1d211812, Pdensi_DN1329_c0_g1d325161, Pdensi_DN13774_c0_g1d462387, Pdensi_DN13938_c0_g1d178814, Pdensi_DN13989_c0_g2, Pdensi_DN14568_c0_g1, Pdensi_DN15141_c0_g1d214053, Pdensi_DN15429…
GO:0003006	2.63792916977368e-22	1	89	1066	developmental process involved in reproduction	BP	1.07900096140976e-18	BP developmental process involved in reproduction	Pdensi_DN102537_c0_g1, Pdensi_DN10586_c0_g1d209930, Pdensi_DN11554_c0_g1d520300, Pdensi_DN12603_c0_g1d105849, Pdensi_DN12630_c0_g1d211812, Pdensi_DN1329_c0_g1d325161, Pdensi_DN13989_c0_g2, Pdensi_DN15429_c0_g1, Pdensi_DN15886_c1_g3, Pdensi_DN16333_c0_g1d278592, Pdensi_DN16441_c0_g1, Pdensi_DN16624_c2_g1, Pdensi_DN17135_c0_g2, Pdensi_DN17158_c0_g2, Pdensi_DN17197_c0_g1d56823, Pdensi_DN17251_c0_g1d…
GO:0022414	1.43042308633253e-21	1	103	1399	reproductive process	BP	4.38818042309663e-18	BP reproductive process	Pdensi_DN102537_c0_g1, Pdensi_DN10586_c0_g1d209930, Pdensi_DN11554_c0_g1d520300, Pdensi_DN11862_c0_g1d336785, Pdensi_DN12603_c0_g1d105849, Pdensi_DN12630_c0_g1d211812, Pdensi_DN13190_c0_g2, Pdensi_DN1329_c0_g1d325161, Pdensi_DN13989_c0_g2, Pdensi_DN15429_c0_g1, Pdensi_DN15886_c1_g3, Pdensi_DN16003_c0_g1d346355, Pdensi_DN16333_c0_g1d278592, Pdensi_DN16441_c0_g1, Pdensi_DN16624_c2_g1, Pdensi_DN1713…
GO:0000975	1.00894254714221e-19	1	45	317	NA	NA	1.7686762851403e-16	none	Pdensi_DN10160_c0_g1d209635, Pdensi_DN12603_c0_g1d105849, Pdensi_DN12630_c0_g1d211812, Pdensi_DN14863_c0_g1d342967, Pdensi_DN15886_c1_g3, Pdensi_DN16340_c0_g2, Pdensi_DN17836_c0_g1, Pdensi_DN18057_c0_g3, Pdensi_DN1833_c0_g1, Pdensi_DN18434_c0_g1d283766, Pdensi_DN18588_c0_g2, Pdensi_DN18878_c0_g4, Pdensi_DN19038_c1_g6, Pdensi_DN19588_c0_g6, Pdensi_DN19600_c1_g1, Pdensi_DN20100_c0_g1d489240, Pdensi…
GO:0001067	1.00894254714221e-19	1	45	317	regulatory region nucleic acid binding	MF	1.7686762851403e-16	MF regulatory region nucleic acid binding	Pdensi_DN10160_c0_g1d209635, Pdensi_DN12603_c0_g1d105849, Pdensi_DN12630_c0_g1d211812, Pdensi_DN14863_c0_g1d342967, Pdensi_DN15886_c1_g3, Pdensi_DN16340_c0_g2, Pdensi_DN17836_c0_g1, Pdensi_DN18057_c0_g3, Pdensi_DN1833_c0_g1, Pdensi_DN18434_c0_g1d283766, Pdensi_DN18588_c0_g2, Pdensi_DN18878_c0_g4, Pdensi_DN19038_c1_g6, Pdensi_DN19588_c0_g6, Pdensi_DN19600_c1_g1, Pdensi_DN20100_c0_g1d489240, Pdensi…
GO:0044212	1.00894254714221e-19	1	45	317	transcription regulatory region DNA binding	MF	1.7686762851403e-16	MF transcription regulatory region DNA binding	Pdensi_DN10160_c0_g1d209635, Pdensi_DN12603_c0_g1d105849, Pdensi_DN12630_c0_g1d211812, Pdensi_DN14863_c0_g1d342967, Pdensi_DN15886_c1_g3, Pdensi_DN16340_c0_g2, Pdensi_DN17836_c0_g1, Pdensi_DN18057_c0_g3, Pdensi_DN1833_c0_g1, Pdensi_DN18434_c0_g1d283766, Pdensi_DN18588_c0_g2, Pdensi_DN18878_c0_g4, Pdensi_DN19038_c1_g6, Pdensi_DN19588_c0_g6, Pdensi_DN19600_c1_g1, Pdensi_DN20100_c0_g1d489240, Pdensi…
GO:0048856	1.3752721954162e-18	1	103	1542	anatomical structure development	BP	2.10949563874402e-15	BP anatomical structure development	Pdensi_DN10250_c0_g1d386582, Pdensi_DN102537_c0_g1, Pdensi_DN10586_c0_g1d209930, Pdensi_DN11554_c0_g1d520300, Pdensi_DN11862_c0_g1d336785, Pdensi_DN12328_c0_g2d459218, Pdensi_DN12603_c0_g1d105849, Pdensi_DN12630_c0_g1d211812, Pdensi_DN13774_c0_g1d462387, Pdensi_DN13938_c0_g1d178814, Pdensi_DN14568_c0_g1, Pdensi_DN15429_c0_g1, Pdensi_DN15886_c1_g3, Pdensi_DN16624_c2_g1, Pdensi_DN17158_c0_g2, Pdens…
GO:0005576	6.10706901944754e-18	1	79	974	extracellular region	CC	8.32664932640454e-15	CC extracellular region	Pdensi_DN12589_c0_g1d176330, Pdensi_DN13283_c0_g1d271643, Pdensi_DN13659_c0_g1d340477, Pdensi_DN13714_c0_g2d462335, Pdensi_DN14568_c0_g1, Pdensi_DN14923_c1_g7, Pdensi_DN15086_c0_g1d213965, Pdensi_DN15463_c2_g1, Pdensi_DN15752_c1_g2, Pdensi_DN15773_c0_g1d468033, Pdensi_DN15901_c0_g2d346209, Pdensi_DN16142_c1_g1, Pdensi_DN16265_c0_g1d278204, Pdensi_DN16798_c0_g4, Pdensi_DN16963_c0_g1d472256, Pdensi…
GO:0044699	6.9604635433311e-18	1	314	7485	NA	NA	8.54118481402159e-15	none	Pdensi_DN10250_c0_g1d386582, Pdensi_DN102537_c0_g1, Pdensi_DN10586_c0_g1d209930, Pdensi_DN10837_c0_g1d49433, Pdensi_DN11554_c0_g1d520300, Pdensi_DN11862_c0_g1d336785, Pdensi_DN12089_c0_g1, Pdensi_DN12328_c0_g2d459218, Pdensi_DN12603_c0_g1d105849, Pdensi_DN12629_c0_g1d459686, Pdensi_DN12630_c0_g1d211812, Pdensi_DN12935_c0_g1d390848, Pdensi_DN13190_c0_g2, Pdensi_DN13334_c0_g1, Pdensi_DN13659_c0_g1d…
GO:0006355	1.19239272027883e-17	1	97	1433	regulation of transcription, DNA-templated	BP	1.22750960339236e-14	BP regulation of transcription, DNA-templated	Pdensi_DN10160_c0_g1d209635, Pdensi_DN102537_c0_g1, Pdensi_DN12328_c0_g2d459218, Pdensi_DN12603_c0_g1d105849, Pdensi_DN12630_c0_g1d211812, Pdensi_DN12869_c0_g1d338718, Pdensi_DN13570_c0_g1d340125, Pdensi_DN13989_c0_g2, Pdensi_DN14863_c0_g1d342967, Pdensi_DN15429_c0_g1, Pdensi_DN15747_c1_g1, Pdensi_DN15886_c1_g3, Pdensi_DN16431_c0_g1d527718, Pdensi_DN16624_c2_g1, Pdensi_DN17135_c0_g2, Pdensi_DN174…
GO:1903506	1.30043393725863e-17	1	97	1435	regulation of nucleic acid-templated transcription	BP	1.22750960339236e-14	BP regulation of nucleic acid-templated transcription	Pdensi_DN10160_c0_g1d209635, Pdensi_DN102537_c0_g1, Pdensi_DN12328_c0_g2d459218, Pdensi_DN12603_c0_g1d105849, Pdensi_DN12630_c0_g1d211812, Pdensi_DN12869_c0_g1d338718, Pdensi_DN13570_c0_g1d340125, Pdensi_DN13989_c0_g2, Pdensi_DN14863_c0_g1d342967, Pdensi_DN15429_c0_g1, Pdensi_DN15747_c1_g1, Pdensi_DN15886_c1_g3, Pdensi_DN16431_c0_g1d527718, Pdensi_DN16624_c2_g1, Pdensi_DN17135_c0_g2, Pdensi_DN174…
GO:2001141	1.30043393725863e-17	1	97	1435	regulation of RNA biosynthetic process	BP	1.22750960339236e-14	BP regulation of RNA biosynthetic process	Pdensi_DN10160_c0_g1d209635, Pdensi_DN102537_c0_g1, Pdensi_DN12328_c0_g2d459218, Pdensi_DN12603_c0_g1d105849, Pdensi_DN12630_c0_g1d211812, Pdensi_DN12869_c0_g1d338718, Pdensi_DN13570_c0_g1d340125, Pdensi_DN13989_c0_g2, Pdensi_DN14863_c0_g1d342967, Pdensi_DN15429_c0_g1, Pdensi_DN15747_c1_g1, Pdensi_DN15886_c1_g3, Pdensi_DN16431_c0_g1d527718, Pdensi_DN16624_c2_g1, Pdensi_DN17135_c0_g2, Pdensi_DN174…
GO:0044707	4.86304067119036e-17	1	99	1528	NA	NA	4.26245514829835e-14	none	Pdensi_DN10250_c0_g1d386582, Pdensi_DN102537_c0_g1, Pdensi_DN11554_c0_g1d520300, Pdensi_DN11862_c0_g1d336785, Pdensi_DN12328_c0_g2d459218, Pdensi_DN12603_c0_g1d105849, Pdensi_DN13938_c0_g1d178814, Pdensi_DN14568_c0_g1, Pdensi_DN15429_c0_g1, Pdensi_DN15886_c1_g3, Pdensi_DN16624_c2_g1, Pdensi_DN16881_c0_g1, Pdensi_DN17135_c0_g2, Pdensi_DN17158_c0_g2, Pdensi_DN17251_c0_g1d215968, Pdensi_DN17443_c2_g…
GO:0032501	8.44205551477895e-17	1	99	1542	multicellular organismal process	BP	6.90616421479016e-14	BP multicellular organismal process	Pdensi_DN10250_c0_g1d386582, Pdensi_DN102537_c0_g1, Pdensi_DN11554_c0_g1d520300, Pdensi_DN11862_c0_g1d336785, Pdensi_DN12328_c0_g2d459218, Pdensi_DN12603_c0_g1d105849, Pdensi_DN13938_c0_g1d178814, Pdensi_DN14568_c0_g1, Pdensi_DN15429_c0_g1, Pdensi_DN15886_c1_g3, Pdensi_DN16624_c2_g1, Pdensi_DN16881_c0_g1, Pdensi_DN17135_c0_g2, Pdensi_DN17158_c0_g2, Pdensi_DN17251_c0_g1d215968, Pdensi_DN17443_c2_g…
GO:0001071	1.00837318442789e-16	1	69	834	NA	NA	7.18289205188538e-14	none	Pdensi_DN10160_c0_g1d209635, Pdensi_DN12328_c0_g2d459218, Pdensi_DN12603_c0_g1d105849, Pdensi_DN12630_c0_g1d211812, Pdensi_DN12869_c0_g1d338718, Pdensi_DN13570_c0_g1d340125, Pdensi_DN13806_c0_g1, Pdensi_DN14863_c0_g1d342967, Pdensi_DN15429_c0_g1, Pdensi_DN15747_c1_g1, Pdensi_DN15886_c1_g3, Pdensi_DN16340_c0_g2, Pdensi_DN17836_c0_g1, Pdensi_DN17842_c0_g1, Pdensi_DN18057_c0_g3, Pdensi_DN1833_c0_g1,…
GO:0003700	1.00837318442789e-16	1	69	834	DNA-binding transcription factor activity	MF	7.18289205188538e-14	MF DNA-binding transcription factor activity	Pdensi_DN10160_c0_g1d209635, Pdensi_DN12328_c0_g2d459218, Pdensi_DN12603_c0_g1d105849, Pdensi_DN12630_c0_g1d211812, Pdensi_DN12869_c0_g1d338718, Pdensi_DN13570_c0_g1d340125, Pdensi_DN13806_c0_g1, Pdensi_DN14863_c0_g1d342967, Pdensi_DN15429_c0_g1, Pdensi_DN15747_c1_g1, Pdensi_DN15886_c1_g3, Pdensi_DN16340_c0_g2, Pdensi_DN17836_c0_g1, Pdensi_DN17842_c0_g1, Pdensi_DN18057_c0_g3, Pdensi_DN1833_c0_g1,…
GO:0044702	1.05363912422734e-16	1	79	1076	NA	NA	7.18289205188538e-14	none	Pdensi_DN102537_c0_g1, Pdensi_DN10586_c0_g1d209930, Pdensi_DN11554_c0_g1d520300, Pdensi_DN12630_c0_g1d211812, Pdensi_DN13190_c0_g2, Pdensi_DN13989_c0_g2, Pdensi_DN15429_c0_g1, Pdensi_DN15886_c1_g3, Pdensi_DN16003_c0_g1d346355, Pdensi_DN16333_c0_g1d278592, Pdensi_DN16441_c0_g1, Pdensi_DN16624_c2_g1, Pdensi_DN17135_c0_g2, Pdensi_DN17158_c0_g2, Pdensi_DN17197_c0_g1d56823, Pdensi_DN17251_c0_g1d215968…
GO:0051252	1.80849258794093e-16	1	98	1522	regulation of RNA metabolic process	BP	1.15372927528491e-13	BP regulation of RNA metabolic process	Pdensi_DN10160_c0_g1d209635, Pdensi_DN102537_c0_g1, Pdensi_DN12328_c0_g2d459218, Pdensi_DN12603_c0_g1d105849, Pdensi_DN12630_c0_g1d211812, Pdensi_DN12869_c0_g1d338718, Pdensi_DN13570_c0_g1d340125, Pdensi_DN13989_c0_g2, Pdensi_DN14863_c0_g1d342967, Pdensi_DN15429_c0_g1, Pdensi_DN15747_c1_g1, Pdensi_DN15886_c1_g3, Pdensi_DN16431_c0_g1d527718, Pdensi_DN16624_c2_g1, Pdensi_DN17135_c0_g2, Pdensi_DN174…
GO:0000977	1.88041606272499e-16	1	24	99	RNA polymerase II regulatory region sequence-specific DNA binding	MF	1.15372927528491e-13	MF RNA polymerase II regulatory region sequence-specific DNA binding	Pdensi_DN14863_c0_g1d342967, Pdensi_DN15886_c1_g3, Pdensi_DN17836_c0_g1, Pdensi_DN18588_c0_g2, Pdensi_DN18878_c0_g4, Pdensi_DN20100_c0_g1d489240, Pdensi_DN20401_c0_g1d63113, Pdensi_DN20468_c2_g1, Pdensi_DN20468_c2_g3, Pdensi_DN20551_c2_g1, Pdensi_DN20570_c0_g1, Pdensi_DN21385_c0_g1, Pdensi_DN22155_c0_g1, Pdensi_DN22225_c3_g3, Pdensi_DN23995_c1_g1, Pdensi_DN24432_c0_g2, Pdensi_DN24610_c0_g1, Pdens…
GO:0001012	3.39402285313695e-16	1	24	102	RNA polymerase II regulatory region DNA binding	MF	1.98324068718302e-13	MF RNA polymerase II regulatory region DNA binding	Pdensi_DN14863_c0_g1d342967, Pdensi_DN15886_c1_g3, Pdensi_DN17836_c0_g1, Pdensi_DN18588_c0_g2, Pdensi_DN18878_c0_g4, Pdensi_DN20100_c0_g1d489240, Pdensi_DN20401_c0_g1d63113, Pdensi_DN20468_c2_g1, Pdensi_DN20468_c2_g3, Pdensi_DN20551_c2_g1, Pdensi_DN20570_c0_g1, Pdensi_DN21385_c0_g1, Pdensi_DN22155_c0_g1, Pdensi_DN22225_c3_g3, Pdensi_DN23995_c1_g1, Pdensi_DN24432_c0_g2, Pdensi_DN24610_c0_g1, Pdens…
GO:0019219	2.22893915373111e-15	1	100	1639	regulation of nucleobase-containing compound metabolic process	BP	1.24324147070156e-12	BP regulation of nucleobase-containing compound metabolic process	Pdensi_DN10160_c0_g1d209635, Pdensi_DN102537_c0_g1, Pdensi_DN12328_c0_g2d459218, Pdensi_DN12603_c0_g1d105849, Pdensi_DN12630_c0_g1d211812, Pdensi_DN12869_c0_g1d338718, Pdensi_DN13570_c0_g1d340125, Pdensi_DN13989_c0_g2, Pdensi_DN14863_c0_g1d342967, Pdensi_DN15429_c0_g1, Pdensi_DN15747_c1_g1, Pdensi_DN15886_c1_g3, Pdensi_DN16431_c0_g1d527718, Pdensi_DN16624_c2_g1, Pdensi_DN17135_c0_g2, Pdensi_DN174…
GO:0030154	3.75933900019474e-15	1	45	432	cell differentiation	BP	2.00568908136477e-12	BP cell differentiation	Pdensi_DN102537_c0_g1, Pdensi_DN12603_c0_g1d105849, Pdensi_DN12630_c0_g1d211812, Pdensi_DN13774_c0_g1d462387, Pdensi_DN14568_c0_g1, Pdensi_DN15886_c1_g3, Pdensi_DN16333_c0_g1d278592, Pdensi_DN16340_c0_g2, Pdensi_DN17836_c0_g1, Pdensi_DN18057_c0_g3, Pdensi_DN1833_c0_g1, Pdensi_DN18434_c0_g1d283766, Pdensi_DN18588_c0_g2, Pdensi_DN19038_c1_g6, Pdensi_DN19588_c0_g6, Pdensi_DN19600_c1_g1, Pdensi_DN204…
GO:0010556	7.56733444930883e-15	1	100	1671	regulation of macromolecule biosynthetic process	BP	3.86911504281119e-12	BP regulation of macromolecule biosynthetic process	Pdensi_DN10160_c0_g1d209635, Pdensi_DN102537_c0_g1, Pdensi_DN12328_c0_g2d459218, Pdensi_DN12603_c0_g1d105849, Pdensi_DN12630_c0_g1d211812, Pdensi_DN12869_c0_g1d338718, Pdensi_DN13570_c0_g1d340125, Pdensi_DN13989_c0_g2, Pdensi_DN14863_c0_g1d342967, Pdensi_DN15429_c0_g1, Pdensi_DN15747_c1_g1, Pdensi_DN15886_c1_g3, Pdensi_DN16431_c0_g1d527718, Pdensi_DN16624_c2_g1, Pdensi_DN17135_c0_g2, Pdensi_DN174…
GO:2000112	1.29947584147268e-14	1	99	1661	regulation of cellular macromolecule biosynthetic process	BP	6.37834722028451e-12	BP regulation of cellular macromolecule biosynthetic process	Pdensi_DN10160_c0_g1d209635, Pdensi_DN102537_c0_g1, Pdensi_DN12328_c0_g2d459218, Pdensi_DN12603_c0_g1d105849, Pdensi_DN12630_c0_g1d211812, Pdensi_DN12869_c0_g1d338718, Pdensi_DN13570_c0_g1d340125, Pdensi_DN13989_c0_g2, Pdensi_DN14863_c0_g1d342967, Pdensi_DN15429_c0_g1, Pdensi_DN15747_c1_g1, Pdensi_DN15886_c1_g3, Pdensi_DN16431_c0_g1d527718, Pdensi_DN16624_c2_g1, Pdensi_DN17135_c0_g2, Pdensi_DN174…
GO:0043565	1.53326093127247e-14	1	56	650	sequence-specific DNA binding	MF	7.23640187986327e-12	MF sequence-specific DNA binding	Pdensi_DN12630_c0_g1d211812, Pdensi_DN13806_c0_g1, Pdensi_DN14863_c0_g1d342967, Pdensi_DN15747_c1_g1, Pdensi_DN15886_c1_g3, Pdensi_DN16340_c0_g2, Pdensi_DN17836_c0_g1, Pdensi_DN18057_c0_g3, Pdensi_DN1833_c0_g1, Pdensi_DN18391_c0_g1d283647, Pdensi_DN18434_c0_g1d283766, Pdensi_DN18588_c0_g2, Pdensi_DN18878_c0_g4, Pdensi_DN19038_c1_g6, Pdensi_DN19588_c0_g6, Pdensi_DN19596_c0_g1, Pdensi_DN19600_c1_g1…
GO:0009889	3.30664865396156e-14	1	102	1761	regulation of biosynthetic process	BP	1.5028105789912e-11	BP regulation of biosynthetic process	Pdensi_DN10160_c0_g1d209635, Pdensi_DN102537_c0_g1, Pdensi_DN12328_c0_g2d459218, Pdensi_DN12603_c0_g1d105849, Pdensi_DN12630_c0_g1d211812, Pdensi_DN12869_c0_g1d338718, Pdensi_DN13570_c0_g1d340125, Pdensi_DN13989_c0_g2, Pdensi_DN14863_c0_g1d342967, Pdensi_DN15429_c0_g1, Pdensi_DN15747_c1_g1, Pdensi_DN15886_c1_g3, Pdensi_DN16431_c0_g1d527718, Pdensi_DN16624_c2_g1, Pdensi_DN17135_c0_g2, Pdensi_DN174…
GO:1990837	4.20593689660456e-14	1	28	178	sequence-specific double-stranded DNA binding	MF	1.84325184493695e-11	MF sequence-specific double-stranded DNA binding	Pdensi_DN14863_c0_g1d342967, Pdensi_DN15886_c1_g3, Pdensi_DN17836_c0_g1, Pdensi_DN18391_c0_g1d283647, Pdensi_DN18588_c0_g2, Pdensi_DN18878_c0_g4, Pdensi_DN19596_c0_g1, Pdensi_DN19600_c1_g1, Pdensi_DN20100_c0_g1d489240, Pdensi_DN20401_c0_g1d63113, Pdensi_DN20468_c2_g1, Pdensi_DN20468_c2_g3, Pdensi_DN20551_c2_g1, Pdensi_DN20570_c0_g1, Pdensi_DN21124_c0_g1, Pdensi_DN21385_c0_g1, Pdensi_DN22155_c0_g1…
GO:0031326	4.82079885704559e-14	1	101	1747	regulation of cellular biosynthetic process	BP	2.03986285430367e-11	BP regulation of cellular biosynthetic process	Pdensi_DN10160_c0_g1d209635, Pdensi_DN102537_c0_g1, Pdensi_DN12328_c0_g2d459218, Pdensi_DN12603_c0_g1d105849, Pdensi_DN12630_c0_g1d211812, Pdensi_DN12869_c0_g1d338718, Pdensi_DN13570_c0_g1d340125, Pdensi_DN13989_c0_g2, Pdensi_DN14863_c0_g1d342967, Pdensi_DN15429_c0_g1, Pdensi_DN15747_c1_g1, Pdensi_DN15886_c1_g3, Pdensi_DN16431_c0_g1d527718, Pdensi_DN16624_c2_g1, Pdensi_DN17135_c0_g2, Pdensi_DN174…
GO:0000976	8.38646575979423e-14	1	25	142	transcription regulatory region sequence-specific DNA binding	MF	3.4303440446145e-11	MF transcription regulatory region sequence-specific DNA binding	Pdensi_DN14863_c0_g1d342967, Pdensi_DN15886_c1_g3, Pdensi_DN17836_c0_g1, Pdensi_DN18588_c0_g2, Pdensi_DN18878_c0_g4, Pdensi_DN19600_c1_g1, Pdensi_DN20100_c0_g1d489240, Pdensi_DN20401_c0_g1d63113, Pdensi_DN20468_c2_g1, Pdensi_DN20468_c2_g3, Pdensi_DN20551_c2_g1, Pdensi_DN20570_c0_g1, Pdensi_DN21385_c0_g1, Pdensi_DN22155_c0_g1, Pdensi_DN22225_c3_g3, Pdensi_DN23995_c1_g1, Pdensi_DN24432_c0_g2, Pdens…
GO:0009791	1.27723248705584e-13	1	46	500	post-embryonic development	BP	5.05578059634265e-11	BP post-embryonic development	Pdensi_DN11554_c0_g1d520300, Pdensi_DN12328_c0_g2d459218, Pdensi_DN14568_c0_g1, Pdensi_DN15886_c1_g3, Pdensi_DN16624_c2_g1, Pdensi_DN17158_c0_g2, Pdensi_DN17251_c0_g1d215968, Pdensi_DN17443_c2_g1, Pdensi_DN17823_c0_g3, Pdensi_DN17836_c0_g1, Pdensi_DN17867_c0_g1d530420, Pdensi_DN17929_c0_g1d282500, Pdensi_DN18588_c0_g2, Pdensi_DN19038_c1_g6, Pdensi_DN19864_c2_g1, Pdensi_DN20385_c1_g1, Pdensi_DN204…
GO:0048608	1.91941136310596e-13	1	37	339	reproductive structure development	BP	7.36034276146037e-11	BP reproductive structure development	Pdensi_DN11554_c0_g1d520300, Pdensi_DN15886_c1_g3, Pdensi_DN16624_c2_g1, Pdensi_DN17158_c0_g2, Pdensi_DN17251_c0_g1d215968, Pdensi_DN17443_c2_g1, Pdensi_DN17823_c0_g3, Pdensi_DN17836_c0_g1, Pdensi_DN17929_c0_g1d282500, Pdensi_DN18588_c0_g2, Pdensi_DN19038_c1_g6, Pdensi_DN20385_c1_g1, Pdensi_DN20468_c2_g1, Pdensi_DN20468_c2_g3, Pdensi_DN20998_c1_g1, Pdensi_DN21269_c2_g1, Pdensi_DN21385_c0_g1, Pden…
GO:0005976	6.99909640116524e-13	1	42	437	polysaccharide metabolic process	BP	2.60260339208178e-10	BP polysaccharide metabolic process	Pdensi_DN13283_c0_g1d271643, Pdensi_DN14923_c1_g7, Pdensi_DN15221_c0_g5, Pdensi_DN16003_c0_g1d346355, Pdensi_DN16094_c0_g1d346425, Pdensi_DN16441_c0_g1, Pdensi_DN16963_c0_g1d472256, Pdensi_DN17518_c0_g1d474702, Pdensi_DN19354_c0_g1d60862, Pdensi_DN19533_c0_g1d287290, Pdensi_DN19879_c2_g1, Pdensi_DN20256_c1_g2, Pdensi_DN20349_c0_g1d536683, Pdensi_DN20724_c0_g1d292131, Pdensi_DN20784_c0_g1, Pdensi_…
GO:0050896	8.24207704152819e-13	1	201	4649	response to stimulus	BP	2.97466256989978e-10	BP response to stimulus	Pdensi_DN10090_c0_g1d4523, Pdensi_DN102537_c0_g1, Pdensi_DN11862_c0_g1d336785, Pdensi_DN11970_c0_g1d5850, Pdensi_DN12328_c0_g2d459218, Pdensi_DN12630_c0_g1d211812, Pdensi_DN13043_c0_g1d460581, Pdensi_DN13190_c0_g2, Pdensi_DN13714_c0_g2d462335, Pdensi_DN13799_c0_g1d272487, Pdensi_DN13806_c0_g1, Pdensi_DN13938_c0_g1d178814, Pdensi_DN14380_c0_g1d213249, Pdensi_DN14428_c0_g1d179777, Pdensi_DN14603_c0…
GO:0007275	1.71660652321723e-12	1	55	736	multicellular organism development	BP	6.01842247039962e-10	BP multicellular organism development	Pdensi_DN10250_c0_g1d386582, Pdensi_DN11862_c0_g1d336785, Pdensi_DN13938_c0_g1d178814, Pdensi_DN15429_c0_g1, Pdensi_DN15886_c1_g3, Pdensi_DN17158_c0_g2, Pdensi_DN17929_c0_g1d282500, Pdensi_DN1833_c0_g1, Pdensi_DN18588_c0_g2, Pdensi_DN18878_c0_g4, Pdensi_DN19290_c1_g3, Pdensi_DN19588_c0_g6, Pdensi_DN19600_c0_g1d485629, Pdensi_DN19635_c0_g1d218821, Pdensi_DN19864_c2_g1, Pdensi_DN20100_c0_g1d489240,…
GO:0045893	3.45701291359827e-12	1	39	408	positive regulation of transcription, DNA-templated	BP	1.15653345196956e-09	BP positive regulation of transcription, DNA-templated	Pdensi_DN102537_c0_g1, Pdensi_DN12630_c0_g1d211812, Pdensi_DN13570_c0_g1d340125, Pdensi_DN14863_c0_g1d342967, Pdensi_DN15429_c0_g1, Pdensi_DN15747_c1_g1, Pdensi_DN15886_c1_g3, Pdensi_DN17836_c0_g1, Pdensi_DN18057_c0_g3, Pdensi_DN18434_c0_g1d283766, Pdensi_DN18588_c0_g2, Pdensi_DN18878_c0_g4, Pdensi_DN19588_c0_g6, Pdensi_DN20100_c0_g1d489240, Pdensi_DN20468_c2_g1, Pdensi_DN20468_c2_g3, Pdensi_DN20…
GO:0048869	3.48722497945347e-12	1	56	769	cellular developmental process	BP	1.15653345196956e-09	BP cellular developmental process	Pdensi_DN102537_c0_g1, Pdensi_DN12603_c0_g1d105849, Pdensi_DN12630_c0_g1d211812, Pdensi_DN13774_c0_g1d462387, Pdensi_DN14568_c0_g1, Pdensi_DN15141_c0_g1d214053, Pdensi_DN15837_c1_g1, Pdensi_DN15886_c1_g3, Pdensi_DN16333_c0_g1d278592, Pdensi_DN16340_c0_g2, Pdensi_DN17836_c0_g1, Pdensi_DN18057_c0_g3, Pdensi_DN1833_c0_g1, Pdensi_DN18434_c0_g1d283766, Pdensi_DN18588_c0_g2, Pdensi_DN18842_c0_g1, Pdens…
GO:1902680	4.03468159772431e-12	1	39	410	positive regulation of RNA biosynthetic process	BP	1.26947635604295e-09	BP positive regulation of RNA biosynthetic process	Pdensi_DN102537_c0_g1, Pdensi_DN12630_c0_g1d211812, Pdensi_DN13570_c0_g1d340125, Pdensi_DN14863_c0_g1d342967, Pdensi_DN15429_c0_g1, Pdensi_DN15747_c1_g1, Pdensi_DN15886_c1_g3, Pdensi_DN17836_c0_g1, Pdensi_DN18057_c0_g3, Pdensi_DN18434_c0_g1d283766, Pdensi_DN18588_c0_g2, Pdensi_DN18878_c0_g4, Pdensi_DN19588_c0_g6, Pdensi_DN20100_c0_g1d489240, Pdensi_DN20468_c2_g1, Pdensi_DN20468_c2_g3, Pdensi_DN20…
GO:1903508	4.03468159772431e-12	1	39	410	positive regulation of nucleic acid-templated transcription	BP	1.26947635604295e-09	BP positive regulation of nucleic acid-templated transcription	Pdensi_DN102537_c0_g1, Pdensi_DN12630_c0_g1d211812, Pdensi_DN13570_c0_g1d340125, Pdensi_DN14863_c0_g1d342967, Pdensi_DN15429_c0_g1, Pdensi_DN15747_c1_g1, Pdensi_DN15886_c1_g3, Pdensi_DN17836_c0_g1, Pdensi_DN18057_c0_g3, Pdensi_DN18434_c0_g1d283766, Pdensi_DN18588_c0_g2, Pdensi_DN18878_c0_g4, Pdensi_DN19588_c0_g6, Pdensi_DN20100_c0_g1d489240, Pdensi_DN20468_c2_g1, Pdensi_DN20468_c2_g3, Pdensi_DN20…
GO:0010468	4.94747990080618e-12	1	101	1908	regulation of gene expression	BP	1.51776314656981e-09	BP regulation of gene expression	Pdensi_DN10160_c0_g1d209635, Pdensi_DN102537_c0_g1, Pdensi_DN12328_c0_g2d459218, Pdensi_DN12603_c0_g1d105849, Pdensi_DN12630_c0_g1d211812, Pdensi_DN12869_c0_g1d338718, Pdensi_DN13570_c0_g1d340125, Pdensi_DN13989_c0_g2, Pdensi_DN14863_c0_g1d342967, Pdensi_DN15429_c0_g1, Pdensi_DN15747_c1_g1, Pdensi_DN15886_c1_g3, Pdensi_DN16431_c0_g1d527718, Pdensi_DN16624_c2_g1, Pdensi_DN17135_c0_g2, Pdensi_DN174…
GO:0051254	1.27721837677372e-11	1	39	427	positive regulation of RNA metabolic process	BP	3.76803762066724e-09	BP positive regulation of RNA metabolic process	Pdensi_DN102537_c0_g1, Pdensi_DN12630_c0_g1d211812, Pdensi_DN13570_c0_g1d340125, Pdensi_DN14863_c0_g1d342967, Pdensi_DN15429_c0_g1, Pdensi_DN15747_c1_g1, Pdensi_DN15886_c1_g3, Pdensi_DN17836_c0_g1, Pdensi_DN18057_c0_g3, Pdensi_DN18434_c0_g1d283766, Pdensi_DN18588_c0_g2, Pdensi_DN18878_c0_g4, Pdensi_DN19588_c0_g6, Pdensi_DN20100_c0_g1d489240, Pdensi_DN20468_c2_g1, Pdensi_DN20468_c2_g3, Pdensi_DN20…
GO:0051171	1.28968771956665e-11	1	106	2063	regulation of nitrogen compound metabolic process	BP	3.76803762066724e-09	BP regulation of nitrogen compound metabolic process	Pdensi_DN10160_c0_g1d209635, Pdensi_DN102537_c0_g1, Pdensi_DN12328_c0_g2d459218, Pdensi_DN12603_c0_g1d105849, Pdensi_DN12630_c0_g1d211812, Pdensi_DN12869_c0_g1d338718, Pdensi_DN13570_c0_g1d340125, Pdensi_DN13989_c0_g2, Pdensi_DN14863_c0_g1d342967, Pdensi_DN15429_c0_g1, Pdensi_DN15747_c1_g1, Pdensi_DN15886_c1_g3, Pdensi_DN16431_c0_g1d527718, Pdensi_DN16624_c2_g1, Pdensi_DN17135_c0_g2, Pdensi_DN174…
GO:0080090	3.20949492701007e-11	1	106	2097	regulation of primary metabolic process	BP	9.15900284868386e-09	BP regulation of primary metabolic process	Pdensi_DN10160_c0_g1d209635, Pdensi_DN102537_c0_g1, Pdensi_DN12328_c0_g2d459218, Pdensi_DN12603_c0_g1d105849, Pdensi_DN12630_c0_g1d211812, Pdensi_DN12869_c0_g1d338718, Pdensi_DN13570_c0_g1d340125, Pdensi_DN13989_c0_g2, Pdensi_DN14863_c0_g1d342967, Pdensi_DN15429_c0_g1, Pdensi_DN15747_c1_g1, Pdensi_DN15886_c1_g3, Pdensi_DN16431_c0_g1d527718, Pdensi_DN16624_c2_g1, Pdensi_DN17135_c0_g2, Pdensi_DN174…
GO:0031323	3.51702821183288e-11	1	110	2212	regulation of cellular metabolic process	BP	9.80851208804575e-09	BP regulation of cellular metabolic process	Pdensi_DN10160_c0_g1d209635, Pdensi_DN102537_c0_g1, Pdensi_DN12328_c0_g2d459218, Pdensi_DN12603_c0_g1d105849, Pdensi_DN12630_c0_g1d211812, Pdensi_DN12869_c0_g1d338718, Pdensi_DN13570_c0_g1d340125, Pdensi_DN13989_c0_g2, Pdensi_DN14863_c0_g1d342967, Pdensi_DN15429_c0_g1, Pdensi_DN15747_c1_g1, Pdensi_DN15752_c1_g2, Pdensi_DN15886_c1_g3, Pdensi_DN16431_c0_g1d527718, Pdensi_DN16624_c2_g1, Pdensi_DN168…
GO:0090567	3.93807826104678e-11	1	30	278	reproductive shoot system development	BP	1.07387018536233e-08	BP reproductive shoot system development	Pdensi_DN11554_c0_g1d520300, Pdensi_DN15886_c1_g3, Pdensi_DN16624_c2_g1, Pdensi_DN17443_c2_g1, Pdensi_DN17823_c0_g3, Pdensi_DN17836_c0_g1, Pdensi_DN18588_c0_g2, Pdensi_DN19038_c1_g6, Pdensi_DN20385_c1_g1, Pdensi_DN20468_c2_g1, Pdensi_DN20468_c2_g3, Pdensi_DN20998_c1_g1, Pdensi_DN21269_c2_g1, Pdensi_DN21385_c0_g1, Pdensi_DN21690_c0_g1d419489, Pdensi_DN21806_c2_g1, Pdensi_DN22225_c3_g3, Pdensi_DN24…
GO:0045935	4.07932743692362e-11	1	40	466	positive regulation of nucleobase-containing compound metabolic process	BP	1.088204934315e-08	BP positive regulation of nucleobase-containing compound metabolic process	Pdensi_DN102537_c0_g1, Pdensi_DN12630_c0_g1d211812, Pdensi_DN13570_c0_g1d340125, Pdensi_DN14863_c0_g1d342967, Pdensi_DN15429_c0_g1, Pdensi_DN15747_c1_g1, Pdensi_DN15886_c1_g3, Pdensi_DN17836_c0_g1, Pdensi_DN18057_c0_g3, Pdensi_DN18434_c0_g1d283766, Pdensi_DN18588_c0_g2, Pdensi_DN18878_c0_g4, Pdensi_DN19588_c0_g6, Pdensi_DN20100_c0_g1d489240, Pdensi_DN20468_c2_g1, Pdensi_DN20468_c2_g3, Pdensi_DN20…
GO:0003677	1.34237649954683e-10	1	110	2234	DNA binding	MF	3.50474511190195e-08	MF DNA binding	Pdensi_DN10160_c0_g1d209635, Pdensi_DN102537_c0_g1, Pdensi_DN11862_c0_g1d336785, Pdensi_DN12328_c0_g2d459218, Pdensi_DN12603_c0_g1d105849, Pdensi_DN12630_c0_g1d211812, Pdensi_DN12869_c0_g1d338718, Pdensi_DN13190_c0_g2, Pdensi_DN13570_c0_g1d340125, Pdensi_DN13806_c0_g1, Pdensi_DN13938_c0_g1d178814, Pdensi_DN14863_c0_g1d342967, Pdensi_DN15225_c0_g1d53981, Pdensi_DN15429_c0_g1, Pdensi_DN15747_c1_g1,…
GO:0003690	1.4764870469331e-10	1	33	340	double-stranded DNA binding	MF	3.77457761519084e-08	MF double-stranded DNA binding	Pdensi_DN102537_c0_g1, Pdensi_DN11862_c0_g1d336785, Pdensi_DN14863_c0_g1d342967, Pdensi_DN15886_c1_g3, Pdensi_DN17836_c0_g1, Pdensi_DN18391_c0_g1d283647, Pdensi_DN18588_c0_g2, Pdensi_DN18878_c0_g4, Pdensi_DN19596_c0_g1, Pdensi_DN19600_c1_g1, Pdensi_DN20100_c0_g1d489240, Pdensi_DN20401_c0_g1d63113, Pdensi_DN20468_c2_g1, Pdensi_DN20468_c2_g3, Pdensi_DN20551_c2_g1, Pdensi_DN20570_c0_g1, Pdensi_DN211…
GO:0010557	2.04865194983104e-10	1	39	469	positive regulation of macromolecule biosynthetic process	BP	5.13040981150545e-08	BP positive regulation of macromolecule biosynthetic process	Pdensi_DN102537_c0_g1, Pdensi_DN12630_c0_g1d211812, Pdensi_DN13570_c0_g1d340125, Pdensi_DN14863_c0_g1d342967, Pdensi_DN15429_c0_g1, Pdensi_DN15747_c1_g1, Pdensi_DN15886_c1_g3, Pdensi_DN17836_c0_g1, Pdensi_DN18057_c0_g3, Pdensi_DN18434_c0_g1d283766, Pdensi_DN18588_c0_g2, Pdensi_DN18878_c0_g4, Pdensi_DN19588_c0_g6, Pdensi_DN20100_c0_g1d489240, Pdensi_DN20468_c2_g1, Pdensi_DN20468_c2_g3, Pdensi_DN20…
GO:0005975	2.21991634056083e-10	1	62	976	carbohydrate metabolic process	BP	5.44811868300439e-08	BP carbohydrate metabolic process	Pdensi_DN13283_c0_g1d271643, Pdensi_DN13714_c0_g2d462335, Pdensi_DN14923_c1_g7, Pdensi_DN15221_c0_g5, Pdensi_DN15459_c0_g1, Pdensi_DN15512_c0_g1d214428, Pdensi_DN16003_c0_g1d346355, Pdensi_DN16094_c0_g1d346425, Pdensi_DN16441_c0_g1, Pdensi_DN16963_c0_g1d472256, Pdensi_DN17518_c0_g1d474702, Pdensi_DN17743_c0_g1d282049, Pdensi_DN19206_c0_g1d60634, Pdensi_DN19354_c0_g1d60862, Pdensi_DN19533_c0_g1d28…
GO:0046983	2.73385150873086e-10	1	51	711	protein dimerization activity	MF	6.57786114973261e-08	MF protein dimerization activity	Pdensi_DN13190_c0_g2, Pdensi_DN13570_c0_g1d340125, Pdensi_DN13806_c0_g1, Pdensi_DN14863_c0_g1d342967, Pdensi_DN15429_c0_g1, Pdensi_DN15886_c1_g3, Pdensi_DN16431_c0_g1d527718, Pdensi_DN17135_c0_g2, Pdensi_DN17836_c0_g1, Pdensi_DN17929_c0_g1d282500, Pdensi_DN18588_c0_g2, Pdensi_DN18878_c0_g4, Pdensi_DN19635_c0_g1d218821, Pdensi_DN19743_c0_g2, Pdensi_DN19746_c3_g1, Pdensi_DN19947_c3_g1, Pdensi_DN201…
GO:0000272	3.14044610860136e-10	0.999999999954356	23	173	polysaccharide catabolic process	BP	7.41084888435525e-08	BP polysaccharide catabolic process	Pdensi_DN15221_c0_g5, Pdensi_DN17518_c0_g1d474702, Pdensi_DN19354_c0_g1d60862, Pdensi_DN19879_c2_g1, Pdensi_DN20256_c1_g2, Pdensi_DN20724_c0_g1d292131, Pdensi_DN21896_c0_g1d221829, Pdensi_DN22250_c0_g2d67184, Pdensi_DN23116_c1_g4, Pdensi_DN24097_c0_g1d71155, Pdensi_DN37381_c0_g1d240517, Pdensi_DN40101_c2_g6, Pdensi_DN40249_c1_g1, Pdensi_DN7034_c0_g1d263187, Pdensi_DN9145_c0_g1d3908, Pdensi_GG_100…
GO:0010628	3.95109321416228e-10	1	40	503	positive regulation of gene expression	BP	9.14789902471422e-08	BP positive regulation of gene expression	Pdensi_DN102537_c0_g1, Pdensi_DN12630_c0_g1d211812, Pdensi_DN13570_c0_g1d340125, Pdensi_DN14863_c0_g1d342967, Pdensi_DN15429_c0_g1, Pdensi_DN15747_c1_g1, Pdensi_DN15886_c1_g3, Pdensi_DN17836_c0_g1, Pdensi_DN18057_c0_g3, Pdensi_DN18434_c0_g1d283766, Pdensi_DN18588_c0_g2, Pdensi_DN18878_c0_g4, Pdensi_DN19588_c0_g6, Pdensi_DN20100_c0_g1d489240, Pdensi_DN20468_c2_g1, Pdensi_DN20468_c2_g3, Pdensi_DN20…
GO:0060255	4.05430322712544e-10	1	108	2268	regulation of macromolecule metabolic process	BP	9.2130286851956e-08	BP regulation of macromolecule metabolic process	Pdensi_DN10160_c0_g1d209635, Pdensi_DN102537_c0_g1, Pdensi_DN12328_c0_g2d459218, Pdensi_DN12603_c0_g1d105849, Pdensi_DN12630_c0_g1d211812, Pdensi_DN12869_c0_g1d338718, Pdensi_DN13570_c0_g1d340125, Pdensi_DN13989_c0_g2, Pdensi_DN14863_c0_g1d342967, Pdensi_DN15429_c0_g1, Pdensi_DN15747_c1_g1, Pdensi_DN15886_c1_g3, Pdensi_DN16431_c0_g1d527718, Pdensi_DN16624_c2_g1, Pdensi_DN17135_c0_g2, Pdensi_DN174…
GO:0045944	4.52848768622538e-10	0.999999999935855	22	166	positive regulation of transcription by RNA polymerase II	BP	1.01034677086676e-07	BP positive regulation of transcription by RNA polymerase II	Pdensi_DN102537_c0_g1, Pdensi_DN14863_c0_g1d342967, Pdensi_DN15886_c1_g3, Pdensi_DN17836_c0_g1, Pdensi_DN18588_c0_g2, Pdensi_DN18878_c0_g4, Pdensi_DN20100_c0_g1d489240, Pdensi_DN20468_c2_g1, Pdensi_DN20468_c2_g3, Pdensi_DN20551_c2_g1, Pdensi_DN20570_c0_g1, Pdensi_DN21385_c0_g1, Pdensi_DN22225_c3_g3, Pdensi_DN23995_c1_g1, Pdensi_DN24432_c0_g2, Pdensi_DN24610_c0_g1, Pdensi_DN25070_c0_g1d226785, Pde…
GO:0010033	5.46917462459839e-10	1	70	1208	response to organic substance	BP	1.19843288961512e-07	BP response to organic substance	Pdensi_DN102537_c0_g1, Pdensi_DN12328_c0_g2d459218, Pdensi_DN12630_c0_g1d211812, Pdensi_DN13806_c0_g1, Pdensi_DN14922_c0_g2, Pdensi_DN15429_c0_g1, Pdensi_DN15747_c1_g1, Pdensi_DN15886_c1_g3, Pdensi_DN16340_c0_g2, Pdensi_DN16441_c0_g1, Pdensi_DN17135_c0_g2, Pdensi_DN17735_c0_g1d12535, Pdensi_DN17867_c0_g1d530420, Pdensi_DN18057_c0_g3, Pdensi_DN1833_c0_g1, Pdensi_DN18434_c0_g1d283766, Pdensi_DN1881…
GO:0048367	6.99288052042339e-10	1	30	313	shoot system development	BP	1.50543222572132e-07	BP shoot system development	Pdensi_DN11554_c0_g1d520300, Pdensi_DN15886_c1_g3, Pdensi_DN16624_c2_g1, Pdensi_DN17443_c2_g1, Pdensi_DN17823_c0_g3, Pdensi_DN17836_c0_g1, Pdensi_DN18588_c0_g2, Pdensi_DN19038_c1_g6, Pdensi_DN20385_c1_g1, Pdensi_DN20468_c2_g1, Pdensi_DN20468_c2_g3, Pdensi_DN20998_c1_g1, Pdensi_DN21269_c2_g1, Pdensi_DN21385_c0_g1, Pdensi_DN21690_c0_g1d419489, Pdensi_DN21806_c2_g1, Pdensi_DN22225_c3_g3, Pdensi_DN24…
GO:0005618	9.47168293207094e-10	1	41	518	cell wall	CC	1.96994951287191e-07	CC cell wall	Pdensi_DN12589_c0_g1d176330, Pdensi_DN13283_c0_g1d271643, Pdensi_DN13714_c0_g2d462335, Pdensi_DN13885_c0_g1d212868, Pdensi_DN14923_c1_g7, Pdensi_DN15773_c0_g1d468033, Pdensi_DN16963_c0_g1d472256, Pdensi_DN17746_c2_g5, Pdensi_DN19214_c1_g2, Pdensi_DN19290_c1_g3, Pdensi_DN19600_c0_g1d485629, Pdensi_DN19791_c0_g1d218938, Pdensi_DN19811_c0_g1d15904, Pdensi_DN19879_c2_g1, Pdensi_DN20349_c0_g1d536683, …
GO:0030312	9.47168293207094e-10	1	41	518	external encapsulating structure	CC	1.96994951287191e-07	CC external encapsulating structure	Pdensi_DN12589_c0_g1d176330, Pdensi_DN13283_c0_g1d271643, Pdensi_DN13714_c0_g2d462335, Pdensi_DN13885_c0_g1d212868, Pdensi_DN14923_c1_g7, Pdensi_DN15773_c0_g1d468033, Pdensi_DN16963_c0_g1d472256, Pdensi_DN17746_c2_g5, Pdensi_DN19214_c1_g2, Pdensi_DN19290_c1_g3, Pdensi_DN19600_c0_g1d485629, Pdensi_DN19791_c0_g1d218938, Pdensi_DN19811_c0_g1d15904, Pdensi_DN19879_c2_g1, Pdensi_DN20349_c0_g1d536683, …
GO:0019222	1.97178951600725e-09	1	114	2509	regulation of metabolic process	BP	4.03263819182083e-07	BP regulation of metabolic process	Pdensi_DN10160_c0_g1d209635, Pdensi_DN102537_c0_g1, Pdensi_DN12328_c0_g2d459218, Pdensi_DN12603_c0_g1d105849, Pdensi_DN12630_c0_g1d211812, Pdensi_DN12869_c0_g1d338718, Pdensi_DN13570_c0_g1d340125, Pdensi_DN13989_c0_g2, Pdensi_DN14863_c0_g1d342967, Pdensi_DN15429_c0_g1, Pdensi_DN15747_c1_g1, Pdensi_DN15752_c1_g2, Pdensi_DN15886_c1_g3, Pdensi_DN16431_c0_g1d527718, Pdensi_DN16624_c2_g1, Pdensi_DN168…
GO:0031328	2.63792169837876e-09	1	39	513	positive regulation of cellular biosynthetic process	BP	5.30654707554194e-07	BP positive regulation of cellular biosynthetic process	Pdensi_DN102537_c0_g1, Pdensi_DN12630_c0_g1d211812, Pdensi_DN13570_c0_g1d340125, Pdensi_DN14863_c0_g1d342967, Pdensi_DN15429_c0_g1, Pdensi_DN15747_c1_g1, Pdensi_DN15886_c1_g3, Pdensi_DN17836_c0_g1, Pdensi_DN18057_c0_g3, Pdensi_DN18434_c0_g1d283766, Pdensi_DN18588_c0_g2, Pdensi_DN18878_c0_g4, Pdensi_DN19588_c0_g6, Pdensi_DN20100_c0_g1d489240, Pdensi_DN20468_c2_g1, Pdensi_DN20468_c2_g3, Pdensi_DN20…
GO:0009891	2.95644365958639e-09	1	39	515	positive regulation of biosynthetic process	BP	5.85137421722332e-07	BP positive regulation of biosynthetic process	Pdensi_DN102537_c0_g1, Pdensi_DN12630_c0_g1d211812, Pdensi_DN13570_c0_g1d340125, Pdensi_DN14863_c0_g1d342967, Pdensi_DN15429_c0_g1, Pdensi_DN15747_c1_g1, Pdensi_DN15886_c1_g3, Pdensi_DN17836_c0_g1, Pdensi_DN18057_c0_g3, Pdensi_DN18434_c0_g1d283766, Pdensi_DN18588_c0_g2, Pdensi_DN18878_c0_g4, Pdensi_DN19588_c0_g6, Pdensi_DN20100_c0_g1d489240, Pdensi_DN20468_c2_g1, Pdensi_DN20468_c2_g3, Pdensi_DN20…
GO:0009555	4.38855083692703e-09	0.99999999936405	18	128	pollen development	BP	8.54792179681454e-07	BP pollen development	Pdensi_DN11862_c0_g1d336785, Pdensi_DN15429_c0_g1, Pdensi_DN17158_c0_g2, Pdensi_DN17929_c0_g1d282500, Pdensi_DN19290_c1_g3, Pdensi_DN19600_c0_g1d485629, Pdensi_DN19635_c0_g1d218821, Pdensi_DN20401_c0_g1d63113, Pdensi_DN20825_c0_g1d292675, Pdensi_DN21754_c0_g3, Pdensi_DN22960_c1_g3d303306, Pdensi_DN25233_c0_g1d74016, Pdensi_DN25939_c0_g1d429589, Pdensi_GG_113712_c3_g1, Pdensi_GG_32521_c0_g1, Pdens…
GO:0048731	4.98213898784304e-09	0.999999998978717	30	339	system development	BP	9.55247304997218e-07	BP system development	Pdensi_DN11554_c0_g1d520300, Pdensi_DN15886_c1_g3, Pdensi_DN16624_c2_g1, Pdensi_DN17443_c2_g1, Pdensi_DN17823_c0_g3, Pdensi_DN17836_c0_g1, Pdensi_DN18588_c0_g2, Pdensi_DN19038_c1_g6, Pdensi_DN20385_c1_g1, Pdensi_DN20468_c2_g1, Pdensi_DN20468_c2_g3, Pdensi_DN20998_c1_g1, Pdensi_DN21269_c2_g1, Pdensi_DN21385_c0_g1, Pdensi_DN21690_c0_g1d419489, Pdensi_DN21806_c2_g1, Pdensi_DN22225_c3_g3, Pdensi_DN24…
GO:0048658	6.39366498018909e-09	0.999999999892206	7	12	anther wall tapetum development	BP	1.20702558418308e-06	BP anther wall tapetum development	Pdensi_DN19290_c1_g3, Pdensi_DN19600_c0_g1d485629, Pdensi_DN19635_c0_g1d218821, Pdensi_DN20401_c0_g1d63113, Pdensi_GG_113498_c0_g1, Pdensi_GG_38489_c2_g1, Pdensi_GG_93610_c0_g1
GO:0010229	6.54651417314878e-09	0.999999999401356	13	59	inflorescence development	BP	1.21715568816225e-06	BP inflorescence development	Pdensi_DN16624_c2_g1, Pdensi_DN17443_c2_g1, Pdensi_DN17823_c0_g3, Pdensi_DN20385_c1_g1, Pdensi_DN20998_c1_g1, Pdensi_DN21269_c2_g1, Pdensi_DN21806_c2_g1, Pdensi_DN24114_c0_g1d551891, Pdensi_DN24445_c1_g1, Pdensi_DN24513_c1_g2, Pdensi_DN27259_c2_g2, Pdensi_DN38133_c0_g2, Pdensi_DN6880_c0_g1d450628
GO:0050789	8.6808818454319e-09	1	188	4861	regulation of biological process	BP	1.58989703172082e-06	BP regulation of biological process	Pdensi_DN10160_c0_g1d209635, Pdensi_DN10250_c0_g1d386582, Pdensi_DN102537_c0_g1, Pdensi_DN12328_c0_g2d459218, Pdensi_DN12589_c0_g1d176330, Pdensi_DN12603_c0_g1d105849, Pdensi_DN12630_c0_g1d211812, Pdensi_DN12869_c0_g1d338718, Pdensi_DN13043_c0_g1d460581, Pdensi_DN1329_c0_g1d325161, Pdensi_DN13570_c0_g1d340125, Pdensi_DN13799_c0_g1d272487, Pdensi_DN13989_c0_g2, Pdensi_DN14863_c0_g1d342967, Pdensi_…
GO:0065007	1.03307977474554e-08	1	200	5259	biological regulation	BP	1.86425322292685e-06	BP biological regulation	Pdensi_DN10160_c0_g1d209635, Pdensi_DN10250_c0_g1d386582, Pdensi_DN102537_c0_g1, Pdensi_DN12328_c0_g2d459218, Pdensi_DN12589_c0_g1d176330, Pdensi_DN12603_c0_g1d105849, Pdensi_DN12630_c0_g1d211812, Pdensi_DN12869_c0_g1d338718, Pdensi_DN13043_c0_g1d460581, Pdensi_DN1329_c0_g1d325161, Pdensi_DN13570_c0_g1d340125, Pdensi_DN13774_c0_g1d462387, Pdensi_DN13799_c0_g1d272487, Pdensi_DN13989_c0_g2, Pdensi_…
GO:0008134	1.08416401997398e-08	0.999999998305382	18	132	transcription factor binding	MF	1.90051058589709e-06	MF transcription factor binding	Pdensi_DN102537_c0_g1, Pdensi_DN15886_c1_g3, Pdensi_DN18588_c0_g2, Pdensi_DN20100_c0_g1d489240, Pdensi_DN20468_c2_g1, Pdensi_DN20468_c2_g3, Pdensi_DN20551_c2_g1, Pdensi_DN21385_c0_g1, Pdensi_DN22225_c3_g3, Pdensi_DN23995_c1_g1, Pdensi_DN24610_c0_g1, Pdensi_DN25070_c0_g1d226785, Pdensi_DN25070_c0_g1d22838, Pdensi_DN25687_c1_g1, Pdensi_DN35582_c2_g1, Pdensi_DN6746_c0_g1d450456, Pdensi_DN8321_c0_g1d…
GO:0004568	1.14609879680861e-08	0.999999999642038	8	18	chitinase activity	MF	1.90051058589709e-06	MF chitinase activity	Pdensi_DN15221_c0_g5, Pdensi_DN20784_c0_g1, Pdensi_DN22250_c0_g2d67184, Pdensi_DN37381_c0_g1d240517, Pdensi_DN40249_c1_g1, Pdensi_GG_108346_c0_g1, Pdensi_GG_11174_c0_g1, Pdensi_GG_95185_c0_g1
GO:0006030	1.14609879680861e-08	0.999999999642038	8	18	chitin metabolic process	BP	1.90051058589709e-06	BP chitin metabolic process	Pdensi_DN15221_c0_g5, Pdensi_DN20784_c0_g1, Pdensi_DN22250_c0_g2d67184, Pdensi_DN37381_c0_g1d240517, Pdensi_DN40249_c1_g1, Pdensi_GG_108346_c0_g1, Pdensi_GG_11174_c0_g1, Pdensi_GG_95185_c0_g1
GO:0006032	1.14609879680861e-08	0.999999999642038	8	18	chitin catabolic process	BP	1.90051058589709e-06	BP chitin catabolic process	Pdensi_DN15221_c0_g5, Pdensi_DN20784_c0_g1, Pdensi_DN22250_c0_g2d67184, Pdensi_DN37381_c0_g1d240517, Pdensi_DN40249_c1_g1, Pdensi_GG_108346_c0_g1, Pdensi_GG_11174_c0_g1, Pdensi_GG_95185_c0_g1
GO:0046348	1.14609879680861e-08	0.999999999642038	8	18	amino sugar catabolic process	BP	1.90051058589709e-06	BP amino sugar catabolic process	Pdensi_DN15221_c0_g5, Pdensi_DN20784_c0_g1, Pdensi_DN22250_c0_g2d67184, Pdensi_DN37381_c0_g1d240517, Pdensi_DN40249_c1_g1, Pdensi_GG_108346_c0_g1, Pdensi_GG_11174_c0_g1, Pdensi_GG_95185_c0_g1
GO:1901072	1.14609879680861e-08	0.999999999642038	8	18	glucosamine-containing compound catabolic process	BP	1.90051058589709e-06	BP glucosamine-containing compound catabolic process	Pdensi_DN15221_c0_g5, Pdensi_DN20784_c0_g1, Pdensi_DN22250_c0_g2d67184, Pdensi_DN37381_c0_g1d240517, Pdensi_DN40249_c1_g1, Pdensi_GG_108346_c0_g1, Pdensi_GG_11174_c0_g1, Pdensi_GG_95185_c0_g1
GO:0005634	1.17040195247272e-08	1	172	4349	nucleus	CC	1.91493364783904e-06	CC nucleus	Pdensi_DN102537_c0_g1, Pdensi_DN10837_c0_g1d49433, Pdensi_DN12328_c0_g2d459218, Pdensi_DN12603_c0_g1d105849, Pdensi_DN12630_c0_g1d211812, Pdensi_DN12869_c0_g1d338718, Pdensi_DN13190_c0_g2, Pdensi_DN1329_c0_g1d325161, Pdensi_DN13326_c0_g1, Pdensi_DN13570_c0_g1d340125, Pdensi_DN13799_c0_g1d272487, Pdensi_DN13806_c0_g1, Pdensi_DN13938_c0_g1d178814, Pdensi_DN13989_c0_g2, Pdensi_DN14863_c0_g1d342967, …
GO:0009755	1.25988093982994e-08	1	44	661	hormone-mediated signaling pathway	BP	2.03421039640174e-06	BP hormone-mediated signaling pathway	Pdensi_DN10250_c0_g1d386582, Pdensi_DN12328_c0_g2d459218, Pdensi_DN12630_c0_g1d211812, Pdensi_DN15429_c0_g1, Pdensi_DN15747_c1_g1, Pdensi_DN17135_c0_g2, Pdensi_DN18754_c0_g7, Pdensi_DN18816_c0_g1d14153, Pdensi_DN19112_c1_g1d285936, Pdensi_DN19201_c0_g1d286338, Pdensi_DN19947_c3_g1, Pdensi_DN20215_c0_g1d489506, Pdensi_DN20580_c1_g1, Pdensi_DN20745_c4_g3, Pdensi_DN20784_c0_g1, Pdensi_DN21931_c0_g2d…
GO:0010014	1.36884215938498e-08	0.999999998998974	11	45	meristem initiation	BP	2.18143664127443e-06	BP meristem initiation	Pdensi_DN11554_c0_g1d520300, Pdensi_DN13989_c0_g2, Pdensi_DN17135_c0_g2, Pdensi_DN19947_c3_g1, Pdensi_DN20512_c0_g1d291173, Pdensi_DN25280_c2_g1, Pdensi_DN25283_c0_g2d73966, Pdensi_DN25925_c2_g1d75993, Pdensi_DN26469_c1_g1d77313, Pdensi_DN40485_c2_g1, Pdensi_GG_93882_c1_g1
GO:0016998	1.74314764065201e-08	0.999999998940518	10	34	cell wall macromolecule catabolic process	BP	2.74232880749242e-06	BP cell wall macromolecule catabolic process	Pdensi_DN14923_c1_g7, Pdensi_DN15221_c0_g5, Pdensi_DN20784_c0_g1, Pdensi_DN22250_c0_g2d67184, Pdensi_DN37381_c0_g1d240517, Pdensi_DN40249_c1_g1, Pdensi_GG_108346_c0_g1, Pdensi_GG_11174_c0_g1, Pdensi_GG_127752_c0_g2, Pdensi_GG_95185_c0_g1
GO:0006026	1.94648848492669e-08	0.999999999330862	8	19	aminoglycan catabolic process	BP	3.0234633162703e-06	BP aminoglycan catabolic process	Pdensi_DN15221_c0_g5, Pdensi_DN20784_c0_g1, Pdensi_DN22250_c0_g2d67184, Pdensi_DN37381_c0_g1d240517, Pdensi_DN40249_c1_g1, Pdensi_GG_108346_c0_g1, Pdensi_GG_11174_c0_g1, Pdensi_GG_95185_c0_g1
GO:0006950	2.1946099865761e-08	1	145	3513	response to stress	BP	3.36625739315941e-06	BP response to stress	Pdensi_DN10090_c0_g1d4523, Pdensi_DN102537_c0_g1, Pdensi_DN11862_c0_g1d336785, Pdensi_DN11970_c0_g1d5850, Pdensi_DN13043_c0_g1d460581, Pdensi_DN13190_c0_g2, Pdensi_DN13714_c0_g2d462335, Pdensi_DN13799_c0_g1d272487, Pdensi_DN14380_c0_g1d213249, Pdensi_DN14428_c0_g1d179777, Pdensi_DN14603_c0_g1d213535, Pdensi_DN14922_c0_g2, Pdensi_DN15086_c0_g1d213965, Pdensi_DN15141_c0_g1d214053, Pdensi_DN15221_c0…
GO:0016798	2.4152878517425e-08	0.999999993570559	31	368	hydrolase activity, acting on glycosyl bonds	MF	3.65901200354718e-06	MF hydrolase activity, acting on glycosyl bonds	Pdensi_DN13283_c0_g1d271643, Pdensi_DN13714_c0_g2d462335, Pdensi_DN14923_c1_g7, Pdensi_DN15221_c0_g5, Pdensi_DN15459_c0_g1, Pdensi_DN16963_c0_g1d472256, Pdensi_DN17518_c0_g1d474702, Pdensi_DN19354_c0_g1d60862, Pdensi_DN19522_c1_g3, Pdensi_DN19707_c0_g3, Pdensi_DN20349_c0_g1d536683, Pdensi_DN20784_c0_g1, Pdensi_DN21237_c1_g1d64974, Pdensi_DN21543_c0_g1d65556, Pdensi_DN21590_c0_g1d65540, Pdensi_DN2…
GO:0010072	2.80439263714293e-08	0.999999998166798	10	37	primary shoot apical meristem specification	BP	4.19667098175376e-06	BP primary shoot apical meristem specification	Pdensi_DN13989_c0_g2, Pdensi_DN17135_c0_g2, Pdensi_DN19947_c3_g1, Pdensi_DN20512_c0_g1d291173, Pdensi_DN25280_c2_g1, Pdensi_DN25283_c0_g2d73966, Pdensi_DN25925_c2_g1d75993, Pdensi_DN26469_c1_g1d77313, Pdensi_DN40485_c2_g1, Pdensi_GG_93882_c1_g1
GO:0001101	2.95117446930201e-08	1	50	819	response to acid chemical	BP	4.36311589310904e-06	BP response to acid chemical	Pdensi_DN10090_c0_g1d4523, Pdensi_DN12630_c0_g1d211812, Pdensi_DN13806_c0_g1, Pdensi_DN14922_c0_g2, Pdensi_DN15429_c0_g1, Pdensi_DN15747_c1_g1, Pdensi_DN15886_c1_g3, Pdensi_DN16319_c0_g1d111066, Pdensi_DN16340_c0_g2, Pdensi_DN16441_c0_g1, Pdensi_DN17735_c0_g1d12535, Pdensi_DN17867_c0_g1d530420, Pdensi_DN17873_c0_g3, Pdensi_DN18057_c0_g3, Pdensi_DN1833_c0_g1, Pdensi_DN18434_c0_g1d283766, Pdensi_DN…
GO:0004553	3.60127307666007e-08	0.999999990696738	29	335	hydrolase activity, hydrolyzing O-glycosyl compounds	MF	5.26085975282092e-06	MF hydrolase activity, hydrolyzing O-glycosyl compounds	Pdensi_DN13283_c0_g1d271643, Pdensi_DN13714_c0_g2d462335, Pdensi_DN14923_c1_g7, Pdensi_DN15221_c0_g5, Pdensi_DN15459_c0_g1, Pdensi_DN16963_c0_g1d472256, Pdensi_DN17518_c0_g1d474702, Pdensi_DN19354_c0_g1d60862, Pdensi_DN19707_c0_g3, Pdensi_DN20349_c0_g1d536683, Pdensi_DN20784_c0_g1, Pdensi_DN21237_c1_g1d64974, Pdensi_DN21543_c0_g1d65556, Pdensi_DN21590_c0_g1d65540, Pdensi_DN22250_c0_g2d67184, Pden…
GO:0048580	4.05101301179311e-08	0.999999990013241	27	309	regulation of post-embryonic development	BP	5.84823301973097e-06	BP regulation of post-embryonic development	Pdensi_DN12328_c0_g2d459218, Pdensi_DN13570_c0_g1d340125, Pdensi_DN15886_c1_g3, Pdensi_DN17842_c0_g1, Pdensi_DN18345_c0_g1d403901, Pdensi_DN18878_c0_g4, Pdensi_DN19032_c2_g2, Pdensi_DN19038_c1_g6, Pdensi_DN20468_c2_g1, Pdensi_DN20580_c1_g1, Pdensi_DN21375_c1_g1, Pdensi_DN21690_c0_g1d419489, Pdensi_DN22225_c3_g3, Pdensi_DN23219_c1_g1d223835, Pdensi_DN23531_c2_g5, Pdensi_DN24610_c0_g1, Pdensi_DN250…
GO:1901700	5.35143876013351e-08	1	62	1138	response to oxygen-containing compound	BP	7.63575639832538e-06	BP response to oxygen-containing compound	Pdensi_DN10090_c0_g1d4523, Pdensi_DN102537_c0_g1, Pdensi_DN12328_c0_g2d459218, Pdensi_DN12630_c0_g1d211812, Pdensi_DN13806_c0_g1, Pdensi_DN14922_c0_g2, Pdensi_DN15429_c0_g1, Pdensi_DN15747_c1_g1, Pdensi_DN15886_c1_g3, Pdensi_DN15940_c0_g1, Pdensi_DN16319_c0_g1d111066, Pdensi_DN16340_c0_g2, Pdensi_DN16441_c0_g1, Pdensi_DN17735_c0_g1d12535, Pdensi_DN17867_c0_g1d530420, Pdensi_DN17873_c0_g3, Pdensi_…
GO:0010604	5.89507621202719e-08	0.999999983886028	44	697	positive regulation of macromolecule metabolic process	BP	8.31476783882594e-06	BP positive regulation of macromolecule metabolic process	Pdensi_DN102537_c0_g1, Pdensi_DN12630_c0_g1d211812, Pdensi_DN13570_c0_g1d340125, Pdensi_DN14863_c0_g1d342967, Pdensi_DN15429_c0_g1, Pdensi_DN15747_c1_g1, Pdensi_DN15886_c1_g3, Pdensi_DN17836_c0_g1, Pdensi_DN18057_c0_g3, Pdensi_DN18434_c0_g1d283766, Pdensi_DN18588_c0_g2, Pdensi_DN18878_c0_g4, Pdensi_DN19588_c0_g6, Pdensi_DN20100_c0_g1d489240, Pdensi_DN20468_c2_g1, Pdensi_DN20468_c2_g3, Pdensi_DN20…
GO:0048229	6.11764208064961e-08	0.999999987244992	21	202	gametophyte development	BP	8.53063476950583e-06	BP gametophyte development	Pdensi_DN10250_c0_g1d386582, Pdensi_DN11862_c0_g1d336785, Pdensi_DN15429_c0_g1, Pdensi_DN17158_c0_g2, Pdensi_DN17929_c0_g1d282500, Pdensi_DN19290_c1_g3, Pdensi_DN19600_c0_g1d485629, Pdensi_DN19635_c0_g1d218821, Pdensi_DN20401_c0_g1d63113, Pdensi_DN20825_c0_g1d292675, Pdensi_DN21754_c0_g3, Pdensi_DN22960_c1_g3d303306, Pdensi_DN25233_c0_g1d74016, Pdensi_DN25939_c0_g1d429589, Pdensi_DN8091_c0_g2d102…
GO:0090421	6.47529953013997e-08	0.999999995269049	10	41	embryonic meristem initiation	BP	8.92791017239861e-06	BP embryonic meristem initiation	Pdensi_DN13989_c0_g2, Pdensi_DN17135_c0_g2, Pdensi_DN19947_c3_g1, Pdensi_DN20512_c0_g1d291173, Pdensi_DN25280_c2_g1, Pdensi_DN25283_c0_g2d73966, Pdensi_DN25925_c2_g1d75993, Pdensi_DN26469_c1_g1d77313, Pdensi_DN40485_c2_g1, Pdensi_GG_93882_c1_g1
GO:0009725	8.31444844150821e-08	1	49	824	response to hormone	BP	1.13362885361941e-05	BP response to hormone	Pdensi_DN102537_c0_g1, Pdensi_DN12328_c0_g2d459218, Pdensi_DN12630_c0_g1d211812, Pdensi_DN13806_c0_g1, Pdensi_DN15429_c0_g1, Pdensi_DN15747_c1_g1, Pdensi_DN15886_c1_g3, Pdensi_DN16340_c0_g2, Pdensi_DN17135_c0_g2, Pdensi_DN17735_c0_g1d12535, Pdensi_DN17867_c0_g1d530420, Pdensi_DN18816_c0_g1d14153, Pdensi_DN18878_c0_g4, Pdensi_DN19038_c1_g6, Pdensi_DN19376_c0_g2, Pdensi_DN19947_c3_g1, Pdensi_DN2046…
GO:0051173	9.72852176793749e-08	0.99999997328808	43	681	positive regulation of nitrogen compound metabolic process	BP	1.31185374301496e-05	BP positive regulation of nitrogen compound metabolic process	Pdensi_DN102537_c0_g1, Pdensi_DN12630_c0_g1d211812, Pdensi_DN13570_c0_g1d340125, Pdensi_DN14863_c0_g1d342967, Pdensi_DN15429_c0_g1, Pdensi_DN15747_c1_g1, Pdensi_DN15886_c1_g3, Pdensi_DN17836_c0_g1, Pdensi_DN18057_c0_g3, Pdensi_DN18434_c0_g1d283766, Pdensi_DN18588_c0_g2, Pdensi_DN18878_c0_g4, Pdensi_DN19588_c0_g6, Pdensi_DN20100_c0_g1d489240, Pdensi_DN20468_c2_g1, Pdensi_DN20468_c2_g3, Pdensi_DN20…
GO:0050794	9.87234014538048e-08	1	163	4225	regulation of cellular process	BP	1.31677702091265e-05	BP regulation of cellular process	Pdensi_DN10160_c0_g1d209635, Pdensi_DN10250_c0_g1d386582, Pdensi_DN102537_c0_g1, Pdensi_DN12328_c0_g2d459218, Pdensi_DN12603_c0_g1d105849, Pdensi_DN12630_c0_g1d211812, Pdensi_DN12869_c0_g1d338718, Pdensi_DN13043_c0_g1d460581, Pdensi_DN13570_c0_g1d340125, Pdensi_DN13799_c0_g1d272487, Pdensi_DN13989_c0_g2, Pdensi_DN14863_c0_g1d342967, Pdensi_DN15429_c0_g1, Pdensi_DN15747_c1_g1, Pdensi_DN15752_c1_g2…
GO:0009719	1.12456310486832e-07	1	50	859	response to endogenous stimulus	BP	1.47522131151649e-05	BP response to endogenous stimulus	Pdensi_DN102537_c0_g1, Pdensi_DN12328_c0_g2d459218, Pdensi_DN12630_c0_g1d211812, Pdensi_DN13806_c0_g1, Pdensi_DN15429_c0_g1, Pdensi_DN15747_c1_g1, Pdensi_DN15886_c1_g3, Pdensi_DN16340_c0_g2, Pdensi_DN17135_c0_g2, Pdensi_DN17735_c0_g1d12535, Pdensi_DN17867_c0_g1d530420, Pdensi_DN18816_c0_g1d14153, Pdensi_DN18878_c0_g4, Pdensi_DN19038_c1_g6, Pdensi_DN19376_c0_g2, Pdensi_DN19947_c3_g1, Pdensi_DN2046…
GO:1901071	1.1300692957587e-07	0.999999994714917	8	23	glucosamine-containing compound metabolic process	BP	1.47522131151649e-05	BP glucosamine-containing compound metabolic process	Pdensi_DN15221_c0_g5, Pdensi_DN20784_c0_g1, Pdensi_DN22250_c0_g2d67184, Pdensi_DN37381_c0_g1d240517, Pdensi_DN40249_c1_g1, Pdensi_GG_108346_c0_g1, Pdensi_GG_11174_c0_g1, Pdensi_GG_95185_c0_g1
GO:0042221	1.1936670682508e-07	1	85	1804	response to chemical	BP	1.54184090468479e-05	BP response to chemical	Pdensi_DN10090_c0_g1d4523, Pdensi_DN102537_c0_g1, Pdensi_DN12328_c0_g2d459218, Pdensi_DN12630_c0_g1d211812, Pdensi_DN13806_c0_g1, Pdensi_DN14922_c0_g2, Pdensi_DN15429_c0_g1, Pdensi_DN15747_c1_g1, Pdensi_DN15886_c1_g3, Pdensi_DN15940_c0_g1, Pdensi_DN16319_c0_g1d111066, Pdensi_DN16340_c0_g2, Pdensi_DN16441_c0_g1, Pdensi_DN17135_c0_g2, Pdensi_DN17412_c0_g1, Pdensi_DN17735_c0_g1d12535, Pdensi_DN17867…
GO:0008150	1.32589733148826e-07	1	516	16226	biological_process	BP	1.69480064111379e-05	BP biological_process	Pdensi_DN10090_c0_g1d4523, Pdensi_DN10160_c0_g1d209635, Pdensi_DN10250_c0_g1d386582, Pdensi_DN102537_c0_g1, Pdensi_DN10586_c0_g1d209930, Pdensi_DN10837_c0_g1d49433, Pdensi_DN11481_c0_g1, Pdensi_DN11554_c0_g1d520300, Pdensi_DN11862_c0_g1d336785, Pdensi_DN11970_c0_g1d5850, Pdensi_DN12089_c0_g1, Pdensi_DN12328_c0_g2d459218, Pdensi_DN12589_c0_g1d176330, Pdensi_DN12603_c0_g1d105849, Pdensi_DN12629_c0_…
GO:0044036	1.34975298202013e-07	0.999999971711242	20	183	cell wall macromolecule metabolic process	BP	1.70750709715145e-05	BP cell wall macromolecule metabolic process	Pdensi_DN13283_c0_g1d271643, Pdensi_DN14923_c1_g7, Pdensi_DN15221_c0_g5, Pdensi_DN16094_c0_g1d346425, Pdensi_DN16963_c0_g1d472256, Pdensi_DN17518_c0_g1d474702, Pdensi_DN20349_c0_g1d536683, Pdensi_DN20784_c0_g1, Pdensi_DN21624_c0_g2d540410, Pdensi_DN22250_c0_g2d67184, Pdensi_DN23116_c1_g4, Pdensi_DN24110_c1_g3, Pdensi_DN37381_c0_g1d240517, Pdensi_DN40249_c1_g1, Pdensi_GG_100908_c0_g1, Pdensi_GG_10…
GO:0014070	1.93319982914669e-07	0.9999999509766	24	262	response to organic cyclic compound	BP	2.42064235749582e-05	BP response to organic cyclic compound	Pdensi_DN12328_c0_g2d459218, Pdensi_DN14922_c0_g2, Pdensi_DN16340_c0_g2, Pdensi_DN18057_c0_g3, Pdensi_DN1833_c0_g1, Pdensi_DN18434_c0_g1d283766, Pdensi_DN19038_c1_g6, Pdensi_DN19376_c0_g2, Pdensi_DN20215_c0_g1d489506, Pdensi_DN20570_c0_g1, Pdensi_DN21067_c1_g1, Pdensi_DN23531_c2_g5, Pdensi_DN23706_c0_g6, Pdensi_DN25673_c0_g1d75219, Pdensi_DN26331_c3_g1, Pdensi_DN33577_c0_g2, Pdensi_DN37478_c2_g10…
GO:2000026	3.03382060172018e-07	0.999999900159568	33	476	regulation of multicellular organismal development	BP	3.76040531350589e-05	BP regulation of multicellular organismal development	Pdensi_DN12328_c0_g2d459218, Pdensi_DN12589_c0_g1d176330, Pdensi_DN13570_c0_g1d340125, Pdensi_DN15886_c1_g3, Pdensi_DN16340_c0_g2, Pdensi_DN17842_c0_g1, Pdensi_DN18250_c0_g1d477557, Pdensi_DN18345_c0_g1d403901, Pdensi_DN18878_c0_g4, Pdensi_DN19032_c2_g2, Pdensi_DN19038_c1_g6, Pdensi_DN20468_c2_g1, Pdensi_DN20580_c1_g1, Pdensi_DN21375_c1_g1, Pdensi_DN21690_c0_g1d419489, Pdensi_DN22225_c3_g3, Pdens…
GO:1901136	3.21007595139176e-07	0.99999996639326	11	57	carbohydrate derivative catabolic process	BP	3.93908419995283e-05	BP carbohydrate derivative catabolic process	Pdensi_DN15221_c0_g5, Pdensi_DN16530_c0_g1d10873, Pdensi_DN19693_c0_g1d409066, Pdensi_DN20784_c0_g1, Pdensi_DN21266_c0_g1d221055, Pdensi_DN22250_c0_g2d67184, Pdensi_DN37381_c0_g1d240517, Pdensi_DN40249_c1_g1, Pdensi_GG_108346_c0_g1, Pdensi_GG_11174_c0_g1, Pdensi_GG_95185_c0_g1
GO:0016052	3.57948929768879e-07	0.99999990274692	25	290	carbohydrate catabolic process	BP	4.3489022942514e-05	BP carbohydrate catabolic process	Pdensi_DN15221_c0_g5, Pdensi_DN17518_c0_g1d474702, Pdensi_DN19354_c0_g1d60862, Pdensi_DN19879_c2_g1, Pdensi_DN20256_c1_g2, Pdensi_DN20724_c0_g1d292131, Pdensi_DN21590_c0_g1d65540, Pdensi_DN21896_c0_g1d221829, Pdensi_DN22250_c0_g2d67184, Pdensi_DN23116_c1_g4, Pdensi_DN24097_c0_g1d71155, Pdensi_DN32328_c0_g2, Pdensi_DN37381_c0_g1d240517, Pdensi_DN40101_c2_g6, Pdensi_DN40249_c1_g1, Pdensi_DN7034_c0_…
GO:0071554	4.5896211923919e-07	0.999999846189858	33	467	cell wall organization or biogenesis	BP	5.52149427959225e-05	BP cell wall organization or biogenesis	Pdensi_DN12969_c0_g1d51365, Pdensi_DN13283_c0_g1d271643, Pdensi_DN13714_c0_g2d462335, Pdensi_DN14923_c1_g7, Pdensi_DN15773_c0_g1d468033, Pdensi_DN16003_c0_g1d346355, Pdensi_DN16094_c0_g1d346425, Pdensi_DN16963_c0_g1d472256, Pdensi_DN18057_c0_g3, Pdensi_DN18250_c0_g1d477557, Pdensi_DN18434_c0_g1d283766, Pdensi_DN19354_c0_g1d60862, Pdensi_DN19879_c2_g1, Pdensi_DN20197_c2_g1, Pdensi_DN20349_c0_g1d53…
GO:0051239	5.27740317442207e-07	0.999999815310202	35	535	regulation of multicellular organismal process	BP	6.28728294692556e-05	BP regulation of multicellular organismal process	Pdensi_DN102537_c0_g1, Pdensi_DN12328_c0_g2d459218, Pdensi_DN12589_c0_g1d176330, Pdensi_DN13570_c0_g1d340125, Pdensi_DN15886_c1_g3, Pdensi_DN16340_c0_g2, Pdensi_DN16881_c0_g1, Pdensi_DN17842_c0_g1, Pdensi_DN18250_c0_g1d477557, Pdensi_DN18345_c0_g1d403901, Pdensi_DN18878_c0_g4, Pdensi_DN19032_c2_g2, Pdensi_DN19038_c1_g6, Pdensi_DN20468_c2_g1, Pdensi_DN20580_c1_g1, Pdensi_DN21375_c1_g1, Pdensi_DN21…
GO:0045229	5.43818847750918e-07	0.999999819835936	32	449	external encapsulating structure organization	BP	6.41653950072261e-05	BP external encapsulating structure organization	Pdensi_DN10586_c0_g1d209930, Pdensi_DN13714_c0_g2d462335, Pdensi_DN14923_c1_g7, Pdensi_DN15773_c0_g1d468033, Pdensi_DN16003_c0_g1d346355, Pdensi_DN16094_c0_g1d346425, Pdensi_DN17158_c0_g2, Pdensi_DN18250_c0_g1d477557, Pdensi_DN19354_c0_g1d60862, Pdensi_DN19879_c2_g1, Pdensi_DN20197_c2_g1, Pdensi_DN20349_c0_g1d536683, Pdensi_DN20724_c0_g1d292131, Pdensi_DN20825_c0_g1d292675, Pdensi_DN21624_c0_g2d5…
GO:0031325	5.89243059787817e-07	0.999999773080702	43	724	positive regulation of cellular metabolic process	BP	6.88628722538696e-05	BP positive regulation of cellular metabolic process	Pdensi_DN102537_c0_g1, Pdensi_DN12630_c0_g1d211812, Pdensi_DN13570_c0_g1d340125, Pdensi_DN14863_c0_g1d342967, Pdensi_DN15429_c0_g1, Pdensi_DN15747_c1_g1, Pdensi_DN15886_c1_g3, Pdensi_DN17836_c0_g1, Pdensi_DN18057_c0_g3, Pdensi_DN18434_c0_g1d283766, Pdensi_DN18588_c0_g2, Pdensi_DN18878_c0_g4, Pdensi_DN19588_c0_g6, Pdensi_DN20100_c0_g1d489240, Pdensi_DN20468_c2_g1, Pdensi_DN20468_c2_g3, Pdensi_DN20…
GO:0010262	6.279134121026e-07	1	4	4	somatic embryogenesis	BP	7.26898630180283e-05	BP somatic embryogenesis	Pdensi_DN18878_c0_g4, Pdensi_DN25939_c0_g1d429589, Pdensi_DN37381_c0_g1d240517, Pdensi_DN40249_c1_g1
GO:0009893	6.87972507639272e-07	0.999999745182326	45	783	positive regulation of metabolic process	BP	7.88982302919767e-05	BP positive regulation of metabolic process	Pdensi_DN102537_c0_g1, Pdensi_DN12630_c0_g1d211812, Pdensi_DN13570_c0_g1d340125, Pdensi_DN14863_c0_g1d342967, Pdensi_DN15429_c0_g1, Pdensi_DN15747_c1_g1, Pdensi_DN15886_c1_g3, Pdensi_DN17836_c0_g1, Pdensi_DN18057_c0_g3, Pdensi_DN18434_c0_g1d283766, Pdensi_DN18588_c0_g2, Pdensi_DN18878_c0_g4, Pdensi_DN19588_c0_g6, Pdensi_DN20100_c0_g1d489240, Pdensi_DN20468_c2_g1, Pdensi_DN20468_c2_g3, Pdensi_DN20…
GO:0010048	7.0175045032042e-07	0.999999967891704	7	20	vernalization response	BP	7.97331460729803e-05	BP vernalization response	Pdensi_DN15886_c1_g3, Pdensi_DN20468_c2_g1, Pdensi_DN22225_c3_g3, Pdensi_DN24610_c0_g1, Pdensi_DN25070_c0_g1d226785, Pdensi_DN25687_c1_g1, Pdensi_DN35582_c2_g1
GO:0007131	7.60737793891138e-07	0.999999950372404	8	31	reciprocal meiotic recombination	BP	8.48637588076196e-05	BP reciprocal meiotic recombination	Pdensi_DN11862_c0_g1d336785, Pdensi_DN16333_c0_g1d278592, Pdensi_DN19926_c0_g1, Pdensi_DN22960_c1_g3d303306, Pdensi_DN2969_c0_g1d447479, Pdensi_DN33219_c0_g1d29408, Pdensi_GG_32521_c0_g1, Pdensi_GG_65765_c0_g1
GO:0035825	7.60737793891138e-07	0.999999950372404	8	31	homologous recombination	BP	8.48637588076196e-05	BP homologous recombination	Pdensi_DN11862_c0_g1d336785, Pdensi_DN16333_c0_g1d278592, Pdensi_DN19926_c0_g1, Pdensi_DN22960_c1_g3d303306, Pdensi_DN2969_c0_g1d447479, Pdensi_DN33219_c0_g1d29408, Pdensi_GG_32521_c0_g1, Pdensi_GG_65765_c0_g1
GO:0009909	9.06829894309755e-07	0.99999982608811	16	143	regulation of flower development	BP	0.000100249636334009	BP regulation of flower development	Pdensi_DN12328_c0_g2d459218, Pdensi_DN15886_c1_g3, Pdensi_DN17842_c0_g1, Pdensi_DN18345_c0_g1d403901, Pdensi_DN18878_c0_g4, Pdensi_DN19032_c2_g2, Pdensi_DN19038_c1_g6, Pdensi_DN20468_c2_g1, Pdensi_DN21690_c0_g1d419489, Pdensi_DN22225_c3_g3, Pdensi_DN23219_c1_g1d223835, Pdensi_DN24610_c0_g1, Pdensi_DN25070_c0_g1d226785, Pdensi_DN25687_c1_g1, Pdensi_DN35582_c2_g1, Pdensi_DN6880_c0_g1d450628
GO:0048653	9.55032383744133e-07	0.999999935739389	8	31	anther development	BP	0.000104635735543967	BP anther development	Pdensi_DN10586_c0_g1d209930, Pdensi_DN12630_c0_g1d211812, Pdensi_DN15429_c0_g1, Pdensi_DN21754_c0_g3, Pdensi_DN25233_c0_g1d74016, Pdensi_DN40307_c0_g1, Pdensi_GG_82049_c0_g1, Pdensi_GG_83776_c1_g1
GO:0008061	1.00002974702693e-06	0.999999950947689	7	21	chitin binding	MF	0.000108596150670509	MF chitin binding	Pdensi_DN15221_c0_g5, Pdensi_DN22250_c0_g2d67184, Pdensi_DN37381_c0_g1d240517, Pdensi_DN40249_c1_g1, Pdensi_GG_108346_c0_g1, Pdensi_GG_11174_c0_g1, Pdensi_GG_95185_c0_g1
GO:0050793	1.54563227118283e-06	0.999999398265808	39	664	regulation of developmental process	BP	0.000166372399997232	BP regulation of developmental process	Pdensi_DN10250_c0_g1d386582, Pdensi_DN102537_c0_g1, Pdensi_DN12328_c0_g2d459218, Pdensi_DN12589_c0_g1d176330, Pdensi_DN13570_c0_g1d340125, Pdensi_DN15886_c1_g3, Pdensi_DN16340_c0_g2, Pdensi_DN17842_c0_g1, Pdensi_DN18250_c0_g1d477557, Pdensi_DN18345_c0_g1d403901, Pdensi_DN18878_c0_g4, Pdensi_DN19032_c2_g2, Pdensi_DN19038_c1_g6, Pdensi_DN20468_c2_g1, Pdensi_DN20580_c1_g1, Pdensi_DN21375_c1_g1, Pden…
GO:0009698	1.70942443639985e-06	0.999999573712043	20	214	phenylpropanoid metabolic process	BP	0.000182403019644023	BP phenylpropanoid metabolic process	Pdensi_DN15086_c0_g1d213965, Pdensi_DN15940_c0_g1, Pdensi_DN16142_c1_g1, Pdensi_DN18549_c0_g3d354668, Pdensi_DN19456_c1_g2, Pdensi_DN19717_c0_g2d287888, Pdensi_DN19743_c0_g2, Pdensi_DN19958_c1_g1, Pdensi_DN20631_c0_g1d291641, Pdensi_DN21246_c1_g1d18502, Pdensi_DN21322_c0_g1d294658, Pdensi_DN22089_c2_g2, Pdensi_DN22200_c1_g5, Pdensi_DN25508_c0_g2, Pdensi_DN2938_c0_g1, Pdensi_DN39295_c0_g3, Pdensi_…
GO:0006040	2.20405073673243e-06	0.999999831734145	8	33	amino sugar metabolic process	BP	0.000233154367158997	BP amino sugar metabolic process	Pdensi_DN15221_c0_g5, Pdensi_DN20784_c0_g1, Pdensi_DN22250_c0_g2d67184, Pdensi_DN37381_c0_g1d240517, Pdensi_DN40249_c1_g1, Pdensi_GG_108346_c0_g1, Pdensi_GG_11174_c0_g1, Pdensi_GG_95185_c0_g1
GO:0009751	2.32218785905339e-06	0.999999489735971	17	164	response to salicylic acid	BP	0.000243551856567899	BP response to salicylic acid	Pdensi_DN14922_c0_g2, Pdensi_DN16340_c0_g2, Pdensi_DN18057_c0_g3, Pdensi_DN1833_c0_g1, Pdensi_DN18434_c0_g1d283766, Pdensi_DN19038_c1_g6, Pdensi_DN21067_c1_g1, Pdensi_DN23531_c2_g5, Pdensi_DN23706_c0_g6, Pdensi_DN25673_c0_g1d75219, Pdensi_DN26331_c3_g1, Pdensi_DN33577_c0_g2, Pdensi_DN37478_c2_g10, Pdensi_DN38997_c0_g1d571459, Pdensi_GG_131041_c0_g1, Pdensi_GG_44836_c0_g1, Pdensi_GG_54544_c0_g1
GO:0048046	2.38067942057657e-06	0.999999235285102	27	364	apoplast	CC	0.000247570484490636	CC apoplast	Pdensi_DN12589_c0_g1d176330, Pdensi_DN13283_c0_g1d271643, Pdensi_DN13714_c0_g2d462335, Pdensi_DN14923_c1_g7, Pdensi_DN15752_c1_g2, Pdensi_DN16963_c0_g1d472256, Pdensi_DN17746_c2_g5, Pdensi_DN18549_c0_g3d354668, Pdensi_DN19791_c0_g1d218938, Pdensi_DN20349_c0_g1d536683, Pdensi_DN20631_c0_g1d291641, Pdensi_DN20784_c0_g1, Pdensi_DN21246_c1_g1d18502, Pdensi_DN21375_c1_g1, Pdensi_DN21543_c0_g1d65556, P…
GO:0006022	2.79637023074075e-06	0.999999778236242	8	34	aminoglycan metabolic process	BP	0.000288355118499325	BP aminoglycan metabolic process	Pdensi_DN15221_c0_g5, Pdensi_DN20784_c0_g1, Pdensi_DN22250_c0_g2d67184, Pdensi_DN37381_c0_g1d240517, Pdensi_DN40249_c1_g1, Pdensi_GG_108346_c0_g1, Pdensi_GG_11174_c0_g1, Pdensi_GG_95185_c0_g1
GO:0010817	3.25423098690571e-06	0.999999264362585	17	173	regulation of hormone levels	BP	0.000332772237002667	BP regulation of hormone levels	Pdensi_DN13774_c0_g1d462387, Pdensi_DN15429_c0_g1, Pdensi_DN16107_c1_g1, Pdensi_DN18754_c0_g7, Pdensi_DN19376_c0_g2, Pdensi_DN19522_c1_g3, Pdensi_DN19864_c2_g1, Pdensi_DN20745_c4_g3, Pdensi_DN22010_c1_g1, Pdensi_DN22225_c3_g3, Pdensi_DN23432_c0_g2d129670, Pdensi_DN24610_c0_g1, Pdensi_DN24876_c2_g4, Pdensi_DN2649_c0_g1d99119, Pdensi_DN4139_c0_g1, Pdensi_DN42443_c0_g1d93672, Pdensi_GG_131095_c0_g1
GO:0006073	3.61493413906933e-06	0.99999908856876	19	215	cellular glucan metabolic process	BP	0.000366602122483635	BP cellular glucan metabolic process	Pdensi_DN13283_c0_g1d271643, Pdensi_DN14923_c1_g7, Pdensi_DN16094_c0_g1d346425, Pdensi_DN16441_c0_g1, Pdensi_DN16963_c0_g1d472256, Pdensi_DN19354_c0_g1d60862, Pdensi_DN19533_c0_g1d287290, Pdensi_DN20349_c0_g1d536683, Pdensi_DN20784_c0_g1, Pdensi_DN21624_c0_g2d540410, Pdensi_DN21948_c1_g4, Pdensi_DN21997_c1_g3, Pdensi_DN22600_c0_g1d426096, Pdensi_DN24097_c0_g1d71155, Pdensi_DN24110_c1_g3, Pdensi_D…
GO:0009056	3.72820730944709e-06	0.999998118053255	78	1717	catabolic process	BP	0.000374990425362502	BP catabolic process	Pdensi_DN13659_c0_g1d340477, Pdensi_DN13799_c0_g1d272487, Pdensi_DN14923_c1_g7, Pdensi_DN15086_c0_g1d213965, Pdensi_DN15221_c0_g5, Pdensi_DN15463_c2_g1, Pdensi_DN15752_c1_g2, Pdensi_DN15855_c0_g1d468400, Pdensi_DN15901_c0_g2d346209, Pdensi_DN16142_c1_g1, Pdensi_DN16319_c0_g1d111066, Pdensi_DN16530_c0_g1d10873, Pdensi_DN17066_c0_g1d472641, Pdensi_DN17149_c1_g1, Pdensi_DN17518_c0_g1d474702, Pdensi_…
GO:0044042	4.19124950433064e-06	0.999998931414207	19	217	glucan metabolic process	BP	0.00041813676965562	BP glucan metabolic process	Pdensi_DN13283_c0_g1d271643, Pdensi_DN14923_c1_g7, Pdensi_DN16094_c0_g1d346425, Pdensi_DN16441_c0_g1, Pdensi_DN16963_c0_g1d472256, Pdensi_DN19354_c0_g1d60862, Pdensi_DN19533_c0_g1d287290, Pdensi_DN20349_c0_g1d536683, Pdensi_DN20784_c0_g1, Pdensi_DN21624_c0_g2d540410, Pdensi_DN21948_c1_g4, Pdensi_DN21997_c1_g3, Pdensi_DN22600_c0_g1d426096, Pdensi_DN24097_c0_g1d71155, Pdensi_DN24110_c1_g3, Pdensi_D…
GO:0048831	5.08836915467675e-06	0.999998744026799	18	200	regulation of shoot system development	BP	0.000503543370137407	BP regulation of shoot system development	Pdensi_DN12328_c0_g2d459218, Pdensi_DN15886_c1_g3, Pdensi_DN17842_c0_g1, Pdensi_DN18345_c0_g1d403901, Pdensi_DN18878_c0_g4, Pdensi_DN19032_c2_g2, Pdensi_DN19038_c1_g6, Pdensi_DN20468_c2_g1, Pdensi_DN21690_c0_g1d419489, Pdensi_DN22225_c3_g3, Pdensi_DN23219_c1_g1d223835, Pdensi_DN24610_c0_g1, Pdensi_DN25070_c0_g1d226785, Pdensi_DN25446_c0_g3, Pdensi_DN25687_c1_g1, Pdensi_DN35582_c2_g1, Pdensi_DN380…
GO:1903046	6.2688362113902e-06	0.999998671635896	15	152	meiotic cell cycle process	BP	0.000615399113199753	BP meiotic cell cycle process	Pdensi_DN11862_c0_g1d336785, Pdensi_DN13190_c0_g2, Pdensi_DN16333_c0_g1d278592, Pdensi_DN17929_c0_g1d282500, Pdensi_DN18391_c0_g1d283647, Pdensi_DN19926_c0_g1, Pdensi_DN22960_c1_g3d303306, Pdensi_DN27238_c0_g1d140751, Pdensi_DN2969_c0_g1d447479, Pdensi_DN33219_c0_g1d29408, Pdensi_DN3439_c0_g1d260589, Pdensi_DN7254_c0_g1d207503, Pdensi_GG_152395_c0_g1, Pdensi_GG_32521_c0_g1, Pdensi_GG_65765_c0_g1
GO:0009628	6.54792750223664e-06	0.999996538968063	76	1699	response to abiotic stimulus	BP	0.000637695383967824	BP response to abiotic stimulus	Pdensi_DN10090_c0_g1d4523, Pdensi_DN102537_c0_g1, Pdensi_DN11862_c0_g1d336785, Pdensi_DN13938_c0_g1d178814, Pdensi_DN14380_c0_g1d213249, Pdensi_DN14428_c0_g1d179777, Pdensi_DN14922_c0_g2, Pdensi_DN15141_c0_g1d214053, Pdensi_DN15747_c1_g1, Pdensi_DN15886_c1_g3, Pdensi_DN16319_c0_g1d111066, Pdensi_DN16441_c0_g1, Pdensi_DN17096_c0_g1d112353, Pdensi_DN17735_c0_g1d12535, Pdensi_DN17873_c0_g3, Pdensi_D…
GO:0044763	7.07745466994741e-06	0.999995306186749	185	5163	NA	NA	0.000683838159487596	none	Pdensi_DN102537_c0_g1, Pdensi_DN10586_c0_g1d209930, Pdensi_DN10837_c0_g1d49433, Pdensi_DN12603_c0_g1d105849, Pdensi_DN12629_c0_g1d459686, Pdensi_DN12630_c0_g1d211812, Pdensi_DN13190_c0_g2, Pdensi_DN13774_c0_g1d462387, Pdensi_DN14568_c0_g1, Pdensi_DN14922_c0_g2, Pdensi_DN15086_c0_g1d213965, Pdensi_DN15141_c0_g1d214053, Pdensi_DN15512_c0_g1d214428, Pdensi_DN15747_c1_g1, Pdensi_DN15837_c1_g1, Pdensi…
GO:0019748	7.26181378036584e-06	0.999997769170419	23	296	secondary metabolic process	BP	0.000696169663272416	BP secondary metabolic process	Pdensi_DN15086_c0_g1d213965, Pdensi_DN15855_c0_g1d468400, Pdensi_DN15940_c0_g1, Pdensi_DN16142_c1_g1, Pdensi_DN16319_c0_g1d111066, Pdensi_DN18549_c0_g3d354668, Pdensi_DN19456_c1_g2, Pdensi_DN19717_c0_g2d287888, Pdensi_DN19743_c0_g2, Pdensi_DN19958_c1_g1, Pdensi_DN20631_c0_g1d291641, Pdensi_DN21246_c1_g1d18502, Pdensi_DN21322_c0_g1d294658, Pdensi_DN22089_c2_g2, Pdensi_DN22200_c1_g5, Pdensi_DN25508…
GO:0009699	9.0750413301887e-06	0.999997775298806	17	179	phenylpropanoid biosynthetic process	BP	0.0008632545128895	BP phenylpropanoid biosynthetic process	Pdensi_DN15086_c0_g1d213965, Pdensi_DN15940_c0_g1, Pdensi_DN16142_c1_g1, Pdensi_DN19456_c1_g2, Pdensi_DN19717_c0_g2d287888, Pdensi_DN19743_c0_g2, Pdensi_DN19958_c1_g1, Pdensi_DN21322_c0_g1d294658, Pdensi_DN22089_c2_g2, Pdensi_DN22200_c1_g5, Pdensi_DN25508_c0_g2, Pdensi_DN2938_c0_g1, Pdensi_DN39295_c0_g3, Pdensi_DN5177_c0_g1, Pdensi_DN9611_c0_g1d266034, Pdensi_GG_65695_c0_g1, Pdensi_GG_93227_c0_g1
GO:0009620	1.02498184827565e-05	0.999996875371586	22	295	response to fungus	BP	0.000967504020014654	BP response to fungus	Pdensi_DN13043_c0_g1d460581, Pdensi_DN14603_c0_g1d213535, Pdensi_DN18057_c0_g3, Pdensi_DN18250_c0_g1d477557, Pdensi_DN18434_c0_g1d283766, Pdensi_DN19290_c1_g3, Pdensi_DN19600_c0_g1d485629, Pdensi_DN19811_c0_g1d15904, Pdensi_DN21067_c1_g1, Pdensi_DN21533_c0_g1d363086, Pdensi_DN23432_c0_g2d129670, Pdensi_DN23864_c1_g1d70605, Pdensi_DN24097_c0_g1d71155, Pdensi_DN2649_c0_g1d99119, Pdensi_DN38664_c1_g…
GO:0071669	1.07523597832646e-05	0.999997773031138	14	133	plant-type cell wall organization or biogenesis	BP	0.00100719241908733	BP plant-type cell wall organization or biogenesis	Pdensi_DN12969_c0_g1d51365, Pdensi_DN13714_c0_g2d462335, Pdensi_DN15773_c0_g1d468033, Pdensi_DN16003_c0_g1d346355, Pdensi_DN16094_c0_g1d346425, Pdensi_DN18057_c0_g3, Pdensi_DN18250_c0_g1d477557, Pdensi_DN18434_c0_g1d283766, Pdensi_DN21067_c1_g1, Pdensi_DN21624_c0_g2d540410, Pdensi_DN23606_c1_g2d549348, Pdensi_DN24647_c0_g2, Pdensi_DN38664_c1_g5, Pdensi_GG_18120_c0_g1
GO:0005985	1.10198437556274e-05	0.999998912050564	8	41	sucrose metabolic process	BP	0.00102442805094927	BP sucrose metabolic process	Pdensi_DN16441_c0_g1, Pdensi_DN17743_c0_g1d282049, Pdensi_DN19533_c0_g1d287290, Pdensi_DN21590_c0_g1d65540, Pdensi_DN21948_c1_g4, Pdensi_DN22600_c0_g1d426096, Pdensi_GG_156213_c0_g1, Pdensi_GG_2636_c0_g1
GO:2000241	1.13747582728959e-05	0.999996745195072	20	258	regulation of reproductive process	BP	0.00104947111854666	BP regulation of reproductive process	Pdensi_DN12328_c0_g2d459218, Pdensi_DN15886_c1_g3, Pdensi_DN17842_c0_g1, Pdensi_DN18345_c0_g1d403901, Pdensi_DN18878_c0_g4, Pdensi_DN19032_c2_g2, Pdensi_DN19038_c1_g6, Pdensi_DN20468_c2_g1, Pdensi_DN21690_c0_g1d419489, Pdensi_DN22225_c3_g3, Pdensi_DN23219_c1_g1d223835, Pdensi_DN24610_c0_g1, Pdensi_DN25070_c0_g1d226785, Pdensi_DN25687_c1_g1, Pdensi_DN34641_c1_g2, Pdensi_DN35582_c2_g1, Pdensi_DN688…
GO:0006357	1.22030554612977e-05	0.99999623508907	22	300	regulation of transcription by RNA polymerase II	BP	0.00111749025048944	BP regulation of transcription by RNA polymerase II	Pdensi_DN102537_c0_g1, Pdensi_DN14863_c0_g1d342967, Pdensi_DN15886_c1_g3, Pdensi_DN17836_c0_g1, Pdensi_DN18588_c0_g2, Pdensi_DN18878_c0_g4, Pdensi_DN20100_c0_g1d489240, Pdensi_DN20468_c2_g1, Pdensi_DN20468_c2_g3, Pdensi_DN20551_c2_g1, Pdensi_DN20570_c0_g1, Pdensi_DN21385_c0_g1, Pdensi_DN22225_c3_g3, Pdensi_DN23995_c1_g1, Pdensi_DN24432_c0_g2, Pdensi_DN24610_c0_g1, Pdensi_DN25070_c0_g1d226785, Pde…
GO:0009808	1.41026704196937e-05	0.999997231586903	13	113	lignin metabolic process	BP	0.00128188050903749	BP lignin metabolic process	Pdensi_DN15086_c0_g1d213965, Pdensi_DN15940_c0_g1, Pdensi_DN16142_c1_g1, Pdensi_DN18549_c0_g3d354668, Pdensi_DN19717_c0_g2d287888, Pdensi_DN19743_c0_g2, Pdensi_DN20631_c0_g1d291641, Pdensi_DN21246_c1_g1d18502, Pdensi_DN21322_c0_g1d294658, Pdensi_DN22089_c2_g2, Pdensi_DN25508_c0_g2, Pdensi_DN39295_c0_g3, Pdensi_GG_93227_c0_g1
GO:0009908	1.44172595260886e-05	0.99999613663702	18	221	flower development	BP	0.00130083964444583	BP flower development	Pdensi_DN11554_c0_g1d520300, Pdensi_DN15886_c1_g3, Pdensi_DN17836_c0_g1, Pdensi_DN18588_c0_g2, Pdensi_DN19038_c1_g6, Pdensi_DN20468_c2_g1, Pdensi_DN20468_c2_g3, Pdensi_DN21385_c0_g1, Pdensi_DN21690_c0_g1d419489, Pdensi_DN22225_c3_g3, Pdensi_DN24610_c0_g1, Pdensi_DN25070_c0_g1d226785, Pdensi_DN25687_c1_g1, Pdensi_DN32135_c0_g1d235526, Pdensi_DN35582_c2_g1, Pdensi_DN6746_c0_g1d450456, Pdensi_DN6880…
GO:0044262	1.82553286711536e-05	0.999993544610604	26	393	cellular carbohydrate metabolic process	BP	0.00163511779652355	BP cellular carbohydrate metabolic process	Pdensi_DN13283_c0_g1d271643, Pdensi_DN14923_c1_g7, Pdensi_DN16094_c0_g1d346425, Pdensi_DN16441_c0_g1, Pdensi_DN16963_c0_g1d472256, Pdensi_DN17743_c0_g1d282049, Pdensi_DN19354_c0_g1d60862, Pdensi_DN19533_c0_g1d287290, Pdensi_DN20349_c0_g1d536683, Pdensi_DN20784_c0_g1, Pdensi_DN21024_c2_g3, Pdensi_DN21590_c0_g1d65540, Pdensi_DN21624_c0_g2d540410, Pdensi_DN21948_c1_g4, Pdensi_DN21997_c1_g3, Pdensi_D…
GO:0009739	1.90156492038137e-05	0.999997169704362	10	70	response to gibberellin	BP	0.0016908770389855	BP response to gibberellin	Pdensi_DN12630_c0_g1d211812, Pdensi_DN13806_c0_g1, Pdensi_DN15429_c0_g1, Pdensi_DN15886_c1_g3, Pdensi_DN20468_c2_g1, Pdensi_DN25070_c0_g1d226785, Pdensi_DN25687_c1_g1, Pdensi_DN35582_c2_g1, Pdensi_GG_157679_c0_g1, Pdensi_GG_83776_c1_g1
GO:0005984	2.02983385321663e-05	0.999997353206012	9	59	disaccharide metabolic process	BP	0.00179194900811664	BP disaccharide metabolic process	Pdensi_DN16441_c0_g1, Pdensi_DN17743_c0_g1d282049, Pdensi_DN19533_c0_g1d287290, Pdensi_DN21590_c0_g1d65540, Pdensi_DN21948_c1_g4, Pdensi_DN22600_c0_g1d426096, Pdensi_DN25446_c0_g3, Pdensi_GG_156213_c0_g1, Pdensi_GG_2636_c0_g1
GO:0009311	2.52945135341421e-05	0.999995598172065	11	91	oligosaccharide metabolic process	BP	0.00221706411126756	BP oligosaccharide metabolic process	Pdensi_DN15512_c0_g1d214428, Pdensi_DN16441_c0_g1, Pdensi_DN17743_c0_g1d282049, Pdensi_DN19533_c0_g1d287290, Pdensi_DN20864_c0_g2, Pdensi_DN21590_c0_g1d65540, Pdensi_DN21948_c1_g4, Pdensi_DN22600_c0_g1d426096, Pdensi_DN25446_c0_g3, Pdensi_GG_156213_c0_g1, Pdensi_GG_2636_c0_g1
GO:0044264	2.6134203367717e-05	0.999991776328249	21	288	cellular polysaccharide metabolic process	BP	0.0022744170888316	BP cellular polysaccharide metabolic process	Pdensi_DN13283_c0_g1d271643, Pdensi_DN14923_c1_g7, Pdensi_DN16094_c0_g1d346425, Pdensi_DN16441_c0_g1, Pdensi_DN16963_c0_g1d472256, Pdensi_DN19354_c0_g1d60862, Pdensi_DN19533_c0_g1d287290, Pdensi_DN20349_c0_g1d536683, Pdensi_DN20784_c0_g1, Pdensi_DN21624_c0_g2d540410, Pdensi_DN21948_c1_g4, Pdensi_DN21997_c1_g3, Pdensi_DN22600_c0_g1d426096, Pdensi_DN24097_c0_g1d71155, Pdensi_DN24110_c1_g3, Pdensi_D…
GO:0010077	2.64025572512642e-05	0.99999888597487	5	14	maintenance of inflorescence meristem identity	BP	0.00228159000021312	BP maintenance of inflorescence meristem identity	Pdensi_DN15886_c1_g3, Pdensi_DN20468_c2_g1, Pdensi_DN25070_c0_g1d226785, Pdensi_DN25687_c1_g1, Pdensi_DN35582_c2_g1
GO:0044550	2.96689785981243e-05	0.999991975627169	17	197	secondary metabolite biosynthetic process	BP	0.00254593032431876	BP secondary metabolite biosynthetic process	Pdensi_DN15086_c0_g1d213965, Pdensi_DN15940_c0_g1, Pdensi_DN16142_c1_g1, Pdensi_DN19456_c1_g2, Pdensi_DN19717_c0_g2d287888, Pdensi_DN19743_c0_g2, Pdensi_DN19958_c1_g1, Pdensi_DN21322_c0_g1d294658, Pdensi_DN22089_c2_g2, Pdensi_DN22200_c1_g5, Pdensi_DN25508_c0_g2, Pdensi_DN2938_c0_g1, Pdensi_DN39295_c0_g3, Pdensi_DN5177_c0_g1, Pdensi_DN9611_c0_g1d266034, Pdensi_GG_65695_c0_g1, Pdensi_GG_93227_c0_g1
GO:0033993	3.36133161718394e-05	0.999987386792863	27	426	response to lipid	BP	0.00286436807461556	BP response to lipid	Pdensi_DN12328_c0_g2d459218, Pdensi_DN12630_c0_g1d211812, Pdensi_DN13806_c0_g1, Pdensi_DN15429_c0_g1, Pdensi_DN15886_c1_g3, Pdensi_DN17735_c0_g1d12535, Pdensi_DN17867_c0_g1d530420, Pdensi_DN19376_c0_g2, Pdensi_DN20468_c2_g1, Pdensi_DN22939_c1_g1, Pdensi_DN23531_c2_g5, Pdensi_DN24008_c0_g7, Pdensi_DN24782_c3_g2, Pdensi_DN25070_c0_g1d226785, Pdensi_DN25687_c1_g1, Pdensi_DN25853_c0_g1d139439, Pdensi…
GO:0080110	3.43066283559636e-05	0.999999244667742	4	8	sporopollenin biosynthetic process	BP	0.00290328714866227	BP sporopollenin biosynthetic process	Pdensi_DN10586_c0_g1d209930, Pdensi_DN17158_c0_g2, Pdensi_DN17495_c0_g1, Pdensi_GG_81284_c2_g1
GO:0020037	3.61804465531552e-05	0.999988357620041	21	284	heme binding	MF	0.00304089218940936	MF heme binding	Pdensi_DN10586_c0_g1d209930, Pdensi_DN15086_c0_g1d213965, Pdensi_DN15463_c2_g1, Pdensi_DN15901_c0_g2d346209, Pdensi_DN16142_c1_g1, Pdensi_DN19376_c0_g2, Pdensi_DN19627_c0_g3, Pdensi_DN19717_c0_g2d287888, Pdensi_DN19864_c2_g1, Pdensi_DN22010_c1_g1, Pdensi_DN23148_c0_g6, Pdensi_DN23745_c0_g4, Pdensi_DN25088_c0_g1d428808, Pdensi_DN26695_c0_g4, Pdensi_DN2938_c0_g1, Pdensi_DN39032_c1_g1, Pdensi_DN9378…
GO:0009938	3.68687092622226e-05	0.999998290484191	5	15	negative regulation of gibberellic acid mediated signaling pathway	BP	0.00307765939698458	BP negative regulation of gibberellic acid mediated signaling pathway	Pdensi_DN13989_c0_g2, Pdensi_DN15429_c0_g1, Pdensi_DN17135_c0_g2, Pdensi_DN20512_c0_g1d291173, Pdensi_DN25280_c2_g1
GO:0030198	4.4748710704102e-05	0.9999944738778	8	51	extracellular matrix organization	BP	0.00371021235844619	BP extracellular matrix organization	Pdensi_DN10586_c0_g1d209930, Pdensi_DN16094_c0_g1d346425, Pdensi_DN17158_c0_g2, Pdensi_DN20825_c0_g1d292675, Pdensi_DN21624_c0_g2d540410, Pdensi_GG_113712_c3_g1, Pdensi_GG_81284_c2_g1, Pdensi_GG_93610_c0_g1
GO:0043062	4.99664001476175e-05	0.999993719094587	8	52	extracellular structure organization	BP	0.00411501809537862	BP extracellular structure organization	Pdensi_DN10586_c0_g1d209930, Pdensi_DN16094_c0_g1d346425, Pdensi_DN17158_c0_g2, Pdensi_DN20825_c0_g1d292675, Pdensi_DN21624_c0_g2d540410, Pdensi_GG_113712_c3_g1, Pdensi_GG_81284_c2_g1, Pdensi_GG_93610_c0_g1
GO:0010074	5.0853887619662e-05	0.999993591289461	8	52	maintenance of meristem identity	BP	0.00416018703320582	BP maintenance of meristem identity	Pdensi_DN15886_c1_g3, Pdensi_DN20468_c2_g1, Pdensi_DN22225_c3_g3, Pdensi_DN23281_c0_g1d427175, Pdensi_DN24610_c0_g1, Pdensi_DN25070_c0_g1d226785, Pdensi_DN25687_c1_g1, Pdensi_DN35582_c2_g1
GO:0045490	5.17702272468188e-05	0.999992330296455	9	63	pectin catabolic process	BP	0.00420710237447493	BP pectin catabolic process	Pdensi_DN19879_c2_g1, Pdensi_DN20256_c1_g2, Pdensi_DN20724_c0_g1d292131, Pdensi_DN21896_c0_g1d221829, Pdensi_DN40101_c2_g6, Pdensi_DN7034_c0_g1d263187, Pdensi_DN9145_c0_g1d3908, Pdensi_GG_129723_c2_g1, Pdensi_GG_339_c1_g1
GO:0042546	5.48414590101009e-05	0.999987599257589	13	132	cell wall biogenesis	BP	0.00442736541784834	BP cell wall biogenesis	Pdensi_DN12969_c0_g1d51365, Pdensi_DN13283_c0_g1d271643, Pdensi_DN14923_c1_g7, Pdensi_DN16094_c0_g1d346425, Pdensi_DN16963_c0_g1d472256, Pdensi_DN18057_c0_g3, Pdensi_DN18434_c0_g1d283766, Pdensi_DN20349_c0_g1d536683, Pdensi_DN21067_c1_g1, Pdensi_DN21624_c0_g2d540410, Pdensi_DN23606_c1_g2d549348, Pdensi_DN24110_c1_g3, Pdensi_DN38664_c1_g5
GO:1901575	5.83471660385155e-05	0.999967149759192	67	1534	organic substance catabolic process	BP	0.0046795952578995	BP organic substance catabolic process	Pdensi_DN13659_c0_g1d340477, Pdensi_DN13799_c0_g1d272487, Pdensi_DN15221_c0_g5, Pdensi_DN15752_c1_g2, Pdensi_DN16530_c0_g1d10873, Pdensi_DN17066_c0_g1d472641, Pdensi_DN17149_c1_g1, Pdensi_DN17518_c0_g1d474702, Pdensi_DN18117_c0_g1d216785, Pdensi_DN18118_c2_g4, Pdensi_DN18549_c0_g3d354668, Pdensi_DN18878_c0_g4, Pdensi_DN19354_c0_g1d60862, Pdensi_DN19556_c0_g5, Pdensi_DN19598_c1_g1, Pdensi_DN19693_…
GO:0071555	5.96323866536906e-05	0.999977307455879	26	416	cell wall organization	BP	0.00475161699108726	BP cell wall organization	Pdensi_DN13714_c0_g2d462335, Pdensi_DN14923_c1_g7, Pdensi_DN15773_c0_g1d468033, Pdensi_DN16003_c0_g1d346355, Pdensi_DN16094_c0_g1d346425, Pdensi_DN18250_c0_g1d477557, Pdensi_DN19354_c0_g1d60862, Pdensi_DN19879_c2_g1, Pdensi_DN20197_c2_g1, Pdensi_DN20349_c0_g1d536683, Pdensi_DN20724_c0_g1d292131, Pdensi_DN21624_c0_g2d540410, Pdensi_DN23253_c0_g1d129038, Pdensi_DN24110_c1_g3, Pdensi_DN24647_c0_g2, …
GO:0048522	6.020218628756e-05	0.999969365365521	49	1045	positive regulation of cellular process	BP	0.00476607114796548	BP positive regulation of cellular process	Pdensi_DN102537_c0_g1, Pdensi_DN12630_c0_g1d211812, Pdensi_DN13570_c0_g1d340125, Pdensi_DN14863_c0_g1d342967, Pdensi_DN15429_c0_g1, Pdensi_DN15747_c1_g1, Pdensi_DN15886_c1_g3, Pdensi_DN16340_c0_g2, Pdensi_DN17412_c0_g1, Pdensi_DN17836_c0_g1, Pdensi_DN18057_c0_g3, Pdensi_DN18434_c0_g1d283766, Pdensi_DN18588_c0_g2, Pdensi_DN18754_c0_g7, Pdensi_DN18878_c0_g4, Pdensi_DN19588_c0_g6, Pdensi_DN19635_c0_…
GO:0050832	6.36513729010515e-05	0.99998160936044	17	218	defense response to fungus	BP	0.00500683331326156	BP defense response to fungus	Pdensi_DN13043_c0_g1d460581, Pdensi_DN14603_c0_g1d213535, Pdensi_DN18057_c0_g3, Pdensi_DN18250_c0_g1d477557, Pdensi_DN18434_c0_g1d283766, Pdensi_DN19290_c1_g3, Pdensi_DN19600_c0_g1d485629, Pdensi_DN19811_c0_g1d15904, Pdensi_DN21067_c1_g1, Pdensi_DN23864_c1_g1d70605, Pdensi_DN38664_c1_g5, Pdensi_DN43601_c0_g1d37416, Pdensi_DN7917_c0_g1d451819, Pdensi_DN9997_c0_g1d48746, Pdensi_GG_34785_c0_g1, Pden…
GO:0048518	6.58316912364075e-05	0.999964581914596	57	1282	positive regulation of biological process	BP	0.00512735952150643	BP positive regulation of biological process	Pdensi_DN102537_c0_g1, Pdensi_DN12630_c0_g1d211812, Pdensi_DN13570_c0_g1d340125, Pdensi_DN14863_c0_g1d342967, Pdensi_DN15429_c0_g1, Pdensi_DN15747_c1_g1, Pdensi_DN15886_c1_g3, Pdensi_DN16340_c0_g2, Pdensi_DN16431_c0_g1d527718, Pdensi_DN16644_c6_g6, Pdensi_DN17412_c0_g1, Pdensi_DN17836_c0_g1, Pdensi_DN18057_c0_g3, Pdensi_DN18434_c0_g1d283766, Pdensi_DN18588_c0_g2, Pdensi_DN18754_c0_g7, Pdensi_DN18…
GO:0016157	6.60192978891709e-05	0.999996405591771	5	17	sucrose synthase activity	MF	0.00512735952150643	MF sucrose synthase activity	Pdensi_DN16441_c0_g1, Pdensi_DN17743_c0_g1d282049, Pdensi_DN22600_c0_g1d426096, Pdensi_GG_156213_c0_g1, Pdensi_GG_2636_c0_g1
GO:0048281	6.82294284119996e-05	0.999998063330588	4	9	inflorescence morphogenesis	BP	0.00526568123297892	BP inflorescence morphogenesis	Pdensi_DN18250_c0_g1d477557, Pdensi_DN23432_c0_g2d129670, Pdensi_DN25070_c0_g1d22838, Pdensi_DN2649_c0_g1d99119
GO:0001871	7.82695204911273e-05	0.999989464131302	8	54	pattern binding	MF	0.00596549867047592	MF pattern binding	Pdensi_DN15221_c0_g5, Pdensi_DN20784_c0_g1, Pdensi_DN22250_c0_g2d67184, Pdensi_DN37381_c0_g1d240517, Pdensi_DN40249_c1_g1, Pdensi_GG_108346_c0_g1, Pdensi_GG_11174_c0_g1, Pdensi_GG_95185_c0_g1
GO:0030247	7.82695204911273e-05	0.999989464131302	8	54	polysaccharide binding	MF	0.00596549867047592	MF polysaccharide binding	Pdensi_DN15221_c0_g5, Pdensi_DN20784_c0_g1, Pdensi_DN22250_c0_g2d67184, Pdensi_DN37381_c0_g1d240517, Pdensi_DN40249_c1_g1, Pdensi_GG_108346_c0_g1, Pdensi_GG_11174_c0_g1, Pdensi_GG_95185_c0_g1
GO:0009605	8.07271477713732e-05	0.999955190316986	61	1398	response to external stimulus	BP	0.00611483228581803	BP response to external stimulus	Pdensi_DN10090_c0_g1d4523, Pdensi_DN11970_c0_g1d5850, Pdensi_DN13043_c0_g1d460581, Pdensi_DN14603_c0_g1d213535, Pdensi_DN14922_c0_g2, Pdensi_DN15747_c1_g1, Pdensi_DN15752_c1_g2, Pdensi_DN16319_c0_g1d111066, Pdensi_DN16530_c0_g1d10873, Pdensi_DN16644_c6_g6, Pdensi_DN17873_c0_g3, Pdensi_DN18057_c0_g3, Pdensi_DN18250_c0_g1d477557, Pdensi_DN18434_c0_g1d283766, Pdensi_DN19000_c0_g1d406312, Pdensi_DN19…
GO:0005575	8.29452796775218e-05	0.999933695239755	498	16307	cellular_component	CC	0.00624430384615258	CC cellular_component	Pdensi_DN10160_c0_g1d209635, Pdensi_DN10250_c0_g1d386582, Pdensi_DN102537_c0_g1, Pdensi_DN10586_c0_g1d209930, Pdensi_DN10837_c0_g1d49433, Pdensi_DN11481_c0_g1, Pdensi_DN11554_c0_g1d520300, Pdensi_DN11862_c0_g1d336785, Pdensi_DN11970_c0_g1d5850, Pdensi_DN12328_c0_g2d459218, Pdensi_DN12589_c0_g1d176330, Pdensi_DN12603_c0_g1d105849, Pdensi_DN12629_c0_g1d459686, Pdensi_DN12630_c0_g1d211812, Pdensi_DN…
GO:0003674	8.48325793621319e-05	0.999932026342359	514	16866	molecular_function	MF	0.0063474425692239	MF molecular_function	Pdensi_DN10160_c0_g1d209635, Pdensi_DN10250_c0_g1d386582, Pdensi_DN102537_c0_g1, Pdensi_DN10586_c0_g1d209930, Pdensi_DN10837_c0_g1d49433, Pdensi_DN11481_c0_g1, Pdensi_DN11554_c0_g1d520300, Pdensi_DN11862_c0_g1d336785, Pdensi_DN11980_c0_g1d520706, Pdensi_DN12089_c0_g1, Pdensi_DN12328_c0_g2d459218, Pdensi_DN12589_c0_g1d176330, Pdensi_DN12603_c0_g1d105849, Pdensi_DN12630_c0_g1d211812, Pdensi_DN12696…
GO:0016602	8.73937673522323e-05	0.999999372337209	3	4	CCAAT-binding factor complex	CC	0.00649944799502571	CC CCAAT-binding factor complex	Pdensi_DN13570_c0_g1d340125, Pdensi_DN25939_c0_g1d429589, Pdensi_DN34641_c1_g2
GO:0021700	9.54814454089356e-05	0.999984488803436	9	73	developmental maturation	BP	0.00705814949766897	BP developmental maturation	Pdensi_DN16441_c0_g1, Pdensi_DN17197_c0_g1d56823, Pdensi_DN22600_c0_g1d426096, Pdensi_DN32328_c0_g2, Pdensi_DN7241_c0_g2d383895, Pdensi_GG_113712_c3_g1, Pdensi_GG_122874_c0_g1, Pdensi_GG_16375_c0_g1, Pdensi_GG_2636_c0_g1
GO:0040008	0.000109846190377079	0.999961610860529	21	317	regulation of growth	BP	0.00807139282704872	BP regulation of growth	Pdensi_DN10250_c0_g1d386582, Pdensi_DN102537_c0_g1, Pdensi_DN12630_c0_g1d211812, Pdensi_DN18250_c0_g1d477557, Pdensi_DN19112_c1_g1d285936, Pdensi_DN19376_c0_g2, Pdensi_DN20580_c1_g1, Pdensi_DN22225_c3_g3, Pdensi_DN23531_c2_g5, Pdensi_DN24610_c0_g1, Pdensi_DN26331_c3_g1, Pdensi_DN26900_c3_g1, Pdensi_DN40231_c0_g1, Pdensi_DN5005_c0_g1, Pdensi_DN8091_c0_g2d102037, Pdensi_DN9008_c0_g1d385168, Pdensi_…
GO:0090698	0.000110544379263262	0.999981670246105	9	74	post-embryonic plant morphogenesis	BP	0.00807434570202074	BP post-embryonic plant morphogenesis	Pdensi_DN12630_c0_g1d211812, Pdensi_DN13938_c0_g1d178814, Pdensi_DN18250_c0_g1d477557, Pdensi_DN22243_c1_g3, Pdensi_DN23432_c0_g2d129670, Pdensi_DN25070_c0_g1d22838, Pdensi_DN2649_c0_g1d99119, Pdensi_DN41846_c0_g1d93086, Pdensi_GG_83776_c1_g1
GO:0009809	0.000131834904011061	0.999974820321667	10	86	lignin biosynthetic process	BP	0.00957246217230609	BP lignin biosynthetic process	Pdensi_DN15086_c0_g1d213965, Pdensi_DN15940_c0_g1, Pdensi_DN16142_c1_g1, Pdensi_DN19717_c0_g2d287888, Pdensi_DN19743_c0_g2, Pdensi_DN21322_c0_g1d294658, Pdensi_DN22089_c2_g2, Pdensi_DN25508_c0_g2, Pdensi_DN39295_c0_g3, Pdensi_GG_93227_c0_g1
GO:0016684	0.000135517781439547	0.9999686923107	12	123	oxidoreductase activity, acting on peroxide as acceptor	MF	0.00978199232967462	MF oxidoreductase activity, acting on peroxide as acceptor	Pdensi_DN15086_c0_g1d213965, Pdensi_DN15463_c2_g1, Pdensi_DN15901_c0_g2d346209, Pdensi_DN16142_c1_g1, Pdensi_DN16319_c0_g1d111066, Pdensi_DN18878_c0_g4, Pdensi_DN19717_c0_g2d287888, Pdensi_DN23148_c0_g6, Pdensi_DN26695_c0_g4, Pdensi_DN38467_c1_g1, Pdensi_DN39032_c1_g1, Pdensi_GG_4186_c0_g1
GO:0044421	0.000162475220387336	0.999958781970099	13	148	extracellular region part	CC	0.0116592598208947	CC extracellular region part	Pdensi_DN17412_c0_g1, Pdensi_DN17746_c2_g5, Pdensi_DN19282_c0_g1d14910, Pdensi_DN19290_c1_g3, Pdensi_DN19600_c0_g1d485629, Pdensi_DN19811_c0_g1d15904, Pdensi_DN22169_c0_g1d125273, Pdensi_DN23864_c1_g1d70605, Pdensi_DN40307_c0_g1, Pdensi_GG_115732_c0_g1, Pdensi_GG_64451_c0_g1, Pdensi_GG_93610_c0_g1, Pdensi_GG_95185_c0_g1
GO:0005982	0.000167743654010537	0.999974461465539	8	62	starch metabolic process	BP	0.011967339409089	BP starch metabolic process	Pdensi_DN16441_c0_g1, Pdensi_DN19533_c0_g1d287290, Pdensi_DN21948_c1_g4, Pdensi_DN21997_c1_g3, Pdensi_DN22600_c0_g1d426096, Pdensi_DN24097_c0_g1d71155, Pdensi_DN25446_c0_g3, Pdensi_GG_2636_c0_g1
GO:0030570	0.000177601152975282	0.999987569938345	5	20	pectate lyase activity	MF	0.0125973627061253	MF pectate lyase activity	Pdensi_DN20256_c1_g2, Pdensi_DN21896_c0_g1d221829, Pdensi_DN40101_c2_g6, Pdensi_DN9145_c0_g1d3908, Pdensi_GG_129723_c2_g1
GO:0046906	0.000189772074251581	0.999930937546982	21	319	tetrapyrrole binding	MF	0.0133832938111561	MF tetrapyrrole binding	Pdensi_DN10586_c0_g1d209930, Pdensi_DN15086_c0_g1d213965, Pdensi_DN15463_c2_g1, Pdensi_DN15901_c0_g2d346209, Pdensi_DN16142_c1_g1, Pdensi_DN19376_c0_g2, Pdensi_DN19627_c0_g3, Pdensi_DN19717_c0_g2d287888, Pdensi_DN19864_c2_g1, Pdensi_DN22010_c1_g1, Pdensi_DN23148_c0_g6, Pdensi_DN23745_c0_g4, Pdensi_DN25088_c0_g1d428808, Pdensi_DN26695_c0_g4, Pdensi_DN2938_c0_g1, Pdensi_DN39032_c1_g1, Pdensi_DN9378…
GO:0019827	0.000207507719636644	0.999967283034729	8	65	stem cell population maintenance	BP	0.0142039724748465	BP stem cell population maintenance	Pdensi_DN15886_c1_g3, Pdensi_DN20468_c2_g1, Pdensi_DN22225_c3_g3, Pdensi_DN23281_c0_g1d427175, Pdensi_DN24610_c0_g1, Pdensi_DN25070_c0_g1d226785, Pdensi_DN25687_c1_g1, Pdensi_DN35582_c2_g1
GO:0098727	0.000207507719636644	0.999967283034729	8	65	maintenance of cell number	BP	0.0142039724748465	BP maintenance of cell number	Pdensi_DN15886_c1_g3, Pdensi_DN20468_c2_g1, Pdensi_DN22225_c3_g3, Pdensi_DN23281_c0_g1d427175, Pdensi_DN24610_c0_g1, Pdensi_DN25070_c0_g1d226785, Pdensi_DN25687_c1_g1, Pdensi_DN35582_c2_g1
GO:0006253	0.000211826824455783	0.999996971845132	3	5	dCTP catabolic process	BP	0.0142039724748465	BP dCTP catabolic process	Pdensi_DN16530_c0_g1d10873, Pdensi_DN19693_c0_g1d409066, Pdensi_DN21266_c0_g1d221055
GO:0019103	0.000211826824455783	0.999996971845132	3	5	pyrimidine nucleotide binding	MF	0.0142039724748465	MF pyrimidine nucleotide binding	Pdensi_DN16530_c0_g1d10873, Pdensi_DN19693_c0_g1d409066, Pdensi_DN21266_c0_g1d221055
GO:0032552	0.000211826824455783	0.999996971845132	3	5	deoxyribonucleotide binding	MF	0.0142039724748465	MF deoxyribonucleotide binding	Pdensi_DN16530_c0_g1d10873, Pdensi_DN19693_c0_g1d409066, Pdensi_DN21266_c0_g1d221055
GO:0032556	0.000211826824455783	0.999996971845132	3	5	pyrimidine deoxyribonucleotide binding	MF	0.0142039724748465	MF pyrimidine deoxyribonucleotide binding	Pdensi_DN16530_c0_g1d10873, Pdensi_DN19693_c0_g1d409066, Pdensi_DN21266_c0_g1d221055
GO:0042262	0.000211826824455783	0.999996971845132	3	5	DNA protection	BP	0.0142039724748465	BP DNA protection	Pdensi_DN16530_c0_g1d10873, Pdensi_DN19693_c0_g1d409066, Pdensi_DN21266_c0_g1d221055
GO:0046065	0.000211826824455783	0.999996971845132	3	5	dCTP metabolic process	BP	0.0142039724748465	BP dCTP metabolic process	Pdensi_DN16530_c0_g1d10873, Pdensi_DN19693_c0_g1d409066, Pdensi_DN21266_c0_g1d221055
GO:0047840	0.000211826824455783	0.999996971845132	3	5	dCTP diphosphatase activity	MF	0.0142039724748465	MF dCTP diphosphatase activity	Pdensi_DN16530_c0_g1d10873, Pdensi_DN19693_c0_g1d409066, Pdensi_DN21266_c0_g1d221055
GO:2000652	0.000240315806719908	0.999989238925546	4	12	regulation of secondary cell wall biogenesis	BP	0.0160267133927173	BP regulation of secondary cell wall biogenesis	Pdensi_DN18057_c0_g3, Pdensi_DN18434_c0_g1d283766, Pdensi_DN19600_c1_g1, Pdensi_DN21067_c1_g1
GO:0022857	0.000246659585681274	0.999869151623199	46	1004	transmembrane transporter activity	MF	0.016360863653486	MF transmembrane transporter activity	Pdensi_DN13334_c0_g1, Pdensi_DN14157_c0_g2, Pdensi_DN14253_c0_g1d179269, Pdensi_DN14428_c0_g1d179777, Pdensi_DN15917_c0_g1d397096, Pdensi_DN16107_c1_g1, Pdensi_DN17251_c0_g1d215968, Pdensi_DN17251_c1_g2, Pdensi_DN17412_c0_g1, Pdensi_DN17464_c0_g1d529765, Pdensi_DN17735_c0_g1d12535, Pdensi_DN17735_c0_g2, Pdensi_DN18001_c1_g4, Pdensi_DN18320_c0_g1d478187, Pdensi_DN18710_c1_g1, Pdensi_DN18818_c2_g2,…
GO:0005615	0.000253821697491107	0.9999470746646	10	95	extracellular space	CC	0.016745408870502	CC extracellular space	Pdensi_DN17412_c0_g1, Pdensi_DN17746_c2_g5, Pdensi_DN19282_c0_g1d14910, Pdensi_DN19290_c1_g3, Pdensi_DN19600_c0_g1d485629, Pdensi_DN19811_c0_g1d15904, Pdensi_DN23864_c1_g1d70605, Pdensi_GG_115732_c0_g1, Pdensi_GG_64451_c0_g1, Pdensi_GG_95185_c0_g1
GO:0009664	0.000265783519178287	0.999956613481992	8	63	plant-type cell wall organization	BP	0.0174407998066137	BP plant-type cell wall organization	Pdensi_DN13714_c0_g2d462335, Pdensi_DN15773_c0_g1d468033, Pdensi_DN16003_c0_g1d346355, Pdensi_DN16094_c0_g1d346425, Pdensi_DN18250_c0_g1d477557, Pdensi_DN21624_c0_g2d540410, Pdensi_DN24647_c0_g2, Pdensi_GG_18120_c0_g1
GO:2000280	0.000287983775833257	0.999952366823225	8	64	regulation of root development	BP	0.0187970686874995	BP regulation of root development	Pdensi_DN12589_c0_g1d176330, Pdensi_DN16340_c0_g2, Pdensi_DN22225_c3_g3, Pdensi_DN23531_c2_g5, Pdensi_DN24610_c0_g1, Pdensi_DN26331_c3_g1, Pdensi_DN26900_c3_g1, Pdensi_DN9493_c0_g1d453754
GO:0016837	0.000290141661998864	0.999976983352809	5	22	carbon-oxygen lyase activity, acting on polysaccharides	MF	0.0188377160549633	MF carbon-oxygen lyase activity, acting on polysaccharides	Pdensi_DN20256_c1_g2, Pdensi_DN21896_c0_g1d221829, Pdensi_DN40101_c2_g6, Pdensi_DN9145_c0_g1d3908, Pdensi_GG_129723_c2_g1
GO:0006952	0.000306348017196733	0.999815188123335	68	1676	defense response	BP	0.0197852448369532	BP defense response	Pdensi_DN102537_c0_g1, Pdensi_DN11970_c0_g1d5850, Pdensi_DN13043_c0_g1d460581, Pdensi_DN13714_c0_g2d462335, Pdensi_DN13799_c0_g1d272487, Pdensi_DN14603_c0_g1d213535, Pdensi_DN14922_c0_g2, Pdensi_DN15221_c0_g5, Pdensi_DN15459_c0_g1, Pdensi_DN15752_c1_g2, Pdensi_DN16299_c0_g2, Pdensi_DN16431_c0_g1d527718, Pdensi_DN16644_c6_g6, Pdensi_DN16881_c0_g1, Pdensi_DN18057_c0_g3, Pdensi_DN18250_c0_g1d477557,…
GO:0010584	0.000314977377253217	0.999964546546106	6	36	pollen exine formation	BP	0.0202360596663572	BP pollen exine formation	Pdensi_DN10586_c0_g1d209930, Pdensi_DN17158_c0_g2, Pdensi_DN20825_c0_g1d292675, Pdensi_GG_113712_c3_g1, Pdensi_GG_81284_c2_g1, Pdensi_GG_93610_c0_g1
GO:0044710	0.000371878645202275	0.999739310595297	132	3688	NA	NA	0.0237673065379017	none	Pdensi_DN10586_c0_g1d209930, Pdensi_DN12089_c0_g1, Pdensi_DN12935_c0_g1d390848, Pdensi_DN13659_c0_g1d340477, Pdensi_DN14047_c0_g1d7924, Pdensi_DN15086_c0_g1d213965, Pdensi_DN15463_c2_g1, Pdensi_DN15512_c0_g1d214428, Pdensi_DN15855_c0_g1d468400, Pdensi_DN15901_c0_g2d346209, Pdensi_DN15940_c0_g1, Pdensi_DN16094_c0_g1d346425, Pdensi_DN16142_c1_g1, Pdensi_DN16319_c0_g1d111066, Pdensi_DN16431_c0_g1d52…
GO:1901348	0.000390460388038962	0.999991812813245	3	6	positive regulation of secondary cell wall biogenesis	BP	0.0246976258846706	BP positive regulation of secondary cell wall biogenesis	Pdensi_DN18057_c0_g3, Pdensi_DN18434_c0_g1d283766, Pdensi_DN21067_c1_g1
GO:1903340	0.000390460388038962	0.999991812813245	3	6	positive regulation of cell wall organization or biogenesis	BP	0.0246976258846706	BP positive regulation of cell wall organization or biogenesis	Pdensi_DN18057_c0_g3, Pdensi_DN18434_c0_g1d283766, Pdensi_DN21067_c1_g1
GO:0009835	0.000411566228226916	0.999977748012351	4	14	fruit ripening	BP	0.0258991240337051	BP fruit ripening	Pdensi_DN17197_c0_g1d56823, Pdensi_DN7241_c0_g2d383895, Pdensi_GG_122874_c0_g1, Pdensi_GG_16375_c0_g1
GO:0010336	0.000418608145036975	0.999977264241335	4	14	gibberellic acid homeostasis	BP	0.0262078599374935	BP gibberellic acid homeostasis	Pdensi_DN13989_c0_g2, Pdensi_DN17135_c0_g2, Pdensi_DN20512_c0_g1d291173, Pdensi_DN25280_c2_g1
GO:0007154	0.000449579833549411	0.999872596072481	13	165	cell communication	BP	0.0280040311547453	BP cell communication	Pdensi_DN10090_c0_g1d4523, Pdensi_DN16319_c0_g1d111066, Pdensi_DN16530_c0_g1d10873, Pdensi_DN17873_c0_g3, Pdensi_DN19256_c0_g1d14827, Pdensi_DN19693_c0_g1d409066, Pdensi_DN21087_c1_g1, Pdensi_DN21266_c0_g1d221055, Pdensi_DN21746_c0_g1d541054, Pdensi_DN22119_c0_g4, Pdensi_DN36279_c1_g2, Pdensi_DN36919_c0_g1d88630, Pdensi_GG_73180_c0_g1
GO:0009740	0.000467543187219206	0.999928955041384	7	54	gibberellic acid mediated signaling pathway	BP	0.0289758709614489	BP gibberellic acid mediated signaling pathway	Pdensi_DN12630_c0_g1d211812, Pdensi_DN15429_c0_g1, Pdensi_DN19201_c0_g1d286338, Pdensi_DN34641_c1_g2, Pdensi_DN8312_c0_g1d264528, Pdensi_GG_41038_c0_g1, Pdensi_GG_83776_c1_g1
GO:0009937	0.000482600939567754	0.999956036254601	5	26	regulation of gibberellic acid mediated signaling pathway	BP	0.0297587745197785	BP regulation of gibberellic acid mediated signaling pathway	Pdensi_DN13989_c0_g2, Pdensi_DN15429_c0_g1, Pdensi_DN17135_c0_g2, Pdensi_DN20512_c0_g1d291173, Pdensi_DN25280_c2_g1
GO:0045488	0.000502850144117491	0.999864834388701	12	142	pectin metabolic process	BP	0.0308523705923287	BP pectin metabolic process	Pdensi_DN16003_c0_g1d346355, Pdensi_DN19879_c2_g1, Pdensi_DN20256_c1_g2, Pdensi_DN20724_c0_g1d292131, Pdensi_DN21896_c0_g1d221829, Pdensi_DN23253_c0_g1d129038, Pdensi_DN40101_c2_g6, Pdensi_DN7034_c0_g1d263187, Pdensi_DN9145_c0_g1d3908, Pdensi_GG_129723_c2_g1, Pdensi_GG_339_c1_g1, Pdensi_GG_65695_c0_g1
GO:0009832	0.000514551439841984	0.999906356855442	8	72	plant-type cell wall biogenesis	BP	0.0314132374044825	BP plant-type cell wall biogenesis	Pdensi_DN12969_c0_g1d51365, Pdensi_DN16094_c0_g1d346425, Pdensi_DN18057_c0_g3, Pdensi_DN18434_c0_g1d283766, Pdensi_DN21067_c1_g1, Pdensi_DN21624_c0_g2d540410, Pdensi_DN23606_c1_g2d549348, Pdensi_DN38664_c1_g5
GO:0005215	0.00055456684737704	0.999687879797188	49	1138	transporter activity	MF	0.033627782843433	MF transporter activity	Pdensi_DN11554_c0_g1d520300, Pdensi_DN13334_c0_g1, Pdensi_DN14157_c0_g2, Pdensi_DN14253_c0_g1d179269, Pdensi_DN14428_c0_g1d179777, Pdensi_DN15917_c0_g1d397096, Pdensi_DN16107_c1_g1, Pdensi_DN17251_c0_g1d215968, Pdensi_DN17251_c1_g2, Pdensi_DN17412_c0_g1, Pdensi_DN17464_c0_g1d529765, Pdensi_DN17735_c0_g1d12535, Pdensi_DN17735_c0_g2, Pdensi_DN18001_c1_g4, Pdensi_DN18320_c0_g1d478187, Pdensi_DN18710…
GO:0010393	0.000556306732720796	0.999848658936965	12	144	galacturonan metabolic process	BP	0.033627782843433	BP galacturonan metabolic process	Pdensi_DN16003_c0_g1d346355, Pdensi_DN19879_c2_g1, Pdensi_DN20256_c1_g2, Pdensi_DN20724_c0_g1d292131, Pdensi_DN21896_c0_g1d221829, Pdensi_DN23253_c0_g1d129038, Pdensi_DN40101_c2_g6, Pdensi_DN7034_c0_g1d263187, Pdensi_DN9145_c0_g1d3908, Pdensi_GG_129723_c2_g1, Pdensi_GG_339_c1_g1, Pdensi_GG_65695_c0_g1
GO:0003824	0.000565392903037819	0.999553189376199	301	9548	catalytic activity	MF	0.0340094917312602	MF catalytic activity	Pdensi_DN10250_c0_g1d386582, Pdensi_DN102537_c0_g1, Pdensi_DN10586_c0_g1d209930, Pdensi_DN11481_c0_g1, Pdensi_DN11980_c0_g1d520706, Pdensi_DN12089_c0_g1, Pdensi_DN12696_c1_g3, Pdensi_DN12935_c0_g1d390848, Pdensi_DN13283_c0_g1d271643, Pdensi_DN13326_c0_g1, Pdensi_DN13443_c0_g1d522706, Pdensi_DN13659_c0_g1d340477, Pdensi_DN13714_c0_g2d462335, Pdensi_DN13774_c0_g1d462387, Pdensi_DN13799_c0_g1d272487…
GO:0009607	0.000577503183850695	0.999674354002205	49	1140	response to biotic stimulus	BP	0.0345684954586921	BP response to biotic stimulus	Pdensi_DN11970_c0_g1d5850, Pdensi_DN13043_c0_g1d460581, Pdensi_DN14603_c0_g1d213535, Pdensi_DN14922_c0_g2, Pdensi_DN15459_c0_g1, Pdensi_DN15747_c1_g1, Pdensi_DN15752_c1_g2, Pdensi_DN16299_c0_g2, Pdensi_DN16644_c6_g6, Pdensi_DN18057_c0_g3, Pdensi_DN18250_c0_g1d477557, Pdensi_DN18434_c0_g1d283766, Pdensi_DN19000_c0_g1d406312, Pdensi_DN19290_c1_g3, Pdensi_DN19600_c0_g1d485629, Pdensi_DN19811_c0_g1d1…
GO:0010476	0.000582345584219889	0.99990791080047	7	56	gibberellin mediated signaling pathway	BP	0.0346891391454479	BP gibberellin mediated signaling pathway	Pdensi_DN12630_c0_g1d211812, Pdensi_DN15429_c0_g1, Pdensi_DN19201_c0_g1d286338, Pdensi_DN34641_c1_g2, Pdensi_DN8312_c0_g1d264528, Pdensi_GG_41038_c0_g1, Pdensi_GG_83776_c1_g1
GO:0010208	0.000592909488401906	0.999923727569031	6	41	pollen wall assembly	BP	0.0349788092893259	BP pollen wall assembly	Pdensi_DN10586_c0_g1d209930, Pdensi_DN17158_c0_g2, Pdensi_DN20825_c0_g1d292675, Pdensi_GG_113712_c3_g1, Pdensi_GG_81284_c2_g1, Pdensi_GG_93610_c0_g1
GO:0085029	0.000592909488401906	0.999923727569031	6	41	extracellular matrix assembly	BP	0.0349788092893259	BP extracellular matrix assembly	Pdensi_DN10586_c0_g1d209930, Pdensi_DN17158_c0_g2, Pdensi_DN20825_c0_g1d292675, Pdensi_GG_113712_c3_g1, Pdensi_GG_81284_c2_g1, Pdensi_GG_93610_c0_g1
GO:0060918	0.000672973928862842	0.999890404713288	7	60	auxin transport	BP	0.0395122635458179	BP auxin transport	Pdensi_DN13774_c0_g1d462387, Pdensi_DN16107_c1_g1, Pdensi_DN18754_c0_g7, Pdensi_DN20745_c4_g3, Pdensi_DN23432_c0_g2d129670, Pdensi_DN2649_c0_g1d99119, Pdensi_DN42443_c0_g1d93672
GO:0006826	0.00070383222550721	0.999929906752238	5	27	iron ion transport	BP	0.0411272630438046	BP iron ion transport	Pdensi_DN17412_c0_g1, Pdensi_DN19864_c2_g1, Pdensi_DN22010_c1_g1, Pdensi_DN22939_c1_g1, Pdensi_DN25853_c0_g1d139439
GO:0009057	0.000720104893134885	0.999619226052811	39	854	macromolecule catabolic process	BP	0.0418787068419819	BP macromolecule catabolic process	Pdensi_DN13799_c0_g1d272487, Pdensi_DN15221_c0_g5, Pdensi_DN15752_c1_g2, Pdensi_DN17518_c0_g1d474702, Pdensi_DN18118_c2_g4, Pdensi_DN19354_c0_g1d60862, Pdensi_DN19879_c2_g1, Pdensi_DN20256_c1_g2, Pdensi_DN20724_c0_g1d292131, Pdensi_DN20781_c0_g4, Pdensi_DN20784_c0_g1, Pdensi_DN21896_c0_g1d221829, Pdensi_DN22250_c0_g2d67184, Pdensi_DN22960_c1_g3d303306, Pdensi_DN23116_c1_g4, Pdensi_DN24097_c0_g1d7…
GO:0051026	0.000740765553931472	0.999951607264063	4	16	chiasma assembly	BP	0.0428770476994957	BP chiasma assembly	Pdensi_DN22960_c1_g3d303306, Pdensi_DN2969_c0_g1d447479, Pdensi_DN33219_c0_g1d29408, Pdensi_DN3439_c0_g1d260589
GO:0009734	0.000752732161738641	0.999787313714407	12	158	auxin-activated signaling pathway	BP	0.0432587664017594	BP auxin-activated signaling pathway	Pdensi_DN15429_c0_g1, Pdensi_DN18754_c0_g7, Pdensi_DN20580_c1_g1, Pdensi_DN20745_c4_g3, Pdensi_DN21931_c0_g2d421564, Pdensi_DN22489_c0_g2, Pdensi_DN23432_c0_g2d129670, Pdensi_DN2649_c0_g1d99119, Pdensi_DN40231_c0_g1, Pdensi_DN42443_c0_g1d93672, Pdensi_GG_94214_c0_g1, Pdensi_GG_94215_c0_g1
GO:0009914	0.000754410888271251	0.999874586481704	7	61	hormone transport	BP	0.0432587664017594	BP hormone transport	Pdensi_DN13774_c0_g1d462387, Pdensi_DN16107_c1_g1, Pdensi_DN18754_c0_g7, Pdensi_DN20745_c4_g3, Pdensi_DN23432_c0_g2d129670, Pdensi_DN2649_c0_g1d99119, Pdensi_DN42443_c0_g1d93672
GO:0071465	0.000763087770360325	1	2	2	cellular response to desiccation	BP	0.0433511575467202	BP cellular response to desiccation	Pdensi_DN10090_c0_g1d4523, Pdensi_DN17873_c0_g3
GO:1902075	0.000763087770360325	1	2	2	cellular response to salt	BP	0.0433511575467202	BP cellular response to salt	Pdensi_DN10090_c0_g1d4523, Pdensi_DN17873_c0_g3
GO:0031668	0.0007689094825811	0.999797375654092	11	132	cellular response to extracellular stimulus	BP	0.0434805910633764	BP cellular response to extracellular stimulus	Pdensi_DN10090_c0_g1d4523, Pdensi_DN16319_c0_g1d111066, Pdensi_DN16530_c0_g1d10873, Pdensi_DN17873_c0_g3, Pdensi_DN19256_c0_g1d14827, Pdensi_DN19693_c0_g1d409066, Pdensi_DN21087_c1_g1, Pdensi_DN21266_c0_g1d221055, Pdensi_DN21746_c0_g1d541054, Pdensi_DN36279_c1_g2, Pdensi_GG_73180_c0_g1
GO:0048655	0.000775371459042025	1	2	2	anther wall tapetum morphogenesis	BP	0.0436448769445169	BP anther wall tapetum morphogenesis	Pdensi_DN12630_c0_g1d211812, Pdensi_GG_83776_c1_g1
GO:2000243	0.000788499186481226	0.999868214915221	7	59	positive regulation of reproductive process	BP	0.0441811576132928	BP positive regulation of reproductive process	Pdensi_DN15886_c1_g3, Pdensi_DN20468_c2_g1, Pdensi_DN21690_c0_g1d419489, Pdensi_DN25070_c0_g1d226785, Pdensi_DN25687_c1_g1, Pdensi_DN35582_c2_g1, Pdensi_GG_32521_c0_g1
GO:0071614	0.000793331486416956	1	2	2	linoleic acid epoxygenase activity	MF	0.0442498666810112	MF linoleic acid epoxygenase activity	Pdensi_DN38467_c1_g1, Pdensi_GG_4186_c0_g1
GO:0009834	0.0008040450377203	0.999890074092985	6	42	plant-type secondary cell wall biogenesis	BP	0.0446445097640987	BP plant-type secondary cell wall biogenesis	Pdensi_DN12969_c0_g1d51365, Pdensi_DN18057_c0_g3, Pdensi_DN18434_c0_g1d283766, Pdensi_DN21067_c1_g1, Pdensi_DN23606_c1_g2d549348, Pdensi_DN38664_c1_g5
GO:0016491	0.000842010355014135	0.999488380382064	60	1449	oxidoreductase activity	MF	0.0465419327314344	MF oxidoreductase activity	Pdensi_DN10586_c0_g1d209930, Pdensi_DN12089_c0_g1, Pdensi_DN12935_c0_g1d390848, Pdensi_DN14047_c0_g1d7924, Pdensi_DN14515_c0_g1, Pdensi_DN15086_c0_g1d213965, Pdensi_DN15452_c0_g1, Pdensi_DN15463_c2_g1, Pdensi_DN15901_c0_g2d346209, Pdensi_DN16142_c1_g1, Pdensi_DN16319_c0_g1d111066, Pdensi_DN17158_c0_g2, Pdensi_DN17197_c0_g1d56823, Pdensi_DN18549_c0_g3d354668, Pdensi_DN18878_c0_g4, Pdensi_DN19376_c…
GO:0004497	0.000849152084620721	0.999714733335301	15	217	monooxygenase activity	MF	0.0467262117954299	MF monooxygenase activity	Pdensi_DN10586_c0_g1d209930, Pdensi_DN14047_c0_g1d7924, Pdensi_DN19376_c0_g2, Pdensi_DN19627_c0_g3, Pdensi_DN19864_c2_g1, Pdensi_DN22010_c1_g1, Pdensi_DN23745_c0_g4, Pdensi_DN25088_c0_g1d428808, Pdensi_DN2938_c0_g1, Pdensi_DN38467_c1_g1, Pdensi_GG_131095_c0_g1, Pdensi_GG_4186_c0_g1, Pdensi_GG_62833_c0_g1, Pdensi_GG_81284_c2_g1, Pdensi_GG_82049_c0_g1
GO:0009926	0.000909079935498834	0.999871530676466	6	47	auxin polar transport	BP	0.0498005352165455	BP auxin polar transport	Pdensi_DN13774_c0_g1d462387, Pdensi_DN16107_c1_g1, Pdensi_DN20745_c4_g3, Pdensi_DN23432_c0_g2d129670, Pdensi_DN2649_c0_g1d99119, Pdensi_DN42443_c0_g1d93672
GO:0070192	0.000918862734131368	0.999900585437915	5	33	chromosome organization involved in meiotic cell cycle	BP	0.0501127316023379	BP chromosome organization involved in meiotic cell cycle	Pdensi_DN13190_c0_g2, Pdensi_DN17929_c0_g1d282500, Pdensi_DN19926_c0_g1, Pdensi_DN3439_c0_g1d260589, Pdensi_DN7254_c0_g1d207503
GO:0048582	0.000944264734498928	0.999810558427951	8	77	positive regulation of post-embryonic development	BP	0.0512702325532582	BP positive regulation of post-embryonic development	Pdensi_DN13570_c0_g1d340125, Pdensi_DN15886_c1_g3, Pdensi_DN20468_c2_g1, Pdensi_DN21690_c0_g1d419489, Pdensi_DN25070_c0_g1d226785, Pdensi_DN25687_c1_g1, Pdensi_DN34641_c1_g2, Pdensi_DN35582_c2_g1
GO:0010927	0.000985533736099247	0.999858761631562	6	46	cellular component assembly involved in morphogenesis	BP	0.0532752620073739	BP cellular component assembly involved in morphogenesis	Pdensi_DN10586_c0_g1d209930, Pdensi_DN17158_c0_g2, Pdensi_DN20825_c0_g1d292675, Pdensi_GG_113712_c3_g1, Pdensi_GG_81284_c2_g1, Pdensi_GG_93610_c0_g1
GO:0051262	0.00102437974162941	0.999888016445044	5	29	protein tetramerization	BP	0.0551322974102388	BP protein tetramerization	Pdensi_DN16530_c0_g1d10873, Pdensi_DN19693_c0_g1d409066, Pdensi_DN21087_c1_g1, Pdensi_DN21266_c0_g1d221055, Pdensi_DN36279_c1_g2
GO:0071695	0.00105384499358991	0.999922502822965	4	18	anatomical structure maturation	BP	0.0564704450495274	BP anatomical structure maturation	Pdensi_DN17197_c0_g1d56823, Pdensi_DN7241_c0_g2d383895, Pdensi_GG_122874_c0_g1, Pdensi_GG_16375_c0_g1
GO:0000156	0.00105944861438834	0.999962952954268	3	8	phosphorelay response regulator activity	MF	0.0565238867267798	MF phosphorelay response regulator activity	Pdensi_DN18816_c0_g1d14153, Pdensi_DN492_c0_g1d324418, Pdensi_DN9493_c0_g1d453754
GO:0055088	0.00108216835868289	0.999808780521096	7	60	lipid homeostasis	BP	0.057486094932458	BP lipid homeostasis	Pdensi_DN13989_c0_g2, Pdensi_DN17135_c0_g2, Pdensi_DN19376_c0_g2, Pdensi_DN19864_c2_g1, Pdensi_DN20512_c0_g1d291173, Pdensi_DN22010_c1_g1, Pdensi_DN25280_c2_g1
GO:0071496	0.00109976538913336	0.999696520472096	11	139	cellular response to external stimulus	BP	0.058169056422653	BP cellular response to external stimulus	Pdensi_DN10090_c0_g1d4523, Pdensi_DN16319_c0_g1d111066, Pdensi_DN16530_c0_g1d10873, Pdensi_DN17873_c0_g3, Pdensi_DN19256_c0_g1d14827, Pdensi_DN19693_c0_g1d409066, Pdensi_DN21087_c1_g1, Pdensi_DN21266_c0_g1d221055, Pdensi_DN21746_c0_g1d541054, Pdensi_DN36279_c1_g2, Pdensi_GG_73180_c0_g1
GO:0051704	0.0011297159374927	0.99933450405777	51	1241	multi-organism process	BP	0.0594967565191973	BP multi-organism process	Pdensi_DN11970_c0_g1d5850, Pdensi_DN13043_c0_g1d460581, Pdensi_DN14603_c0_g1d213535, Pdensi_DN14922_c0_g2, Pdensi_DN15747_c1_g1, Pdensi_DN15752_c1_g2, Pdensi_DN16644_c6_g6, Pdensi_DN18057_c0_g3, Pdensi_DN18117_c0_g1d216785, Pdensi_DN18221_c0_g2d353356, Pdensi_DN18250_c0_g1d477557, Pdensi_DN18434_c0_g1d283766, Pdensi_DN19000_c0_g1d406312, Pdensi_DN19290_c1_g3, Pdensi_DN19600_c0_g1d485629, Pdensi_D…
GO:0080050	0.00119690563297184	0.99990887541823	4	18	regulation of seed development	BP	0.0627659359922966	BP regulation of seed development	Pdensi_DN18878_c0_g4, Pdensi_DN19032_c2_g2, Pdensi_DN9493_c0_g1d453754, Pdensi_GG_58775_c0_g1
GO:0009911	0.0012676453825668	0.999809175037235	6	46	positive regulation of flower development	BP	0.0661926659126692	BP positive regulation of flower development	Pdensi_DN15886_c1_g3, Pdensi_DN20468_c2_g1, Pdensi_DN21690_c0_g1d419489, Pdensi_DN25070_c0_g1d226785, Pdensi_DN25687_c1_g1, Pdensi_DN35582_c2_g1
GO:0009166	0.00130242565131606	0.999849073272124	5	30	nucleotide catabolic process	BP	0.0677206151156755	BP nucleotide catabolic process	Pdensi_DN16530_c0_g1d10873, Pdensi_DN19598_c1_g1, Pdensi_DN19693_c0_g1d409066, Pdensi_DN21266_c0_g1d221055, Pdensi_GG_98775_c0_g1
GO:0010082	0.00130909886903487	0.999897863488654	4	18	regulation of root meristem growth	BP	0.0677803891220543	BP regulation of root meristem growth	Pdensi_DN22225_c3_g3, Pdensi_DN24610_c0_g1, Pdensi_DN26900_c3_g1, Pdensi_DN9493_c0_g1d453754
GO:0004601	0.00132246989729835	0.999654901999485	10	117	peroxidase activity	MF	0.0681849920577651	MF peroxidase activity	Pdensi_DN15086_c0_g1d213965, Pdensi_DN15463_c2_g1, Pdensi_DN15901_c0_g2d346209, Pdensi_DN16142_c1_g1, Pdensi_DN16319_c0_g1d111066, Pdensi_DN18878_c0_g4, Pdensi_DN19717_c0_g2d287888, Pdensi_DN23148_c0_g6, Pdensi_DN26695_c0_g4, Pdensi_DN39032_c1_g1
GO:0010623	0.00140729777336124	0.999943090561846	3	9	programmed cell death involved in cell development	BP	0.0722550250080159	BP programmed cell death involved in cell development	Pdensi_DN102537_c0_g1, Pdensi_DN19290_c1_g3, Pdensi_DN19600_c0_g1d485629
GO:0048316	0.0014232997163469	0.999780446723064	6	47	seed development	BP	0.0727721284137202	BP seed development	Pdensi_DN17158_c0_g2, Pdensi_DN17251_c0_g1d215968, Pdensi_DN17929_c0_g1d282500, Pdensi_DN22960_c1_g3d303306, Pdensi_DN25939_c0_g1d429589, Pdensi_DN32909_c0_g1d199954
GO:0010383	0.00150025868742985	0.999569481261672	11	140	cell wall polysaccharide metabolic process	BP	0.0763886902632848	BP cell wall polysaccharide metabolic process	Pdensi_DN13283_c0_g1d271643, Pdensi_DN14923_c1_g7, Pdensi_DN16094_c0_g1d346425, Pdensi_DN16963_c0_g1d472256, Pdensi_DN17518_c0_g1d474702, Pdensi_DN20349_c0_g1d536683, Pdensi_DN21624_c0_g2d540410, Pdensi_DN23116_c1_g4, Pdensi_DN24110_c1_g3, Pdensi_GG_100908_c0_g1, Pdensi_GG_65695_c0_g1
GO:0006244	0.00164208528912487	0.999929884709586	3	9	pyrimidine nucleotide catabolic process	BP	0.0821096323358206	BP pyrimidine nucleotide catabolic process	Pdensi_DN16530_c0_g1d10873, Pdensi_DN19693_c0_g1d409066, Pdensi_DN21266_c0_g1d221055
GO:0009149	0.00164208528912487	0.999929884709586	3	9	pyrimidine nucleoside triphosphate catabolic process	BP	0.0821096323358206	BP pyrimidine nucleoside triphosphate catabolic process	Pdensi_DN16530_c0_g1d10873, Pdensi_DN19693_c0_g1d409066, Pdensi_DN21266_c0_g1d221055
GO:0009213	0.00164208528912487	0.999929884709586	3	9	pyrimidine deoxyribonucleoside triphosphate catabolic process	BP	0.0821096323358206	BP pyrimidine deoxyribonucleoside triphosphate catabolic process	Pdensi_DN16530_c0_g1d10873, Pdensi_DN19693_c0_g1d409066, Pdensi_DN21266_c0_g1d221055
GO:0009223	0.00164208528912487	0.999929884709586	3	9	pyrimidine deoxyribonucleotide catabolic process	BP	0.0821096323358206	BP pyrimidine deoxyribonucleotide catabolic process	Pdensi_DN16530_c0_g1d10873, Pdensi_DN19693_c0_g1d409066, Pdensi_DN21266_c0_g1d221055
GO:0044248	0.00164607363333158	0.999012650551256	51	1243	cellular catabolic process	BP	0.0821096323358206	BP cellular catabolic process	Pdensi_DN13799_c0_g1d272487, Pdensi_DN14923_c1_g7, Pdensi_DN15086_c0_g1d213965, Pdensi_DN15221_c0_g5, Pdensi_DN15463_c2_g1, Pdensi_DN15855_c0_g1d468400, Pdensi_DN15901_c0_g2d346209, Pdensi_DN16142_c1_g1, Pdensi_DN16319_c0_g1d111066, Pdensi_DN16530_c0_g1d10873, Pdensi_DN18118_c2_g4, Pdensi_DN18549_c0_g3d354668, Pdensi_DN18878_c0_g4, Pdensi_DN19354_c0_g1d60862, Pdensi_DN19598_c1_g1, Pdensi_DN19693_…
GO:0010496	0.00167047013873568	0.999857199998904	4	21	intercellular transport	BP	0.0829892270138683	BP intercellular transport	Pdensi_DN12589_c0_g1d176330, Pdensi_DN18221_c0_g2d353356, Pdensi_DN20485_c0_g1, Pdensi_DN76064_c0_g1
GO:0010016	0.00171277878057488	0.999852573235248	4	21	shoot system morphogenesis	BP	0.0847480178082031	BP shoot system morphogenesis	Pdensi_DN18250_c0_g1d477557, Pdensi_DN23432_c0_g2d129670, Pdensi_DN25070_c0_g1d22838, Pdensi_DN2649_c0_g1d99119
GO:1901292	0.00174572056945813	0.999782210750421	5	32	nucleoside phosphate catabolic process	BP	0.086010553237567	BP nucleoside phosphate catabolic process	Pdensi_DN16530_c0_g1d10873, Pdensi_DN19598_c1_g1, Pdensi_DN19693_c0_g1d409066, Pdensi_DN21266_c0_g1d221055, Pdensi_GG_98775_c0_g1
GO:0042744	0.00175231344710225	0.999611425734171	8	81	hydrogen peroxide catabolic process	BP	0.086010553237567	BP hydrogen peroxide catabolic process	Pdensi_DN15086_c0_g1d213965, Pdensi_DN15463_c2_g1, Pdensi_DN15901_c0_g2d346209, Pdensi_DN16142_c1_g1, Pdensi_DN19717_c0_g2d287888, Pdensi_DN23148_c0_g6, Pdensi_DN26695_c0_g4, Pdensi_DN39032_c1_g1
GO:1990019	0.00176734730656329	0.999985357314811	2	3	protein storage vacuole organization	BP	0.0864028637403909	BP protein storage vacuole organization	Pdensi_DN12630_c0_g1d211812, Pdensi_GG_83776_c1_g1
GO:0009733	0.0017927041592997	0.999437993826924	12	169	response to auxin	BP	0.0869583945172391	BP response to auxin	Pdensi_DN17135_c0_g2, Pdensi_DN18878_c0_g4, Pdensi_DN19947_c3_g1, Pdensi_DN20745_c4_g3, Pdensi_DN23432_c0_g2d129670, Pdensi_DN23531_c2_g5, Pdensi_DN26331_c3_g1, Pdensi_DN2649_c0_g1d99119, Pdensi_DN27473_c1_g1, Pdensi_DN37196_c2_g1, Pdensi_DN40231_c0_g1, Pdensi_GG_44836_c0_g1
GO:0051289	0.00179288353132275	0.999844846832342	4	20	protein homotetramerization	BP	0.0869583945172391	BP protein homotetramerization	Pdensi_DN16530_c0_g1d10873, Pdensi_DN19693_c0_g1d409066, Pdensi_DN21087_c1_g1, Pdensi_DN21266_c0_g1d221055
GO:0016705	0.00182065844975259	0.999312293809168	16	256	oxidoreductase activity, acting on paired donors, with incorporation or reduction of molecular oxygen	MF	0.0879578733736771	MF oxidoreductase activity, acting on paired donors, with incorporation or reduction of molecular oxygen	Pdensi_DN10586_c0_g1d209930, Pdensi_DN19376_c0_g2, Pdensi_DN19627_c0_g3, Pdensi_DN19864_c2_g1, Pdensi_DN22010_c1_g1, Pdensi_DN23745_c0_g4, Pdensi_DN24369_c0_g2d133256, Pdensi_DN25088_c0_g1d428808, Pdensi_DN2938_c0_g1, Pdensi_DN38467_c1_g1, Pdensi_DN9159_c0_g1d332506, Pdensi_GG_131095_c0_g1, Pdensi_GG_4186_c0_g1, Pdensi_GG_62833_c0_g1, Pdensi_GG_81284_c2_g1, Pdensi_GG_82049_c0_g1
GO:0072593	0.00197468482161735	0.999454773844431	10	124	reactive oxygen species metabolic process	BP	0.0950249311610449	BP reactive oxygen species metabolic process	Pdensi_DN15086_c0_g1d213965, Pdensi_DN15463_c2_g1, Pdensi_DN15901_c0_g2d346209, Pdensi_DN16142_c1_g1, Pdensi_DN19717_c0_g2d287888, Pdensi_DN23148_c0_g6, Pdensi_DN25137_c0_g1, Pdensi_DN26695_c0_g4, Pdensi_DN39032_c1_g1, Pdensi_DN9378_c0_g1d332754
GO:0071365	0.00200832910728616	0.999904747062549	3	10	cellular response to auxin stimulus	BP	0.0962664315449548	BP cellular response to auxin stimulus	Pdensi_DN18878_c0_g4, Pdensi_DN23531_c2_g5, Pdensi_DN26331_c3_g1
GO:0070981	0.0020865282053343	0.999899690275349	3	10	L-asparagine biosynthetic process	BP	0.0992394868513846	BP L-asparagine biosynthetic process	Pdensi_DN20576_c0_g2, Pdensi_DN21762_c0_g1d420144, Pdensi_DN27287_c2_g4
GO:0070982	0.0020865282053343	0.999899690275349	3	10	L-asparagine metabolic process	BP	0.0992394868513846	BP L-asparagine metabolic process	Pdensi_DN20576_c0_g2, Pdensi_DN21762_c0_g1d420144, Pdensi_DN27287_c2_g4
GO:0022402	0.00216471236983232	0.999040596258326	21	421	cell cycle process	BP	0.102560561738272	BP cell cycle process	Pdensi_DN102537_c0_g1, Pdensi_DN11862_c0_g1d336785, Pdensi_DN13190_c0_g2, Pdensi_DN16333_c0_g1d278592, Pdensi_DN17929_c0_g1d282500, Pdensi_DN18391_c0_g1d283647, Pdensi_DN19596_c0_g1, Pdensi_DN19926_c0_g1, Pdensi_DN21124_c0_g1, Pdensi_DN22960_c1_g3d303306, Pdensi_DN2469_c0_g1d203990, Pdensi_DN27238_c0_g1d140751, Pdensi_DN2969_c0_g1d447479, Pdensi_DN33219_c0_g1d29408, Pdensi_DN3439_c0_g1d260589, Pd…
GO:1990135	0.00226871229458082	0.999978632162965	2	3	flavonoid sulfotransferase activity	MF	0.107074494487697	MF flavonoid sulfotransferase activity	Pdensi_DN11481_c0_g1, Pdensi_DN20611_c0_g2
GO:0009211	0.00229810942354002	0.999885668159161	3	10	pyrimidine deoxyribonucleoside triphosphate metabolic process	BP	0.108046362974175	BP pyrimidine deoxyribonucleoside triphosphate metabolic process	Pdensi_DN16530_c0_g1d10873, Pdensi_DN19693_c0_g1d409066, Pdensi_DN21266_c0_g1d221055
GO:0043068	0.00233502998668728	0.999684253131662	5	37	positive regulation of programmed cell death	BP	0.109363179261983	BP positive regulation of programmed cell death	Pdensi_DN102537_c0_g1, Pdensi_DN12630_c0_g1d211812, Pdensi_DN19635_c0_g1d218821, Pdensi_GG_58043_c0_g1, Pdensi_GG_83776_c1_g1
GO:0000041	0.00236957279624139	0.999515875181964	7	68	transition metal ion transport	BP	0.110244855294601	BP transition metal ion transport	Pdensi_DN14157_c0_g2, Pdensi_DN17412_c0_g1, Pdensi_DN19864_c2_g1, Pdensi_DN22010_c1_g1, Pdensi_DN22939_c1_g1, Pdensi_DN25853_c0_g1d139439, Pdensi_DN26190_c0_g1d76469
GO:0009266	0.00237182314381669	0.998857517565583	25	501	response to temperature stimulus	BP	0.110244855294601	BP response to temperature stimulus	Pdensi_DN14380_c0_g1d213249, Pdensi_DN15141_c0_g1d214053, Pdensi_DN15747_c1_g1, Pdensi_DN15886_c1_g3, Pdensi_DN17735_c0_g1d12535, Pdensi_DN18250_c0_g1d477557, Pdensi_DN18444_c0_g1d59020, Pdensi_DN20468_c2_g1, Pdensi_DN20570_c0_g1, Pdensi_DN20784_c0_g1, Pdensi_DN20864_c0_g2, Pdensi_DN21322_c0_g1d294658, Pdensi_DN22225_c3_g3, Pdensi_DN22939_c1_g1, Pdensi_DN22955_c4_g3, Pdensi_DN24097_c0_g1d71155, P…
GO:1903338	0.00246812605037446	0.999762109540369	4	23	regulation of cell wall organization or biogenesis	BP	0.114288206657151	BP regulation of cell wall organization or biogenesis	Pdensi_DN18057_c0_g3, Pdensi_DN18434_c0_g1d283766, Pdensi_DN19600_c1_g1, Pdensi_DN21067_c1_g1
GO:0042446	0.00248908640844503	0.999568396087714	6	51	hormone biosynthetic process	BP	0.114825486158004	BP hormone biosynthetic process	Pdensi_DN15429_c0_g1, Pdensi_DN19522_c1_g3, Pdensi_DN19864_c2_g1, Pdensi_DN22010_c1_g1, Pdensi_DN4139_c0_g1, Pdensi_GG_131095_c0_g1
GO:0043207	0.00263903421370698	0.998433362275192	45	1107	response to external biotic stimulus	BP	0.121286849574526	BP response to external biotic stimulus	Pdensi_DN11970_c0_g1d5850, Pdensi_DN13043_c0_g1d460581, Pdensi_DN14603_c0_g1d213535, Pdensi_DN14922_c0_g2, Pdensi_DN15747_c1_g1, Pdensi_DN15752_c1_g2, Pdensi_DN16644_c6_g6, Pdensi_DN18057_c0_g3, Pdensi_DN18250_c0_g1d477557, Pdensi_DN18434_c0_g1d283766, Pdensi_DN19000_c0_g1d406312, Pdensi_DN19290_c1_g3, Pdensi_DN19600_c0_g1d485629, Pdensi_DN19811_c0_g1d15904, Pdensi_DN20347_c3_g4, Pdensi_DN21067_c…
GO:0042445	0.0026719822046467	0.999363350917854	8	88	hormone metabolic process	BP	0.122342886691118	BP hormone metabolic process	Pdensi_DN15429_c0_g1, Pdensi_DN19376_c0_g2, Pdensi_DN19522_c1_g3, Pdensi_DN19864_c2_g1, Pdensi_DN22010_c1_g1, Pdensi_DN24876_c2_g4, Pdensi_DN4139_c0_g1, Pdensi_GG_131095_c0_g1
GO:0010410	0.00272494891508612	0.999348993829551	8	87	hemicellulose metabolic process	BP	0.124304268167367	BP hemicellulose metabolic process	Pdensi_DN13283_c0_g1d271643, Pdensi_DN14923_c1_g7, Pdensi_DN16963_c0_g1d472256, Pdensi_DN17518_c0_g1d474702, Pdensi_DN20349_c0_g1d536683, Pdensi_DN23116_c1_g4, Pdensi_DN24110_c1_g3, Pdensi_GG_100908_c0_g1
GO:0006308	0.00277962515227212	0.99984811264201	3	11	DNA catabolic process	BP	0.126328815716782	BP DNA catabolic process	Pdensi_DN20781_c0_g4, Pdensi_DN22960_c1_g3d303306, Pdensi_DN26169_c0_g1d228600
GO:0051707	0.00281273976383502	0.998335080373235	44	1081	response to other organism	BP	0.127362102000072	BP response to other organism	Pdensi_DN11970_c0_g1d5850, Pdensi_DN13043_c0_g1d460581, Pdensi_DN14603_c0_g1d213535, Pdensi_DN14922_c0_g2, Pdensi_DN15747_c1_g1, Pdensi_DN15752_c1_g2, Pdensi_DN16644_c6_g6, Pdensi_DN18057_c0_g3, Pdensi_DN18250_c0_g1d477557, Pdensi_DN18434_c0_g1d283766, Pdensi_DN19290_c1_g3, Pdensi_DN19600_c0_g1d485629, Pdensi_DN19811_c0_g1d15904, Pdensi_DN20347_c3_g4, Pdensi_DN21067_c1_g1, Pdensi_DN21533_c0_g1d36…
GO:0016209	0.00291769860303747	0.999085812046046	11	152	antioxidant activity	MF	0.131628968962767	MF antioxidant activity	Pdensi_DN15086_c0_g1d213965, Pdensi_DN15463_c2_g1, Pdensi_DN15901_c0_g2d346209, Pdensi_DN16142_c1_g1, Pdensi_DN16319_c0_g1d111066, Pdensi_DN18878_c0_g4, Pdensi_DN19717_c0_g2d287888, Pdensi_DN23148_c0_g6, Pdensi_DN25137_c0_g1, Pdensi_DN26695_c0_g4, Pdensi_DN39032_c1_g1
GO:0009299	0.00298481249301037	0.999954377902664	2	4	mRNA transcription	BP	0.134163494878133	BP mRNA transcription	Pdensi_DN13938_c0_g1d178814, Pdensi_DN22243_c1_g3
GO:0032870	0.00302597051363908	0.999351236014534	7	74	cellular response to hormone stimulus	BP	0.135517095521405	BP cellular response to hormone stimulus	Pdensi_DN102537_c0_g1, Pdensi_DN17867_c0_g1d530420, Pdensi_DN18878_c0_g4, Pdensi_DN23531_c2_g5, Pdensi_DN26331_c3_g1, Pdensi_DN32328_c0_g2, Pdensi_DN9493_c0_g1d453754
GO:0022804	0.00311858035638893	0.998465154552931	25	525	active transmembrane transporter activity	MF	0.139156725648176	MF active transmembrane transporter activity	Pdensi_DN14253_c0_g1d179269, Pdensi_DN14428_c0_g1d179777, Pdensi_DN15917_c0_g1d397096, Pdensi_DN16107_c1_g1, Pdensi_DN17464_c0_g1d529765, Pdensi_DN18001_c1_g4, Pdensi_DN18320_c0_g1d478187, Pdensi_DN20721_c0_g1d220354, Pdensi_DN20721_c0_g2d292160, Pdensi_DN21897_c3_g2, Pdensi_DN21931_c0_g2d421564, Pdensi_DN22030_c0_g1d125057, Pdensi_DN22093_c1_g1d298076, Pdensi_DN22489_c0_g2, Pdensi_DN22939_c1_g1,…
GO:0004066	0.00340625353598604	0.999795654652012	3	12	asparagine synthase (glutamine-hydrolyzing) activity	MF	0.150895801949764	MF asparagine synthase (glutamine-hydrolyzing) activity	Pdensi_DN20576_c0_g2, Pdensi_DN21762_c0_g1d420144, Pdensi_DN27287_c2_g4
GO:0006529	0.00340625353598604	0.999795654652012	3	12	asparagine biosynthetic process	BP	0.150895801949764	BP asparagine biosynthetic process	Pdensi_DN20576_c0_g2, Pdensi_DN21762_c0_g1d420144, Pdensi_DN27287_c2_g4
GO:0043269	0.00351878010657293	0.999026642334652	9	118	regulation of ion transport	BP	0.155319966502721	BP regulation of ion transport	Pdensi_DN16644_c6_g6, Pdensi_DN16660_c0_g2d11011, Pdensi_DN17412_c0_g1, Pdensi_DN17735_c0_g1d12535, Pdensi_DN17735_c0_g2, Pdensi_DN20347_c3_g4, Pdensi_DN24823_c2_g1, Pdensi_DN37026_c0_g1d32315, Pdensi_GG_11272_c0_g1
GO:2000122	0.00360174157598253	0.999939352146634	2	4	negative regulation of stomatal complex development	BP	0.158380633324627	BP negative regulation of stomatal complex development	Pdensi_DN21375_c1_g1, Pdensi_DN36582_c0_g1d508863
GO:0007165	0.0036139334472248	0.997646445568821	61	1638	signal transduction	BP	0.158380633324627	BP signal transduction	Pdensi_DN10250_c0_g1d386582, Pdensi_DN102537_c0_g1, Pdensi_DN12328_c0_g2d459218, Pdensi_DN12630_c0_g1d211812, Pdensi_DN13043_c0_g1d460581, Pdensi_DN15429_c0_g1, Pdensi_DN15747_c1_g1, Pdensi_DN16644_c6_g6, Pdensi_DN17135_c0_g2, Pdensi_DN18754_c0_g7, Pdensi_DN18816_c0_g1d14153, Pdensi_DN19112_c1_g1d285936, Pdensi_DN19201_c0_g1d286338, Pdensi_DN19256_c0_g1d14827, Pdensi_DN19596_c0_g1d218685, Pdensi_…
GO:0042743	0.00373673110246181	0.99905716974398	8	93	hydrogen peroxide metabolic process	BP	0.163179456791135	BP hydrogen peroxide metabolic process	Pdensi_DN15086_c0_g1d213965, Pdensi_DN15463_c2_g1, Pdensi_DN15901_c0_g2d346209, Pdensi_DN16142_c1_g1, Pdensi_DN19717_c0_g2d287888, Pdensi_DN23148_c0_g6, Pdensi_DN26695_c0_g4, Pdensi_DN39032_c1_g1
GO:0051240	0.00378393670951531	0.998851702119005	10	141	positive regulation of multicellular organismal process	BP	0.164654919725044	BP positive regulation of multicellular organismal process	Pdensi_DN102537_c0_g1, Pdensi_DN13570_c0_g1d340125, Pdensi_DN15886_c1_g3, Pdensi_DN16340_c0_g2, Pdensi_DN20468_c2_g1, Pdensi_DN21690_c0_g1d419489, Pdensi_DN25070_c0_g1d226785, Pdensi_DN25687_c1_g1, Pdensi_DN34641_c1_g2, Pdensi_DN35582_c2_g1
GO:0046386	0.00391999280955872	0.999752696698291	3	12	deoxyribose phosphate catabolic process	BP	0.168574053486257	BP deoxyribose phosphate catabolic process	Pdensi_DN16530_c0_g1d10873, Pdensi_DN19693_c0_g1d409066, Pdensi_DN21266_c0_g1d221055
GO:0009991	0.00392338094834021	0.998643210470203	12	185	response to extracellular stimulus	BP	0.168574053486257	BP response to extracellular stimulus	Pdensi_DN10090_c0_g1d4523, Pdensi_DN16319_c0_g1d111066, Pdensi_DN16530_c0_g1d10873, Pdensi_DN17873_c0_g3, Pdensi_DN19256_c0_g1d14827, Pdensi_DN19693_c0_g1d409066, Pdensi_DN21087_c1_g1, Pdensi_DN21266_c0_g1d221055, Pdensi_DN21746_c0_g1d541054, Pdensi_DN36279_c1_g2, Pdensi_DN37571_c0_g1d89156, Pdensi_GG_73180_c0_g1
GO:0010143	0.00392420429745396	0.999565155113598	4	25	cutin biosynthetic process	BP	0.168574053486257	BP cutin biosynthetic process	Pdensi_DN15837_c1_g1, Pdensi_DN32135_c0_g1d235526, Pdensi_DN5177_c0_g1, Pdensi_GG_93610_c0_g1
GO:0051094	0.00392895275829757	0.998801094715956	10	142	positive regulation of developmental process	BP	0.168574053486257	BP positive regulation of developmental process	Pdensi_DN102537_c0_g1, Pdensi_DN13570_c0_g1d340125, Pdensi_DN15886_c1_g3, Pdensi_DN16340_c0_g2, Pdensi_DN20468_c2_g1, Pdensi_DN21690_c0_g1d419489, Pdensi_DN25070_c0_g1d226785, Pdensi_DN25687_c1_g1, Pdensi_DN34641_c1_g2, Pdensi_DN35582_c2_g1
GO:0031224	0.00413685297328922	0.996904456256357	128	3848	intrinsic component of membrane	CC	0.176875689321366	CC intrinsic component of membrane	Pdensi_DN10586_c0_g1d209930, Pdensi_DN11970_c0_g1d5850, Pdensi_DN12969_c0_g1d51365, Pdensi_DN13334_c0_g1, Pdensi_DN13714_c0_g2d462335, Pdensi_DN13885_c0_g1d212868, Pdensi_DN14047_c0_g1d7924, Pdensi_DN14157_c0_g2, Pdensi_DN14253_c0_g1d179269, Pdensi_DN14428_c0_g1d179777, Pdensi_DN14937_c0_g1, Pdensi_DN15459_c0_g1, Pdensi_DN15917_c0_g1d397096, Pdensi_DN16003_c0_g1d346355, Pdensi_DN16094_c0_g1d34642…
GO:0015204	0.00418351871682335	0.999923889495171	2	4	urea transmembrane transporter activity	MF	0.178249854771317	MF urea transmembrane transporter activity	Pdensi_DN21746_c0_g1d541054, Pdensi_DN25626_c0_g1d559430
GO:0071840	0.00440101461375787	0.996848447383474	95	2803	cellular component organization or biogenesis	BP	0.186298289122075	BP cellular component organization or biogenesis	Pdensi_DN10250_c0_g1d386582, Pdensi_DN102537_c0_g1, Pdensi_DN10586_c0_g1d209930, Pdensi_DN10837_c0_g1d49433, Pdensi_DN12629_c0_g1d459686, Pdensi_DN12630_c0_g1d211812, Pdensi_DN12969_c0_g1d51365, Pdensi_DN13190_c0_g2, Pdensi_DN13283_c0_g1d271643, Pdensi_DN13443_c0_g1d522706, Pdensi_DN13714_c0_g2d462335, Pdensi_DN14923_c1_g7, Pdensi_DN14937_c0_g1, Pdensi_DN15452_c0_g1, Pdensi_DN15773_c0_g1d468033, …
GO:0048235	0.00440277922299746	0.999705460592518	3	13	pollen sperm cell differentiation	BP	0.186298289122075	BP pollen sperm cell differentiation	Pdensi_DN12630_c0_g1d211812, Pdensi_DN16333_c0_g1d278592, Pdensi_GG_83776_c1_g1
GO:0046915	0.00443755634187761	0.999126068383256	6	60	transition metal ion transmembrane transporter activity	MF	0.186811709119084	MF transition metal ion transmembrane transporter activity	Pdensi_DN14157_c0_g2, Pdensi_DN17412_c0_g1, Pdensi_DN18001_c1_g4, Pdensi_DN22939_c1_g1, Pdensi_DN25853_c0_g1d139439, Pdensi_DN26190_c0_g1d76469
GO:0010076	0.00444536052993013	0.999916544016526	2	4	maintenance of floral meristem identity	BP	0.186811709119084	BP maintenance of floral meristem identity	Pdensi_DN22225_c3_g3, Pdensi_DN24610_c0_g1
GO:0010161	0.00454971688109172	0.999913551943287	2	4	red light signaling pathway	BP	0.190544627467155	BP red light signaling pathway	Pdensi_DN18816_c0_g1d14153, Pdensi_DN492_c0_g1d324418
GO:0004392	0.00456647525659254	0.99991306806813	2	4	heme oxygenase (decyclizing) activity	MF	0.190595979162065	MF heme oxygenase (decyclizing) activity	Pdensi_DN38467_c1_g1, Pdensi_GG_4186_c0_g1
GO:0051716	0.00483494884242171	0.996936489657488	51	1356	cellular response to stimulus	BP	0.20111748218765	BP cellular response to stimulus	Pdensi_DN10090_c0_g1d4523, Pdensi_DN102537_c0_g1, Pdensi_DN11862_c0_g1d336785, Pdensi_DN13190_c0_g2, Pdensi_DN15225_c0_g1d53981, Pdensi_DN16319_c0_g1d111066, Pdensi_DN16431_c0_g1d527718, Pdensi_DN16530_c0_g1d10873, Pdensi_DN16644_c6_g6, Pdensi_DN17412_c0_g1, Pdensi_DN17867_c0_g1d530420, Pdensi_DN17873_c0_g3, Pdensi_DN18250_c0_g1d477557, Pdensi_DN18816_c0_g1d14153, Pdensi_DN18878_c0_g4, Pdensi_DN1…
GO:0055114	0.00491467663537528	0.997017394334306	43	1053	oxidation-reduction process	BP	0.203743233083412	BP oxidation-reduction process	Pdensi_DN10586_c0_g1d209930, Pdensi_DN12089_c0_g1, Pdensi_DN12935_c0_g1d390848, Pdensi_DN14047_c0_g1d7924, Pdensi_DN15086_c0_g1d213965, Pdensi_DN15463_c2_g1, Pdensi_DN15901_c0_g2d346209, Pdensi_DN16142_c1_g1, Pdensi_DN17158_c0_g2, Pdensi_DN17197_c0_g1d56823, Pdensi_DN19376_c0_g2, Pdensi_DN19456_c1_g2, Pdensi_DN19627_c0_g3, Pdensi_DN19717_c0_g2d287888, Pdensi_DN19864_c2_g1, Pdensi_DN20154_c1_g1, P…
GO:0006629	0.00498374280779879	0.996936061106384	45	1123	lipid metabolic process	BP	0.205910801328279	BP lipid metabolic process	Pdensi_DN10586_c0_g1d209930, Pdensi_DN12089_c0_g1, Pdensi_DN13659_c0_g1d340477, Pdensi_DN15512_c0_g1d214428, Pdensi_DN16483_c0_g1, Pdensi_DN17066_c0_g1d472641, Pdensi_DN17149_c1_g1, Pdensi_DN17158_c0_g2, Pdensi_DN18117_c0_g1d216785, Pdensi_DN18878_c0_g4, Pdensi_DN19001_c2_g1, Pdensi_DN19376_c0_g2, Pdensi_DN19456_c1_g2, Pdensi_DN19556_c0_g5, Pdensi_DN19693_c2_g2, Pdensi_DN19828_c0_g2d535179, Pdens…
GO:0009204	0.00500453805207047	0.999649385348891	3	13	deoxyribonucleoside triphosphate catabolic process	BP	0.206076128983076	BP deoxyribonucleoside triphosphate catabolic process	Pdensi_DN16530_c0_g1d10873, Pdensi_DN19693_c0_g1d409066, Pdensi_DN21266_c0_g1d221055
GO:0048638	0.00504306325584097	0.998524213763908	9	123	regulation of developmental growth	BP	0.206967990677005	BP regulation of developmental growth	Pdensi_DN10250_c0_g1d386582, Pdensi_DN102537_c0_g1, Pdensi_DN22225_c3_g3, Pdensi_DN24610_c0_g1, Pdensi_DN26900_c3_g1, Pdensi_DN8091_c0_g2d102037, Pdensi_DN9008_c0_g1d385168, Pdensi_DN9493_c0_g1d453754, Pdensi_GG_58775_c0_g1
GO:0031226	0.0051107900100463	0.997850533786697	16	288	intrinsic component of plasma membrane	CC	0.209048347377594	CC intrinsic component of plasma membrane	Pdensi_DN13714_c0_g2d462335, Pdensi_DN14253_c0_g1d179269, Pdensi_DN15459_c0_g1, Pdensi_DN16094_c0_g1d346425, Pdensi_DN17464_c0_g1d529765, Pdensi_DN18870_c3_g1, Pdensi_DN20095_c0_g3, Pdensi_DN21624_c0_g2d540410, Pdensi_DN22708_c0_g2, Pdensi_DN22823_c0_g1d302799, Pdensi_DN40307_c0_g1, Pdensi_DN53360_c0_g1, Pdensi_GG_107194_c3_g1, Pdensi_GG_147565_c1_g1, Pdensi_GG_26840_c0_g1, Pdensi_GG_99216_c0_g1
GO:0051316	0.00518596751021229	0.999877794051718	2	5	attachment of spindle microtubules to kinetochore involved in meiotic chromosome segregation	BP	0.210718567277533	BP attachment of spindle microtubules to kinetochore involved in meiotic chromosome segregation	Pdensi_DN18391_c0_g1d283647, Pdensi_DN7254_c0_g1d207503
GO:0051455	0.00518596751021229	0.999877794051718	2	5	attachment of spindle microtubules to kinetochore involved in homologous chromosome segregation	BP	0.210718567277533	BP attachment of spindle microtubules to kinetochore involved in homologous chromosome segregation	Pdensi_DN18391_c0_g1d283647, Pdensi_DN7254_c0_g1d207503
GO:1905428	0.00544923622060958	0.999600746711102	3	14	regulation of plant organ formation	BP	0.22068507479571	BP regulation of plant organ formation	Pdensi_DN22939_c1_g1, Pdensi_DN25853_c0_g1d139439, Pdensi_DN38096_c0_g1d377782
GO:0051276	0.00589049694820313	0.997744927475139	13	238	chromosome organization	BP	0.237770684379607	BP chromosome organization	Pdensi_DN102537_c0_g1, Pdensi_DN10837_c0_g1d49433, Pdensi_DN13190_c0_g2, Pdensi_DN17929_c0_g1d282500, Pdensi_DN18391_c0_g1d283647, Pdensi_DN19596_c0_g1, Pdensi_DN19926_c0_g1, Pdensi_DN21124_c0_g1, Pdensi_DN25566_c1_g1d74849, Pdensi_DN2587_c0_g1d326118, Pdensi_DN27238_c0_g1d140751, Pdensi_DN3439_c0_g1d260589, Pdensi_DN7254_c0_g1d207503
GO:0042545	0.00592878360021243	0.998377335812497	8	104	cell wall modification	BP	0.238112167305137	BP cell wall modification	Pdensi_DN16003_c0_g1d346355, Pdensi_DN19354_c0_g1d60862, Pdensi_DN19879_c2_g1, Pdensi_DN20724_c0_g1d292131, Pdensi_DN24823_c2_g1, Pdensi_DN7034_c0_g1d263187, Pdensi_GG_339_c1_g1, Pdensi_GG_38489_c2_g1
GO:0055072	0.00593776572368771	0.998987072282931	5	44	iron ion homeostasis	BP	0.238112167305137	BP iron ion homeostasis	Pdensi_DN17412_c0_g1, Pdensi_DN19864_c2_g1, Pdensi_DN22010_c1_g1, Pdensi_DN22939_c1_g1, Pdensi_DN25853_c0_g1d139439
GO:0009143	0.00614974971171233	0.999529241927955	3	14	nucleoside triphosphate catabolic process	BP	0.244300642525102	BP nucleoside triphosphate catabolic process	Pdensi_DN16530_c0_g1d10873, Pdensi_DN19693_c0_g1d409066, Pdensi_DN21266_c0_g1d221055
GO:0016042	0.00616497296266594	0.997439184524751	15	269	lipid catabolic process	BP	0.244300642525102	BP lipid catabolic process	Pdensi_DN13659_c0_g1d340477, Pdensi_DN17066_c0_g1d472641, Pdensi_DN17149_c1_g1, Pdensi_DN18117_c0_g1d216785, Pdensi_DN18878_c0_g4, Pdensi_DN19556_c0_g5, Pdensi_DN19693_c2_g2, Pdensi_DN19828_c0_g2d535179, Pdensi_DN20955_c0_g1d538370, Pdensi_DN22155_c0_g1, Pdensi_DN24194_c1_g1d552023, Pdensi_DN25448_c0_g1, Pdensi_DN38753_c1_g1, Pdensi_GG_24549_c0_g1, Pdensi_GG_34939_c0_g1
GO:0009264	0.00616552441403113	0.999527595321213	3	14	deoxyribonucleotide catabolic process	BP	0.244300642525102	BP deoxyribonucleotide catabolic process	Pdensi_DN16530_c0_g1d10873, Pdensi_DN19693_c0_g1d409066, Pdensi_DN21266_c0_g1d221055
GO:0009219	0.00617172187945412	0.999526947984347	3	14	pyrimidine deoxyribonucleotide metabolic process	BP	0.244300642525102	BP pyrimidine deoxyribonucleotide metabolic process	Pdensi_DN16530_c0_g1d10873, Pdensi_DN19693_c0_g1d409066, Pdensi_DN21266_c0_g1d221055
GO:0048646	0.00637541252312514	0.997650351128096	12	203	anatomical structure formation involved in morphogenesis	BP	0.251552048460671	BP anatomical structure formation involved in morphogenesis	Pdensi_DN102537_c0_g1, Pdensi_DN10586_c0_g1d209930, Pdensi_DN16340_c0_g2, Pdensi_DN16881_c0_g1, Pdensi_DN17158_c0_g2, Pdensi_DN20825_c0_g1d292675, Pdensi_DN23432_c0_g2d129670, Pdensi_DN2649_c0_g1d99119, Pdensi_GG_113712_c3_g1, Pdensi_GG_152395_c0_g1, Pdensi_GG_81284_c2_g1, Pdensi_GG_93610_c0_g1
GO:0010555	0.00659412799847474	0.999476125058362	3	15	response to mannitol	BP	0.259347899581037	BP response to mannitol	Pdensi_DN16441_c0_g1, Pdensi_DN22600_c0_g1d426096, Pdensi_GG_2636_c0_g1
GO:1901332	0.0066814730548954	0.999820410394047	2	5	negative regulation of lateral root development	BP	0.261943628934893	BP negative regulation of lateral root development	Pdensi_DN23531_c2_g5, Pdensi_DN26331_c3_g1
GO:2000306	0.00709743852324886	0.999803131830851	2	5	positive regulation of photomorphogenesis	BP	0.277027727008666	BP positive regulation of photomorphogenesis	Pdensi_DN13570_c0_g1d340125, Pdensi_DN34641_c1_g2
GO:0007059	0.00713132836707833	0.998723352690525	5	47	chromosome segregation	BP	0.277027727008666	BP chromosome segregation	Pdensi_DN10837_c0_g1d49433, Pdensi_DN13190_c0_g2, Pdensi_DN21892_c1_g4d297417, Pdensi_DN2969_c0_g1d447479, Pdensi_GG_32521_c0_g1
GO:0046434	0.00713395499427417	0.998445454030601	6	63	organophosphate catabolic process	BP	0.277027727008666	BP organophosphate catabolic process	Pdensi_DN16530_c0_g1d10873, Pdensi_DN19598_c1_g1, Pdensi_DN19693_c0_g1d409066, Pdensi_DN19693_c2_g2, Pdensi_DN21266_c0_g1d221055, Pdensi_GG_98775_c0_g1
GO:0071495	0.00721050734869732	0.997956554223884	8	109	cellular response to endogenous stimulus	BP	0.279117147242476	BP cellular response to endogenous stimulus	Pdensi_DN102537_c0_g1, Pdensi_DN17867_c0_g1d530420, Pdensi_DN18878_c0_g4, Pdensi_DN20570_c0_g1, Pdensi_DN23531_c2_g5, Pdensi_DN26331_c3_g1, Pdensi_DN32328_c0_g2, Pdensi_DN9493_c0_g1d453754
GO:0045735	0.00728476510881291	0.999026125340363	4	28	nutrient reservoir activity	MF	0.281104882547935	MF nutrient reservoir activity	Pdensi_DN12589_c0_g1d176330, Pdensi_DN19791_c0_g1d218938, Pdensi_DN24433_c1_g2, Pdensi_DN26427_c0_g1d77210
GO:0004866	0.00742256195676293	0.999384340454046	3	15	endopeptidase inhibitor activity	MF	0.284632055535743	MF endopeptidase inhibitor activity	Pdensi_DN14922_c0_g2, Pdensi_DN21905_c0_g2, Pdensi_DN25673_c0_g1d75219
GO:0030414	0.00742256195676293	0.999384340454046	3	15	peptidase inhibitor activity	MF	0.284632055535743	MF peptidase inhibitor activity	Pdensi_DN14922_c0_g2, Pdensi_DN21905_c0_g2, Pdensi_DN25673_c0_g1d75219
GO:0071491	0.00745271977537125	0.999787942650354	2	5	cellular response to red light	BP	0.284898206740126	BP cellular response to red light	Pdensi_DN18816_c0_g1d14153, Pdensi_DN492_c0_g1d324418
GO:0016762	0.00755057032472286	0.998635324612345	5	44	xyloglucan:xyloglucosyl transferase activity	MF	0.287742386505199	MF xyloglucan:xyloglucosyl transferase activity	Pdensi_DN13283_c0_g1d271643, Pdensi_DN14923_c1_g7, Pdensi_DN16963_c0_g1d472256, Pdensi_DN20349_c0_g1d536683, Pdensi_DN24110_c1_g3
GO:0044712	0.00757969657834186	0.995654217701441	32	755	NA	NA	0.287958070318368	none	Pdensi_DN13659_c0_g1d340477, Pdensi_DN15855_c0_g1d468400, Pdensi_DN16319_c0_g1d111066, Pdensi_DN16530_c0_g1d10873, Pdensi_DN17066_c0_g1d472641, Pdensi_DN17149_c1_g1, Pdensi_DN18117_c0_g1d216785, Pdensi_DN18549_c0_g3d354668, Pdensi_DN18878_c0_g4, Pdensi_DN19556_c0_g5, Pdensi_DN19598_c1_g1, Pdensi_DN19693_c0_g1d409066, Pdensi_DN19693_c2_g2, Pdensi_DN19828_c0_g2d535179, Pdensi_DN20631_c0_g1d291641, …
GO:0047763	0.00768705449121522	0.999354199539237	3	15	caffeate O-methyltransferase activity	MF	0.290490361484279	MF caffeate O-methyltransferase activity	Pdensi_DN19743_c0_g2, Pdensi_DN39295_c0_g3, Pdensi_GG_93227_c0_g1
GO:0010431	0.00769369794494261	0.998948531949445	4	30	seed maturation	BP	0.290490361484279	BP seed maturation	Pdensi_DN16441_c0_g1, Pdensi_DN22600_c0_g1d426096, Pdensi_DN32328_c0_g2, Pdensi_GG_2636_c0_g1
GO:0007129	0.007786776823773	0.999330277894977	3	17	synapsis	BP	0.293102878541468	BP synapsis	Pdensi_DN17929_c0_g1d282500, Pdensi_DN19926_c0_g1, Pdensi_DN3439_c0_g1d260589
GO:0009409	0.00785487129571736	0.996646564617141	15	274	response to cold	BP	0.293437258527924	BP response to cold	Pdensi_DN15886_c1_g3, Pdensi_DN17735_c0_g1d12535, Pdensi_DN20468_c2_g1, Pdensi_DN20864_c0_g2, Pdensi_DN21322_c0_g1d294658, Pdensi_DN22225_c3_g3, Pdensi_DN24097_c0_g1d71155, Pdensi_DN24610_c0_g1, Pdensi_DN25070_c0_g1d226785, Pdensi_DN25243_c0_g3, Pdensi_DN25687_c1_g1, Pdensi_DN33577_c0_g2, Pdensi_DN35582_c2_g1, Pdensi_DN38997_c0_g1d571459, Pdensi_GG_37273_c0_g1
GO:0005381	0.00786070658528768	0.999327469040451	3	16	iron ion transmembrane transporter activity	MF	0.293437258527924	MF iron ion transmembrane transporter activity	Pdensi_DN17412_c0_g1, Pdensi_DN22939_c1_g1, Pdensi_DN25853_c0_g1d139439
GO:0009925	0.00786739940149025	0.999749827756426	2	6	basal plasma membrane	CC	0.293437258527924	CC basal plasma membrane	Pdensi_DN17412_c0_g1, Pdensi_DN20745_c4_g3
GO:0070887	0.0080741098743565	0.99642933074557	16	313	cellular response to chemical stimulus	BP	0.300234552327966	BP cellular response to chemical stimulus	Pdensi_DN10090_c0_g1d4523, Pdensi_DN102537_c0_g1, Pdensi_DN16319_c0_g1d111066, Pdensi_DN17412_c0_g1, Pdensi_DN17867_c0_g1d530420, Pdensi_DN17873_c0_g3, Pdensi_DN18878_c0_g4, Pdensi_DN20570_c0_g1, Pdensi_DN21087_c1_g1, Pdensi_DN21746_c0_g1d541054, Pdensi_DN23531_c2_g5, Pdensi_DN24374_c1_g3, Pdensi_DN26331_c3_g1, Pdensi_DN32328_c0_g2, Pdensi_DN7917_c0_g1d451819, Pdensi_DN9493_c0_g1d453754
GO:0009200	0.00833362950015144	0.999271611752921	3	16	deoxyribonucleoside triphosphate metabolic process	BP	0.308948542587185	BP deoxyribonucleoside triphosphate metabolic process	Pdensi_DN16530_c0_g1d10873, Pdensi_DN19693_c0_g1d409066, Pdensi_DN21266_c0_g1d221055
GO:0006528	0.00836376923662107	0.999268010720115	3	16	asparagine metabolic process	BP	0.309131964766799	BP asparagine metabolic process	Pdensi_DN20576_c0_g2, Pdensi_DN21762_c0_g1d420144, Pdensi_DN27287_c2_g4
GO:0010032	0.00875856785569037	0.999705442472579	2	6	meiotic chromosome condensation	BP	0.322751910381911	BP meiotic chromosome condensation	Pdensi_DN13190_c0_g2, Pdensi_DN7254_c0_g1d207503
GO:0045178	0.00886698719345874	0.999699872146613	2	6	basal part of cell	CC	0.325768861829138	CC basal part of cell	Pdensi_DN16881_c0_g1, Pdensi_DN17412_c0_g1
GO:0051383	0.00892411043625011	0.999696922686378	2	6	kinetochore organization	BP	0.32688883332306	BP kinetochore organization	Pdensi_DN13190_c0_g2, Pdensi_DN18391_c0_g1d283647
GO:0061135	0.00898361032601928	0.999192886437542	3	16	endopeptidase regulator activity	MF	0.328088935448162	MF endopeptidase regulator activity	Pdensi_DN14922_c0_g2, Pdensi_DN21905_c0_g2, Pdensi_DN25673_c0_g1d75219
GO:0009806	0.00929444919980211	0.999154462886119	3	16	lignan metabolic process	BP	0.33693905391687	BP lignan metabolic process	Pdensi_DN19456_c1_g2, Pdensi_DN19958_c1_g1, Pdensi_DN22200_c1_g5
GO:0009807	0.00929444919980211	0.999154462886119	3	16	lignan biosynthetic process	BP	0.33693905391687	BP lignan biosynthetic process	Pdensi_DN19456_c1_g2, Pdensi_DN19958_c1_g1, Pdensi_DN22200_c1_g5
GO:0047429	0.00930831548185307	0.999152737400981	3	16	nucleoside-triphosphate diphosphatase activity	MF	0.33693905391687	MF nucleoside-triphosphate diphosphatase activity	Pdensi_DN16530_c0_g1d10873, Pdensi_DN19693_c0_g1d409066, Pdensi_DN21266_c0_g1d221055
GO:0090627	0.0094477769350635	0.997807101791774	6	68	plant epidermal cell differentiation	BP	0.34098138461813	BP plant epidermal cell differentiation	Pdensi_DN14568_c0_g1, Pdensi_DN20784_c0_g1, Pdensi_DN27473_c1_g1, Pdensi_DN32909_c0_g1d199954, Pdensi_DN36582_c0_g1d508863, Pdensi_DN37196_c2_g1
GO:0004540	0.00951645125788433	0.995597421650848	17	332	ribonuclease activity	MF	0.342452707875363	MF ribonuclease activity	Pdensi_DN16464_c1_g2, Pdensi_DN18221_c0_g2d353356, Pdensi_DN19533_c0_g1d287290, Pdensi_DN20485_c0_g1, Pdensi_DN20491_c0_g3, Pdensi_DN20781_c0_g4, Pdensi_DN21270_c1_g1, Pdensi_DN21936_c0_g2, Pdensi_DN21948_c1_g4, Pdensi_DN2376_c0_g1, Pdensi_DN24279_c0_g1, Pdensi_DN26169_c0_g1d228600, Pdensi_DN35615_c0_g1, Pdensi_DN38969_c0_g3, Pdensi_DN6277_c0_g1, Pdensi_DN6853_c0_g1d46780, Pdensi_GG_73180_c0_g1
GO:0061134	0.00966714822371067	0.999099989733072	3	17	peptidase regulator activity	MF	0.346806083765214	MF peptidase regulator activity	Pdensi_DN14922_c0_g2, Pdensi_DN21905_c0_g2, Pdensi_DN25673_c0_g1d75219
GO:0009250	0.00972390020012338	0.997383385834485	7	97	glucan biosynthetic process	BP	0.346806083765214	BP glucan biosynthetic process	Pdensi_DN16094_c0_g1d346425, Pdensi_DN19533_c0_g1d287290, Pdensi_DN20784_c0_g1, Pdensi_DN21624_c0_g2d540410, Pdensi_DN21948_c1_g4, Pdensi_DN21997_c1_g3, Pdensi_DN38664_c1_g5
GO:0009624	0.00974497722689693	0.997721615504536	6	69	response to nematode	BP	0.346806083765214	BP response to nematode	Pdensi_DN14922_c0_g2, Pdensi_DN22939_c1_g1, Pdensi_DN25098_c2_g1, Pdensi_DN25673_c0_g1d75219, Pdensi_DN25853_c0_g1d139439, Pdensi_DN464_c0_g1
GO:0016787	0.00977413373270549	0.992413164879398	137	4236	hydrolase activity	MF	0.346806083765214	MF hydrolase activity	Pdensi_DN10250_c0_g1d386582, Pdensi_DN11980_c0_g1d520706, Pdensi_DN12696_c1_g3, Pdensi_DN13283_c0_g1d271643, Pdensi_DN13326_c0_g1, Pdensi_DN13659_c0_g1d340477, Pdensi_DN13714_c0_g2d462335, Pdensi_DN13826_c0_g2, Pdensi_DN13885_c0_g1d212868, Pdensi_DN14923_c1_g7, Pdensi_DN15221_c0_g5, Pdensi_DN15225_c0_g1d53981, Pdensi_DN15459_c0_g1, Pdensi_DN15752_c1_g2, Pdensi_DN15940_c0_g1, Pdensi_DN16107_c1_g1,…
GO:0008429	0.00979323236343596	0.999650824144289	2	6	phosphatidylethanolamine binding	MF	0.346806083765214	MF phosphatidylethanolamine binding	Pdensi_DN21690_c0_g1d419489, Pdensi_DN6880_c0_g1d450628
GO:0042631	0.00987740430214916	0.998540929800422	4	32	cellular response to water deprivation	BP	0.346806083765214	BP cellular response to water deprivation	Pdensi_DN10090_c0_g1d4523, Pdensi_DN16319_c0_g1d111066, Pdensi_DN17873_c0_g3, Pdensi_DN21087_c1_g1
GO:0071462	0.00987740430214916	0.998540929800422	4	32	cellular response to water stimulus	BP	0.346806083765214	BP cellular response to water stimulus	Pdensi_DN10090_c0_g1d4523, Pdensi_DN16319_c0_g1d111066, Pdensi_DN17873_c0_g3, Pdensi_DN21087_c1_g1
GO:0015291	0.00988988750406925	0.995662462140948	15	286	secondary active transmembrane transporter activity	MF	0.346806083765214	MF secondary active transmembrane transporter activity	Pdensi_DN14253_c0_g1d179269, Pdensi_DN14428_c0_g1d179777, Pdensi_DN15917_c0_g1d397096, Pdensi_DN17464_c0_g1d529765, Pdensi_DN21931_c0_g2d421564, Pdensi_DN22489_c0_g2, Pdensi_DN22939_c1_g1, Pdensi_DN25098_c2_g1, Pdensi_DN25853_c0_g1d139439, Pdensi_DN3679_c0_g1, Pdensi_DN37347_c0_g1d377123, Pdensi_DN464_c0_g1, Pdensi_GG_1202_c0_g1, Pdensi_GG_147565_c1_g1, Pdensi_GG_99216_c0_g1
GO:0044723	0.00989178789974939	0.994654494532542	25	574	NA	NA	0.346806083765214	none	Pdensi_DN15512_c0_g1d214428, Pdensi_DN16094_c0_g1d346425, Pdensi_DN16441_c0_g1, Pdensi_DN17743_c0_g1d282049, Pdensi_DN19206_c0_g1d60634, Pdensi_DN19533_c0_g1d287290, Pdensi_DN20784_c0_g1, Pdensi_DN20864_c0_g2, Pdensi_DN21024_c2_g3, Pdensi_DN21590_c0_g1d65540, Pdensi_DN21624_c0_g2d540410, Pdensi_DN21948_c1_g4, Pdensi_DN21997_c1_g3, Pdensi_DN22600_c0_g1d426096, Pdensi_DN23116_c1_g4, Pdensi_DN23253_…
GO:0102797	0.0100063051580886	0.999639178505795	2	6	geranial:oxygen oxidoreductase activity	MF	0.348827757371889	MF geranial:oxygen oxidoreductase activity	Pdensi_DN19811_c0_g1d15904, Pdensi_DN23864_c1_g1d70605
GO:0102798	0.0100063051580886	0.999639178505795	2	6	heptaldehyde:oxygen oxidoreductase activity	MF	0.348827757371889	MF heptaldehyde:oxygen oxidoreductase activity	Pdensi_DN19811_c0_g1d15904, Pdensi_DN23864_c1_g1d70605
GO:0005667	0.0101318401135698	0.997257236101704	7	92	transcription factor complex	CC	0.352203427857265	CC transcription factor complex	Pdensi_DN102537_c0_g1, Pdensi_DN13570_c0_g1d340125, Pdensi_DN20570_c0_g1, Pdensi_DN25939_c0_g1d429589, Pdensi_DN34641_c1_g2, Pdensi_DN7917_c0_g1d451819, Pdensi_DN9155_c0_g1
GO:0000978	0.0102785077365084	0.99846397089243	4	32	RNA polymerase II proximal promoter sequence-specific DNA binding	MF	0.356292566199701	MF RNA polymerase II proximal promoter sequence-specific DNA binding	Pdensi_DN20401_c0_g1d63113, Pdensi_DN20570_c0_g1, Pdensi_DN22155_c0_g1, Pdensi_DN9155_c0_g1
GO:0048581	0.0103393079305787	0.997544467851504	6	74	negative regulation of post-embryonic development	BP	0.357377391203194	BP negative regulation of post-embryonic development	Pdensi_DN12328_c0_g2d459218, Pdensi_DN18878_c0_g4, Pdensi_DN21375_c1_g1, Pdensi_DN23531_c2_g5, Pdensi_DN26331_c3_g1, Pdensi_DN36582_c0_g1d508863
GO:0034655	0.010368050791976	0.996122646611769	11	189	nucleobase-containing compound catabolic process	BP	0.357377391203194	BP nucleobase-containing compound catabolic process	Pdensi_DN16530_c0_g1d10873, Pdensi_DN19598_c1_g1, Pdensi_DN19693_c0_g1d409066, Pdensi_DN20781_c0_g4, Pdensi_DN21266_c0_g1d221055, Pdensi_DN22960_c1_g3d303306, Pdensi_DN24279_c0_g1, Pdensi_DN26169_c0_g1d228600, Pdensi_DN38969_c0_g3, Pdensi_GG_73180_c0_g1, Pdensi_GG_98775_c0_g1
GO:0080113	0.010519352566706	0.999610594445139	2	6	regulation of seed growth	BP	0.361160537616788	BP regulation of seed growth	Pdensi_DN9493_c0_g1d453754, Pdensi_GG_58775_c0_g1
GO:1903507	0.010536669584126	0.995663723096132	13	244	negative regulation of nucleic acid-templated transcription	BP	0.361160537616788	BP negative regulation of nucleic acid-templated transcription	Pdensi_DN12328_c0_g2d459218, Pdensi_DN13989_c0_g2, Pdensi_DN17135_c0_g2, Pdensi_DN18504_c0_g1d284071, Pdensi_DN18878_c0_g4, Pdensi_DN19600_c1_g1, Pdensi_DN19947_c3_g1, Pdensi_DN20512_c0_g1d291173, Pdensi_DN21124_c0_g1, Pdensi_DN23706_c0_g6, Pdensi_DN25280_c2_g1, Pdensi_DN25939_c0_g1d429589, Pdensi_DN37478_c2_g10
GO:0072529	0.0106401814879623	0.998973775388898	3	17	pyrimidine-containing compound catabolic process	BP	0.363337408484852	BP pyrimidine-containing compound catabolic process	Pdensi_DN16530_c0_g1d10873, Pdensi_DN19693_c0_g1d409066, Pdensi_DN21266_c0_g1d221055
GO:0009394	0.0106890069646346	0.998967322631179	3	17	2'-deoxyribonucleotide metabolic process	BP	0.363337408484852	BP 2'-deoxyribonucleotide metabolic process	Pdensi_DN16530_c0_g1d10873, Pdensi_DN19693_c0_g1d409066, Pdensi_DN21266_c0_g1d221055
GO:0019692	0.0106890069646346	0.998967322631179	3	17	deoxyribose phosphate metabolic process	BP	0.363337408484852	BP deoxyribose phosphate metabolic process	Pdensi_DN16530_c0_g1d10873, Pdensi_DN19693_c0_g1d409066, Pdensi_DN21266_c0_g1d221055
GO:1902679	0.010870786052063	0.995508207911675	13	245	negative regulation of RNA biosynthetic process	BP	0.368316422469039	BP negative regulation of RNA biosynthetic process	Pdensi_DN12328_c0_g2d459218, Pdensi_DN13989_c0_g2, Pdensi_DN17135_c0_g2, Pdensi_DN18504_c0_g1d284071, Pdensi_DN18878_c0_g4, Pdensi_DN19600_c1_g1, Pdensi_DN19947_c3_g1, Pdensi_DN20512_c0_g1d291173, Pdensi_DN21124_c0_g1, Pdensi_DN23706_c0_g6, Pdensi_DN25280_c2_g1, Pdensi_DN25939_c0_g1d429589, Pdensi_DN37478_c2_g10
GO:0022891	0.0108955147385104	0.993707214437708	30	724	NA	NA	0.368316422469039	none	Pdensi_DN13334_c0_g1, Pdensi_DN14157_c0_g2, Pdensi_DN14253_c0_g1d179269, Pdensi_DN15917_c0_g1d397096, Pdensi_DN16107_c1_g1, Pdensi_DN17251_c0_g1d215968, Pdensi_DN17412_c0_g1, Pdensi_DN17464_c0_g1d529765, Pdensi_DN17735_c0_g1d12535, Pdensi_DN17735_c0_g2, Pdensi_DN18001_c1_g4, Pdensi_DN18870_c3_g1, Pdensi_DN19256_c0_g1d14827, Pdensi_DN20745_c4_g3, Pdensi_DN21746_c0_g1d541054, Pdensi_DN22489_c0_g2, …
GO:1990137	0.0110257638631511	0.999581640266818	2	6	plant seed peroxidase activity	MF	0.371695462540458	MF plant seed peroxidase activity	Pdensi_DN38467_c1_g1, Pdensi_GG_4186_c0_g1
GO:0044798	0.0113209006105163	0.997261628849663	6	72	nuclear transcription factor complex	CC	0.380599373675739	CC nuclear transcription factor complex	Pdensi_DN13570_c0_g1d340125, Pdensi_DN20570_c0_g1, Pdensi_DN25939_c0_g1d429589, Pdensi_DN34641_c1_g2, Pdensi_DN7917_c0_g1d451819, Pdensi_DN9155_c0_g1
GO:0009742	0.0116440543410675	0.99763462632815	5	53	brassinosteroid mediated signaling pathway	BP	0.390393963986994	BP brassinosteroid mediated signaling pathway	Pdensi_DN19112_c1_g1d285936, Pdensi_DN25915_c0_g2, Pdensi_GG_115428_c0_g1, Pdensi_GG_131095_c0_g1, Pdensi_GG_58775_c0_g1
GO:0005049	0.0117161517386524	0.999497606079432	2	8	nuclear export signal receptor activity	MF	0.39174086644415	MF nuclear export signal receptor activity	Pdensi_DN11554_c0_g1d520300, Pdensi_GG_8550_c0_g1
GO:0016021	0.0118306327033552	0.990908723884295	120	3710	integral component of membrane	CC	0.394493733431715	CC integral component of membrane	Pdensi_DN10586_c0_g1d209930, Pdensi_DN11970_c0_g1d5850, Pdensi_DN13334_c0_g1, Pdensi_DN13885_c0_g1d212868, Pdensi_DN14047_c0_g1d7924, Pdensi_DN14157_c0_g2, Pdensi_DN14253_c0_g1d179269, Pdensi_DN14428_c0_g1d179777, Pdensi_DN14937_c0_g1, Pdensi_DN15917_c0_g1d397096, Pdensi_DN16003_c0_g1d346355, Pdensi_DN16094_c0_g1d346425, Pdensi_DN16107_c1_g1, Pdensi_DN16443_c0_g1d215273, Pdensi_DN16483_c0_g1, Pde…
GO:0055081	0.0121435719437986	0.998085558762887	4	34	anion homeostasis	BP	0.400029936163792	BP anion homeostasis	Pdensi_DN13989_c0_g2, Pdensi_DN17135_c0_g2, Pdensi_DN20512_c0_g1d291173, Pdensi_DN25280_c2_g1
GO:0009692	0.0121922578539042	0.998753974342203	3	18	ethylene metabolic process	BP	0.400029936163792	BP ethylene metabolic process	Pdensi_DN17197_c0_g1d56823, Pdensi_DN25446_c0_g3, Pdensi_DN7241_c0_g2d383895
GO:0009693	0.0121922578539042	0.998753974342203	3	18	ethylene biosynthetic process	BP	0.400029936163792	BP ethylene biosynthetic process	Pdensi_DN17197_c0_g1d56823, Pdensi_DN25446_c0_g3, Pdensi_DN7241_c0_g2d383895
GO:0043449	0.0121922578539042	0.998753974342203	3	18	cellular alkene metabolic process	BP	0.400029936163792	BP cellular alkene metabolic process	Pdensi_DN17197_c0_g1d56823, Pdensi_DN25446_c0_g3, Pdensi_DN7241_c0_g2d383895
GO:0043450	0.0121922578539042	0.998753974342203	3	18	alkene biosynthetic process	BP	0.400029936163792	BP alkene biosynthetic process	Pdensi_DN17197_c0_g1d56823, Pdensi_DN25446_c0_g3, Pdensi_DN7241_c0_g2d383895
GO:1900674	0.0121922578539042	0.998753974342203	3	18	olefin biosynthetic process	BP	0.400029936163792	BP olefin biosynthetic process	Pdensi_DN17197_c0_g1d56823, Pdensi_DN25446_c0_g3, Pdensi_DN7241_c0_g2d383895
GO:0050664	0.012256339333661	0.998729165043573	3	20	oxidoreductase activity, acting on NAD(P)H, oxygen as acceptor	MF	0.401060106568943	MF oxidoreductase activity, acting on NAD(P)H, oxygen as acceptor	Pdensi_DN19456_c1_g2, Pdensi_DN19958_c1_g1, Pdensi_DN22200_c1_g5
GO:0008199	0.0124093509368936	0.998723457678161	3	18	ferric iron binding	MF	0.404987088687822	MF ferric iron binding	Pdensi_DN17412_c0_g1, Pdensi_DN19864_c2_g1, Pdensi_DN22010_c1_g1
GO:0052324	0.0126444163051717	0.999435636087191	2	8	plant-type cell wall cellulose biosynthetic process	BP	0.411564011885311	BP plant-type cell wall cellulose biosynthetic process	Pdensi_DN16094_c0_g1d346425, Pdensi_DN21624_c0_g2d540410
GO:0042887	0.0127971050284149	0.996821467753737	6	72	amide transmembrane transporter activity	MF	0.414896407227457	MF amide transmembrane transporter activity	Pdensi_DN18870_c3_g1, Pdensi_DN21746_c0_g1d541054, Pdensi_DN22708_c0_g2, Pdensi_DN25098_c2_g1, Pdensi_DN25626_c0_g1d559430, Pdensi_DN464_c0_g1
GO:0003714	0.0128144192273821	0.997943258317619	4	35	transcription corepressor activity	MF	0.414896407227457	MF transcription corepressor activity	Pdensi_DN13989_c0_g2, Pdensi_DN17135_c0_g2, Pdensi_DN20512_c0_g1d291173, Pdensi_DN25280_c2_g1
GO:0097599	0.0129525835027457	0.998637211142114	3	19	xylanase activity	MF	0.418266189900508	MF xylanase activity	Pdensi_DN17518_c0_g1d474702, Pdensi_DN23116_c1_g4, Pdensi_GG_100908_c0_g1
GO:0005694	0.0130042854585285	0.995898978042269	8	126	chromosome	CC	0.418833561316545	CC chromosome	Pdensi_DN10837_c0_g1d49433, Pdensi_DN13190_c0_g2, Pdensi_DN16333_c0_g1d278592, Pdensi_DN21892_c1_g4d297417, Pdensi_DN22960_c1_g3d303306, Pdensi_DN2969_c0_g1d447479, Pdensi_DN3439_c0_g1d260589, Pdensi_DN7254_c0_g1d207503
GO:0031225	0.0131267646909643	0.995204130900806	10	161	anchored component of membrane	CC	0.421671543253464	CC anchored component of membrane	Pdensi_DN12969_c0_g1d51365, Pdensi_DN13714_c0_g2d462335, Pdensi_DN15459_c0_g1, Pdensi_DN16094_c0_g1d346425, Pdensi_DN20095_c0_g3, Pdensi_DN21624_c0_g2d540410, Pdensi_DN23606_c1_g2d549348, Pdensi_DN40307_c0_g1, Pdensi_DN53360_c0_g1, Pdensi_GG_26840_c0_g1
GO:0010215	0.0134822889220894	0.999377564288772	2	8	cellulose microfibril organization	BP	0.431961272488143	BP cellulose microfibril organization	Pdensi_DN16094_c0_g1d346425, Pdensi_DN21624_c0_g2d540410
GO:0000014	0.013531336313103	0.999396900057247	2	7	single-stranded DNA endodeoxyribonuclease activity	MF	0.432403718484602	MF single-stranded DNA endodeoxyribonuclease activity	Pdensi_DN20781_c0_g4, Pdensi_DN26169_c0_g1d228600
GO:0017119	0.0137579146680389	0.99851091664246	3	20	Golgi transport complex	CC	0.437758295128925	CC Golgi transport complex	Pdensi_DN22939_c1_g1, Pdensi_DN24988_c0_g1, Pdensi_DN25853_c0_g1d139439
GO:0009753	0.0137702470800884	0.995620223350619	8	119	response to jasmonic acid	BP	0.437758295128925	BP response to jasmonic acid	Pdensi_DN15747_c1_g1, Pdensi_DN16340_c0_g2, Pdensi_DN17735_c0_g1d12535, Pdensi_DN19038_c1_g6, Pdensi_DN23706_c0_g6, Pdensi_DN33577_c0_g2, Pdensi_DN37478_c2_g10, Pdensi_GG_44836_c0_g1
GO:0016043	0.0138507815613351	0.989744999495557	88	2692	cellular component organization	BP	0.439180724907348	BP cellular component organization	Pdensi_DN10250_c0_g1d386582, Pdensi_DN102537_c0_g1, Pdensi_DN10586_c0_g1d209930, Pdensi_DN10837_c0_g1d49433, Pdensi_DN12629_c0_g1d459686, Pdensi_DN12630_c0_g1d211812, Pdensi_DN13190_c0_g2, Pdensi_DN13443_c0_g1d522706, Pdensi_DN13714_c0_g2d462335, Pdensi_DN14923_c1_g7, Pdensi_DN14937_c0_g1, Pdensi_DN15452_c0_g1, Pdensi_DN15773_c0_g1d468033, Pdensi_DN15837_c1_g1, Pdensi_DN16003_c0_g1d346355, Pdensi…
GO:0044459	0.0140993545838537	0.993028073885616	18	382	plasma membrane part	CC	0.445910257985745	CC plasma membrane part	Pdensi_DN13714_c0_g2d462335, Pdensi_DN14253_c0_g1d179269, Pdensi_DN15459_c0_g1, Pdensi_DN16094_c0_g1d346425, Pdensi_DN17412_c0_g1, Pdensi_DN17464_c0_g1d529765, Pdensi_DN18870_c3_g1, Pdensi_DN20095_c0_g3, Pdensi_DN20745_c4_g3, Pdensi_DN21624_c0_g2d540410, Pdensi_DN22708_c0_g2, Pdensi_DN22823_c0_g1d302799, Pdensi_DN40307_c0_g1, Pdensi_DN53360_c0_g1, Pdensi_GG_107194_c3_g1, Pdensi_GG_147565_c1_g1, P…
GO:0030243	0.0142701344343602	0.996355400527617	6	80	cellulose metabolic process	BP	0.45015120731114	BP cellulose metabolic process	Pdensi_DN16094_c0_g1d346425, Pdensi_DN19354_c0_g1d60862, Pdensi_DN20784_c0_g1, Pdensi_DN21624_c0_g2d540410, Pdensi_DN38664_c1_g5, Pdensi_GG_16375_c0_g1
GO:0015198	0.0143996597871479	0.997603108914747	4	36	NA	NA	0.451913619560337	none	Pdensi_DN18870_c3_g1, Pdensi_DN22708_c0_g2, Pdensi_DN25098_c2_g1, Pdensi_DN464_c0_g1
GO:0035673	0.0143996597871479	0.997603108914747	4	36	oligopeptide transmembrane transporter activity	MF	0.451913619560337	MF oligopeptide transmembrane transporter activity	Pdensi_DN18870_c3_g1, Pdensi_DN22708_c0_g2, Pdensi_DN25098_c2_g1, Pdensi_DN464_c0_g1
GO:0000323	0.0145116860937287	0.996877770513292	5	56	lytic vacuole	CC	0.454267602184044	CC lytic vacuole	Pdensi_DN16881_c0_g1, Pdensi_DN19282_c0_g1d14910, Pdensi_DN19290_c1_g3, Pdensi_DN19600_c0_g1d485629, Pdensi_DN20745_c4_g3
GO:0051253	0.0146107935650864	0.993725280865806	13	256	negative regulation of RNA metabolic process	BP	0.456206228593321	BP negative regulation of RNA metabolic process	Pdensi_DN12328_c0_g2d459218, Pdensi_DN13989_c0_g2, Pdensi_DN17135_c0_g2, Pdensi_DN18504_c0_g1d284071, Pdensi_DN18878_c0_g4, Pdensi_DN19600_c1_g1, Pdensi_DN19947_c3_g1, Pdensi_DN20512_c0_g1d291173, Pdensi_DN21124_c0_g1, Pdensi_DN23706_c0_g6, Pdensi_DN25280_c2_g1, Pdensi_DN25939_c0_g1d429589, Pdensi_DN37478_c2_g10
GO:0000012	0.0148287687817509	0.999280136098369	2	8	single strand break repair	BP	0.461623588353855	BP single strand break repair	Pdensi_DN13190_c0_g2, Pdensi_DN38096_c0_g1d377782
GO:0004711	0.0148602307195638	1	1	1	ribosomal protein S6 kinase activity	MF	0.461623588353855	MF ribosomal protein S6 kinase activity	Pdensi_DN19926_c0_g1
GO:0030246	0.0149136512459102	0.993348570228785	14	272	carbohydrate binding	MF	0.461623588353855	MF carbohydrate binding	Pdensi_DN14603_c0_g1d213535, Pdensi_DN15221_c0_g5, Pdensi_DN17197_c0_g1d56823, Pdensi_DN20784_c0_g1, Pdensi_DN21543_c0_g1d65556, Pdensi_DN22250_c0_g2d67184, Pdensi_DN27380_c0_g1d368280, Pdensi_DN37381_c0_g1d240517, Pdensi_DN39165_c0_g2, Pdensi_DN40249_c1_g1, Pdensi_DN43601_c0_g1d37416, Pdensi_GG_108346_c0_g1, Pdensi_GG_11174_c0_g1, Pdensi_GG_95185_c0_g1
GO:0005986	0.0149347701553647	0.999298710603602	2	7	sucrose biosynthetic process	BP	0.461623588353855	BP sucrose biosynthetic process	Pdensi_DN19533_c0_g1d287290, Pdensi_DN21948_c1_g4
GO:0046718	0.0150241201783437	0.998329395740151	3	19	viral entry into host cell	BP	0.463218539468481	BP viral entry into host cell	Pdensi_DN18221_c0_g2d353356, Pdensi_DN20485_c0_g1, Pdensi_DN21270_c1_g1
GO:0015293	0.0151472101055501	0.99509614470323	8	122	symporter activity	MF	0.465843145877708	MF symporter activity	Pdensi_DN14253_c0_g1d179269, Pdensi_DN17464_c0_g1d529765, Pdensi_DN21931_c0_g2d421564, Pdensi_DN22489_c0_g2, Pdensi_DN25098_c2_g1, Pdensi_DN464_c0_g1, Pdensi_GG_147565_c1_g1, Pdensi_GG_99216_c0_g1
GO:0048609	0.0152763528814326	0.99504455914074	8	124	multicellular organismal reproductive process	BP	0.468640315520148	BP multicellular organismal reproductive process	Pdensi_DN16003_c0_g1d346355, Pdensi_DN16441_c0_g1, Pdensi_DN18878_c0_g4, Pdensi_DN22600_c0_g1d426096, Pdensi_DN24008_c0_g7, Pdensi_DN32328_c0_g2, Pdensi_DN8312_c0_g1d264528, Pdensi_GG_2636_c0_g1
GO:0010374	0.0156879507895669	0.998216738600336	3	20	stomatal complex development	BP	0.479934990927045	BP stomatal complex development	Pdensi_DN14568_c0_g1, Pdensi_DN2854_c0_g1d447410, Pdensi_DN36582_c0_g1d508863
GO:1901698	0.01572275008986	0.993452700825664	12	230	response to nitrogen compound	BP	0.479934990927045	BP response to nitrogen compound	Pdensi_DN102537_c0_g1, Pdensi_DN20215_c0_g1d489506, Pdensi_DN20570_c0_g1, Pdensi_DN20784_c0_g1, Pdensi_DN22489_c0_g2, Pdensi_DN32328_c0_g2, Pdensi_DN37571_c0_g1d89156, Pdensi_DN38145_c1_g1, Pdensi_DN5177_c0_g1, Pdensi_DN7917_c0_g1d451819, Pdensi_GG_153402_c0_g1, Pdensi_GG_157679_c0_g1
GO:0009812	0.0159664888163033	0.99436066333626	9	142	flavonoid metabolic process	BP	0.486165717778802	BP flavonoid metabolic process	Pdensi_DN11481_c0_g1, Pdensi_DN12089_c0_g1, Pdensi_DN20611_c0_g2, Pdensi_DN23164_c0_g3d547144, Pdensi_DN24374_c1_g3, Pdensi_DN24868_c0_g1, Pdensi_DN9611_c0_g1d266034, Pdensi_GG_22817_c1_g1, Pdensi_GG_73180_c0_g1
GO:1900673	0.0162471225206535	0.998128783968241	3	20	olefin metabolic process	BP	0.491374387491568	BP olefin metabolic process	Pdensi_DN17197_c0_g1d56823, Pdensi_DN25446_c0_g3, Pdensi_DN7241_c0_g2d383895
GO:0009514	0.0162584803098091	0.998117182885924	3	21	glyoxysome	CC	0.491374387491568	CC glyoxysome	Pdensi_DN21024_c2_g3, Pdensi_DN96473_c0_g1, Pdensi_GG_799_c0_g1
GO:0004031	0.0162977243671313	0.999168277134657	2	8	aldehyde oxidase activity	MF	0.491374387491568	MF aldehyde oxidase activity	Pdensi_DN19811_c0_g1d15904, Pdensi_DN23864_c1_g1d70605
GO:0016623	0.0162977243671313	0.999168277134657	2	8	oxidoreductase activity, acting on the aldehyde or oxo group of donors, oxygen as acceptor	MF	0.491374387491568	MF oxidoreductase activity, acting on the aldehyde or oxo group of donors, oxygen as acceptor	Pdensi_DN19811_c0_g1d15904, Pdensi_DN23864_c1_g1d70605
GO:0042138	0.0167219839870265	0.999134920473292	2	8	meiotic DNA double-strand break formation	BP	0.50293006251177	BP meiotic DNA double-strand break formation	Pdensi_DN16333_c0_g1d278592, Pdensi_DN22960_c1_g3d303306
GO:0030260	0.0169084899209369	0.99802323219054	3	20	entry into host cell	BP	0.503602135484991	BP entry into host cell	Pdensi_DN18221_c0_g2d353356, Pdensi_DN20485_c0_g1, Pdensi_DN21270_c1_g1
GO:0044409	0.0169084899209369	0.99802323219054	3	20	entry into host	BP	0.503602135484991	BP entry into host	Pdensi_DN18221_c0_g2d353356, Pdensi_DN20485_c0_g1, Pdensi_DN21270_c1_g1
GO:0051806	0.0169084899209369	0.99802323219054	3	20	entry into cell of other organism involved in symbiotic interaction	BP	0.503602135484991	BP entry into cell of other organism involved in symbiotic interaction	Pdensi_DN18221_c0_g2d353356, Pdensi_DN20485_c0_g1, Pdensi_DN21270_c1_g1
GO:0051828	0.0169084899209369	0.99802323219054	3	20	entry into other organism involved in symbiotic interaction	BP	0.503602135484991	BP entry into other organism involved in symbiotic interaction	Pdensi_DN18221_c0_g2d353356, Pdensi_DN20485_c0_g1, Pdensi_DN21270_c1_g1
GO:0005385	0.0170174973384384	0.997995261172607	3	21	zinc ion transmembrane transporter activity	MF	0.505535364602559	MF zinc ion transmembrane transporter activity	Pdensi_DN14157_c0_g2, Pdensi_DN18001_c1_g4, Pdensi_DN26190_c0_g1d76469
GO:0043401	0.0170774721111668	0.996166076300957	5	58	steroid hormone mediated signaling pathway	BP	0.505535364602559	BP steroid hormone mediated signaling pathway	Pdensi_DN19112_c1_g1d285936, Pdensi_DN25915_c0_g2, Pdensi_GG_115428_c0_g1, Pdensi_GG_131095_c0_g1, Pdensi_GG_58775_c0_g1
GO:0030145	0.0171362554232766	0.996990512183453	4	37	manganese ion binding	MF	0.505535364602559	MF manganese ion binding	Pdensi_DN12589_c0_g1d176330, Pdensi_DN19791_c0_g1d218938, Pdensi_DN24433_c1_g2, Pdensi_DN26427_c0_g1d77210
GO:0044085	0.0171381885481757	0.992487885553099	13	251	cellular component biogenesis	BP	0.505535364602559	BP cellular component biogenesis	Pdensi_DN12969_c0_g1d51365, Pdensi_DN13283_c0_g1d271643, Pdensi_DN14923_c1_g7, Pdensi_DN16094_c0_g1d346425, Pdensi_DN16963_c0_g1d472256, Pdensi_DN18057_c0_g3, Pdensi_DN18434_c0_g1d283766, Pdensi_DN20349_c0_g1d536683, Pdensi_DN21067_c1_g1, Pdensi_DN21624_c0_g2d540410, Pdensi_DN23606_c1_g2d549348, Pdensi_DN24110_c1_g3, Pdensi_DN38664_c1_g5
GO:0015926	0.0171906084492312	0.994828992021676	7	99	glucosidase activity	MF	0.505865602591166	MF glucosidase activity	Pdensi_DN13714_c0_g2d462335, Pdensi_DN15459_c0_g1, Pdensi_DN19707_c0_g3, Pdensi_DN21237_c1_g1d64974, Pdensi_DN21590_c0_g1d65540, Pdensi_DN39272_c0_g3, Pdensi_GG_64451_c0_g1
GO:0009314	0.0172323789806258	0.990355346600871	24	572	response to radiation	BP	0.505881632706361	BP response to radiation	Pdensi_DN102537_c0_g1, Pdensi_DN11862_c0_g1d336785, Pdensi_DN13938_c0_g1d178814, Pdensi_DN18816_c0_g1d14153, Pdensi_DN19112_c1_g1d285936, Pdensi_DN19864_c2_g1, Pdensi_DN20215_c0_g1d489506, Pdensi_DN21690_c0_g1d419489, Pdensi_DN22010_c1_g1, Pdensi_DN22243_c1_g3, Pdensi_DN22301_c1_g4, Pdensi_DN22939_c1_g1, Pdensi_DN23432_c0_g2d129670, Pdensi_DN23706_c0_g6, Pdensi_DN25566_c1_g1d74849, Pdensi_DN25853…
GO:0045493	0.0172823816686304	0.997952208522597	3	21	xylan catabolic process	BP	0.506050541726507	BP xylan catabolic process	Pdensi_DN17518_c0_g1d474702, Pdensi_DN23116_c1_g4, Pdensi_GG_100908_c0_g1
GO:0010256	0.0173342465870404	0.999060675331143	2	9	endomembrane system organization	BP	0.506050541726507	BP endomembrane system organization	Pdensi_GG_94111_c0_g1, Pdensi_GG_94332_c0_g1
GO:0010558	0.0173618513623062	0.991851840746452	15	320	negative regulation of macromolecule biosynthetic process	BP	0.506050541726507	BP negative regulation of macromolecule biosynthetic process	Pdensi_DN10160_c0_g1d209635, Pdensi_DN12328_c0_g2d459218, Pdensi_DN13989_c0_g2, Pdensi_DN17135_c0_g2, Pdensi_DN18504_c0_g1d284071, Pdensi_DN18878_c0_g4, Pdensi_DN19600_c1_g1, Pdensi_DN19947_c3_g1, Pdensi_DN20512_c0_g1d291173, Pdensi_DN21124_c0_g1, Pdensi_DN23706_c0_g6, Pdensi_DN25280_c2_g1, Pdensi_DN25939_c0_g1d429589, Pdensi_DN27238_c0_g1d140751, Pdensi_DN37478_c2_g10
GO:0006879	0.0175293309509577	0.997911839246709	3	21	cellular iron ion homeostasis	BP	0.50972137464266	BP cellular iron ion homeostasis	Pdensi_DN17412_c0_g1, Pdensi_DN19864_c2_g1, Pdensi_DN22010_c1_g1
GO:0008422	0.017687761642247	0.995271087093532	6	77	beta-glucosidase activity	MF	0.512775429552273	MF beta-glucosidase activity	Pdensi_DN13714_c0_g2d462335, Pdensi_DN15459_c0_g1, Pdensi_DN19707_c0_g3, Pdensi_DN21237_c1_g1d64974, Pdensi_DN39272_c0_g3, Pdensi_GG_64451_c0_g1
GO:0015103	0.0177179351422185	0.995985138360725	5	58	inorganic anion transmembrane transporter activity	MF	0.512775429552273	MF inorganic anion transmembrane transporter activity	Pdensi_DN19256_c0_g1d14827, Pdensi_DN21746_c0_g1d541054, Pdensi_DN22489_c0_g2, Pdensi_DN25098_c2_g1, Pdensi_GG_147565_c1_g1
GO:0005656	0.0179680598338696	0.999034300703442	2	8	nuclear pre-replicative complex	CC	0.516849670135072	CC nuclear pre-replicative complex	Pdensi_DN19596_c0_g1, Pdensi_DN21124_c0_g1
GO:0036387	0.0179680598338696	0.999034300703442	2	8	pre-replicative complex	CC	0.516849670135072	CC pre-replicative complex	Pdensi_DN19596_c0_g1, Pdensi_DN21124_c0_g1
GO:0016829	0.0179850712368736	0.99068313700865	19	413	lyase activity	MF	0.516849670135072	MF lyase activity	Pdensi_DN18117_c0_g1d216785, Pdensi_DN20256_c1_g2, Pdensi_DN20825_c0_g1d292675, Pdensi_DN21087_c1_g1, Pdensi_DN21896_c0_g1d221829, Pdensi_DN22512_c0_g3d544206, Pdensi_DN23108_c0_g1d547079, Pdensi_DN24478_c0_g1d133775, Pdensi_DN26684_c0_g2, Pdensi_DN3015_c0_g1d1085, Pdensi_DN40101_c2_g6, Pdensi_DN7241_c0_g2d383895, Pdensi_DN9145_c0_g1d3908, Pdensi_DN96473_c0_g1, Pdensi_GG_129723_c2_g1, Pdensi_GG_1…
GO:0043067	0.0181651666339133	0.994464012800832	7	106	regulation of programmed cell death	BP	0.520805513469042	BP regulation of programmed cell death	Pdensi_DN102537_c0_g1, Pdensi_DN12630_c0_g1d211812, Pdensi_DN13799_c0_g1d272487, Pdensi_DN19635_c0_g1d218821, Pdensi_DN41126_c0_g1d35485, Pdensi_GG_58043_c0_g1, Pdensi_GG_83776_c1_g1
GO:0009825	0.0182452603349067	0.997773819487971	3	23	multidimensional cell growth	BP	0.521882493169325	BP multidimensional cell growth	Pdensi_DN20784_c0_g1, Pdensi_DN21624_c0_g2d540410, Pdensi_DN24008_c0_g7
GO:0006865	0.0187200651001753	0.994931708077705	6	77	amino acid transport	BP	0.534218415916864	BP amino acid transport	Pdensi_DN13334_c0_g1, Pdensi_DN16660_c0_g2d11011, Pdensi_DN17251_c0_g1d215968, Pdensi_DN21931_c0_g2d421564, Pdensi_DN37026_c0_g1d32315, Pdensi_GG_99216_c0_g1
GO:0051049	0.0187976962747506	0.991971923063701	12	238	regulation of transport	BP	0.535189167024279	BP regulation of transport	Pdensi_DN16644_c6_g6, Pdensi_DN16660_c0_g2d11011, Pdensi_DN17412_c0_g1, Pdensi_DN17735_c0_g1d12535, Pdensi_DN17735_c0_g2, Pdensi_DN20347_c3_g4, Pdensi_DN22225_c3_g3, Pdensi_DN24008_c0_g7, Pdensi_DN24610_c0_g1, Pdensi_DN24823_c2_g1, Pdensi_DN37026_c0_g1d32315, Pdensi_GG_11272_c0_g1
GO:0009506	0.019094474073693	0.988816092411556	27	671	plasmodesma	CC	0.542380304070108	CC plasmodesma	Pdensi_DN10250_c0_g1d386582, Pdensi_DN11970_c0_g1d5850, Pdensi_DN12589_c0_g1d176330, Pdensi_DN13714_c0_g2d462335, Pdensi_DN15940_c0_g1, Pdensi_DN16431_c0_g1d527718, Pdensi_DN17746_c2_g5, Pdensi_DN20095_c0_g3, Pdensi_DN20721_c0_g2d292160, Pdensi_DN20890_c2_g3, Pdensi_DN22119_c0_g4, Pdensi_DN23432_c0_g2d129670, Pdensi_DN24133_c0_g3, Pdensi_DN2649_c0_g1d99119, Pdensi_DN26695_c0_g4, Pdensi_DN27473_c1…
GO:0010942	0.0193173967107557	0.995518863803767	5	60	positive regulation of cell death	BP	0.547445207939221	BP positive regulation of cell death	Pdensi_DN102537_c0_g1, Pdensi_DN12630_c0_g1d211812, Pdensi_DN19635_c0_g1d218821, Pdensi_GG_58043_c0_g1, Pdensi_GG_83776_c1_g1
GO:0090575	0.0197483761863773	0.995396569543874	5	59	RNA polymerase II transcription factor complex	CC	0.557801163513687	CC RNA polymerase II transcription factor complex	Pdensi_DN13570_c0_g1d340125, Pdensi_DN20570_c0_g1, Pdensi_DN25939_c0_g1d429589, Pdensi_DN34641_c1_g2, Pdensi_DN9155_c0_g1
GO:0019439	0.0197737353213637	0.990576655581995	15	312	aromatic compound catabolic process	BP	0.557801163513687	BP aromatic compound catabolic process	Pdensi_DN16530_c0_g1d10873, Pdensi_DN18549_c0_g3d354668, Pdensi_DN19598_c1_g1, Pdensi_DN19693_c0_g1d409066, Pdensi_DN20631_c0_g1d291641, Pdensi_DN20781_c0_g4, Pdensi_DN21246_c1_g1d18502, Pdensi_DN21266_c0_g1d221055, Pdensi_DN22960_c1_g3d303306, Pdensi_DN24279_c0_g1, Pdensi_DN26169_c0_g1d228600, Pdensi_DN38969_c0_g3, Pdensi_GG_54544_c0_g1, Pdensi_GG_73180_c0_g1, Pdensi_GG_98775_c0_g1
GO:0010411	0.0199039558784117	0.995362287393273	5	56	xyloglucan metabolic process	BP	0.560186794917408	BP xyloglucan metabolic process	Pdensi_DN13283_c0_g1d271643, Pdensi_DN14923_c1_g7, Pdensi_DN16963_c0_g1d472256, Pdensi_DN20349_c0_g1d536683, Pdensi_DN24110_c1_g3
GO:0030983	0.0199631102795879	0.997461587733995	3	25	mismatched DNA binding	MF	0.560565963937811	MF mismatched DNA binding	Pdensi_DN27238_c0_g1d140751, Pdensi_DN2969_c0_g1d447479, Pdensi_DN38096_c0_g1d377782
GO:0009735	0.020621401964123	0.992934086835937	8	126	response to cytokinin	BP	0.57574400369284	BP response to cytokinin	Pdensi_DN12630_c0_g1d211812, Pdensi_DN15747_c1_g1, Pdensi_DN18816_c0_g1d14153, Pdensi_DN20784_c0_g1, Pdensi_DN492_c0_g1d324418, Pdensi_DN9493_c0_g1d453754, Pdensi_GG_131095_c0_g1, Pdensi_GG_83776_c1_g1
GO:0004857	0.0208875584855619	0.993461735078361	7	102	enzyme inhibitor activity	MF	0.57574400369284	MF enzyme inhibitor activity	Pdensi_DN14922_c0_g2, Pdensi_DN19879_c2_g1, Pdensi_DN21905_c0_g2, Pdensi_DN25673_c0_g1d75219, Pdensi_GG_115428_c0_g1, Pdensi_GG_339_c1_g1, Pdensi_GG_90355_c0_g1
GO:0015091	0.0209259086991286	1	1	1	ferric iron transmembrane transporter activity	MF	0.57574400369284	MF ferric iron transmembrane transporter activity	Pdensi_DN17412_c0_g1
GO:0015682	0.0209259086991286	1	1	1	ferric iron transport	BP	0.57574400369284	BP ferric iron transport	Pdensi_DN17412_c0_g1
GO:0031232	0.0209259086991286	1	1	1	extrinsic component of external side of plasma membrane	CC	0.57574400369284	CC extrinsic component of external side of plasma membrane	Pdensi_DN17412_c0_g1
GO:0033572	0.0209259086991286	1	1	1	transferrin transport	BP	0.57574400369284	BP transferrin transport	Pdensi_DN17412_c0_g1
GO:0072562	0.0209259086991286	1	1	1	blood microparticle	CC	0.57574400369284	CC blood microparticle	Pdensi_DN17412_c0_g1
GO:1990459	0.0209259086991286	1	1	1	transferrin receptor binding	MF	0.57574400369284	MF transferrin receptor binding	Pdensi_DN17412_c0_g1
GO:1990712	0.0209259086991286	1	1	1	HFE-transferrin receptor complex	CC	0.57574400369284	CC HFE-transferrin receptor complex	Pdensi_DN17412_c0_g1
GO:0022892	0.0214935604536084	0.986675197066061	32	837	NA	NA	0.590039105875231	none	Pdensi_DN11554_c0_g1d520300, Pdensi_DN13334_c0_g1, Pdensi_DN14157_c0_g2, Pdensi_DN14253_c0_g1d179269, Pdensi_DN15917_c0_g1d397096, Pdensi_DN16107_c1_g1, Pdensi_DN17251_c0_g1d215968, Pdensi_DN17412_c0_g1, Pdensi_DN17464_c0_g1d529765, Pdensi_DN17735_c0_g1d12535, Pdensi_DN17735_c0_g2, Pdensi_DN18001_c1_g4, Pdensi_DN18870_c3_g1, Pdensi_DN19256_c0_g1d14827, Pdensi_DN20745_c4_g3, Pdensi_DN21746_c0_g1d5…
GO:0009414	0.0216691244631297	0.989860584892491	14	290	response to water deprivation	BP	0.591848114778484	BP response to water deprivation	Pdensi_DN10090_c0_g1d4523, Pdensi_DN16319_c0_g1d111066, Pdensi_DN16441_c0_g1, Pdensi_DN17735_c0_g1d12535, Pdensi_DN17873_c0_g3, Pdensi_DN20784_c0_g1, Pdensi_DN21087_c1_g1, Pdensi_DN22489_c0_g2, Pdensi_DN22600_c0_g1d426096, Pdensi_DN24147_c1_g2, Pdensi_DN33577_c0_g2, Pdensi_DN5177_c0_g1, Pdensi_GG_2636_c0_g1, Pdensi_GG_37273_c0_g1
GO:0000987	0.0217452217904649	0.995877282141505	4	40	proximal promoter sequence-specific DNA binding	MF	0.591848114778484	MF proximal promoter sequence-specific DNA binding	Pdensi_DN20401_c0_g1d63113, Pdensi_DN20570_c0_g1, Pdensi_DN22155_c0_g1, Pdensi_DN9155_c0_g1
GO:0001159	0.0217452217904649	0.995877282141505	4	40	NA	NA	0.591848114778484	none	Pdensi_DN20401_c0_g1d63113, Pdensi_DN20570_c0_g1, Pdensi_DN22155_c0_g1, Pdensi_DN9155_c0_g1
GO:0031327	0.0217523836496697	0.989504080632174	15	330	negative regulation of cellular biosynthetic process	BP	0.591848114778484	BP negative regulation of cellular biosynthetic process	Pdensi_DN10160_c0_g1d209635, Pdensi_DN12328_c0_g2d459218, Pdensi_DN13989_c0_g2, Pdensi_DN17135_c0_g2, Pdensi_DN18504_c0_g1d284071, Pdensi_DN18878_c0_g4, Pdensi_DN19600_c1_g1, Pdensi_DN19947_c3_g1, Pdensi_DN20512_c0_g1d291173, Pdensi_DN21124_c0_g1, Pdensi_DN23706_c0_g6, Pdensi_DN25280_c2_g1, Pdensi_DN25939_c0_g1d429589, Pdensi_DN27238_c0_g1d140751, Pdensi_DN37478_c2_g10
GO:0031261	0.0221201660200969	0.998635175096777	2	9	DNA replication preinitiation complex	CC	0.599301595249997	CC DNA replication preinitiation complex	Pdensi_DN19596_c0_g1, Pdensi_DN21124_c0_g1
GO:0046658	0.0221570948472091	0.992308625694627	8	125	anchored component of plasma membrane	CC	0.599301595249997	CC anchored component of plasma membrane	Pdensi_DN13714_c0_g2d462335, Pdensi_DN15459_c0_g1, Pdensi_DN16094_c0_g1d346425, Pdensi_DN20095_c0_g3, Pdensi_DN21624_c0_g2d540410, Pdensi_DN40307_c0_g1, Pdensi_DN53360_c0_g1, Pdensi_GG_26840_c0_g1
GO:0015800	0.0221728403751527	0.998630183994689	2	9	acidic amino acid transport	BP	0.599301595249997	BP acidic amino acid transport	Pdensi_DN17251_c0_g1d215968, Pdensi_GG_99216_c0_g1
GO:0005506	0.0226121094072075	0.989712179102001	13	258	iron ion binding	MF	0.609831196782074	MF iron ion binding	Pdensi_DN10586_c0_g1d209930, Pdensi_DN17412_c0_g1, Pdensi_DN19376_c0_g2, Pdensi_DN19627_c0_g3, Pdensi_DN19864_c2_g1, Pdensi_DN22010_c1_g1, Pdensi_DN23745_c0_g4, Pdensi_DN25088_c0_g1d428808, Pdensi_DN2938_c0_g1, Pdensi_GG_62833_c0_g1, Pdensi_GG_81284_c2_g1, Pdensi_GG_82049_c0_g1, Pdensi_GG_93610_c0_g1
GO:0005911	0.0227847253520867	0.986448818699654	27	684	cell-cell junction	CC	0.613138957884771	CC cell-cell junction	Pdensi_DN10250_c0_g1d386582, Pdensi_DN11970_c0_g1d5850, Pdensi_DN12589_c0_g1d176330, Pdensi_DN13714_c0_g2d462335, Pdensi_DN15940_c0_g1, Pdensi_DN16431_c0_g1d527718, Pdensi_DN17746_c2_g5, Pdensi_DN20095_c0_g3, Pdensi_DN20721_c0_g2d292160, Pdensi_DN20890_c2_g3, Pdensi_DN22119_c0_g4, Pdensi_DN23432_c0_g2d129670, Pdensi_DN24133_c0_g3, Pdensi_DN2649_c0_g1d99119, Pdensi_DN26695_c0_g4, Pdensi_DN27473_c1…
GO:0032993	0.023125180125065	0.989843164345289	12	224	protein-DNA complex	CC	0.620938917537576	CC protein-DNA complex	Pdensi_DN102537_c0_g1, Pdensi_DN13570_c0_g1d340125, Pdensi_DN19596_c0_g1, Pdensi_DN19746_c3_g1, Pdensi_DN20151_c0_g1d219538, Pdensi_DN21124_c0_g1, Pdensi_DN23449_c2_g1, Pdensi_DN34641_c1_g2, Pdensi_DN39978_c2_g4, Pdensi_DN5414_c0_g1, Pdensi_DN9928_c0_g1d454582, Pdensi_GG_80181_c0_g1
GO:0006097	0.0232832889679346	0.998523462324346	2	9	glyoxylate cycle	BP	0.62381929896403	BP glyoxylate cycle	Pdensi_DN21024_c2_g3, Pdensi_DN96473_c0_g1
GO:0016887	0.0234469348058826	0.986667537333743	23	594	ATPase activity	MF	0.62683515686925	MF ATPase activity	Pdensi_DN10250_c0_g1d386582, Pdensi_DN16107_c1_g1, Pdensi_DN16333_c0_g1d278592, Pdensi_DN16431_c0_g1d527718, Pdensi_DN17929_c0_g1d282500, Pdensi_DN18001_c1_g4, Pdensi_DN18320_c0_g1d478187, Pdensi_DN20721_c0_g1d220354, Pdensi_DN20721_c0_g2d292160, Pdensi_DN21124_c0_g1, Pdensi_DN21897_c3_g2, Pdensi_DN22030_c0_g1d125057, Pdensi_DN22093_c1_g1d298076, Pdensi_DN2587_c0_g1d326118, Pdensi_DN27238_c0_g1d1…
GO:0009647	0.0236615913053549	0.998486455705667	2	9	skotomorphogenesis	BP	0.631198667191325	BP skotomorphogenesis	Pdensi_DN19864_c2_g1, Pdensi_DN22010_c1_g1
GO:0008146	0.0237871824514824	0.99847409774709	2	9	sulfotransferase activity	MF	0.633172485601172	MF sulfotransferase activity	Pdensi_DN11481_c0_g1, Pdensi_DN20611_c0_g2
GO:0051273	0.0238665872003327	0.993139850603923	6	90	beta-glucan metabolic process	BP	0.633911020639139	BP beta-glucan metabolic process	Pdensi_DN16094_c0_g1d346425, Pdensi_DN19354_c0_g1d60862, Pdensi_DN20784_c0_g1, Pdensi_DN21624_c0_g2d540410, Pdensi_DN38664_c1_g5, Pdensi_GG_16375_c0_g1
GO:0009890	0.0241302395211989	0.988205258034496	15	334	negative regulation of biosynthetic process	BP	0.639529523033761	BP negative regulation of biosynthetic process	Pdensi_DN10160_c0_g1d209635, Pdensi_DN12328_c0_g2d459218, Pdensi_DN13989_c0_g2, Pdensi_DN17135_c0_g2, Pdensi_DN18504_c0_g1d284071, Pdensi_DN18878_c0_g4, Pdensi_DN19600_c1_g1, Pdensi_DN19947_c3_g1, Pdensi_DN20512_c0_g1d291173, Pdensi_DN21124_c0_g1, Pdensi_DN23706_c0_g6, Pdensi_DN25280_c2_g1, Pdensi_DN25939_c0_g1d429589, Pdensi_DN27238_c0_g1d140751, Pdensi_DN37478_c2_g10
GO:0005537	0.0243459456843188	0.998418682264369	2	9	mannose binding	MF	0.643855817871284	MF mannose binding	Pdensi_DN14603_c0_g1d213535, Pdensi_DN43601_c0_g1d37416
GO:0075732	0.0245353623778298	0.998399736702104	2	9	viral penetration into host nucleus	BP	0.646080325618777	BP viral penetration into host nucleus	Pdensi_DN18221_c0_g2d353356, Pdensi_DN20485_c0_g1
GO:1902594	0.0245353623778298	0.998399736702104	2	9	multi-organism nuclear import	BP	0.646080325618777	BP multi-organism nuclear import	Pdensi_DN18221_c0_g2d353356, Pdensi_DN20485_c0_g1
GO:0009639	0.0246119775216582	0.992889403771152	6	85	response to red or far red light	BP	0.646710013208283	BP response to red or far red light	Pdensi_DN18816_c0_g1d14153, Pdensi_DN19112_c1_g1d285936, Pdensi_DN23432_c0_g2d129670, Pdensi_DN2649_c0_g1d99119, Pdensi_DN47305_c0_g1d40317, Pdensi_DN492_c0_g1d324418
GO:0044270	0.0247407198136117	0.989014763460911	12	241	cellular nitrogen compound catabolic process	BP	0.647297481902518	BP cellular nitrogen compound catabolic process	Pdensi_DN16530_c0_g1d10873, Pdensi_DN19598_c1_g1, Pdensi_DN19693_c0_g1d409066, Pdensi_DN20781_c0_g4, Pdensi_DN21266_c0_g1d221055, Pdensi_DN22960_c1_g3d303306, Pdensi_DN24279_c0_g1, Pdensi_DN26169_c0_g1d228600, Pdensi_DN38969_c0_g3, Pdensi_GG_54544_c0_g1, Pdensi_GG_73180_c0_g1, Pdensi_GG_98775_c0_g1
GO:0009147	0.0247856630033337	0.996603167056514	3	23	pyrimidine nucleoside triphosphate metabolic process	BP	0.647297481902518	BP pyrimidine nucleoside triphosphate metabolic process	Pdensi_DN16530_c0_g1d10873, Pdensi_DN19693_c0_g1d409066, Pdensi_DN21266_c0_g1d221055
GO:0009415	0.0248187854626505	0.988179301802756	14	295	response to water	BP	0.647297481902518	BP response to water	Pdensi_DN10090_c0_g1d4523, Pdensi_DN16319_c0_g1d111066, Pdensi_DN16441_c0_g1, Pdensi_DN17735_c0_g1d12535, Pdensi_DN17873_c0_g3, Pdensi_DN20784_c0_g1, Pdensi_DN21087_c1_g1, Pdensi_DN22489_c0_g2, Pdensi_DN22600_c0_g1d426096, Pdensi_DN24147_c1_g2, Pdensi_DN33577_c0_g2, Pdensi_DN5177_c0_g1, Pdensi_GG_2636_c0_g1, Pdensi_GG_37273_c0_g1
GO:0048587	0.0248453356675158	0.998334235706211	2	10	regulation of short-day photoperiodism, flowering	BP	0.647297481902518	BP regulation of short-day photoperiodism, flowering	Pdensi_DN18345_c0_g1d403901, Pdensi_DN18878_c0_g4
GO:0046740	0.0251559671315607	0.998302127414494	2	10	transport of virus in host, cell to cell	BP	0.652619181123429	BP transport of virus in host, cell to cell	Pdensi_DN18221_c0_g2d353356, Pdensi_DN20485_c0_g1
GO:1902586	0.0251559671315607	0.998302127414494	2	10	multi-organism intercellular transport	BP	0.652619181123429	BP multi-organism intercellular transport	Pdensi_DN18221_c0_g2d353356, Pdensi_DN20485_c0_g1
GO:0009646	0.0255768106939102	0.994891009785009	4	42	response to absence of light	BP	0.662137223681375	BP response to absence of light	Pdensi_DN19864_c2_g1, Pdensi_DN22010_c1_g1, Pdensi_DN22939_c1_g1, Pdensi_DN25853_c0_g1d139439
GO:0016682	0.0259641192781137	0.994796839263325	4	41	oxidoreductase activity, acting on diphenols and related substances as donors, oxygen as acceptor	MF	0.668816545651012	MF oxidoreductase activity, acting on diphenols and related substances as donors, oxygen as acceptor	Pdensi_DN18549_c0_g3d354668, Pdensi_DN20631_c0_g1d291641, Pdensi_DN21246_c1_g1d18502, Pdensi_DN22395_c1_g1
GO:0010605	0.0259937251450035	0.985073782238261	23	590	negative regulation of macromolecule metabolic process	BP	0.668816545651012	BP negative regulation of macromolecule metabolic process	Pdensi_DN10160_c0_g1d209635, Pdensi_DN102537_c0_g1, Pdensi_DN12328_c0_g2d459218, Pdensi_DN13989_c0_g2, Pdensi_DN16431_c0_g1d527718, Pdensi_DN17135_c0_g2, Pdensi_DN18504_c0_g1d284071, Pdensi_DN18878_c0_g4, Pdensi_DN19600_c1_g1, Pdensi_DN19947_c3_g1, Pdensi_DN20512_c0_g1d291173, Pdensi_DN21124_c0_g1, Pdensi_DN21882_c0_g2, Pdensi_DN23706_c0_g6, Pdensi_DN25280_c2_g1, Pdensi_DN25939_c0_g1d429589, Pden…
GO:0045934	0.0260439041399006	0.987510289246723	14	308	negative regulation of nucleobase-containing compound metabolic process	BP	0.668816545651012	BP negative regulation of nucleobase-containing compound metabolic process	Pdensi_DN12328_c0_g2d459218, Pdensi_DN13989_c0_g2, Pdensi_DN17135_c0_g2, Pdensi_DN18504_c0_g1d284071, Pdensi_DN18878_c0_g4, Pdensi_DN19600_c1_g1, Pdensi_DN19947_c3_g1, Pdensi_DN20512_c0_g1d291173, Pdensi_DN21124_c0_g1, Pdensi_DN23706_c0_g6, Pdensi_DN25280_c2_g1, Pdensi_DN25939_c0_g1d429589, Pdensi_DN27238_c0_g1d140751, Pdensi_DN37478_c2_g10
GO:0048314	0.0262581945086577	1	1	1	embryo sac morphogenesis	BP	0.668816545651012	BP embryo sac morphogenesis	Pdensi_DN16333_c0_g1d278592
GO:0008608	0.0262756619000524	0.998154378285255	2	11	attachment of spindle microtubules to kinetochore	BP	0.668816545651012	BP attachment of spindle microtubules to kinetochore	Pdensi_DN18391_c0_g1d283647, Pdensi_DN7254_c0_g1d207503
GO:0009930	0.026315074442058	1	1	1	longitudinal side of cell surface	CC	0.668816545651012	CC longitudinal side of cell surface	Pdensi_DN21624_c0_g2d540410
GO:0030599	0.0266729056339539	0.994603163201914	4	42	pectinesterase activity	MF	0.668816545651012	MF pectinesterase activity	Pdensi_DN19879_c2_g1, Pdensi_DN20724_c0_g1d292131, Pdensi_DN7034_c0_g1d263187, Pdensi_GG_339_c1_g1
GO:0045330	0.0266729056339539	0.994603163201914	4	42	aspartyl esterase activity	MF	0.668816545651012	MF aspartyl esterase activity	Pdensi_DN19879_c2_g1, Pdensi_DN20724_c0_g1d292131, Pdensi_DN7034_c0_g1d263187, Pdensi_GG_339_c1_g1
GO:0042555	0.0269051191575543	0.99811727074472	2	10	MCM complex	CC	0.668816545651012	CC MCM complex	Pdensi_DN19596_c0_g1, Pdensi_DN21124_c0_g1
GO:0031956	0.0271136043032928	1	1	1	medium-chain fatty acid-CoA ligase activity	MF	0.668816545651012	MF medium-chain fatty acid-CoA ligase activity	Pdensi_DN17495_c0_g1
GO:0010268	0.0273300029406671	0.996096796884191	3	24	brassinosteroid homeostasis	BP	0.668816545651012	BP brassinosteroid homeostasis	Pdensi_DN19376_c0_g2, Pdensi_DN19864_c2_g1, Pdensi_DN22010_c1_g1
GO:0015112	0.0275554096000989	0.998046812832295	2	10	nitrate transmembrane transporter activity	MF	0.668816545651012	MF nitrate transmembrane transporter activity	Pdensi_DN22489_c0_g2, Pdensi_DN25098_c2_g1
GO:2000038	0.0276229380013941	0.998039443052876	2	10	regulation of stomatal complex development	BP	0.668816545651012	BP regulation of stomatal complex development	Pdensi_DN21375_c1_g1, Pdensi_DN36582_c0_g1d508863
GO:0046700	0.0279046706839935	0.987390845091077	12	245	heterocycle catabolic process	BP	0.668816545651012	BP heterocycle catabolic process	Pdensi_DN16530_c0_g1d10873, Pdensi_DN19598_c1_g1, Pdensi_DN19693_c0_g1d409066, Pdensi_DN20781_c0_g4, Pdensi_DN21266_c0_g1d221055, Pdensi_DN22960_c1_g3d303306, Pdensi_DN24279_c0_g1, Pdensi_DN26169_c0_g1d228600, Pdensi_DN38969_c0_g3, Pdensi_GG_54544_c0_g1, Pdensi_GG_73180_c0_g1, Pdensi_GG_98775_c0_g1
GO:0090626	0.0279673942387023	0.995956315202326	3	25	plant epidermis morphogenesis	BP	0.668816545651012	BP plant epidermis morphogenesis	Pdensi_DN15837_c1_g1, Pdensi_DN18250_c0_g1d477557, Pdensi_DN36582_c0_g1d508863
GO:0009611	0.0280547435074565	0.989062741973781	9	162	response to wounding	BP	0.668816545651012	BP response to wounding	Pdensi_DN14922_c0_g2, Pdensi_DN25673_c0_g1d75219, Pdensi_DN27473_c1_g1, Pdensi_DN35162_c0_g1, Pdensi_DN37196_c2_g1, Pdensi_DN37381_c0_g1d240517, Pdensi_DN40249_c1_g1, Pdensi_GG_73180_c0_g1, Pdensi_GG_82049_c0_g1
GO:0033095	0.0281325333023523	1	1	1	aleurone grain	CC	0.668816545651012	CC aleurone grain	Pdensi_DN20739_c0_g1
GO:0036091	0.0281342698339307	1	1	1	positive regulation of transcription from RNA polymerase II promoter in response to oxidative stress	BP	0.668816545651012	BP positive regulation of transcription from RNA polymerase II promoter in response to oxidative stress	Pdensi_DN20570_c0_g1
GO:0036251	0.0281342698339307	1	1	1	positive regulation of transcription from RNA polymerase II promoter in response to salt stress	BP	0.668816545651012	BP positive regulation of transcription from RNA polymerase II promoter in response to salt stress	Pdensi_DN20570_c0_g1
GO:0036252	0.0281342698339307	1	1	1	positive regulation of transcription from RNA polymerase II promoter in response to menadione	BP	0.668816545651012	BP positive regulation of transcription from RNA polymerase II promoter in response to menadione	Pdensi_DN20570_c0_g1
GO:0061393	0.0281342698339307	1	1	1	positive regulation of transcription from RNA polymerase II promoter in response to osmotic stress	BP	0.668816545651012	BP positive regulation of transcription from RNA polymerase II promoter in response to osmotic stress	Pdensi_DN20570_c0_g1
GO:0061404	0.0281342698339307	1	1	1	positive regulation of transcription from RNA polymerase II promoter in response to increased salt	BP	0.668816545651012	BP positive regulation of transcription from RNA polymerase II promoter in response to increased salt	Pdensi_DN20570_c0_g1
GO:0071312	0.0281342698339307	1	1	1	cellular response to alkaloid	BP	0.668816545651012	BP cellular response to alkaloid	Pdensi_DN20570_c0_g1
GO:0071313	0.0281342698339307	1	1	1	cellular response to caffeine	BP	0.668816545651012	BP cellular response to caffeine	Pdensi_DN20570_c0_g1
GO:0071415	0.0281342698339307	1	1	1	cellular response to purine-containing compound	BP	0.668816545651012	BP cellular response to purine-containing compound	Pdensi_DN20570_c0_g1
GO:0015168	0.0281639937832134	1	1	1	glycerol transmembrane transporter activity	MF	0.668816545651012	MF glycerol transmembrane transporter activity	Pdensi_DN21746_c0_g1d541054
GO:0010845	0.0281713883110722	1	1	1	positive regulation of reciprocal meiotic recombination	BP	0.668816545651012	BP positive regulation of reciprocal meiotic recombination	Pdensi_GG_32521_c0_g1
GO:0060903	0.0281713883110722	1	1	1	positive regulation of meiosis I	BP	0.668816545651012	BP positive regulation of meiosis I	Pdensi_GG_32521_c0_g1
GO:0006799	0.028174413465595	1	1	1	polyphosphate biosynthetic process	BP	0.668816545651012	BP polyphosphate biosynthetic process	Pdensi_DN19256_c0_g1d14827
GO:0048016	0.028174413465595	1	1	1	inositol phosphate-mediated signaling	BP	0.668816545651012	BP inositol phosphate-mediated signaling	Pdensi_DN19256_c0_g1d14827
GO:0060860	0.0281748001831713	1	1	1	regulation of floral organ abscission	BP	0.668816545651012	BP regulation of floral organ abscission	Pdensi_DN18878_c0_g4
GO:0060862	0.0281748001831713	1	1	1	negative regulation of floral organ abscission	BP	0.668816545651012	BP negative regulation of floral organ abscission	Pdensi_DN18878_c0_g4
GO:0060867	0.0281748001831713	1	1	1	fruit abscission	BP	0.668816545651012	BP fruit abscission	Pdensi_DN18878_c0_g4
GO:2000692	0.0281748001831713	1	1	1	negative regulation of seed maturation	BP	0.668816545651012	BP negative regulation of seed maturation	Pdensi_DN18878_c0_g4
GO:0006343	0.028174897139424	1	1	1	establishment of chromatin silencing	BP	0.668816545651012	BP establishment of chromatin silencing	Pdensi_DN21124_c0_g1
GO:0031939	0.028174897139424	1	1	1	negative regulation of chromatin silencing at telomere	BP	0.668816545651012	BP negative regulation of chromatin silencing at telomere	Pdensi_DN21124_c0_g1
GO:0004436	0.0281749388158874	1	1	1	phosphatidylinositol diacylglycerol-lyase activity	MF	0.668816545651012	MF phosphatidylinositol diacylglycerol-lyase activity	Pdensi_DN18117_c0_g1d216785
GO:0010622	0.0281750128233327	1	1	1	specification of ovule identity	BP	0.668816545651012	BP specification of ovule identity	Pdensi_DN25070_c0_g1d22838
GO:0048283	0.0281750128233327	1	1	1	indeterminate inflorescence morphogenesis	BP	0.668816545651012	BP indeterminate inflorescence morphogenesis	Pdensi_DN25070_c0_g1d22838
GO:0051593	0.0281750943115594	1	1	1	response to folic acid	BP	0.668816545651012	BP response to folic acid	Pdensi_DN37571_c0_g1d89156
GO:0009703	0.0281751229304652	1	1	1	nitrate reductase (NADH) activity	MF	0.668816545651012	MF nitrate reductase (NADH) activity	Pdensi_DN9378_c0_g1d332754
GO:0019028	0.0281751778403612	1	1	1	viral capsid	CC	0.668816545651012	CC viral capsid	Pdensi_DN20485_c0_g1
GO:1902290	0.0281784821205748	0.997978435667895	2	10	positive regulation of defense response to oomycetes	BP	0.668816545651012	BP positive regulation of defense response to oomycetes	Pdensi_DN16431_c0_g1d527718, Pdensi_DN19000_c0_g1d406312
GO:2000023	0.0283975026153991	0.99795419951057	2	10	regulation of lateral root development	BP	0.672713811956684	BP regulation of lateral root development	Pdensi_DN23531_c2_g5, Pdensi_DN26331_c3_g1
GO:0000027	0.028750239251341	0.994039509329907	4	43	ribosomal large subunit assembly	BP	0.679574704164496	BP ribosomal large subunit assembly	Pdensi_DN10250_c0_g1d386582, Pdensi_DN52021_c0_g1, Pdensi_DN8091_c0_g2d102037, Pdensi_DN9008_c0_g1d385168
GO:0046487	0.0287978849454436	0.997909626421619	2	10	glyoxylate metabolic process	BP	0.679574704164496	BP glyoxylate metabolic process	Pdensi_DN21024_c2_g3, Pdensi_DN96473_c0_g1
GO:0010075	0.0289758970097981	0.993970860729846	4	44	regulation of meristem growth	BP	0.682463017672231	BP regulation of meristem growth	Pdensi_DN22225_c3_g3, Pdensi_DN24610_c0_g1, Pdensi_DN26900_c3_g1, Pdensi_DN9493_c0_g1d453754
GO:1901361	0.0290474329098572	0.985472886187828	15	328	organic cyclic compound catabolic process	BP	0.68283725907444	BP organic cyclic compound catabolic process	Pdensi_DN16530_c0_g1d10873, Pdensi_DN18549_c0_g3d354668, Pdensi_DN19598_c1_g1, Pdensi_DN19693_c0_g1d409066, Pdensi_DN20631_c0_g1d291641, Pdensi_DN20781_c0_g4, Pdensi_DN21246_c1_g1d18502, Pdensi_DN21266_c0_g1d221055, Pdensi_DN22960_c1_g3d303306, Pdensi_DN24279_c0_g1, Pdensi_DN26169_c0_g1d228600, Pdensi_DN38969_c0_g3, Pdensi_GG_54544_c0_g1, Pdensi_GG_73180_c0_g1, Pdensi_GG_98775_c0_g1
GO:0015698	0.02921233475223	0.991210810122968	6	89	inorganic anion transport	BP	0.685400687848212	BP inorganic anion transport	Pdensi_DN14428_c0_g1d179777, Pdensi_DN19256_c0_g1d14827, Pdensi_DN21746_c0_g1d541054, Pdensi_DN22489_c0_g2, Pdensi_DN25098_c2_g1, Pdensi_GG_147565_c1_g1
GO:0097305	0.0298432559253226	0.985021470756842	15	332	response to alcohol	BP	0.698429184513754	BP response to alcohol	Pdensi_DN17735_c0_g1d12535, Pdensi_DN17867_c0_g1d530420, Pdensi_DN20215_c0_g1d489506, Pdensi_DN22939_c1_g1, Pdensi_DN23531_c2_g5, Pdensi_DN24008_c0_g7, Pdensi_DN24782_c3_g2, Pdensi_DN25853_c0_g1d139439, Pdensi_DN26331_c3_g1, Pdensi_DN33577_c0_g2, Pdensi_DN35162_c0_g1, Pdensi_DN38997_c0_g1d571459, Pdensi_GG_37273_c0_g1, Pdensi_GG_93610_c0_g1, Pdensi_GG_96476_c0_g1
GO:0071214	0.0298814539866124	0.989002983708138	8	139	cellular response to abiotic stimulus	BP	0.698429184513754	BP cellular response to abiotic stimulus	Pdensi_DN10090_c0_g1d4523, Pdensi_DN16319_c0_g1d111066, Pdensi_DN17873_c0_g3, Pdensi_DN18816_c0_g1d14153, Pdensi_DN20570_c0_g1, Pdensi_DN21087_c1_g1, Pdensi_DN24008_c0_g7, Pdensi_DN492_c0_g1d324418
GO:0016049	0.0300102025536849	0.987456163211285	10	198	cell growth	BP	0.700104934479595	BP cell growth	Pdensi_DN16094_c0_g1d346425, Pdensi_DN18842_c0_g1, Pdensi_DN20784_c0_g1, Pdensi_DN21624_c0_g2d540410, Pdensi_DN23432_c0_g2d129670, Pdensi_DN24008_c0_g7, Pdensi_DN2649_c0_g1d99119, Pdensi_DN27473_c1_g1, Pdensi_DN37196_c2_g1, Pdensi_DN42443_c0_g1d93672
GO:0004521	0.0300998352081864	0.985299430410899	14	293	endoribonuclease activity	MF	0.700317359392182	MF endoribonuclease activity	Pdensi_DN16464_c1_g2, Pdensi_DN18221_c0_g2d353356, Pdensi_DN20485_c0_g1, Pdensi_DN20491_c0_g3, Pdensi_DN20781_c0_g4, Pdensi_DN21270_c1_g1, Pdensi_DN21936_c0_g2, Pdensi_DN2376_c0_g1, Pdensi_DN24279_c0_g1, Pdensi_DN26169_c0_g1d228600, Pdensi_DN35615_c0_g1, Pdensi_DN6277_c0_g1, Pdensi_DN6853_c0_g1d46780, Pdensi_GG_73180_c0_g1
GO:0090502	0.0301334500659337	0.995501959275091	3	26	RNA phosphodiester bond hydrolysis, endonucleolytic	BP	0.700317359392182	BP RNA phosphodiester bond hydrolysis, endonucleolytic	Pdensi_DN20781_c0_g4, Pdensi_DN24279_c0_g1, Pdensi_DN26169_c0_g1d228600
GO:0044711	0.0305041120340749	0.977971470438067	59	1718	NA	NA	0.707591604480403	none	Pdensi_DN10586_c0_g1d209930, Pdensi_DN12089_c0_g1, Pdensi_DN15086_c0_g1d213965, Pdensi_DN15512_c0_g1d214428, Pdensi_DN15940_c0_g1, Pdensi_DN16094_c0_g1d346425, Pdensi_DN16142_c1_g1, Pdensi_DN16483_c0_g1, Pdensi_DN17158_c0_g2, Pdensi_DN17495_c0_g1, Pdensi_DN19206_c0_g1d60634, Pdensi_DN19256_c0_g1d14827, Pdensi_DN19456_c1_g2, Pdensi_DN19533_c0_g1d287290, Pdensi_DN19717_c0_g2d287888, Pdensi_DN19743_…
GO:0005179	0.0306976085718248	0.997693468344666	2	10	hormone activity	MF	0.710736518462003	MF hormone activity	Pdensi_DN22119_c0_g4, Pdensi_DN36919_c0_g1d88630
GO:0016884	0.0308122144832036	0.99536089149108	3	26	carbon-nitrogen ligase activity, with glutamine as amido-N-donor	MF	0.711400723411694	MF carbon-nitrogen ligase activity, with glutamine as amido-N-donor	Pdensi_DN20576_c0_g2, Pdensi_DN21762_c0_g1d420144, Pdensi_DN27287_c2_g4
GO:0044425	0.0308422447115167	0.97515149915288	133	4300	membrane part	CC	0.711400723411694	CC membrane part	Pdensi_DN10586_c0_g1d209930, Pdensi_DN11970_c0_g1d5850, Pdensi_DN12969_c0_g1d51365, Pdensi_DN13334_c0_g1, Pdensi_DN13714_c0_g2d462335, Pdensi_DN13885_c0_g1d212868, Pdensi_DN13930_c10_g1, Pdensi_DN14047_c0_g1d7924, Pdensi_DN14157_c0_g2, Pdensi_DN14253_c0_g1d179269, Pdensi_DN14428_c0_g1d179777, Pdensi_DN14937_c0_g1, Pdensi_DN15459_c0_g1, Pdensi_DN15917_c0_g1d397096, Pdensi_DN16003_c0_g1d346355, Pde…
GO:0009553	0.0309907056345375	0.991840731239565	5	67	embryo sac development	BP	0.713483956550488	BP embryo sac development	Pdensi_DN10250_c0_g1d386582, Pdensi_DN11862_c0_g1d336785, Pdensi_DN22960_c1_g3d303306, Pdensi_DN8091_c0_g2d102037, Pdensi_DN9008_c0_g1d385168
GO:0009738	0.0317623571834038	0.986601171250348	10	197	abscisic acid-activated signaling pathway	BP	0.728866615016056	BP abscisic acid-activated signaling pathway	Pdensi_DN10250_c0_g1d386582, Pdensi_DN20215_c0_g1d489506, Pdensi_DN27380_c0_g1d368280, Pdensi_DN34641_c1_g2, Pdensi_DN35162_c0_g1, Pdensi_DN38529_c0_g7, Pdensi_DN8091_c0_g2d102037, Pdensi_DN9008_c0_g1d385168, Pdensi_GG_21811_c0_g1, Pdensi_GG_90355_c0_g1
GO:0000160	0.0318264989870888	0.986570905541063	10	196	phosphorelay signal transduction system	BP	0.728866615016056	BP phosphorelay signal transduction system	Pdensi_DN12328_c0_g2d459218, Pdensi_DN15747_c1_g1, Pdensi_DN18816_c0_g1d14153, Pdensi_DN20784_c0_g1, Pdensi_DN33577_c0_g2, Pdensi_DN492_c0_g1d324418, Pdensi_DN9493_c0_g1d453754, Pdensi_DN9997_c0_g1d48746, Pdensi_GG_13971_c0_g1, Pdensi_GG_34785_c0_g1
GO:0052541	0.0318370553050775	0.99748654617152	2	12	plant-type cell wall cellulose metabolic process	BP	0.728866615016056	BP plant-type cell wall cellulose metabolic process	Pdensi_DN16094_c0_g1d346425, Pdensi_DN21624_c0_g2d540410
GO:0032879	0.0320343093428472	0.984689146898066	13	288	regulation of localization	BP	0.732016778298097	BP regulation of localization	Pdensi_DN16644_c6_g6, Pdensi_DN16660_c0_g2d11011, Pdensi_DN16881_c0_g1, Pdensi_DN17412_c0_g1, Pdensi_DN17735_c0_g1d12535, Pdensi_DN17735_c0_g2, Pdensi_DN20347_c3_g4, Pdensi_DN22225_c3_g3, Pdensi_DN24008_c0_g7, Pdensi_DN24610_c0_g1, Pdensi_DN24823_c2_g1, Pdensi_DN37026_c0_g1d32315, Pdensi_GG_11272_c0_g1
GO:0009262	0.0323729911853588	0.995031762509662	3	26	deoxyribonucleotide metabolic process	BP	0.738380994118101	BP deoxyribonucleotide metabolic process	Pdensi_DN16530_c0_g1d10873, Pdensi_DN19693_c0_g1d409066, Pdensi_DN21266_c0_g1d221055
GO:0051093	0.0327591527902099	0.988706229712984	7	120	negative regulation of developmental process	BP	0.745802530405688	BP negative regulation of developmental process	Pdensi_DN102537_c0_g1, Pdensi_DN12328_c0_g2d459218, Pdensi_DN18878_c0_g4, Pdensi_DN21375_c1_g1, Pdensi_DN23531_c2_g5, Pdensi_DN26331_c3_g1, Pdensi_DN36582_c0_g1d508863
GO:0030054	0.0329536689870404	0.979746924289862	27	707	cell junction	CC	0.747919674026294	CC cell junction	Pdensi_DN10250_c0_g1d386582, Pdensi_DN11970_c0_g1d5850, Pdensi_DN12589_c0_g1d176330, Pdensi_DN13714_c0_g2d462335, Pdensi_DN15940_c0_g1, Pdensi_DN16431_c0_g1d527718, Pdensi_DN17746_c2_g5, Pdensi_DN20095_c0_g3, Pdensi_DN20721_c0_g2d292160, Pdensi_DN20890_c2_g3, Pdensi_DN22119_c0_g4, Pdensi_DN23432_c0_g2d129670, Pdensi_DN24133_c0_g3, Pdensi_DN2649_c0_g1d99119, Pdensi_DN26695_c0_g4, Pdensi_DN27473_c1…
GO:0044070	0.0330335147186897	0.991155479879456	5	67	regulation of anion transport	BP	0.747919674026294	BP regulation of anion transport	Pdensi_DN16644_c6_g6, Pdensi_DN16660_c0_g2d11011, Pdensi_DN20347_c3_g4, Pdensi_DN24823_c2_g1, Pdensi_DN37026_c0_g1d32315
GO:0031012	0.0330349982334163	0.99737449180525	2	11	extracellular matrix	CC	0.747919674026294	CC extracellular matrix	Pdensi_DN22169_c0_g1d125273, Pdensi_DN40307_c0_g1
GO:0006820	0.0331611714454666	0.984631661674307	12	248	anion transport	BP	0.749393618429688	BP anion transport	Pdensi_DN13334_c0_g1, Pdensi_DN14428_c0_g1d179777, Pdensi_DN16660_c0_g2d11011, Pdensi_DN17251_c0_g1d215968, Pdensi_DN19256_c0_g1d14827, Pdensi_DN21746_c0_g1d541054, Pdensi_DN21931_c0_g2d421564, Pdensi_DN22489_c0_g2, Pdensi_DN25098_c2_g1, Pdensi_DN37026_c0_g1d32315, Pdensi_GG_147565_c1_g1, Pdensi_GG_99216_c0_g1
GO:0016844	0.0333092323804938	0.997340799707875	2	11	strictosidine synthase activity	MF	0.750804768386225	MF strictosidine synthase activity	Pdensi_DN20825_c0_g1d292675, Pdensi_DN3015_c0_g1d1085
GO:0009312	0.033345986371974	0.992729003220873	4	47	oligosaccharide biosynthetic process	BP	0.750804768386225	BP oligosaccharide biosynthetic process	Pdensi_DN15512_c0_g1d214428, Pdensi_DN19533_c0_g1d287290, Pdensi_DN20864_c0_g2, Pdensi_DN21948_c1_g4
GO:0016817	0.0336355137875112	0.977921711245815	35	1003	hydrolase activity, acting on acid anhydrides	MF	0.755936611147527	MF hydrolase activity, acting on acid anhydrides	Pdensi_DN10250_c0_g1d386582, Pdensi_DN15225_c0_g1d53981, Pdensi_DN16107_c1_g1, Pdensi_DN16333_c0_g1d278592, Pdensi_DN16431_c0_g1d527718, Pdensi_DN16530_c0_g1d10873, Pdensi_DN17929_c0_g1d282500, Pdensi_DN18001_c1_g4, Pdensi_DN18320_c0_g1d478187, Pdensi_DN19596_c0_g1, Pdensi_DN19693_c0_g1d409066, Pdensi_DN20721_c0_g1d220354, Pdensi_DN20721_c0_g2d292160, Pdensi_DN21124_c0_g1, Pdensi_DN21266_c0_g1d22…
GO:0010315	0.0352137267210167	0.997063810484038	2	12	auxin efflux	BP	0.789959123571474	BP auxin efflux	Pdensi_DN16107_c1_g1, Pdensi_DN20745_c4_g3
GO:0080143	0.0354578617396267	0.997071485849551	2	11	regulation of amino acid export	BP	0.792719408954889	BP regulation of amino acid export	Pdensi_DN16660_c0_g2d11011, Pdensi_DN37026_c0_g1d32315
GO:0008610	0.0354659730679027	0.97851121870143	25	631	lipid biosynthetic process	BP	0.792719408954889	BP lipid biosynthetic process	Pdensi_DN10586_c0_g1d209930, Pdensi_DN12089_c0_g1, Pdensi_DN15512_c0_g1d214428, Pdensi_DN16483_c0_g1, Pdensi_DN17158_c0_g2, Pdensi_DN19456_c1_g2, Pdensi_DN19864_c2_g1, Pdensi_DN20377_c0_g1d16768, Pdensi_DN21322_c0_g1d294658, Pdensi_DN22010_c1_g1, Pdensi_DN22409_c0_g1d222717, Pdensi_DN24369_c0_g2d133256, Pdensi_DN25088_c0_g1d428808, Pdensi_DN2938_c0_g1, Pdensi_DN32135_c0_g1d235526, Pdensi_DN38467_…
GO:0009067	0.0359612885761437	0.99197186503942	4	47	aspartate family amino acid biosynthetic process	BP	0.80232904021429	BP aspartate family amino acid biosynthetic process	Pdensi_DN20576_c0_g2, Pdensi_DN21762_c0_g1d420144, Pdensi_DN21936_c1_g2, Pdensi_DN27287_c2_g4
GO:0075733	0.0362620594134344	0.996968280508784	2	11	intracellular transport of virus	BP	0.804650508250007	BP intracellular transport of virus	Pdensi_DN18221_c0_g2d353356, Pdensi_DN20485_c0_g1
GO:1902581	0.0362620594134344	0.996968280508784	2	11	multi-organism cellular localization	BP	0.804650508250007	BP multi-organism cellular localization	Pdensi_DN18221_c0_g2d353356, Pdensi_DN20485_c0_g1
GO:1902583	0.0362620594134344	0.996968280508784	2	11	multi-organism intracellular transport	BP	0.804650508250007	BP multi-organism intracellular transport	Pdensi_DN18221_c0_g2d353356, Pdensi_DN20485_c0_g1
GO:0044000	0.0369328824292212	0.996839569561708	2	12	movement in host	BP	0.8141988915458	BP movement in host	Pdensi_DN18221_c0_g2d353356, Pdensi_DN20485_c0_g1
GO:0046739	0.0369328824292212	0.996839569561708	2	12	transport of virus in multicellular host	BP	0.8141988915458	BP transport of virus in multicellular host	Pdensi_DN18221_c0_g2d353356, Pdensi_DN20485_c0_g1
GO:0051814	0.0369328824292212	0.996839569561708	2	12	movement in other organism involved in symbiotic interaction	BP	0.8141988915458	BP movement in other organism involved in symbiotic interaction	Pdensi_DN18221_c0_g2d353356, Pdensi_DN20485_c0_g1
GO:0030244	0.0369577689341546	0.991633528887677	4	53	cellulose biosynthetic process	BP	0.8141988915458	BP cellulose biosynthetic process	Pdensi_DN16094_c0_g1d346425, Pdensi_DN20784_c0_g1, Pdensi_DN21624_c0_g2d540410, Pdensi_DN38664_c1_g5
GO:0048364	0.0376006529544916	0.984542935732826	9	174	root development	BP	0.826877441585245	BP root development	Pdensi_DN12328_c0_g2d459218, Pdensi_DN23281_c0_g1d427175, Pdensi_DN23432_c0_g2d129670, Pdensi_DN2649_c0_g1d99119, Pdensi_DN27473_c1_g1, Pdensi_DN27539_c0_g1d307569, Pdensi_DN37196_c2_g1, Pdensi_DN41846_c0_g1d93086, Pdensi_DN9493_c0_g1d453754
GO:0080030	0.0383033408920095	0.991287219689588	4	46	methyl indole-3-acetate esterase activity	MF	0.84082342770277	MF methyl indole-3-acetate esterase activity	Pdensi_DN13826_c0_g2, Pdensi_DN18842_c0_g1, Pdensi_DN24036_c0_g2, Pdensi_GG_108142_c0_g1
GO:0006302	0.0387850412801573	0.986125118650237	7	128	double-strand break repair	BP	0.849877217051446	BP double-strand break repair	Pdensi_DN102537_c0_g1, Pdensi_DN11862_c0_g1d336785, Pdensi_DN21124_c0_g1, Pdensi_DN25566_c1_g1d74849, Pdensi_DN2587_c0_g1d326118, Pdensi_DN38096_c0_g1d377782, Pdensi_DN7254_c0_g1d207503
GO:0019252	0.0390888027902105	0.993477416257245	3	30	starch biosynthetic process	BP	0.855006593651824	BP starch biosynthetic process	Pdensi_DN19533_c0_g1d287290, Pdensi_DN21948_c1_g4, Pdensi_DN21997_c1_g3
GO:0009416	0.0394352460534086	0.977025476867127	21	527	response to light stimulus	BP	0.861049651817397	BP response to light stimulus	Pdensi_DN13938_c0_g1d178814, Pdensi_DN18816_c0_g1d14153, Pdensi_DN19112_c1_g1d285936, Pdensi_DN19864_c2_g1, Pdensi_DN20215_c0_g1d489506, Pdensi_DN21690_c0_g1d419489, Pdensi_DN22010_c1_g1, Pdensi_DN22243_c1_g3, Pdensi_DN22301_c1_g4, Pdensi_DN22939_c1_g1, Pdensi_DN23432_c0_g2d129670, Pdensi_DN23706_c0_g6, Pdensi_DN25853_c0_g1d139439, Pdensi_DN2649_c0_g1d99119, Pdensi_DN27238_c0_g1d140751, Pdensi_DN…
GO:0005764	0.0396600703554799	0.990843674313871	4	50	lysosome	CC	0.864420467730185	CC lysosome	Pdensi_DN16881_c0_g1, Pdensi_DN19282_c0_g1d14910, Pdensi_DN19290_c1_g3, Pdensi_DN19600_c0_g1d485629
GO:0046982	0.0398146941317458	0.981765571377267	11	218	protein heterodimerization activity	MF	0.866251971082718	MF protein heterodimerization activity	Pdensi_DN13190_c0_g2, Pdensi_DN13570_c0_g1d340125, Pdensi_DN15429_c0_g1, Pdensi_DN19746_c3_g1, Pdensi_DN20151_c0_g1d219538, Pdensi_DN23449_c2_g1, Pdensi_DN34641_c1_g2, Pdensi_DN39978_c2_g4, Pdensi_DN5414_c0_g1, Pdensi_DN9928_c0_g1d454582, Pdensi_GG_80181_c0_g1
GO:0046274	0.0405242460839443	0.993173572814868	3	28	lignin catabolic process	BP	0.878574246812863	BP lignin catabolic process	Pdensi_DN18549_c0_g3d354668, Pdensi_DN20631_c0_g1d291641, Pdensi_DN21246_c1_g1d18502
GO:0052716	0.0405242460839443	0.993173572814868	3	28	hydroquinone:oxygen oxidoreductase activity	MF	0.878574246812863	MF hydroquinone:oxygen oxidoreductase activity	Pdensi_DN18549_c0_g3d354668, Pdensi_DN20631_c0_g1d291641, Pdensi_DN21246_c1_g1d18502
GO:0016614	0.0406235990164228	0.979936537010135	13	275	oxidoreductase activity, acting on CH-OH group of donors	MF	0.879174926861595	MF oxidoreductase activity, acting on CH-OH group of donors	Pdensi_DN12089_c0_g1, Pdensi_DN17158_c0_g2, Pdensi_DN19456_c1_g2, Pdensi_DN20154_c1_g1, Pdensi_DN20377_c0_g1d16768, Pdensi_DN21322_c0_g1d294658, Pdensi_DN22409_c0_g1d222717, Pdensi_DN24100_c0_g1d225290, Pdensi_DN25508_c0_g2, Pdensi_DN26690_c0_g1d367637, Pdensi_DN31960_c0_g1d311431, Pdensi_GG_149001_c1_g1, Pdensi_GG_22817_c1_g1
GO:0009066	0.0409029557601481	0.988377390027591	5	72	aspartate family amino acid metabolic process	BP	0.882009242268334	BP aspartate family amino acid metabolic process	Pdensi_DN20576_c0_g2, Pdensi_DN21087_c1_g1, Pdensi_DN21762_c0_g1d420144, Pdensi_DN21936_c1_g2, Pdensi_DN27287_c2_g4
GO:0009850	0.0409519671936338	0.993056160234543	3	29	auxin metabolic process	BP	0.882009242268334	BP auxin metabolic process	Pdensi_DN15429_c0_g1, Pdensi_DN24876_c2_g4, Pdensi_GG_131095_c0_g1
GO:0016462	0.0411367877174294	0.972737217633227	34	985	pyrophosphatase activity	MF	0.882009242268334	MF pyrophosphatase activity	Pdensi_DN10250_c0_g1d386582, Pdensi_DN15225_c0_g1d53981, Pdensi_DN16107_c1_g1, Pdensi_DN16333_c0_g1d278592, Pdensi_DN16431_c0_g1d527718, Pdensi_DN16530_c0_g1d10873, Pdensi_DN17929_c0_g1d282500, Pdensi_DN18001_c1_g4, Pdensi_DN18320_c0_g1d478187, Pdensi_DN19596_c0_g1, Pdensi_DN19693_c0_g1d409066, Pdensi_DN20721_c0_g1d220354, Pdensi_DN20721_c0_g2d292160, Pdensi_DN21124_c0_g1, Pdensi_DN21266_c0_g1d22…
GO:0032890	0.041185828035185	0.996259522361914	2	12	regulation of organic acid transport	BP	0.882009242268334	BP regulation of organic acid transport	Pdensi_DN16660_c0_g2d11011, Pdensi_DN37026_c0_g1d32315
GO:0051952	0.041185828035185	0.996259522361914	2	12	regulation of amine transport	BP	0.882009242268334	BP regulation of amine transport	Pdensi_DN16660_c0_g2d11011, Pdensi_DN37026_c0_g1d32315
GO:0051955	0.041185828035185	0.996259522361914	2	12	regulation of amino acid transport	BP	0.882009242268334	BP regulation of amino acid transport	Pdensi_DN16660_c0_g2d11011, Pdensi_DN37026_c0_g1d32315
GO:0009737	0.0421148663382303	0.978458617421062	14	317	response to abscisic acid	BP	0.900333666962411	BP response to abscisic acid	Pdensi_DN17735_c0_g1d12535, Pdensi_DN17867_c0_g1d530420, Pdensi_DN22939_c1_g1, Pdensi_DN23531_c2_g5, Pdensi_DN24008_c0_g7, Pdensi_DN24782_c3_g2, Pdensi_DN25853_c0_g1d139439, Pdensi_DN26331_c3_g1, Pdensi_DN33577_c0_g2, Pdensi_DN35162_c0_g1, Pdensi_DN38997_c0_g1d571459, Pdensi_GG_37273_c0_g1, Pdensi_GG_93610_c0_g1, Pdensi_GG_96476_c0_g1
GO:0043295	0.0425585956675279	0.996064776198594	2	12	glutathione binding	MF	0.904923192585574	MF glutathione binding	Pdensi_DN15855_c0_g1d468400, Pdensi_DN16319_c0_g1d111066
GO:1900750	0.0425585956675279	0.996064776198594	2	12	oligopeptide binding	MF	0.904923192585574	MF oligopeptide binding	Pdensi_DN15855_c0_g1d468400, Pdensi_DN16319_c0_g1d111066
GO:0009888	0.0426624242279548	0.982048029242404	9	180	tissue development	BP	0.904923192585574	BP tissue development	Pdensi_DN13774_c0_g1d462387, Pdensi_DN14568_c0_g1, Pdensi_DN18250_c0_g1d477557, Pdensi_DN20349_c0_g1d536683, Pdensi_DN22306_c3_g4, Pdensi_DN23281_c0_g1d427175, Pdensi_DN2854_c0_g1d447410, Pdensi_DN36582_c0_g1d508863, Pdensi_GG_41924_c0_g1
GO:0052126	0.0427277382516373	0.995997015945435	2	13	movement in host environment	BP	0.904923192585574	BP movement in host environment	Pdensi_DN18221_c0_g2d353356, Pdensi_DN20485_c0_g1
GO:0052192	0.0427277382516373	0.995997015945435	2	13	movement in environment of other organism involved in symbiotic interaction	BP	0.904923192585574	BP movement in environment of other organism involved in symbiotic interaction	Pdensi_DN18221_c0_g2d353356, Pdensi_DN20485_c0_g1
GO:1900377	0.0429195092563609	0.996012977241128	2	12	negative regulation of secondary metabolite biosynthetic process	BP	0.904923192585574	BP negative regulation of secondary metabolite biosynthetic process	Pdensi_DN23706_c0_g6, Pdensi_DN37478_c2_g10
GO:1903085	0.0429195092563609	0.996012977241128	2	12	regulation of sinapate ester biosynthetic process	BP	0.904923192585574	BP regulation of sinapate ester biosynthetic process	Pdensi_DN23706_c0_g6, Pdensi_DN37478_c2_g10
GO:1903086	0.0429195092563609	0.996012977241128	2	12	negative regulation of sinapate ester biosynthetic process	BP	0.904923192585574	BP negative regulation of sinapate ester biosynthetic process	Pdensi_DN23706_c0_g6, Pdensi_DN37478_c2_g10
GO:0009269	0.0433270903699503	0.995909745200296	2	13	response to desiccation	BP	0.905934971838161	BP response to desiccation	Pdensi_DN10090_c0_g1d4523, Pdensi_DN17873_c0_g3
GO:0051172	0.0433271358024705	0.976627055496916	16	391	negative regulation of nitrogen compound metabolic process	BP	0.905934971838161	BP negative regulation of nitrogen compound metabolic process	Pdensi_DN10160_c0_g1d209635, Pdensi_DN102537_c0_g1, Pdensi_DN12328_c0_g2d459218, Pdensi_DN13989_c0_g2, Pdensi_DN17135_c0_g2, Pdensi_DN18504_c0_g1d284071, Pdensi_DN18878_c0_g4, Pdensi_DN19600_c1_g1, Pdensi_DN19947_c3_g1, Pdensi_DN20512_c0_g1d291173, Pdensi_DN21124_c0_g1, Pdensi_DN23706_c0_g6, Pdensi_DN25280_c2_g1, Pdensi_DN25939_c0_g1d429589, Pdensi_DN27238_c0_g1d140751, Pdensi_DN37478_c2_g10
GO:0004683	0.0433609527869465	0.992463352073886	3	30	calmodulin-dependent protein kinase activity	MF	0.905934971838161	MF calmodulin-dependent protein kinase activity	Pdensi_DN20215_c0_g1d489506, Pdensi_DN38529_c0_g7, Pdensi_GG_21811_c0_g1
GO:0001906	0.0434166316432993	0.995941224029874	2	12	cell killing	BP	0.905934971838161	BP cell killing	Pdensi_DN14603_c0_g1d213535, Pdensi_DN43601_c0_g1d37416
GO:0031640	0.0434166316432993	0.995941224029874	2	12	killing of cells of other organism	BP	0.905934971838161	BP killing of cells of other organism	Pdensi_DN14603_c0_g1d213535, Pdensi_DN43601_c0_g1d37416
GO:0044364	0.0434166316432993	0.995941224029874	2	12	disruption of cells of other organism	BP	0.905934971838161	BP disruption of cells of other organism	Pdensi_DN14603_c0_g1d213535, Pdensi_DN43601_c0_g1d37416
GO:1990391	0.0434842880297186	0.992375929213213	3	34	DNA repair complex	CC	0.905934971838161	CC DNA repair complex	Pdensi_DN102537_c0_g1, Pdensi_DN27238_c0_g1d140751, Pdensi_DN2969_c0_g1d447479
GO:0072510	0.04372263865442	0.999511637821217	1	2	trivalent inorganic cation transmembrane transporter activity	MF	0.909356777844726	MF trivalent inorganic cation transmembrane transporter activity	Pdensi_DN17412_c0_g1
GO:0045132	0.0442415670197052	0.995775266818523	2	13	meiotic chromosome segregation	BP	0.916823360182212	BP meiotic chromosome segregation	Pdensi_DN13190_c0_g2, Pdensi_DN2969_c0_g1d447479
GO:0016131	0.0443096488355208	0.992249734465464	3	29	brassinosteroid metabolic process	BP	0.916823360182212	BP brassinosteroid metabolic process	Pdensi_DN19376_c0_g2, Pdensi_DN19864_c2_g1, Pdensi_DN22010_c1_g1
GO:0019237	0.0443145775755144	0.999498171239301	1	2	centromeric DNA binding	MF	0.916823360182212	MF centromeric DNA binding	Pdensi_DN18391_c0_g1d283647
GO:0006409	0.0444552114178483	0.999494944280515	1	2	tRNA export from nucleus	BP	0.916823360182212	BP tRNA export from nucleus	Pdensi_DN11554_c0_g1d520300
GO:0071528	0.0444552114178483	0.999494944280515	1	2	tRNA re-export from nucleus	BP	0.916823360182212	BP tRNA re-export from nucleus	Pdensi_DN11554_c0_g1d520300
GO:0050801	0.0447189326627033	0.979111192086603	11	236	ion homeostasis	BP	0.920714803194685	BP ion homeostasis	Pdensi_DN13989_c0_g2, Pdensi_DN15917_c0_g1d397096, Pdensi_DN17135_c0_g2, Pdensi_DN17412_c0_g1, Pdensi_DN17735_c0_g1d12535, Pdensi_DN19864_c2_g1, Pdensi_DN20512_c0_g1d291173, Pdensi_DN22010_c1_g1, Pdensi_DN22939_c1_g1, Pdensi_DN25280_c2_g1, Pdensi_DN25853_c0_g1d139439
GO:0010243	0.0455291657023429	0.980608423488201	9	183	response to organonitrogen compound	BP	0.93464932274418	BP response to organonitrogen compound	Pdensi_DN102537_c0_g1, Pdensi_DN20215_c0_g1d489506, Pdensi_DN20570_c0_g1, Pdensi_DN32328_c0_g2, Pdensi_DN37571_c0_g1d89156, Pdensi_DN38145_c1_g1, Pdensi_DN5177_c0_g1, Pdensi_GG_153402_c0_g1, Pdensi_GG_157679_c0_g1
GO:0016818	0.0455480641350354	0.969559923610459	34	994	hydrolase activity, acting on acid anhydrides, in phosphorus-containing anhydrides	MF	0.93464932274418	MF hydrolase activity, acting on acid anhydrides, in phosphorus-containing anhydrides	Pdensi_DN10250_c0_g1d386582, Pdensi_DN15225_c0_g1d53981, Pdensi_DN16107_c1_g1, Pdensi_DN16333_c0_g1d278592, Pdensi_DN16431_c0_g1d527718, Pdensi_DN16530_c0_g1d10873, Pdensi_DN17929_c0_g1d282500, Pdensi_DN18001_c1_g4, Pdensi_DN18320_c0_g1d478187, Pdensi_DN19596_c0_g1, Pdensi_DN19693_c0_g1d409066, Pdensi_DN20721_c0_g1d220354, Pdensi_DN20721_c0_g2d292160, Pdensi_DN21124_c0_g1, Pdensi_DN21266_c0_g1d22…
GO:0045836	0.0456874457540622	0.99946621687966	1	2	positive regulation of meiotic nuclear division	BP	0.935249980724873	BP positive regulation of meiotic nuclear division	Pdensi_GG_32521_c0_g1
GO:0016679	0.045735790830349	0.988963164928881	4	49	oxidoreductase activity, acting on diphenols and related substances as donors	MF	0.935249980724873	MF oxidoreductase activity, acting on diphenols and related substances as donors	Pdensi_DN18549_c0_g3d354668, Pdensi_DN20631_c0_g1d291641, Pdensi_DN21246_c1_g1d18502, Pdensi_DN22395_c1_g1
GO:0080001	0.04587527031277	0.995454344376224	2	15	mucilage extrusion from seed coat	BP	0.935249980724873	BP mucilage extrusion from seed coat	Pdensi_DN16003_c0_g1d346355, Pdensi_DN24008_c0_g7
GO:0035556	0.0458822009939185	0.973628440044092	19	479	intracellular signal transduction	BP	0.935249980724873	BP intracellular signal transduction	Pdensi_DN102537_c0_g1, Pdensi_DN12328_c0_g2d459218, Pdensi_DN15747_c1_g1, Pdensi_DN18816_c0_g1d14153, Pdensi_DN19256_c0_g1d14827, Pdensi_DN19926_c0_g1, Pdensi_DN20215_c0_g1d489506, Pdensi_DN20784_c0_g1, Pdensi_DN22119_c0_g4, Pdensi_DN33577_c0_g2, Pdensi_DN36919_c0_g1d88630, Pdensi_DN38529_c0_g7, Pdensi_DN492_c0_g1d324418, Pdensi_DN9493_c0_g1d453754, Pdensi_DN9997_c0_g1d48746, Pdensi_GG_13971_c0_g…
GO:0008300	0.0459618807460539	0.995517992749212	2	13	isoprenoid catabolic process	BP	0.935320462080974	BP isoprenoid catabolic process	Pdensi_DN18878_c0_g4, Pdensi_DN25448_c0_g1
GO:0016757	0.0461490955274792	0.972285422725612	22	566	transferase activity, transferring glycosyl groups	MF	0.937575415923341	MF transferase activity, transferring glycosyl groups	Pdensi_DN13283_c0_g1d271643, Pdensi_DN14923_c1_g7, Pdensi_DN15512_c0_g1d214428, Pdensi_DN16441_c0_g1, Pdensi_DN16963_c0_g1d472256, Pdensi_DN17743_c0_g1d282049, Pdensi_DN18864_c1_g4, Pdensi_DN20197_c2_g1, Pdensi_DN20349_c0_g1d536683, Pdensi_DN20864_c0_g2, Pdensi_DN22489_c3_g1, Pdensi_DN22600_c0_g1d426096, Pdensi_DN23253_c0_g1d129038, Pdensi_DN24110_c1_g3, Pdensi_DN24647_c0_g2, Pdensi_DN24783_c0_g1…
GO:0009913	0.0463339055784265	0.995461624751488	2	13	epidermal cell differentiation	BP	0.939774141079127	BP epidermal cell differentiation	Pdensi_DN16340_c0_g2, Pdensi_DN27648_c0_g1d231195
GO:0009931	0.0468870739667105	0.991576915950158	3	31	calcium-dependent protein serine/threonine kinase activity	MF	0.947860435989299	MF calcium-dependent protein serine/threonine kinase activity	Pdensi_DN20215_c0_g1d489506, Pdensi_DN38529_c0_g7, Pdensi_GG_21811_c0_g1
GO:0010857	0.0468870739667105	0.991576915950158	3	31	calcium-dependent protein kinase activity	MF	0.947860435989299	MF calcium-dependent protein kinase activity	Pdensi_DN20215_c0_g1d489506, Pdensi_DN38529_c0_g7, Pdensi_GG_21811_c0_g1
GO:0006833	0.0471176073690019	0.991519013625694	3	31	water transport	BP	0.949392709400693	BP water transport	Pdensi_DN18250_c0_g1d477557, Pdensi_DN21746_c0_g1d541054, Pdensi_DN25626_c0_g1d559430
GO:0042044	0.0471176073690019	0.991519013625694	3	31	fluid transport	BP	0.949392709400693	BP fluid transport	Pdensi_DN18250_c0_g1d477557, Pdensi_DN21746_c0_g1d541054, Pdensi_DN25626_c0_g1d559430
GO:0004523	0.0472288540859629	0.977760901218339	11	225	RNA-DNA hybrid ribonuclease activity	MF	0.950074210637461	MF RNA-DNA hybrid ribonuclease activity	Pdensi_DN16464_c1_g2, Pdensi_DN18221_c0_g2d353356, Pdensi_DN20485_c0_g1, Pdensi_DN20491_c0_g3, Pdensi_DN21270_c1_g1, Pdensi_DN21936_c0_g2, Pdensi_DN2376_c0_g1, Pdensi_DN24279_c0_g1, Pdensi_DN35615_c0_g1, Pdensi_DN6277_c0_g1, Pdensi_DN6853_c0_g1d46780
GO:0004535	0.0475793814224567	0.995271037494294	2	13	poly(A)-specific ribonuclease activity	MF	0.955230250916187	MF poly(A)-specific ribonuclease activity	Pdensi_DN19533_c0_g1d287290, Pdensi_DN21948_c1_g4
GO:0009691	0.047640853521368	0.995261556278521	2	13	cytokinin biosynthetic process	BP	0.955230250916187	BP cytokinin biosynthetic process	Pdensi_DN19522_c1_g3, Pdensi_DN4139_c0_g1
GO:0071310	0.0482471627257185	0.979233814772957	9	182	cellular response to organic substance	BP	0.965809027418095	BP cellular response to organic substance	Pdensi_DN102537_c0_g1, Pdensi_DN17867_c0_g1d530420, Pdensi_DN18878_c0_g4, Pdensi_DN20570_c0_g1, Pdensi_DN23531_c2_g5, Pdensi_DN26331_c3_g1, Pdensi_DN32328_c0_g2, Pdensi_DN7917_c0_g1d451819, Pdensi_DN9493_c0_g1d453754
GO:0033554	0.0483384564038709	0.966612807782476	39	1148	cellular response to stress	BP	0.966060583928176	BP cellular response to stress	Pdensi_DN10090_c0_g1d4523, Pdensi_DN102537_c0_g1, Pdensi_DN11862_c0_g1d336785, Pdensi_DN13190_c0_g2, Pdensi_DN15225_c0_g1d53981, Pdensi_DN16319_c0_g1d111066, Pdensi_DN16431_c0_g1d527718, Pdensi_DN16530_c0_g1d10873, Pdensi_DN16644_c6_g6, Pdensi_DN17873_c0_g3, Pdensi_DN18250_c0_g1d477557, Pdensi_DN19256_c0_g1d14827, Pdensi_DN19290_c1_g3, Pdensi_DN19600_c0_g1d485629, Pdensi_DN19693_c0_g1d409066, Pde…
GO:0034986	0.0485110190537284	0.999397318387659	1	2	iron chaperone activity	MF	0.967932869606993	MF iron chaperone activity	Pdensi_DN17412_c0_g1
GO:0009653	0.0491260521536886	0.972004156246988	18	464	anatomical structure morphogenesis	BP	0.978468760665611	BP anatomical structure morphogenesis	Pdensi_DN12630_c0_g1d211812, Pdensi_DN13938_c0_g1d178814, Pdensi_DN15837_c1_g1, Pdensi_DN16333_c0_g1d278592, Pdensi_DN18250_c0_g1d477557, Pdensi_DN18842_c0_g1, Pdensi_DN20373_c2_g4, Pdensi_DN22243_c1_g3, Pdensi_DN22939_c1_g1, Pdensi_DN23432_c0_g2d129670, Pdensi_DN24008_c0_g7, Pdensi_DN25070_c0_g1d22838, Pdensi_DN25853_c0_g1d139439, Pdensi_DN2649_c0_g1d99119, Pdensi_DN36582_c0_g1d508863, Pdensi_DN…
GO:0006694	0.0492738679584882	0.981469696419378	7	121	steroid biosynthetic process	BP	0.978468760665611	BP steroid biosynthetic process	Pdensi_DN12089_c0_g1, Pdensi_DN17158_c0_g2, Pdensi_DN19456_c1_g2, Pdensi_DN19864_c2_g1, Pdensi_DN21322_c0_g1d294658, Pdensi_DN22010_c1_g1, Pdensi_GG_22817_c1_g1
GO:0009851	0.0493328831130904	0.994951868550278	2	14	auxin biosynthetic process	BP	0.978468760665611	BP auxin biosynthetic process	Pdensi_DN15429_c0_g1, Pdensi_GG_131095_c0_g1
GO:0055076	0.049358011804418	0.985216549857825	5	76	transition metal ion homeostasis	BP	0.978468760665611	BP transition metal ion homeostasis	Pdensi_DN17412_c0_g1, Pdensi_DN19864_c2_g1, Pdensi_DN22010_c1_g1, Pdensi_DN22939_c1_g1, Pdensi_DN25853_c0_g1d139439
GO:0009921	0.0494856912510565	0.999372539602618	1	2	auxin efflux carrier complex	CC	0.978553844714471	CC auxin efflux carrier complex	Pdensi_DN20745_c4_g3
GO:0004451	0.0495885767073426	0.999369894100304	1	2	isocitrate lyase activity	MF	0.978553844714471	MF isocitrate lyase activity	Pdensi_DN96473_c0_g1
GO:0055085	0.0496015395169425	0.968053331713477	28	767	transmembrane transport	BP	0.978553844714471	BP transmembrane transport	Pdensi_DN13334_c0_g1, Pdensi_DN14157_c0_g2, Pdensi_DN14253_c0_g1d179269, Pdensi_DN14428_c0_g1d179777, Pdensi_DN17251_c0_g1d215968, Pdensi_DN18870_c3_g1, Pdensi_DN20721_c0_g2d292160, Pdensi_DN21746_c0_g1d541054, Pdensi_DN21897_c3_g2, Pdensi_DN22030_c0_g1d125057, Pdensi_DN22093_c1_g1d298076, Pdensi_DN22489_c0_g2, Pdensi_DN22617_c0_g1, Pdensi_DN22708_c0_g2, Pdensi_DN22850_c0_g1d426814, Pdensi_DN2293…
GO:0004474	0.0497895538764116	0.999364709888552	1	2	malate synthase activity	MF	0.980686381408422	MF malate synthase activity	Pdensi_DN21024_c2_g3
GO:0004802	0.049952019127563	0.999360503165321	1	2	transketolase activity	MF	0.982309658196034	MF transketolase activity	Pdensi_DN19206_c0_g1d60634
