# Supplementary material for: Transcriptional Regulation of Pine Male and Female Cone Initiation and Development: Key Players Identified Through Comparative Transcriptomics
Source: Front Genet. 2022 Mar 18;13:815093. doi: 10.3389/fgene.2022.815093 (PMC8971679; doi:10.3389/fgene.2022.815093)
Supplement: Supplementary file 2 [file DataSheet3.ZIP › SUP_GSEA/salmon.gene.counts.matrix.FC_3_vs_MC_2_3.DESeq2.DE_results.P0.001_C2.DE.subset.GOseq.depleted]

category	over_represented_pvalue	under_represented_pvalue	numDEInCat	numInCat	term	ontology	over_represented_FDR	under_represented_FDR	go_term
GO:0003964	1	0	5	985	RNA-directed DNA polymerase activity	MF	0.9999999999	0	MF RNA-directed DNA polymerase activity
GO:0006139	1	0	76	4033	nucleobase-containing compound metabolic process	BP	0.9999999999	0	BP nucleobase-containing compound metabolic process
GO:0006259	1	0	29	1630	DNA metabolic process	BP	0.9999999999	0	BP DNA metabolic process
GO:0006725	1	0	146	4571	cellular aromatic compound metabolic process	BP	0.9999999999	0	BP cellular aromatic compound metabolic process
GO:0006807	1	0	303	7579	nitrogen compound metabolic process	BP	0.9999999999	0	BP nitrogen compound metabolic process
GO:0008270	1	0	37	1921	zinc ion binding	MF	0.9999999999	0	MF zinc ion binding
GO:0009451	1	0	1	878	RNA modification	BP	0.9999999999	0	BP RNA modification
GO:0015074	1	0	4	1003	DNA integration	BP	0.9999999999	0	BP DNA integration
GO:0016070	1	0	44	2065	RNA metabolic process	BP	0.9999999999	0	BP RNA metabolic process
GO:0016779	1	0	10	1170	nucleotidyltransferase activity	MF	0.9999999999	0	MF nucleotidyltransferase activity
GO:0034061	1	0	6	1026	DNA polymerase activity	MF	0.9999999999	0	MF DNA polymerase activity
GO:0034641	1	0	104	4712	cellular nitrogen compound metabolic process	BP	0.9999999999	0	BP cellular nitrogen compound metabolic process
GO:0043170	1	0	309	6940	macromolecule metabolic process	BP	0.9999999999	0	BP macromolecule metabolic process
GO:0044260	1	0	269	6500	cellular macromolecule metabolic process	BP	0.9999999999	0	BP cellular macromolecule metabolic process
GO:0044422	1	0	254	6404	organelle part	CC	0.9999999999	0	CC organelle part
GO:0044428	1	0	60	2571	nuclear part	CC	0.9999999999	0	CC nuclear part
GO:0044444	1	0	363	7785	cytoplasmic part	CC	0.9999999999	0	CC cytoplasmic part
GO:0044446	1	0	246	6379	intracellular organelle part	CC	0.9999999999	0	CC intracellular organelle part
GO:0046483	1	0	95	4308	heterocycle metabolic process	BP	0.9999999999	0	BP heterocycle metabolic process
GO:0090304	1	0	64	3600	nucleic acid metabolic process	BP	0.9999999999	0	BP nucleic acid metabolic process
GO:1901360	1	0	149	4708	organic cyclic compound metabolic process	BP	0.9999999999	0	BP organic cyclic compound metabolic process
GO:0000943	1	0	5	923	retrotransposon nucleocapsid	CC	0.9999999999	0	CC retrotransposon nucleocapsid
GO:0006396	1	0	17	1033	RNA processing	BP	0.9999999999	0	BP RNA processing
GO:0032991	1	0	112	3056	protein-containing complex	CC	0.9999999999	0	CC protein-containing complex
GO:0005739	1	0	31	1406	mitochondrion	CC	0.9999999999	0	CC mitochondrion
GO:0004190	1.00000000000019	0	14	1093	aspartic-type endopeptidase activity	MF	0.9999999999	0	MF aspartic-type endopeptidase activity
GO:0070001	1.00000000000019	0	14	1093	aspartic-type peptidase activity	MF	0.9999999999	0	MF aspartic-type peptidase activity
GO:0003723	1.00000000000059	0	43	1520	RNA binding	MF	0.9999999999	0	MF RNA binding
GO:0043234	1.00000000000063	0	44	1542	NA	NA	0.9999999999	0	none
GO:0009536	1.00000000000068	0	62	1898	plastid	CC	0.9999999999	0	CC plastid
GO:0034660	1.00000000000169	0	3	494	ncRNA metabolic process	BP	0.9999999999	0	BP ncRNA metabolic process
GO:0044237	1.00000000000897	0	475	9034	cellular metabolic process	BP	0.9999999999	0	BP cellular metabolic process
GO:0009507	1.00000000000938	0	62	1831	chloroplast	CC	0.9999999999	0	CC chloroplast
GO:0004519	1.00000000001757	0	24	1233	endonuclease activity	MF	0.9999999999	0	MF endonuclease activity
GO:0046914	1.00000000001778	0	80	2360	transition metal ion binding	MF	0.9999999999	0	MF transition metal ion binding
GO:0004518	1.00000000002308	0	29	1340	nuclease activity	MF	0.9999999999	0	MF nuclease activity
GO:1990904	1	5.20462963026177e-11	19	883	ribonucleoprotein complex	CC	0.9999999999	1.73947162183289e-08	CC ribonucleoprotein complex
GO:0043228	1	5.94602652762691e-11	37	1277	non-membrane-bounded organelle	CC	0.9999999999	1.93496221159564e-08	CC non-membrane-bounded organelle
GO:0043232	1	6.23022934526542e-11	37	1276	intracellular non-membrane-bounded organelle	CC	0.9999999999	1.97546195086031e-08	CC intracellular non-membrane-bounded organelle
GO:0030529	1	9.10859686097332e-11	17	828	NA	NA	0.9999999999	2.8159227195699e-08	none
GO:0004175	0.999999999962786	1.40324838504909e-10	29	1322	endopeptidase activity	MF	0.9999999999	4.23233403158951e-08	MF endopeptidase activity
GO:1901566	0.99999999992706	2.89938268593047e-10	24	978	organonitrogen compound biosynthetic process	BP	0.9999999999	8.53661102243244e-08	BP organonitrogen compound biosynthetic process
GO:0070011	0.999999999741746	7.0235690996281e-10	38	1478	peptidase activity, acting on L-amino acid peptides	MF	0.9999999999	2.01984780200002e-07	MF peptidase activity, acting on L-amino acid peptides
GO:0016772	0.999999999580524	8.40036181704547e-10	90	2476	transferase activity, transferring phosphorus-containing groups	MF	0.9999999999	2.36088350521782e-07	MF transferase activity, transferring phosphorus-containing groups
GO:0034470	0.999999999880307	1.24538360561134e-09	3	397	ncRNA processing	BP	0.9999999999	3.42231414821997e-07	BP ncRNA processing
GO:0008233	0.999999999399076	1.48520009256625e-09	40	1503	peptidase activity	MF	0.9999999999	3.99260529232049e-07	MF peptidase activity
GO:0044424	0.999999998638604	1.82592180893809e-09	779	13558	intracellular part	CC	0.9999999999	4.80411682751668e-07	CC intracellular part
GO:0043043	0.999999999857846	1.99043919983049e-09	2	372	peptide biosynthetic process	BP	0.9999999999	5.12786898856329e-07	BP peptide biosynthetic process
GO:0044435	0.99999999883443	2.89110246720821e-09	36	1181	plastid part	CC	0.9999999999	7.29619859377483e-07	CC plastid part
GO:0006412	0.999999999774693	3.09832071063202e-09	2	366	translation	BP	0.9999999999	7.66276678153512e-07	BP translation
GO:0044434	0.999999995521829	1.07267312908308e-08	36	1152	chloroplast part	CC	0.9999999999	2.60091684592969e-06	CC chloroplast part
GO:0006310	0.999999997433195	1.25561845729557e-08	8	585	DNA recombination	BP	0.9999999999	2.98595727748404e-06	BP DNA recombination
GO:0098796	0.999999995841069	2.6665199318755e-08	5	428	membrane protein complex	CC	0.9999999999	6.22154442973065e-06	CC membrane protein complex
GO:0044271	0.999999987436405	2.9075597310355e-08	37	1151	cellular nitrogen compound biosynthetic process	BP	0.9999999999	6.6583117840713e-06	BP cellular nitrogen compound biosynthetic process
GO:0003735	0.999999996843565	3.88847105029685e-08	2	327	structural constituent of ribosome	MF	0.9999999999	8.74269691054015e-06	MF structural constituent of ribosome
GO:0016072	0.9999999968173	6.79863847243303e-08	1	267	rRNA metabolic process	BP	0.9999999999	1.50128505982334e-05	BP rRNA metabolic process
GO:0008104	0.999999923527815	1.9271886652958e-07	26	860	protein localization	BP	0.9999999999	4.18098509386805e-05	BP protein localization
GO:0006518	0.999999948460465	2.44901547734478e-07	7	446	peptide metabolic process	BP	0.9999999999	5.22146989531819e-05	BP peptide metabolic process
GO:0006364	0.999999983988499	3.14984098188887e-07	1	246	rRNA processing	BP	0.9999999999	6.60185314949792e-05	BP rRNA processing
GO:0043412	0.999999741625942	3.93240813511393e-07	149	3072	macromolecule modification	BP	0.9999999999	8.10469316646981e-05	BP macromolecule modification
GO:0006091	1	4.26298789460204e-07	0	204	generation of precursor metabolites and energy	BP	0.9999999999	8.64198496797521e-05	BP generation of precursor metabolites and energy
GO:0097367	0.999999682237033	4.69544392130052e-07	173	3559	carbohydrate derivative binding	MF	0.9999999999	9.36513863400036e-05	MF carbohydrate derivative binding
GO:0032553	0.999999674243385	4.8265881568174e-07	170	3506	ribonucleotide binding	MF	0.9999999999	9.47390303923873e-05	MF ribonucleotide binding
GO:0035639	0.99999961615283	5.70349637742999e-07	165	3410	purine ribonucleoside triphosphate binding	MF	0.9999999999	0.000110202244067655	MF purine ribonucleoside triphosphate binding
GO:0017076	0.999999532470061	6.89986448507686e-07	169	3472	purine nucleotide binding	MF	0.9999999999	0.000131267268034555	MF purine nucleotide binding
GO:0032555	0.999999494609794	7.45037620925797e-07	169	3469	purine ribonucleotide binding	MF	0.9999999999	0.00013959295788437	MF purine ribonucleotide binding
GO:0005524	0.999999462004852	8.08972063651702e-07	150	3149	ATP binding	MF	0.9999999999	0.000149309679688313	MF ATP binding
GO:0044391	1	9.49870552782633e-07	0	199	ribosomal subunit	CC	0.9999999999	0.000172736753760442	CC ribosomal subunit
GO:0030554	0.999999316336427	1.01968348235684e-06	154	3210	adenyl nucleotide binding	MF	0.9999999999	0.000182745013664126	MF adenyl nucleotide binding
GO:0005829	0.999999369479203	1.07008618589633e-06	82	1886	cytosol	CC	0.9999999999	0.000185642170493752	CC cytosol
GO:0032559	0.99999927999128	1.07308859300198e-06	154	3208	adenyl ribonucleotide binding	MF	0.9999999999	0.000185642170493752	MF adenyl ribonucleotide binding
GO:0016071	0.999999570650832	1.08088599996362e-06	23	755	mRNA metabolic process	BP	0.9999999999	0.000185642170493752	BP mRNA metabolic process
GO:0044238	0.999998621042957	1.74674459220255e-06	505	8897	primary metabolic process	BP	0.9999999999	0.00029589374831749	BP primary metabolic process
GO:0000166	0.99999843402134	2.22500738384322e-06	193	3820	nucleotide binding	MF	0.9999999999	0.000366859217448071	MF nucleotide binding
GO:1901265	0.99999843402134	2.22500738384322e-06	193	3820	nucleoside phosphate binding	MF	0.9999999999	0.000366859217448071	MF nucleoside phosphate binding
GO:0005730	0.999999329486972	2.28078592071202e-06	11	491	nucleolus	CC	0.9999999999	0.000371107877572696	CC nucleolus
GO:0005840	0.999999525802868	2.85849657693549e-06	4	318	ribosome	CC	0.9999999999	0.000459067125589406	CC ribosome
GO:0045184	0.999998558308244	3.3942568049391e-06	25	774	establishment of protein localization	BP	0.9999999999	0.000538120251921499	BP establishment of protein localization
GO:0006397	0.99999851336055	4.27221075776357e-06	15	549	mRNA processing	BP	0.9999999999	0.000668736180132967	BP mRNA processing
GO:0006974	0.999998247049308	5.74531863308283e-06	11	465	cellular response to DNA damage stimulus	BP	0.9999999999	0.000888082627708778	BP cellular response to DNA damage stimulus
GO:0009532	0.999997274959665	7.87949001568047e-06	14	533	plastid stroma	CC	0.9999999999	0.00120293547572722	CC plastid stroma
GO:0015031	0.999995959756876	9.21346845950599e-06	25	750	protein transport	BP	0.9999999999	0.00138943598744209	BP protein transport
GO:0009570	0.999996734958591	9.37607250631661e-06	14	529	chloroplast stroma	CC	0.9999999999	0.00139692183871218	CC chloroplast stroma
GO:0016192	0.999997021312446	9.55327565230577e-06	11	457	vesicle-mediated transport	BP	0.9999999999	0.00140637865138587	BP vesicle-mediated transport
GO:0006399	0.999999373957796	9.92430130081061e-06	1	195	tRNA metabolic process	BP	0.9999999999	0.00144381070453911	BP tRNA metabolic process
GO:0044451	0.999996406258875	1.06171834886969e-05	13	498	nucleoplasm part	CC	0.9999999999	0.00152665222117704	CC nucleoplasm part
GO:0043604	0.999996946989681	1.07455967087154e-05	9	424	amide biosynthetic process	BP	0.9999999999	0.00152735688390775	BP amide biosynthetic process
GO:0036094	0.999991878993452	1.11402667400766e-05	210	4016	small molecule binding	MF	0.9999999999	0.00156546066486122	MF small molecule binding
GO:0015833	0.999994019859649	1.32886003685735e-05	26	760	peptide transport	BP	0.9999999999	0.00184636890064922	BP peptide transport
GO:0008380	0.999996343549608	1.45079407401639e-05	7	348	RNA splicing	BP	0.9999999999	0.00199339105769851	BP RNA splicing
GO:0016556	0.999998681816881	1.98731104234986e-05	1	185	mRNA modification	BP	0.9999999999	0.00270055915930751	BP mRNA modification
GO:0006996	0.999988814610324	2.10754281217698e-05	42	1039	organelle organization	BP	0.9999999999	0.0028328124364544	BP organelle organization
GO:0006281	0.99999007832247	3.15537627948869e-05	10	408	DNA repair	BP	0.9999999999	0.00419563258840399	BP DNA repair
GO:0042886	0.999983171365336	3.52943232350828e-05	28	774	amide transport	BP	0.9999999999	0.00460296046795106	BP amide transport
GO:0043167	0.999971390043783	3.53615756473678e-05	471	8244	ion binding	MF	0.9999999999	0.00460296046795106	MF ion binding
GO:0043603	0.999985298110786	3.8645034490024e-05	15	532	cellular amide metabolic process	BP	0.9999999999	0.00497796350524621	BP cellular amide metabolic process
GO:0043531	0.999983193585086	4.28346821465156e-05	16	557	ADP binding	MF	0.9999999999	0.00546075958168878	MF ADP binding
GO:0051641	0.999978729293665	4.33284678260821e-05	30	809	cellular localization	BP	0.9999999999	0.00546734523609522	BP cellular localization
GO:0005198	0.999984915817797	4.50557316125477e-05	11	442	structural molecule activity	MF	0.9999999999	0.00562787047596732	MF structural molecule activity
GO:0000959	1	4.64445021064994e-05	0	142	mitochondrial RNA metabolic process	BP	0.9999999999	0.00574332713048972	BP mitochondrial RNA metabolic process
GO:0019843	1	5.14445749797546e-05	0	140	rRNA binding	MF	0.9999999999	0.00625407028636011	MF rRNA binding
GO:0033036	0.999972873234492	5.15862177914225e-05	37	929	macromolecule localization	BP	0.9999999999	0.00625407028636011	BP macromolecule localization
GO:0044436	0.999982564812557	5.98526964766223e-05	8	360	thylakoid part	CC	0.9999999999	0.00718581014203797	CC thylakoid part
GO:0044445	0.999982713373009	0.000101399678253005	3	229	cytosolic part	CC	0.9999999999	0.0120568117430448	CC cytosolic part
GO:0034622	0.999960767466302	0.000104683590559584	13	455	cellular protein-containing complex assembly	BP	0.9999999999	0.0123287360081887	BP cellular protein-containing complex assembly
GO:0009123	0.999991824207654	0.000107675621372432	1	162	nucleoside monophosphate metabolic process	BP	0.9999999999	0.0125614786216178	BP nucleoside monophosphate metabolic process
GO:0071704	0.999902275903729	0.00011741424293318	573	9628	organic substance metabolic process	BP	0.9999999999	0.0135695750290813	BP organic substance metabolic process
GO:0009059	0.999926007728139	0.000128924719784726	46	1084	macromolecule biosynthetic process	BP	0.9999999999	0.0147618804153511	BP macromolecule biosynthetic process
GO:0043168	0.999866974604767	0.000174179018686269	217	3973	anion binding	MF	0.9999999999	0.0197605297713248	MF anion binding
GO:0009161	0.999985759602891	0.000179335966738508	1	154	ribonucleoside monophosphate metabolic process	BP	0.9999999999	0.020160623315349	BP ribonucleoside monophosphate metabolic process
GO:0034645	0.999901203122775	0.000181558992515003	36	894	cellular macromolecule biosynthetic process	BP	0.9999999999	0.0202266531661309	BP cellular macromolecule biosynthetic process
GO:0051186	0.999931365124193	0.000184202453139081	12	418	cofactor metabolic process	BP	0.9999999999	0.0203379244242667	BP cofactor metabolic process
GO:0016604	0.999966585904035	0.000187798616070139	3	203	nuclear body	CC	0.9999999999	0.0205514839497641	CC nuclear body
GO:0018130	0.999892689531869	0.000203070286966572	32	806	heterocycle biosynthetic process	BP	0.9999999999	0.0220277821809529	BP heterocycle biosynthetic process
GO:1900864	1	0.000224085902150474	0	120	mitochondrial RNA modification	BP	0.9999999999	0.0240960544868936	BP mitochondrial RNA modification
GO:0051649	0.999887275812304	0.000231600280829256	24	653	establishment of localization in cell	BP	0.9999999999	0.0246376048978555	BP establishment of localization in cell
GO:0071826	0.9999678908423	0.000233106887679856	2	183	ribonucleoprotein complex subunit organization	BP	0.9999999999	0.0246376048978555	BP ribonucleoprotein complex subunit organization
GO:0043226	0.999799266255899	0.000239081871731555	580	9518	organelle	CC	0.9999999999	0.0248517613448004	CC organelle
GO:1902494	0.999868622485721	0.000239152482616145	36	878	catalytic complex	CC	0.9999999999	0.0248517613448004	CC catalytic complex
GO:0080156	1	0.000243659247336084	0	119	mitochondrial mRNA modification	BP	0.9999999999	0.0251090854379835	BP mitochondrial mRNA modification
GO:1901564	0.999789452718805	0.000270464126741496	241	4215	organonitrogen compound metabolic process	BP	0.9999999999	0.0276409867048375	BP organonitrogen compound metabolic process
GO:0043933	0.999859188842302	0.000283212108335223	25	670	protein-containing complex subunit organization	BP	0.9999999999	0.0287065650137161	BP protein-containing complex subunit organization
GO:0034357	0.999900017355618	0.000312372594521765	8	326	photosynthetic membrane	CC	0.9999999999	0.0311516089020657	CC photosynthetic membrane
GO:0042651	0.999900017355618	0.000312372594521765	8	326	thylakoid membrane	CC	0.9999999999	0.0311516089020657	CC thylakoid membrane
GO:0046034	1	0.000322360339121069	0	110	ATP metabolic process	BP	0.9999999999	0.0318903289840317	BP ATP metabolic process
GO:0043229	0.999726211388215	0.000324937849910076	580	9492	intracellular organelle	CC	0.9999999999	0.0318903289840317	CC intracellular organelle
GO:0031984	0.99986018497411	0.000362092110269092	12	402	organelle subcompartment	CC	0.9999999999	0.0352569372880913	CC organelle subcompartment
GO:0008152	0.999687227528167	0.000368782152094555	628	10352	metabolic process	BP	0.9999999999	0.0356278132250099	BP metabolic process
GO:0006732	0.999883538557696	0.000383416773385958	7	294	coenzyme metabolic process	BP	0.9999999999	0.0367545102301609	BP coenzyme metabolic process
GO:0022618	0.999940423312073	0.000412003391895589	2	173	ribonucleoprotein complex assembly	BP	0.9999999999	0.0389064797556274	BP ribonucleoprotein complex assembly
GO:0006955	0.999790000047598	0.000415621337368387	25	663	immune response	BP	0.9999999999	0.0389064797556274	BP immune response
GO:0046872	0.999667782326239	0.000417445910219876	277	5031	metal ion binding	MF	0.9999999999	0.0389064797556274	MF metal ion binding
GO:0006886	0.999821662953885	0.000419807480347468	15	461	intracellular protein transport	BP	0.9999999999	0.0389064797556274	BP intracellular protein transport
GO:0005681	0.999919751699569	0.000423184270962732	3	191	spliceosomal complex	CC	0.9999999999	0.0389064797556274	CC spliceosomal complex
GO:0046907	0.999790732152027	0.000424743228773225	23	619	intracellular transport	BP	0.9999999999	0.0389064797556274	BP intracellular transport
GO:0043169	0.999651148101462	0.000437552732491907	280	5075	cation binding	MF	0.9999999999	0.0397851256617274	MF cation binding
GO:0015934	1	0.0004639678744552	0	111	large ribosomal subunit	CC	0.9999999999	0.0418145470211147	CC large ribosomal subunit
GO:0009126	0.999959109036742	0.000470016338018352	1	140	purine nucleoside monophosphate metabolic process	BP	0.9999999999	0.0418145470211147	BP purine nucleoside monophosphate metabolic process
GO:0009167	0.999959109036742	0.000470016338018352	1	140	purine ribonucleoside monophosphate metabolic process	BP	0.9999999999	0.0418145470211147	BP purine ribonucleoside monophosphate metabolic process
GO:0009535	0.999839334479172	0.000488198087807861	8	317	chloroplast thylakoid membrane	CC	0.9999999999	0.0428160110200852	CC chloroplast thylakoid membrane
GO:0055035	0.999839334479172	0.000488198087807861	8	317	plastid thylakoid membrane	CC	0.9999999999	0.0428160110200852	CC plastid thylakoid membrane
GO:0045087	0.999722955919256	0.000542114898300723	25	655	innate immune response	BP	0.9999999999	0.0472098086787799	BP innate immune response
GO:0015979	1	0.000559892987182304	0	107	photosynthesis	BP	0.9999999999	0.0484170397167579	BP photosynthesis
GO:0009259	0.999846446181226	0.000584095425830889	5	245	ribonucleotide metabolic process	BP	0.9999999999	0.0501591946932276	BP ribonucleotide metabolic process
GO:0000375	0.999879399161738	0.000616353004546585	3	186	RNA splicing, via transesterification reactions	BP	0.9999999999	0.0523907573755495	BP RNA splicing, via transesterification reactions
GO:0004386	0.999836810125553	0.000618554955266879	5	238	helicase activity	MF	0.9999999999	0.0523907573755495	MF helicase activity
GO:0034654	0.999684221406035	0.000638256041822086	22	587	nucleobase-containing compound biosynthetic process	BP	0.9999999999	0.0536916613140947	BP nucleobase-containing compound biosynthetic process
GO:0072521	0.99981032667528	0.000650617123954874	6	265	purine-containing compound metabolic process	BP	0.9999999999	0.0543616983434187	BP purine-containing compound metabolic process
GO:0000377	0.999870340570098	0.000658899922403557	3	185	RNA splicing, via transesterification reactions with bulged adenosine as nucleophile	BP	0.9999999999	0.054684271412365	BP RNA splicing, via transesterification reactions with bulged adenosine as nucleophile
GO:0044429	0.999652418626535	0.000758428776566125	17	496	mitochondrial part	CC	0.9999999999	0.0625248683401114	CC mitochondrial part
GO:0034613	0.999654114976662	0.000882103821274226	11	359	cellular protein localization	BP	0.9999999999	0.0722390453899144	BP cellular protein localization
GO:0008033	0.999915990724538	0.000903194594750516	1	128	tRNA processing	BP	0.9999999999	0.0734796339387164	BP tRNA processing
GO:0009199	0.999909196277927	0.000968624635413601	1	128	ribonucleoside triphosphate metabolic process	BP	0.9999999999	0.0782876617093111	BP ribonucleoside triphosphate metabolic process
GO:0006163	0.999696476374806	0.00110007643015509	5	233	purine nucleotide metabolic process	BP	0.9999999999	0.0879706631977649	BP purine nucleotide metabolic process
GO:0061024	0.999727528775398	0.00111568741040605	4	201	membrane organization	BP	0.9999999999	0.0879706631977649	BP membrane organization
GO:0009756	1	0.00111688453194639	0	91	carbohydrate mediated signaling	BP	0.9999999999	0.0879706631977649	BP carbohydrate mediated signaling
GO:0010182	1	0.00111688453194639	0	91	sugar mediated signaling pathway	BP	0.9999999999	0.0879706631977649	BP sugar mediated signaling pathway
GO:0065003	0.999387997287353	0.00118508939663743	23	593	protein-containing complex assembly	BP	0.9999999999	0.0927519967013824	BP protein-containing complex assembly
GO:0071705	0.999257520536888	0.00119555073317795	47	1011	nitrogen compound transport	BP	0.9999999999	0.0929822664558401	BP nitrogen compound transport
GO:0055086	0.999408377886666	0.00134085273644306	14	417	nucleobase-containing small molecule metabolic process	BP	0.9999999999	0.103631155867843	BP nucleobase-containing small molecule metabolic process
GO:0017038	0.99986695869283	0.00136550974405351	1	125	protein import	BP	0.9999999999	0.104881326055688	BP protein import
GO:0009144	0.99986280969193	0.0014046778940359	1	122	purine nucleoside triphosphate metabolic process	BP	0.9999999999	0.107223745911407	BP purine nucleoside triphosphate metabolic process
GO:0003887	0.999691551529924	0.00145270591065733	3	210	DNA-directed DNA polymerase activity	MF	0.9999999999	0.110209578473549	MF DNA-directed DNA polymerase activity
GO:0019637	0.999175020108703	0.00152369256317943	26	639	organophosphate metabolic process	BP	0.9999999999	0.114890135587054	BP organophosphate metabolic process
GO:0009150	0.999544724126623	0.00160094515954458	5	226	purine ribonucleotide metabolic process	BP	0.9999999999	0.119983562684414	BP purine ribonucleotide metabolic process
GO:0003729	0.999368057536158	0.00168055343323212	9	300	mRNA binding	MF	0.9999999999	0.12519110695993	MF mRNA binding
GO:0009205	0.999830243768445	0.0017005454254373	1	119	purine ribonucleoside triphosphate metabolic process	BP	0.9999999999	0.125921824736274	BP purine ribonucleoside triphosphate metabolic process
GO:0006090	1	0.00177787003299043	0	87	pyruvate metabolic process	BP	0.9999999999	0.130863933499759	BP pyruvate metabolic process
GO:0097708	0.999071290965704	0.00186417903885471	19	497	intracellular vesicle	CC	0.9999999999	0.136404958547203	CC intracellular vesicle
GO:0008094	1	0.00189024744141085	0	85	DNA-dependent ATPase activity	MF	0.9999999999	0.137498822708745	MF DNA-dependent ATPase activity
GO:0015935	1	0.00190977652857509	0	89	small ribosomal subunit	CC	0.9999999999	0.13810699738222	CC small ribosomal subunit
GO:0098791	0.999340159081024	0.0019394281659886	7	261	Golgi subcompartment	CC	0.9999999999	0.13885107445065	CC Golgi subcompartment
GO:0031410	0.999030108172993	0.00194252271388989	19	496	cytoplasmic vesicle	CC	0.9999999999	0.13885107445065	CC cytoplasmic vesicle
GO:0009141	0.999669590897423	0.00196757458801298	2	145	nucleoside triphosphate metabolic process	BP	0.9999999999	0.139833490548095	BP nucleoside triphosphate metabolic process
GO:1901135	0.998935185354031	0.00200944276708056	23	573	carbohydrate derivative metabolic process	BP	0.9999999999	0.141992967186961	BP carbohydrate derivative metabolic process
GO:0006400	1	0.00207127322626716	0	83	tRNA modification	BP	0.9999999999	0.144721022916111	BP tRNA modification
GO:0051188	0.999341284236964	0.0020714556894834	6	238	cofactor biosynthetic process	BP	0.9999999999	0.144721022916111	BP cofactor biosynthetic process
GO:0008026	1	0.00219942728621072	0	83	ATP-dependent helicase activity	MF	0.9999999999	0.151944792297663	MF ATP-dependent helicase activity
GO:0070035	1	0.00219942728621072	0	83	purine NTP-dependent helicase activity	MF	0.9999999999	0.151944792297663	MF purine NTP-dependent helicase activity
GO:0009108	0.999620326478993	0.00223103501214537	2	143	coenzyme biosynthetic process	BP	0.9999999999	0.153272105334387	BP coenzyme biosynthetic process
GO:1902589	0.999265681877801	0.00229177526081246	6	231	NA	NA	0.9999999999	0.156575098758049	none
GO:0006753	0.998993496010219	0.00233320929274996	12	365	nucleoside phosphate metabolic process	BP	0.9999999999	0.158442570207979	BP nucleoside phosphate metabolic process
GO:0046488	1	0.0023447347847372	0	83	phosphatidylinositol metabolic process	BP	0.9999999999	0.158442570207979	BP phosphatidylinositol metabolic process
GO:0002376	0.998588318707952	0.00241649780846947	32	736	immune system process	BP	0.9999999999	0.162404412497464	BP immune system process
GO:0043623	0.999431101206543	0.00255291511806486	3	163	NA	NA	0.9999999999	0.170645126216163	none
GO:0009117	0.998859391000441	0.00262388913530107	12	362	nucleotide metabolic process	BP	0.9999999999	0.174039344891772	BP nucleotide metabolic process
GO:0009814	0.998977337376788	0.00263184194523382	9	303	defense response, incompatible interaction	BP	0.9999999999	0.174039344891772	BP defense response, incompatible interaction
GO:0022900	1	0.00264686505756127	0	83	electron transport chain	BP	0.9999999999	0.174101772881929	BP electron transport chain
GO:0019866	0.999065829298741	0.00267757985234652	7	256	organelle inner membrane	CC	0.9999999999	0.175190224624958	CC organelle inner membrane
GO:0019904	1	0.00288090291479681	0	83	protein domain specific binding	MF	0.9999999999	0.187501291812513	MF protein domain specific binding
GO:0031966	0.99890701314386	0.00309588599511418	7	256	mitochondrial membrane	CC	0.9999999999	0.200438357149644	CC mitochondrial membrane
GO:0065002	1	0.00329061964901475	0	81	intracellular protein transmembrane transport	BP	0.9999999999	0.210838355335318	BP intracellular protein transmembrane transport
GO:0071806	1	0.00329061964901475	0	81	protein transmembrane transport	BP	0.9999999999	0.210838355335318	BP protein transmembrane transport
GO:0000398	0.999184479437344	0.00354059543598025	3	157	mRNA splicing, via spliceosome	BP	0.9999999999	0.225685583305834	BP mRNA splicing, via spliceosome
GO:0006353	1	0.00356937339849147	0	76	DNA-templated transcription, termination	BP	0.9999999999	0.226353186901259	BP DNA-templated transcription, termination
GO:0034062	1	0.00360723205895206	0	78	5'-3' RNA polymerase activity	MF	0.9999999999	0.226431632695438	MF 5'-3' RNA polymerase activity
GO:0097747	1	0.00360723205895206	0	78	RNA polymerase activity	MF	0.9999999999	0.226431632695438	MF RNA polymerase activity
GO:0022613	1	0.00365541383233751	0	80	ribonucleoprotein complex biogenesis	BP	0.9999999999	0.228297209346897	BP ribonucleoprotein complex biogenesis
GO:0022625	1	0.00395435856144738	0	80	cytosolic large ribosomal subunit	CC	0.9999999999	0.245726622969137	CC cytosolic large ribosomal subunit
GO:0045786	0.999558723481035	0.00398198993735179	1	106	negative regulation of cell cycle	BP	0.9999999999	0.246206437826461	BP negative regulation of cell cycle
GO:0046939	1	0.00400247737510756	0	75	nucleotide phosphorylation	BP	0.9999999999	0.246241966271543	BP nucleotide phosphorylation
GO:0031090	0.996978761459407	0.00412606922066941	93	1726	organelle membrane	CC	0.9999999999	0.252588970211871	CC organelle membrane
GO:0009657	0.998494631278285	0.00416683012667142	7	238	plastid organization	BP	0.9999999999	0.253282509794158	BP plastid organization
GO:0005654	0.998185500602836	0.00417836260698756	11	321	nucleoplasm	CC	0.9999999999	0.253282509794158	CC nucleoplasm
GO:0090407	0.997998869625155	0.00432694897322788	13	367	organophosphate biosynthetic process	BP	0.9999999999	0.26101000489237	BP organophosphate biosynthetic process
GO:0007005	0.999183007904655	0.00444461440842428	2	132	mitochondrion organization	BP	0.9999999999	0.266806319294052	BP mitochondrion organization
GO:0009132	1	0.00447411470962638	0	74	nucleoside diphosphate metabolic process	BP	0.9999999999	0.26727972221855	BP nucleoside diphosphate metabolic process
GO:0006096	1	0.0046993057668589	0	73	glycolytic process	BP	0.9999999999	0.271549603331669	BP glycolytic process
GO:0006165	1	0.0046993057668589	0	73	nucleoside diphosphate phosphorylation	BP	0.9999999999	0.271549603331669	BP nucleoside diphosphate phosphorylation
GO:0006757	1	0.0046993057668589	0	73	ATP generation from ADP	BP	0.9999999999	0.271549603331669	BP ATP generation from ADP
GO:0009135	1	0.0046993057668589	0	73	purine nucleoside diphosphate metabolic process	BP	0.9999999999	0.271549603331669	BP purine nucleoside diphosphate metabolic process
GO:0009179	1	0.0046993057668589	0	73	purine ribonucleoside diphosphate metabolic process	BP	0.9999999999	0.271549603331669	BP purine ribonucleoside diphosphate metabolic process
GO:0009185	1	0.0046993057668589	0	73	ribonucleoside diphosphate metabolic process	BP	0.9999999999	0.271549603331669	BP ribonucleoside diphosphate metabolic process
GO:0046031	1	0.0046993057668589	0	73	ADP metabolic process	BP	0.9999999999	0.271549603331669	BP ADP metabolic process
GO:0006897	0.999105475237073	0.00482310969450185	2	128	endocytosis	BP	0.9999999999	0.276506021269267	BP endocytosis
GO:0033365	0.998036708654724	0.00482979949815314	9	282	protein localization to organelle	BP	0.9999999999	0.276506021269267	BP protein localization to organelle
GO:0044802	0.998585720535441	0.00504345722385219	4	173	NA	NA	0.9999999999	0.287407336544499	none
GO:0005802	0.998053891806449	0.00527649150173713	7	240	trans-Golgi network	CC	0.9999999999	0.299307770231566	CC trans-Golgi network
GO:0098798	0.999330707404074	0.00573796359794691	1	107	mitochondrial protein complex	CC	0.9999999999	0.323998437681331	CC mitochondrial protein complex
GO:0006839	1	0.00579936871554952	0	73	mitochondrial transport	BP	0.9999999999	0.325977243347661	BP mitochondrial transport
GO:0010948	1	0.00693079930974324	0	68	negative regulation of cell cycle process	BP	0.9999999999	0.387811150517126	BP negative regulation of cell cycle process
GO:0044267	0.994302604297492	0.00720938180134905	150	2579	cellular protein metabolic process	BP	0.9999999999	0.401181903129407	BP cellular protein metabolic process
GO:1901293	0.997642793462745	0.00723464049796682	5	197	nucleoside phosphate biosynthetic process	BP	0.9999999999	0.401181903129407	BP nucleoside phosphate biosynthetic process
GO:0044464	0.993290505318363	0.00748027357470668	973	15182	cell part	CC	0.9999999999	0.412951174217959	CC cell part
GO:0009165	0.997494417603353	0.00764746867732059	5	196	nucleotide biosynthetic process	BP	0.9999999999	0.420304878505539	BP nucleotide biosynthetic process
GO:0071822	0.996260539809319	0.00776281853619042	13	347	NA	NA	0.9999999999	0.424756699197038	none
GO:0009521	1	0.00805548700404725	0	71	photosystem	CC	0.9999999999	0.43882886472268	CC photosystem
GO:0042170	0.996563560584615	0.00810903805984244	9	268	plastid membrane	CC	0.9999999999	0.439808616877244	CC plastid membrane
GO:0080135	0.998337945861684	0.00836746751126004	2	121	regulation of cellular response to stress	BP	0.9999999999	0.451843245608042	BP regulation of cellular response to stress
GO:0016050	0.998925009575468	0.0087047221744296	1	94	vesicle organization	BP	0.9999999999	0.468011280039115	BP vesicle organization
GO:0046390	0.997746485100732	0.00883196009756642	3	148	ribose phosphate biosynthetic process	BP	0.9999999999	0.472796617171023	BP ribose phosphate biosynthetic process
GO:0008173	1	0.00891277620520588	0	66	RNA methyltransferase activity	MF	0.9999999999	0.474392087542493	MF RNA methyltransferase activity
GO:0000075	1	0.008938489115106	0	64	cell cycle checkpoint	BP	0.9999999999	0.474392087542493	BP cell cycle checkpoint
GO:0070727	0.99521218111803	0.00904445025962994	17	413	cellular macromolecule localization	BP	0.9999999999	0.47796440987429	BP cellular macromolecule localization
GO:0016607	0.997681569301729	0.00908329254721902	3	134	nuclear speck	CC	0.9999999999	0.477974449527278	CC nuclear speck
GO:0031982	0.994655643046638	0.00918182548860797	24	538	vesicle	CC	0.9999999999	0.481112093186975	CC vesicle
GO:0003899	1	0.00928584077238515	0	63	DNA-directed 5'-3' RNA polymerase activity	MF	0.9999999999	0.48450931219964	MF DNA-directed 5'-3' RNA polymerase activity
GO:0009816	0.996514362328473	0.00957211564615279	6	209	defense response to bacterium, incompatible interaction	BP	0.9999999999	0.497347823866913	BP defense response to bacterium, incompatible interaction
GO:0019693	0.995781026520829	0.00979263008929074	9	270	ribose phosphate metabolic process	BP	0.9999999999	0.506676417088574	BP ribose phosphate metabolic process
GO:0005622	0.997446960749927	0.00987932702638634	3	143	intracellular	CC	0.9999999999	0.509032325034556	CC intracellular
GO:1901137	0.995328523239328	0.0100607073915713	11	306	carbohydrate derivative biosynthetic process	BP	0.9999999999	0.516227002506931	BP carbohydrate derivative biosynthetic process
GO:0006818	1	0.0103008314702704	0	63	NA	NA	0.9999999999	0.522049516235098	none
GO:0015992	1	0.0103008314702704	0	63	NA	NA	0.9999999999	0.522049516235098	none
GO:1902600	1	0.0103008314702704	0	63	proton transmembrane transport	BP	0.9999999999	0.522049516235098	BP proton transmembrane transport
GO:0009260	0.997247651621606	0.0105584864976027	3	145	ribonucleotide biosynthetic process	BP	0.9999999999	0.531924696731875	BP ribonucleotide biosynthetic process
GO:0022627	1	0.0106167930136632	0	65	cytosolic small ribosomal subunit	CC	0.9999999999	0.531924696731875	CC cytosolic small ribosomal subunit
GO:0000502	1	0.0106677442009951	0	64	proteasome complex	CC	0.9999999999	0.531924696731875	CC proteasome complex
GO:1905369	1	0.0106677442009951	0	64	endopeptidase complex	CC	0.9999999999	0.531924696731875	CC endopeptidase complex
GO:0005743	0.99669522641885	0.0108538785242844	4	163	mitochondrial inner membrane	CC	0.9999999999	0.539032376832536	CC mitochondrial inner membrane
GO:0044743	1	0.0109004869726139	0	64	protein transmembrane import into intracellular organelle	BP	0.9999999999	0.539181687613376	BP protein transmembrane import into intracellular organelle
GO:0006650	0.997036190810844	0.0112908719004703	3	138	glycerophospholipid metabolic process	BP	0.9999999999	0.555512137739987	BP glycerophospholipid metabolic process
GO:0009658	0.995530348102569	0.0113204802450652	7	216	chloroplast organization	BP	0.9999999999	0.555512137739987	BP chloroplast organization
GO:0006520	0.993866526531644	0.0114036869403964	17	408	cellular amino acid metabolic process	BP	0.9999999999	0.557383370375262	BP cellular amino acid metabolic process
GO:0006275	1	0.0116772146948724	0	60	regulation of DNA replication	BP	0.9999999999	0.568505657152724	BP regulation of DNA replication
GO:0031969	0.994712206331626	0.0120602445410307	9	258	chloroplast membrane	CC	0.9999999999	0.58324370864956	CC chloroplast membrane
GO:0006733	0.996803382903223	0.0120742672985838	3	138	oxidoreduction coenzyme metabolic process	BP	0.9999999999	0.58324370864956	BP oxidoreduction coenzyme metabolic process
GO:0033014	1	0.0122277637057878	0	61	tetrapyrrole biosynthetic process	BP	0.9999999999	0.588360023290943	BP tetrapyrrole biosynthetic process
GO:0044452	0.998328876677094	0.012784723197375	1	84	nucleolar part	CC	0.9999999999	0.612774756041625	CC nucleolar part
GO:0046903	0.998316363962966	0.0128473501620542	1	88	secretion	BP	0.9999999999	0.613398965652364	BP secretion
GO:0072524	0.996442334551922	0.0132879642204548	3	133	pyridine-containing compound metabolic process	BP	0.9999999999	0.631996021346706	BP pyridine-containing compound metabolic process
GO:0009579	0.994198513484445	0.0136713881375624	8	241	thylakoid	CC	0.9999999999	0.647740941414163	CC thylakoid
GO:1990204	0.998148060988435	0.0139416415947771	1	88	oxidoreductase complex	CC	0.9999999999	0.658024198324477	CC oxidoreductase complex
GO:0072522	0.996078033572812	0.0144673930290815	3	139	purine-containing compound biosynthetic process	BP	0.9999999999	0.680242517861682	BP purine-containing compound biosynthetic process
GO:0032940	0.998026000789329	0.0147356010093527	1	86	secretion by cell	BP	0.9999999999	0.690228947278996	BP secretion by cell
GO:0044455	0.995948184072163	0.0148843449436133	3	141	mitochondrial membrane part	CC	0.9999999999	0.694565319142349	CC mitochondrial membrane part
GO:0080008	1	0.0150207648445242	0	59	Cul4-RING E3 ubiquitin ligase complex	CC	0.9999999999	0.695890706251111	CC Cul4-RING E3 ubiquitin ligase complex
GO:0008135	0.995896681347167	0.0150740495249028	3	133	translation factor activity, RNA binding	MF	0.9999999999	0.695890706251111	MF translation factor activity, RNA binding
GO:0048193	0.995231329313022	0.0150815711851284	4	155	Golgi vesicle transport	BP	0.9999999999	0.695890706251111	BP Golgi vesicle transport
GO:0001510	1	0.0153998210308721	0	57	RNA methylation	BP	0.9999999999	0.707933780177564	BP RNA methylation
GO:0061025	1	0.0157231817124977	0	55	membrane fusion	BP	0.9999999999	0.720121722432395	BP membrane fusion
GO:0043038	1	0.0160587560395739	0	58	amino acid activation	BP	0.9999999999	0.730083004357979	BP amino acid activation
GO:0043039	1	0.0160587560395739	0	58	tRNA aminoacylation	BP	0.9999999999	0.730083004357979	BP tRNA aminoacylation
GO:0043227	0.985447274153515	0.0163795833955633	571	8940	membrane-bounded organelle	CC	0.9999999999	0.741941129192439	CC membrane-bounded organelle
GO:0033013	0.997628010786672	0.0172503904444871	1	84	tetrapyrrole metabolic process	BP	0.9999999999	0.778534044658858	BP tetrapyrrole metabolic process
GO:0009987	0.984390448290004	0.0173149958972169	800	12503	cellular process	BP	0.9999999999	0.778608142781763	BP cellular process
GO:0098800	0.99759171053995	0.0174443538578031	1	89	inner mitochondrial membrane protein complex	CC	0.9999999999	0.781582897846352	CC inner mitochondrial membrane protein complex
GO:0019867	0.996031498612019	0.0179858063433986	2	108	outer membrane	CC	0.9999999999	0.802933145279662	CC outer membrane
GO:0044430	0.990039754237645	0.0182083623801603	16	380	cytoskeletal part	CC	0.9999999999	0.809944637385118	CC cytoskeletal part
GO:0005684	1	0.0187046174346446	0	54	U2-type spliceosomal complex	CC	0.9999999999	0.829036914683925	CC U2-type spliceosomal complex
GO:0006779	1	0.018891341751201	0	55	porphyrin-containing compound biosynthetic process	BP	0.9999999999	0.834322614626254	BP porphyrin-containing compound biosynthetic process
GO:1990234	0.988240588143978	0.0189628324848794	26	552	transferase complex	CC	0.9999999999	0.834499596113946	CC transferase complex
GO:0005635	0.997192691972379	0.0199378220249835	1	80	nuclear envelope	CC	0.9999999999	0.874294706244487	CC nuclear envelope
GO:0072527	0.99717677778325	0.0200257634804475	1	81	pyrimidine-containing compound metabolic process	BP	0.9999999999	0.87504802543892	BP pyrimidine-containing compound metabolic process
GO:0031965	0.997159787334962	0.0201522793526171	1	78	nuclear membrane	CC	0.9999999999	0.877475656600221	CC nuclear membrane
GO:0032259	0.991942324041647	0.0204700748488429	6	185	methylation	BP	0.9999999999	0.888185773967687	BP methylation
GO:0044272	0.994123318728275	0.0207151517722691	3	124	sulfur compound biosynthetic process	BP	0.9999999999	0.894293902136722	BP sulfur compound biosynthetic process
GO:0003743	0.997052414147526	0.0207554868116803	1	83	translation initiation factor activity	MF	0.9999999999	0.894293902136722	MF translation initiation factor activity
GO:0009069	1	0.0209380991420815	0	52	serine family amino acid metabolic process	BP	0.9999999999	0.899029631913125	BP serine family amino acid metabolic process
GO:0015197	0.99398909192158	0.0211292880171819	3	124	NA	NA	0.9999999999	0.90409956962101	none
GO:0009534	0.993906612855586	0.0213785481492333	3	125	chloroplast thylakoid	CC	0.9999999999	0.908478097640617	CC chloroplast thylakoid
GO:0031976	0.993906612855586	0.0213785481492333	3	125	plastid thylakoid	CC	0.9999999999	0.908478097640617	CC plastid thylakoid
GO:0044801	1	0.0215896593203259	0	51	NA	NA	0.9999999999	0.914307284777911	none
GO:0016853	0.989522918865997	0.0225478102651764	9	243	isomerase activity	MF	0.9999999999	0.948424232136614	MF isomerase activity
GO:0032774	0.988477734892964	0.0225491604145845	12	295	RNA biosynthetic process	BP	0.9999999999	0.948424232136614	BP RNA biosynthetic process
GO:0006928	0.993500651467608	0.0226253556914363	3	124	movement of cell or subcellular component	BP	0.9999999999	0.948424232136614	BP movement of cell or subcellular component
GO:0030684	0.996687502821277	0.0229266925580223	1	81	preribosome	CC	0.9999999999	0.950833982100209	CC preribosome
GO:0098803	1	0.0231314719207292	0	54	respiratory chain complex	CC	0.9999999999	0.950833982100209	CC respiratory chain complex
GO:0019538	0.980685117675916	0.0231556293237071	190	3105	protein metabolic process	BP	0.9999999999	0.950833982100209	BP protein metabolic process
GO:0009124	0.996631905659351	0.0232512451617281	1	81	nucleoside monophosphate biosynthetic process	BP	0.9999999999	0.950833982100209	BP nucleoside monophosphate biosynthetic process
GO:0004812	1	0.0232979699641245	0	53	aminoacyl-tRNA ligase activity	MF	0.9999999999	0.950833982100209	MF aminoacyl-tRNA ligase activity
GO:0006418	1	0.0232979699641245	0	53	tRNA aminoacylation for protein translation	BP	0.9999999999	0.950833982100209	BP tRNA aminoacylation for protein translation
GO:0016875	1	0.0232979699641245	0	53	ligase activity, forming carbon-oxygen bonds	MF	0.9999999999	0.950833982100209	MF ligase activity, forming carbon-oxygen bonds
GO:0016876	1	0.0232979699641245	0	53	NA	NA	0.9999999999	0.950833982100209	none
GO:0006778	0.996494593374886	0.0240670273342604	1	79	porphyrin-containing compound metabolic process	BP	0.9999999999	0.978989671103502	BP porphyrin-containing compound metabolic process
GO:0006164	0.99297086212601	0.024205448817995	3	129	purine nucleotide biosynthetic process	BP	0.9999999999	0.98139206584697	BP purine nucleotide biosynthetic process
GO:0031123	0.99639204043582	0.02467888776025	1	77	RNA 3'-end processing	BP	0.9999999999	0.997317405370103	BP RNA 3'-end processing
GO:0016860	1	0.0250801139466079	0	52	intramolecular oxidoreductase activity	MF	0.9999999999	0.9999999999	MF intramolecular oxidoreductase activity
GO:1990542	1	0.0252727752637893	0	53	mitochondrial transmembrane transport	BP	0.9999999999	0.9999999999	BP mitochondrial transmembrane transport
GO:0030258	0.992613882320638	0.0253008260833671	3	124	lipid modification	BP	0.9999999999	0.9999999999	BP lipid modification
GO:0006461	0.986811153307035	0.0255213820870636	12	296	NA	NA	0.9999999999	0.9999999999	none
GO:0005768	0.985393889409435	0.0255885833494539	17	383	endosome	CC	0.9999999999	0.9999999999	CC endosome
GO:0007093	1	0.0257937789466827	0	49	mitotic cell cycle checkpoint	BP	0.9999999999	0.9999999999	BP mitotic cell cycle checkpoint
GO:0019362	0.99239373542986	0.0259739533016792	3	121	pyridine nucleotide metabolic process	BP	0.9999999999	0.9999999999	BP pyridine nucleotide metabolic process
GO:1901988	1	0.0261867318077139	0	50	negative regulation of cell cycle phase transition	BP	0.9999999999	0.9999999999	BP negative regulation of cell cycle phase transition
GO:0031968	0.993856957514797	0.0262822840626013	2	101	organelle outer membrane	CC	0.9999999999	0.9999999999	CC organelle outer membrane
GO:0022411	0.993675845932692	0.0269694370030991	2	98	cellular component disassembly	BP	0.9999999999	0.9999999999	BP cellular component disassembly
GO:0046496	0.991899067747134	0.0274459543793247	3	120	nicotinamide nucleotide metabolic process	BP	0.9999999999	0.9999999999	BP nicotinamide nucleotide metabolic process
GO:0009523	1	0.0274774131307691	0	52	photosystem II	CC	0.9999999999	0.9999999999	CC photosystem II
GO:0043414	0.98843930890566	0.0283112201539329	6	177	macromolecule methylation	BP	0.9999999999	0.9999999999	BP macromolecule methylation
GO:0006413	1	0.0283967086044698	0	52	translational initiation	BP	0.9999999999	0.9999999999	BP translational initiation
GO:0009152	0.99146836211294	0.028676469602846	3	126	purine ribonucleotide biosynthetic process	BP	0.9999999999	0.9999999999	BP purine ribonucleotide biosynthetic process
GO:0043021	0.995671645080318	0.0287938479015964	1	74	ribonucleoprotein complex binding	MF	0.9999999999	0.9999999999	MF ribonucleoprotein complex binding
GO:0032970	1	0.0288933352073437	0	49	regulation of actin filament-based process	BP	0.9999999999	0.9999999999	BP regulation of actin filament-based process
GO:0016818	0.979003325302815	0.028928693794693	53	980	hydrolase activity, acting on acid anhydrides, in phosphorus-containing anhydrides	MF	0.9999999999	0.9999999999	MF hydrolase activity, acting on acid anhydrides, in phosphorus-containing anhydrides
GO:0043621	0.991348175059781	0.0290390688100562	3	124	protein self-association	MF	0.9999999999	0.9999999999	MF protein self-association
GO:0072528	1	0.0297840678787691	0	49	pyrimidine-containing compound biosynthetic process	BP	0.9999999999	0.9999999999	BP pyrimidine-containing compound biosynthetic process
GO:0043231	0.972143703146593	0.0310241878468792	564	8754	intracellular membrane-bounded organelle	CC	0.9999999999	0.9999999999	CC intracellular membrane-bounded organelle
GO:0043094	0.99519538856729	0.0313962655558402	1	76	cellular metabolic compound salvage	BP	0.9999999999	0.9999999999	BP cellular metabolic compound salvage
GO:0032956	1	0.0314133020524084	0	48	regulation of actin cytoskeleton organization	BP	0.9999999999	0.9999999999	BP regulation of actin cytoskeleton organization
GO:1902582	0.987834907028747	0.0316839879549055	5	160	NA	NA	0.9999999999	0.9999999999	none
GO:0000149	1	0.0320010318021058	0	48	SNARE binding	MF	0.9999999999	0.9999999999	MF SNARE binding
GO:0004003	1	0.0322858391033183	0	47	ATP-dependent DNA helicase activity	MF	0.9999999999	0.9999999999	MF ATP-dependent DNA helicase activity
GO:0031201	1	0.0326641179800248	0	47	SNARE complex	CC	0.9999999999	0.9999999999	CC SNARE complex
GO:0044877	0.983826388202744	0.0334512916936925	9	232	protein-containing complex binding	MF	0.9999999999	0.9999999999	MF protein-containing complex binding
GO:0016462	0.97547469285041	0.0335402919829956	53	972	pyrophosphatase activity	MF	0.9999999999	0.9999999999	MF pyrophosphatase activity
GO:0015931	0.986955340920053	0.0337059741732223	5	159	nucleobase-containing compound transport	BP	0.9999999999	0.9999999999	BP nucleobase-containing compound transport
GO:1901991	1	0.0337228495318896	0	46	negative regulation of mitotic cell cycle phase transition	BP	0.9999999999	0.9999999999	BP negative regulation of mitotic cell cycle phase transition
GO:0097159	0.969769239360366	0.0337692970413746	507	8098	organic cyclic compound binding	MF	0.9999999999	0.9999999999	MF organic cyclic compound binding
GO:0042254	1	0.034724279140239	0	47	ribosome biogenesis	BP	0.9999999999	0.9999999999	BP ribosome biogenesis
GO:0070585	1	0.0350222610322127	0	48	protein localization to mitochondrion	BP	0.9999999999	0.9999999999	BP protein localization to mitochondrion
GO:0072655	1	0.0350222610322127	0	48	establishment of protein localization to mitochondrion	BP	0.9999999999	0.9999999999	BP establishment of protein localization to mitochondrion
GO:0034504	0.994332709097312	0.0360871809517996	1	72	protein localization to nucleus	BP	0.9999999999	0.9999999999	BP protein localization to nucleus
GO:0000781	1	0.036916031887261	0	45	chromosome, telomeric region	CC	0.9999999999	0.9999999999	CC chromosome, telomeric region
GO:0072594	0.981890817833822	0.0370442634203983	9	232	establishment of protein localization to organelle	BP	0.9999999999	0.9999999999	BP establishment of protein localization to organelle
GO:0009156	0.994139361240816	0.0370913856426003	1	73	ribonucleoside monophosphate biosynthetic process	BP	0.9999999999	0.9999999999	BP ribonucleoside monophosphate biosynthetic process
GO:1901363	0.965738975990218	0.0381805316268009	507	8081	heterocyclic compound binding	MF	0.9999999999	0.9999999999	MF heterocyclic compound binding
GO:0051726	0.979974840304396	0.0383055104707035	11	264	regulation of cell cycle	BP	0.9999999999	0.9999999999	BP regulation of cell cycle
GO:0090174	1	0.0387643211066175	0	44	organelle membrane fusion	BP	0.9999999999	0.9999999999	BP organelle membrane fusion
GO:0071702	0.97040819963602	0.0388059507665307	68	1203	organic substance transport	BP	0.9999999999	0.9999999999	BP organic substance transport
GO:0006457	0.980847723985172	0.0389683523783295	9	230	protein folding	BP	0.9999999999	0.9999999999	BP protein folding
GO:0045454	0.987836540080911	0.039080190075445	3	115	cell redox homeostasis	BP	0.9999999999	0.9999999999	BP cell redox homeostasis
GO:0008186	1	0.0391632563862634	0	44	RNA-dependent ATPase activity	MF	0.9999999999	0.9999999999	MF RNA-dependent ATPase activity
GO:0006635	1	0.039445924913577	0	46	fatty acid beta-oxidation	BP	0.9999999999	0.9999999999	BP fatty acid beta-oxidation
GO:0030117	1	0.0403074425617763	0	45	membrane coat	CC	0.9999999999	0.9999999999	CC membrane coat
GO:0022406	1	0.0404439935952846	0	44	membrane docking	BP	0.9999999999	0.9999999999	BP membrane docking
GO:0044433	0.976608933588273	0.0407417131504427	15	332	cytoplasmic vesicle part	CC	0.9999999999	0.9999999999	CC cytoplasmic vesicle part
GO:0009826	0.984869894166204	0.0418994125114394	4	132	unidimensional cell growth	BP	0.9999999999	0.9999999999	BP unidimensional cell growth
GO:0003678	0.989384221336212	0.0420612996585575	2	89	DNA helicase activity	MF	0.9999999999	0.9999999999	MF DNA helicase activity
GO:0030532	0.993077604162674	0.0425910814506514	1	72	small nuclear ribonucleoprotein complex	CC	0.9999999999	0.9999999999	CC small nuclear ribonucleoprotein complex
GO:0072657	0.986175214240931	0.0436835380333418	3	110	protein localization to membrane	BP	0.9999999999	0.9999999999	BP protein localization to membrane
GO:0005484	1	0.0437499498200548	0	43	SNAP receptor activity	MF	0.9999999999	0.9999999999	MF SNAP receptor activity
GO:0009790	0.975625548026246	0.0438401719100774	13	292	embryo development	BP	0.9999999999	0.9999999999	BP embryo development
GO:0031570	1	0.0439141133992265	0	43	DNA integrity checkpoint	BP	0.9999999999	0.9999999999	BP DNA integrity checkpoint
GO:0005815	0.988777557359279	0.0440856479146996	2	89	microtubule organizing center	CC	0.9999999999	0.9999999999	CC microtubule organizing center
GO:0016817	0.967014087009536	0.0442319040321912	55	989	hydrolase activity, acting on acid anhydrides	MF	0.9999999999	0.9999999999	MF hydrolase activity, acting on acid anhydrides
GO:0008081	1	0.0443883190156519	0	44	phosphoric diester hydrolase activity	MF	0.9999999999	0.9999999999	MF phosphoric diester hydrolase activity
GO:0044764	0.979659267341883	0.044463051005603	7	192	multi-organism cellular process	BP	0.9999999999	0.9999999999	BP multi-organism cellular process
GO:0010212	1	0.0445110673326104	0	43	response to ionizing radiation	BP	0.9999999999	0.9999999999	BP response to ionizing radiation
GO:0097435	0.985759279337946	0.044761077546664	3	115	supramolecular fiber organization	BP	0.9999999999	0.9999999999	BP supramolecular fiber organization
GO:0043022	1	0.0448004597675727	0	42	ribosome binding	MF	0.9999999999	0.9999999999	MF ribosome binding
GO:1902580	0.979161426310823	0.0454486707540129	7	188	NA	NA	0.9999999999	0.9999999999	none
GO:0000902	0.97567556247894	0.0457137685639869	11	256	cell morphogenesis	BP	0.9999999999	0.9999999999	BP cell morphogenesis
GO:0000123	1	0.0458515932354309	0	44	histone acetyltransferase complex	CC	0.9999999999	0.9999999999	CC histone acetyltransferase complex
GO:0045930	0.992445751766914	0.0458689381419337	1	67	negative regulation of mitotic cell cycle	BP	0.9999999999	0.9999999999	BP negative regulation of mitotic cell cycle
GO:0004004	1	0.0459259751669128	0	42	ATP-dependent RNA helicase activity	MF	0.9999999999	0.9999999999	MF ATP-dependent RNA helicase activity
GO:0016788	0.96240345452637	0.0462494637425279	111	2061	hydrolase activity, acting on ester bonds	MF	0.9999999999	0.9999999999	MF hydrolase activity, acting on ester bonds
GO:0031967	0.970339107594631	0.0466084708716176	22	445	organelle envelope	CC	0.9999999999	0.9999999999	CC organelle envelope
GO:0031975	0.970339107594631	0.0466084708716176	22	445	envelope	CC	0.9999999999	0.9999999999	CC envelope
GO:0033554	0.964303873993283	0.0466718747240397	65	1142	cellular response to stress	BP	0.9999999999	0.9999999999	BP cellular response to stress
GO:0009295	0.992214999972935	0.0471091851438958	1	63	nucleoid	CC	0.9999999999	0.9999999999	CC nucleoid
GO:0051054	1	0.047710794939019	0	40	positive regulation of DNA metabolic process	BP	0.9999999999	0.9999999999	BP positive regulation of DNA metabolic process
GO:0097525	0.991986362321075	0.0480863841800637	1	70	spliceosomal snRNP complex	CC	0.9999999999	0.9999999999	CC spliceosomal snRNP complex
GO:0008037	1	0.048931100092109	0	42	cell recognition	BP	0.9999999999	0.9999999999	BP cell recognition
GO:0022904	1	0.0494038009682099	0	42	respiratory electron transport chain	BP	0.9999999999	0.9999999999	BP respiratory electron transport chain
GO:0008064	1	0.0498784716378179	0	42	regulation of actin polymerization or depolymerization	BP	0.9999999999	0.9999999999	BP regulation of actin polymerization or depolymerization
GO:0030832	1	0.0498784716378179	0	42	regulation of actin filament length	BP	0.9999999999	0.9999999999	BP regulation of actin filament length
