# Supplementary material for: Transcriptional Regulation of Pine Male and Female Cone Initiation and Development: Key Players Identified Through Comparative Transcriptomics
Source: Front Genet. 2022 Mar 18;13:815093. doi: 10.3389/fgene.2022.815093 (PMC8971679; doi:10.3389/fgene.2022.815093)
Supplement: Supplementary file 2 [file DataSheet3.ZIP › SUP_GSEA/salmon.gene.counts.matrix.FC_3_vs_MC_2_3.DESeq2.DE_results.P0.001_C2.DE.subset.GOseq.enriched]

category	over_represented_pvalue	under_represented_pvalue	numDEInCat	numInCat	term	ontology	over_represented_FDR	go_term	gene_ids
GO:0005576	1.11373289340769e-27	1	172	1030	extracellular region	CC	1.37724209598795e-23	CC extracellular region	Pdensi_DN11172_c0_g1, Pdensi_DN11627_c0_g1d457795, Pdensi_DN11982_c0_g1d337024, Pdensi_DN11994_c0_g1d336954, Pdensi_DN12452_c0_g1d389970, Pdensi_DN12684_c0_g1d338441, Pdensi_DN12684_c0_g1d338442, Pdensi_DN12809_c0_g1, Pdensi_DN13283_c0_g1d271643, Pdensi_DN13659_c0_g1d340477, Pdensi_DN14568_c0_g1, Pdensi_DN14864_c0_g1d108554, Pdensi_DN14923_c1_g7, Pdensi_DN15230_c0_g1, Pdensi_DN15418_c0_g2d466840,…
GO:0000975	5.12017918967566e-23	1	80	330	NA	NA	1.58290339648823e-19	none	Pdensi_DN11521_c0_g1d336257, Pdensi_DN12213_c0_g1d389462, Pdensi_DN12603_c0_g1d105849, Pdensi_DN12630_c0_g1d211812, Pdensi_DN13534_c0_g1d51910, Pdensi_DN14452_c0_g1d274013, Pdensi_DN14863_c0_g1d342967, Pdensi_DN15221_c0_g1d214075, Pdensi_DN15548_c0_g1d54388, Pdensi_DN15886_c1_g3, Pdensi_DN16340_c0_g2, Pdensi_DN16481_c0_g1d278696, Pdensi_DN16982_c0_g1d279982, Pdensi_DN16995_c0_g1d215705, Pdensi_DN…
GO:0001067	5.12017918967566e-23	1	80	330	regulatory region nucleic acid binding	MF	1.58290339648823e-19	MF regulatory region nucleic acid binding	Pdensi_DN11521_c0_g1d336257, Pdensi_DN12213_c0_g1d389462, Pdensi_DN12603_c0_g1d105849, Pdensi_DN12630_c0_g1d211812, Pdensi_DN13534_c0_g1d51910, Pdensi_DN14452_c0_g1d274013, Pdensi_DN14863_c0_g1d342967, Pdensi_DN15221_c0_g1d214075, Pdensi_DN15548_c0_g1d54388, Pdensi_DN15886_c1_g3, Pdensi_DN16340_c0_g2, Pdensi_DN16481_c0_g1d278696, Pdensi_DN16982_c0_g1d279982, Pdensi_DN16995_c0_g1d215705, Pdensi_DN…
GO:0044212	5.12017918967566e-23	1	80	330	transcription regulatory region DNA binding	MF	1.58290339648823e-19	MF transcription regulatory region DNA binding	Pdensi_DN11521_c0_g1d336257, Pdensi_DN12213_c0_g1d389462, Pdensi_DN12603_c0_g1d105849, Pdensi_DN12630_c0_g1d211812, Pdensi_DN13534_c0_g1d51910, Pdensi_DN14452_c0_g1d274013, Pdensi_DN14863_c0_g1d342967, Pdensi_DN15221_c0_g1d214075, Pdensi_DN15548_c0_g1d54388, Pdensi_DN15886_c1_g3, Pdensi_DN16340_c0_g2, Pdensi_DN16481_c0_g1d278696, Pdensi_DN16982_c0_g1d279982, Pdensi_DN16995_c0_g1d215705, Pdensi_DN…
GO:0000977	6.63286595054759e-23	1	42	101	RNA polymerase II regulatory region sequence-specific DNA binding	MF	1.64044040688943e-19	MF RNA polymerase II regulatory region sequence-specific DNA binding	Pdensi_DN11521_c0_g1d336257, Pdensi_DN14863_c0_g1d342967, Pdensi_DN15221_c0_g1d214075, Pdensi_DN15548_c0_g1d54388, Pdensi_DN15886_c1_g3, Pdensi_DN17836_c0_g1, Pdensi_DN18039_c1_g1, Pdensi_DN18400_c0_g3, Pdensi_DN18561_c3_g1, Pdensi_DN18588_c0_g2, Pdensi_DN19845_c1_g1, Pdensi_DN19991_c0_g1, Pdensi_DN20100_c0_g1d489240, Pdensi_DN20401_c0_g1d63113, Pdensi_DN20468_c2_g1, Pdensi_DN20468_c2_g3, Pdensi_…
GO:0001012	2.01856612562471e-22	1	42	104	RNA polymerase II regulatory region DNA binding	MF	4.16026478491253e-19	MF RNA polymerase II regulatory region DNA binding	Pdensi_DN11521_c0_g1d336257, Pdensi_DN14863_c0_g1d342967, Pdensi_DN15221_c0_g1d214075, Pdensi_DN15548_c0_g1d54388, Pdensi_DN15886_c1_g3, Pdensi_DN17836_c0_g1, Pdensi_DN18039_c1_g1, Pdensi_DN18400_c0_g3, Pdensi_DN18561_c3_g1, Pdensi_DN18588_c0_g2, Pdensi_DN19845_c1_g1, Pdensi_DN19991_c0_g1, Pdensi_DN20100_c0_g1d489240, Pdensi_DN20401_c0_g1d63113, Pdensi_DN20468_c2_g1, Pdensi_DN20468_c2_g3, Pdensi_…
GO:1990837	1.45324714169341e-21	1	56	185	sequence-specific double-stranded DNA binding	MF	2.38178145466853e-18	MF sequence-specific double-stranded DNA binding	Pdensi_DN11496_c0_g1d210701, Pdensi_DN11521_c0_g1d336257, Pdensi_DN12213_c0_g1d389462, Pdensi_DN14863_c0_g1d342967, Pdensi_DN15221_c0_g1d214075, Pdensi_DN15548_c0_g1d54388, Pdensi_DN15886_c1_g3, Pdensi_DN16982_c0_g1d279982, Pdensi_DN17780_c0_g1, Pdensi_DN17836_c0_g1, Pdensi_DN18039_c1_g1, Pdensi_DN18400_c0_g3, Pdensi_DN18561_c3_g1, Pdensi_DN18588_c0_g2, Pdensi_DN19596_c0_g1, Pdensi_DN19600_c1_g1,…
GO:0001071	1.73346539641086e-21	1	143	866	NA	NA	2.38178145466853e-18	none	Pdensi_DN10290_c0_g1d4636, Pdensi_DN10979_c0_g1d103979, Pdensi_DN11057_c0_g1d49575, Pdensi_DN11496_c0_g1d210701, Pdensi_DN11521_c0_g1d336257, Pdensi_DN11635_c0_g1d210913, Pdensi_DN11895_c0_g1, Pdensi_DN12328_c0_g2d459218, Pdensi_DN12603_c0_g1d105849, Pdensi_DN12630_c0_g1d211812, Pdensi_DN12681_c0_g1d338362, Pdensi_DN12869_c0_g1d338718, Pdensi_DN13149_c0_g1d271422, Pdensi_DN13797_c0_g1d340595, Pde…
GO:0003700	1.73346539641086e-21	1	143	866	DNA-binding transcription factor activity	MF	2.38178145466853e-18	MF DNA-binding transcription factor activity	Pdensi_DN10290_c0_g1d4636, Pdensi_DN10979_c0_g1d103979, Pdensi_DN11057_c0_g1d49575, Pdensi_DN11496_c0_g1d210701, Pdensi_DN11521_c0_g1d336257, Pdensi_DN11635_c0_g1d210913, Pdensi_DN11895_c0_g1, Pdensi_DN12328_c0_g2d459218, Pdensi_DN12603_c0_g1d105849, Pdensi_DN12630_c0_g1d211812, Pdensi_DN12681_c0_g1d338362, Pdensi_DN12869_c0_g1d338718, Pdensi_DN13149_c0_g1d271422, Pdensi_DN13797_c0_g1d340595, Pde…
GO:0000976	1.03262806360069e-20	1	48	145	transcription regulatory region sequence-specific DNA binding	MF	1.27694786344861e-17	MF transcription regulatory region sequence-specific DNA binding	Pdensi_DN11521_c0_g1d336257, Pdensi_DN12213_c0_g1d389462, Pdensi_DN14863_c0_g1d342967, Pdensi_DN15221_c0_g1d214075, Pdensi_DN15548_c0_g1d54388, Pdensi_DN15886_c1_g3, Pdensi_DN16982_c0_g1d279982, Pdensi_DN17836_c0_g1, Pdensi_DN18039_c1_g1, Pdensi_DN18400_c0_g3, Pdensi_DN18561_c3_g1, Pdensi_DN18588_c0_g2, Pdensi_DN19600_c1_g1, Pdensi_DN19845_c1_g1, Pdensi_DN19970_c1_g4, Pdensi_DN19991_c0_g1, Pdensi…
GO:0044767	2.86332900859539e-18	1	263	2209	NA	NA	3.21890241093551e-15	none	Pdensi_DN10201_c1_g1, Pdensi_DN104174_c0_g1, Pdensi_DN10531_c0_g1d455577, Pdensi_DN10586_c0_g1d209930, Pdensi_DN10751_c0_g1d49359, Pdensi_DN11496_c0_g1d210701, Pdensi_DN11521_c0_g1d336257, Pdensi_DN11554_c0_g1d520300, Pdensi_DN11895_c0_g1, Pdensi_DN12213_c0_g1d389462, Pdensi_DN12328_c0_g2d459218, Pdensi_DN12603_c0_g1d105849, Pdensi_DN12630_c0_g1d211812, Pdensi_DN12681_c0_g1d338362, Pdensi_DN12923…
GO:0030154	4.71426094380101e-18	1	87	454	cell differentiation	BP	4.85804590258694e-15	BP cell differentiation	Pdensi_DN12603_c0_g1d105849, Pdensi_DN12630_c0_g1d211812, Pdensi_DN13057_c0_g1, Pdensi_DN13534_c0_g1d51910, Pdensi_DN14452_c0_g1d274013, Pdensi_DN14568_c0_g1, Pdensi_DN15221_c0_g1d214075, Pdensi_DN15886_c1_g3, Pdensi_DN16340_c0_g2, Pdensi_DN16481_c0_g1d278696, Pdensi_DN17492_c0_g1d474248, Pdensi_DN17836_c0_g1, Pdensi_DN17899_c0_g1d216510, Pdensi_DN17984_c1_g1, Pdensi_DN18057_c0_g3, Pdensi_DN18334…
GO:0044699	5.24993459532649e-17	1	700	7601	NA	NA	4.99389932352364e-14	none	Pdensi_DN10072_c0_g1d386355, Pdensi_DN10201_c1_g1, Pdensi_DN10400_c0_g1d519127, Pdensi_DN104174_c0_g1, Pdensi_DN1041_c0_g1d203043, Pdensi_DN10531_c0_g1d455577, Pdensi_DN10586_c0_g1d209930, Pdensi_DN10751_c0_g1d49359, Pdensi_DN10759_c0_g1d334935, Pdensi_DN10846_c0_g1d335071, Pdensi_DN10914_c0_g1d387447, Pdensi_DN11068_c0_g1d387639, Pdensi_DN11172_c0_g1, Pdensi_DN11351_c0_g1, Pdensi_DN11496_c0_g1d2…
GO:0043565	6.33541287596567e-17	1	110	667	sequence-specific DNA binding	MF	5.59597968744225e-14	MF sequence-specific DNA binding	Pdensi_DN10290_c0_g1d4636, Pdensi_DN11496_c0_g1d210701, Pdensi_DN11521_c0_g1d336257, Pdensi_DN11635_c0_g1d210913, Pdensi_DN12213_c0_g1d389462, Pdensi_DN12630_c0_g1d211812, Pdensi_DN13806_c0_g1, Pdensi_DN14452_c0_g1d274013, Pdensi_DN14863_c0_g1d342967, Pdensi_DN15221_c0_g1d214075, Pdensi_DN15327_c0_g1, Pdensi_DN15548_c0_g1d54388, Pdensi_DN15813_c0_g1d277189, Pdensi_DN15886_c1_g3, Pdensi_DN16340_c0…
GO:0032502	1.06644829653753e-16	1	285	2510	developmental process	BP	8.79179975665537e-14	BP developmental process	Pdensi_DN10201_c1_g1, Pdensi_DN104174_c0_g1, Pdensi_DN10531_c0_g1d455577, Pdensi_DN10586_c0_g1d209930, Pdensi_DN10751_c0_g1d49359, Pdensi_DN10759_c0_g1d334935, Pdensi_DN11496_c0_g1d210701, Pdensi_DN11521_c0_g1d336257, Pdensi_DN11554_c0_g1d520300, Pdensi_DN11895_c0_g1, Pdensi_DN12213_c0_g1d389462, Pdensi_DN12328_c0_g2d459218, Pdensi_DN12603_c0_g1d105849, Pdensi_DN12630_c0_g1d211812, Pdensi_DN12681…
GO:0008134	4.69407093673729e-15	1	39	134	transcription factor binding	MF	3.62793007523083e-12	MF transcription factor binding	Pdensi_DN11521_c0_g1d336257, Pdensi_DN11635_c0_g1d210913, Pdensi_DN13534_c0_g1d51910, Pdensi_DN15221_c0_g1d214075, Pdensi_DN15603_c1_g2, Pdensi_DN15886_c1_g3, Pdensi_DN18039_c1_g1, Pdensi_DN18400_c0_g3, Pdensi_DN18561_c3_g1, Pdensi_DN18588_c0_g2, Pdensi_DN19845_c1_g1, Pdensi_DN20100_c0_g1d489240, Pdensi_DN20468_c2_g1, Pdensi_DN20468_c2_g3, Pdensi_DN20551_c2_g1, Pdensi_DN21385_c0_g1, Pdensi_DN2172…
GO:0048869	5.93390008139618e-14	1	116	801	cellular developmental process	BP	4.31638872979677e-11	BP cellular developmental process	Pdensi_DN10531_c0_g1d455577, Pdensi_DN10751_c0_g1d49359, Pdensi_DN11895_c0_g1, Pdensi_DN12603_c0_g1d105849, Pdensi_DN12630_c0_g1d211812, Pdensi_DN12681_c0_g1d338362, Pdensi_DN13057_c0_g1, Pdensi_DN13534_c0_g1d51910, Pdensi_DN14452_c0_g1d274013, Pdensi_DN14568_c0_g1, Pdensi_DN14892_c1_g1, Pdensi_DN15221_c0_g1d214075, Pdensi_DN15327_c0_g1, Pdensi_DN15524_c0_g1d182417, Pdensi_DN15654_c0_g1, Pdensi_D…
GO:0032501	1.03642895720212e-13	1	192	1619	multicellular organismal process	BP	7.12026693597857e-11	BP multicellular organismal process	Pdensi_DN10201_c1_g1, Pdensi_DN104174_c0_g1, Pdensi_DN10531_c0_g1d455577, Pdensi_DN11521_c0_g1d336257, Pdensi_DN11554_c0_g1d520300, Pdensi_DN11895_c0_g1, Pdensi_DN12213_c0_g1d389462, Pdensi_DN12328_c0_g2d459218, Pdensi_DN12603_c0_g1d105849, Pdensi_DN12681_c0_g1d338362, Pdensi_DN12923_c0_g2, Pdensi_DN13569_c0_g1d272134, Pdensi_DN13938_c0_g1d178814, Pdensi_DN14237_c0_g1d393298, Pdensi_DN14469_c0_g1…
GO:0046983	1.34959033678902e-13	1	103	713	protein dimerization activity	MF	8.7837021603858e-11	MF protein dimerization activity	Pdensi_DN11521_c0_g1d336257, Pdensi_DN11635_c0_g1d210913, Pdensi_DN13146_c0_g1d339344, Pdensi_DN13806_c0_g1, Pdensi_DN14274_c0_g1d463595, Pdensi_DN14741_c0_g1d394293, Pdensi_DN14755_c0_g1d274553, Pdensi_DN14863_c0_g1d342967, Pdensi_DN15045_c0_g1d275416, Pdensi_DN15221_c0_g1d214075, Pdensi_DN15548_c0_g1d54388, Pdensi_DN15763_c0_g1d182931, Pdensi_DN15886_c1_g3, Pdensi_DN16222_c0_g1d347070, Pdensi_D…
GO:0044707	1.53463224643364e-13	1	190	1604	NA	NA	9.48863117969917e-11	none	Pdensi_DN10201_c1_g1, Pdensi_DN104174_c0_g1, Pdensi_DN10531_c0_g1d455577, Pdensi_DN11521_c0_g1d336257, Pdensi_DN11554_c0_g1d520300, Pdensi_DN11895_c0_g1, Pdensi_DN12213_c0_g1d389462, Pdensi_DN12328_c0_g2d459218, Pdensi_DN12603_c0_g1d105849, Pdensi_DN12681_c0_g1d338362, Pdensi_DN12923_c0_g2, Pdensi_DN13569_c0_g1d272134, Pdensi_DN13938_c0_g1d178814, Pdensi_DN14237_c0_g1d393298, Pdensi_DN14469_c0_g1…
GO:0048856	2.01474418857081e-13	1	190	1601	anatomical structure development	BP	1.18187364425439e-10	BP anatomical structure development	Pdensi_DN10201_c1_g1, Pdensi_DN10531_c0_g1d455577, Pdensi_DN10586_c0_g1d209930, Pdensi_DN10759_c0_g1d334935, Pdensi_DN11521_c0_g1d336257, Pdensi_DN11554_c0_g1d520300, Pdensi_DN11895_c0_g1, Pdensi_DN12213_c0_g1d389462, Pdensi_DN12328_c0_g2d459218, Pdensi_DN12603_c0_g1d105849, Pdensi_DN12630_c0_g1d211812, Pdensi_DN12681_c0_g1d338362, Pdensi_DN12923_c0_g2, Pdensi_DN13057_c0_g1, Pdensi_DN13569_c0_g1d…
GO:0045229	2.10263789209095e-13	1	79	471	external encapsulating structure organization	BP	1.18187364425439e-10	BP external encapsulating structure organization	Pdensi_DN10586_c0_g1d209930, Pdensi_DN11496_c0_g1d210701, Pdensi_DN12452_c0_g1d389970, Pdensi_DN12809_c0_g1, Pdensi_DN13861_c0_g1, Pdensi_DN13940_c0_g1d7805, Pdensi_DN14864_c0_g1d108554, Pdensi_DN14923_c1_g7, Pdensi_DN15418_c0_g2d466840, Pdensi_DN15787_c1_g1d345433, Pdensi_DN1607_c0_g1d613, Pdensi_DN16094_c0_g1d346425, Pdensi_DN16940_c0_g1d349324, Pdensi_DN17158_c0_g2, Pdensi_DN17458_c0_g1d12111,…
GO:0003690	5.21636373125248e-12	1	61	337	double-stranded DNA binding	MF	2.72388041304542e-09	MF double-stranded DNA binding	Pdensi_DN11496_c0_g1d210701, Pdensi_DN11521_c0_g1d336257, Pdensi_DN12213_c0_g1d389462, Pdensi_DN14863_c0_g1d342967, Pdensi_DN14900_c0_g1d275032, Pdensi_DN15027_c0_g1d213970, Pdensi_DN15221_c0_g1d214075, Pdensi_DN15548_c0_g1d54388, Pdensi_DN15886_c1_g3, Pdensi_DN16982_c0_g1d279982, Pdensi_DN17780_c0_g1, Pdensi_DN17836_c0_g1, Pdensi_DN18039_c1_g1, Pdensi_DN18400_c0_g3, Pdensi_DN18561_c3_g1, Pdensi_…
GO:0010048	5.28652190789989e-12	1	14	21	vernalization response	BP	2.72388041304542e-09	BP vernalization response	Pdensi_DN11521_c0_g1d336257, Pdensi_DN15886_c1_g3, Pdensi_DN17200_c0_g1d280809, Pdensi_DN18561_c3_g1, Pdensi_DN20468_c2_g1, Pdensi_DN21739_c0_g1d221731, Pdensi_DN22225_c3_g3, Pdensi_DN24610_c0_g1, Pdensi_DN25060_c1_g2, Pdensi_DN25060_c1_g2d136610, Pdensi_DN25070_c0_g1d226785, Pdensi_DN25687_c1_g1, Pdensi_DN25687_c1_g2, Pdensi_DN9616_c0_g1d333228
GO:0048831	8.32462465944332e-12	1	48	232	regulation of shoot system development	BP	4.11769234154704e-09	BP regulation of shoot system development	Pdensi_DN11521_c0_g1d336257, Pdensi_DN11895_c0_g1, Pdensi_DN12328_c0_g2d459218, Pdensi_DN12359_c0_g1, Pdensi_DN12681_c0_g1d338362, Pdensi_DN15886_c1_g3, Pdensi_DN16262_c0_g1d469738, Pdensi_DN17200_c0_g1d280809, Pdensi_DN17842_c0_g1, Pdensi_DN17984_c1_g1, Pdensi_DN18561_c3_g1, Pdensi_DN19032_c2_g2, Pdensi_DN19038_c1_g6, Pdensi_DN19663_c0_g2d359591, Pdensi_DN19842_c0_g1d360987, Pdensi_DN20468_c2_g1…
GO:0009909	1.41846520545912e-11	1	40	174	regulation of flower development	BP	6.74643874257982e-09	BP regulation of flower development	Pdensi_DN11521_c0_g1d336257, Pdensi_DN12328_c0_g2d459218, Pdensi_DN12681_c0_g1d338362, Pdensi_DN15886_c1_g3, Pdensi_DN17200_c0_g1d280809, Pdensi_DN17842_c0_g1, Pdensi_DN17984_c1_g1, Pdensi_DN18561_c3_g1, Pdensi_DN19032_c2_g2, Pdensi_DN19038_c1_g6, Pdensi_DN19842_c0_g1d360987, Pdensi_DN20468_c2_g1, Pdensi_DN20996_c0_g1d293074, Pdensi_DN21739_c0_g1d221731, Pdensi_DN22225_c3_g3, Pdensi_DN22392_c1_g1…
GO:0045944	2.17055115894888e-11	1	39	170	positive regulation of transcription by RNA polymerase II	BP	9.94112430798587e-09	BP positive regulation of transcription by RNA polymerase II	Pdensi_DN10759_c0_g1d334935, Pdensi_DN11521_c0_g1d336257, Pdensi_DN12183_c0_g1d211347, Pdensi_DN14863_c0_g1d342967, Pdensi_DN15221_c0_g1d214075, Pdensi_DN15548_c0_g1d54388, Pdensi_DN15886_c1_g3, Pdensi_DN17836_c0_g1, Pdensi_DN18400_c0_g3, Pdensi_DN18561_c3_g1, Pdensi_DN18588_c0_g2, Pdensi_DN19638_c0_g1d287697, Pdensi_DN19845_c1_g1, Pdensi_DN20100_c0_g1d489240, Pdensi_DN20468_c2_g1, Pdensi_DN20468…
GO:0009755	5.61620342983067e-11	1	97	707	hormone-mediated signaling pathway	BP	2.48035612904593e-08	BP hormone-mediated signaling pathway	Pdensi_DN10201_c1_g1, Pdensi_DN11635_c0_g1d210913, Pdensi_DN11871_c0_g1d458112, Pdensi_DN12328_c0_g2d459218, Pdensi_DN12359_c0_g1, Pdensi_DN12630_c0_g1d211812, Pdensi_DN13149_c0_g1d271422, Pdensi_DN14469_c0_g1, Pdensi_DN15039_c0_g1d275269, Pdensi_DN15132_c1_g3, Pdensi_DN15194_c0_g1d343911, Pdensi_DN15253_c0_g1d9232, Pdensi_DN15822_c0_g1d345849, Pdensi_DN16066_c0_g1d55175, Pdensi_DN16524_c0_g1d279…
GO:0005618	6.15164383790567e-11	1	81	551	cell wall	CC	2.53570758998472e-08	CC cell wall	Pdensi_DN11994_c0_g1d336954, Pdensi_DN12452_c0_g1d389970, Pdensi_DN12608_c0_g1d459878, Pdensi_DN12809_c0_g1, Pdensi_DN13283_c0_g1d271643, Pdensi_DN13389_c0_g1d339845, Pdensi_DN13885_c0_g1d212868, Pdensi_DN14923_c1_g7, Pdensi_DN15364_c0_g1d181907, Pdensi_DN15418_c0_g2d466840, Pdensi_DN16940_c0_g1d349324, Pdensi_DN18230_c0_g1d186709, Pdensi_DN18439_c0_g1d217244, Pdensi_DN18864_c1_g3d480664, Pdensi_…
GO:0030312	6.15164383790567e-11	1	81	551	external encapsulating structure	CC	2.53570758998472e-08	CC external encapsulating structure	Pdensi_DN11994_c0_g1d336954, Pdensi_DN12452_c0_g1d389970, Pdensi_DN12608_c0_g1d459878, Pdensi_DN12809_c0_g1, Pdensi_DN13283_c0_g1d271643, Pdensi_DN13389_c0_g1d339845, Pdensi_DN13885_c0_g1d212868, Pdensi_DN14923_c1_g7, Pdensi_DN15364_c0_g1d181907, Pdensi_DN15418_c0_g2d466840, Pdensi_DN16940_c0_g1d349324, Pdensi_DN18230_c0_g1d186709, Pdensi_DN18439_c0_g1d217244, Pdensi_DN18864_c1_g3d480664, Pdensi_…
GO:0009698	7.51288665958868e-11	1	45	225	phenylpropanoid metabolic process	BP	2.99691472362818e-08	BP phenylpropanoid metabolic process	Pdensi_DN104174_c0_g1, Pdensi_DN11511_c0_g1, Pdensi_DN13940_c0_g1d7805, Pdensi_DN14741_c0_g1d394293, Pdensi_DN15940_c0_g1, Pdensi_DN16142_c1_g1, Pdensi_DN16405_c0_g1, Pdensi_DN17405_c1_g1, Pdensi_DN17676_c0_g1d351375, Pdensi_DN18305_c1_g3, Pdensi_DN18549_c0_g3d354668, Pdensi_DN18840_c0_g2d285011, Pdensi_DN19025_c1_g3, Pdensi_DN19175_c0_g1d286055, Pdensi_DN19449_c1_g2, Pdensi_DN19717_c0_g2d287888,…
GO:0009791	1.09164368113059e-10	1	79	537	post-embryonic development	BP	4.21852055026903e-08	BP post-embryonic development	Pdensi_DN11554_c0_g1d520300, Pdensi_DN12213_c0_g1d389462, Pdensi_DN12328_c0_g2d459218, Pdensi_DN12681_c0_g1d338362, Pdensi_DN14568_c0_g1, Pdensi_DN15221_c0_g1d214075, Pdensi_DN15654_c0_g1, Pdensi_DN15886_c1_g3, Pdensi_DN15985_c0_g1d526663, Pdensi_DN17110_c0_g1d280669, Pdensi_DN17158_c0_g2, Pdensi_DN17836_c0_g1, Pdensi_DN17867_c0_g1d530420, Pdensi_DN17984_c1_g1, Pdensi_DN18334_c0_g1d114947, Pdensi…
GO:0003006	1.3250401297547e-10	1	134	1107	developmental process involved in reproduction	BP	4.96528674077171e-08	BP developmental process involved in reproduction	Pdensi_DN104174_c0_g1, Pdensi_DN10531_c0_g1d455577, Pdensi_DN10586_c0_g1d209930, Pdensi_DN11496_c0_g1d210701, Pdensi_DN11554_c0_g1d520300, Pdensi_DN12213_c0_g1d389462, Pdensi_DN12603_c0_g1d105849, Pdensi_DN12630_c0_g1d211812, Pdensi_DN12681_c0_g1d338362, Pdensi_DN12923_c0_g2, Pdensi_DN13057_c0_g1, Pdensi_DN1329_c0_g1d325161, Pdensi_DN13861_c0_g1, Pdensi_DN15221_c0_g1d214075, Pdensi_DN15654_c0_g1,…
GO:0003677	1.93366670814426e-10	1	230	2233	DNA binding	MF	7.03285956262115e-08	MF DNA binding	Pdensi_DN10290_c0_g1d4636, Pdensi_DN10979_c0_g1d103979, Pdensi_DN11057_c0_g1d49575, Pdensi_DN11496_c0_g1d210701, Pdensi_DN11521_c0_g1d336257, Pdensi_DN11635_c0_g1d210913, Pdensi_DN11658_c0_g1, Pdensi_DN11895_c0_g1, Pdensi_DN1191_c0_g1d259158, Pdensi_DN12213_c0_g1d389462, Pdensi_DN12328_c0_g2d459218, Pdensi_DN12603_c0_g1d105849, Pdensi_DN12630_c0_g1d211812, Pdensi_DN12869_c0_g1d338718, Pdensi_DN13…
GO:0048658	2.00525178511266e-10	0.999999999997237	10	12	anther wall tapetum development	BP	7.08484102134377e-08	BP anther wall tapetum development	Pdensi_DN13861_c0_g1, Pdensi_DN19290_c1_g3, Pdensi_DN19600_c0_g1d485629, Pdensi_DN19635_c0_g1d218821, Pdensi_DN20401_c0_g1d63113, Pdensi_DN29514_c0_g1d196898, Pdensi_GG_113498_c0_g1, Pdensi_GG_38489_c2_g1, Pdensi_GG_63618_c0_g1, Pdensi_GG_93610_c0_g1
GO:0071554	2.39312595248774e-10	1	73	486	cell wall organization or biogenesis	BP	8.22038764679539e-08	BP cell wall organization or biogenesis	Pdensi_DN12452_c0_g1d389970, Pdensi_DN12809_c0_g1, Pdensi_DN13283_c0_g1d271643, Pdensi_DN14864_c0_g1d108554, Pdensi_DN14923_c1_g7, Pdensi_DN15418_c0_g2d466840, Pdensi_DN15787_c1_g1d345433, Pdensi_DN1607_c0_g1d613, Pdensi_DN16094_c0_g1d346425, Pdensi_DN16940_c0_g1d349324, Pdensi_DN17848_c0_g1d476052, Pdensi_DN18057_c0_g3, Pdensi_DN18230_c0_g1d186709, Pdensi_DN18439_c0_g1d217244, Pdensi_DN19022_c0_…
GO:0007275	2.50073800756701e-10	1	100	755	multicellular organism development	BP	8.35787194637126e-08	BP multicellular organism development	Pdensi_DN10201_c1_g1, Pdensi_DN10531_c0_g1d455577, Pdensi_DN11521_c0_g1d336257, Pdensi_DN11895_c0_g1, Pdensi_DN12923_c0_g2, Pdensi_DN13569_c0_g1d272134, Pdensi_DN13938_c0_g1d178814, Pdensi_DN14237_c0_g1d393298, Pdensi_DN14857_c0_g1d342973, Pdensi_DN15221_c0_g1d214075, Pdensi_DN15886_c1_g3, Pdensi_DN16066_c0_g1d55175, Pdensi_DN17158_c0_g2, Pdensi_DN17413_c0_g3, Pdensi_DN17483_c0_g1d350904, Pdensi_…
GO:0006629	2.63239968486295e-10	1	136	1137	lipid metabolic process	BP	8.5663827639514e-08	BP lipid metabolic process	Pdensi_DN10400_c0_g1d519127, Pdensi_DN1041_c0_g1d203043, Pdensi_DN10586_c0_g1d209930, Pdensi_DN10846_c0_g1d335071, Pdensi_DN11172_c0_g1, Pdensi_DN11851_c0_g1d458179, Pdensi_DN11939_c0_g1d175433, Pdensi_DN12089_c0_g1, Pdensi_DN13057_c0_g1, Pdensi_DN13659_c0_g1d340477, Pdensi_DN13861_c0_g1, Pdensi_DN13940_c0_g1d7805, Pdensi_DN14040_c0_g1d213034, Pdensi_DN14706_c0_g1d53366, Pdensi_DN15512_c0_g1d2144…
GO:0022857	5.57192392790563e-10	1	124	1034	transmembrane transporter activity	MF	1.766728494679e-07	MF transmembrane transporter activity	Pdensi_DN10072_c0_g1d386355, Pdensi_DN10207_c0_g1d266698, Pdensi_DN104174_c0_g1, Pdensi_DN11351_c0_g1, Pdensi_DN12675_c0_g1d6600, Pdensi_DN12995_c0_g1d6844, Pdensi_DN13351_c0_g1d339649, Pdensi_DN13866_c1_g1d523197, Pdensi_DN14253_c0_g1d179269, Pdensi_DN15403_c1_g1, Pdensi_DN15917_c0_g1d397096, Pdensi_DN16039_c0_g1, Pdensi_DN16322_c0_g2d347333, Pdensi_DN16520_c0_g3d471087, Pdensi_DN16689_c0_g1d215…
GO:0030198	6.29542791502784e-10	0.999999999923128	21	60	extracellular matrix organization	BP	1.94623153993086e-07	BP extracellular matrix organization	Pdensi_DN10586_c0_g1d209930, Pdensi_DN11496_c0_g1d210701, Pdensi_DN13861_c0_g1, Pdensi_DN13940_c0_g1d7805, Pdensi_DN16094_c0_g1d346425, Pdensi_DN17158_c0_g2, Pdensi_DN17458_c0_g1d12111, Pdensi_DN20825_c0_g1d292675, Pdensi_DN20930_c0_g1, Pdensi_DN22105_c0_g1d299099, Pdensi_DN22569_c1_g2, Pdensi_DN24073_c0_g2, Pdensi_DN24100_c0_g1, Pdensi_DN38645_c0_g6, Pdensi_GG_113712_c3_g1, Pdensi_GG_14314_c0_g1…
GO:0009699	6.66136854569184e-10	0.999999999827395	39	185	phenylpropanoid biosynthetic process	BP	2.00913374234208e-07	BP phenylpropanoid biosynthetic process	Pdensi_DN104174_c0_g1, Pdensi_DN11511_c0_g1, Pdensi_DN13940_c0_g1d7805, Pdensi_DN14741_c0_g1d394293, Pdensi_DN15940_c0_g1, Pdensi_DN16142_c1_g1, Pdensi_DN16405_c0_g1, Pdensi_DN17676_c0_g1d351375, Pdensi_DN18305_c1_g3, Pdensi_DN18840_c0_g2d285011, Pdensi_DN19025_c1_g3, Pdensi_DN19449_c1_g2, Pdensi_DN19717_c0_g2d287888, Pdensi_DN19958_c1_g1, Pdensi_DN20215_c2_g1, Pdensi_DN20231_c0_g1, Pdensi_DN2024…
GO:0016491	7.54543149080801e-10	1	162	1462	oxidoreductase activity	MF	2.22159061465076e-07	MF oxidoreductase activity	Pdensi_DN1041_c0_g1d203043, Pdensi_DN10586_c0_g1d209930, Pdensi_DN10846_c0_g1d335071, Pdensi_DN11851_c0_g1d458179, Pdensi_DN11871_c0_g1d458112, Pdensi_DN11939_c0_g1d175433, Pdensi_DN12089_c0_g1, Pdensi_DN12777_c0_g2d460069, Pdensi_DN12935_c0_g1d390848, Pdensi_DN13057_c0_g1, Pdensi_DN13861_c0_g1, Pdensi_DN13940_c0_g1d7805, Pdensi_DN14047_c0_g1d7924, Pdensi_DN14515_c0_g1, Pdensi_DN15194_c0_g1d34391…
GO:0071555	8.58077415254529e-10	1	66	434	cell wall organization	BP	2.46767100396221e-07	BP cell wall organization	Pdensi_DN12452_c0_g1d389970, Pdensi_DN12809_c0_g1, Pdensi_DN14864_c0_g1d108554, Pdensi_DN14923_c1_g7, Pdensi_DN15418_c0_g2d466840, Pdensi_DN15787_c1_g1d345433, Pdensi_DN1607_c0_g1d613, Pdensi_DN16094_c0_g1d346425, Pdensi_DN16940_c0_g1d349324, Pdensi_DN17848_c0_g1d476052, Pdensi_DN18230_c0_g1d186709, Pdensi_DN18439_c0_g1d217244, Pdensi_DN19022_c0_g1d60200, Pdensi_DN19254_c3_g2, Pdensi_DN19354_c0_g…
GO:0043062	9.34062614528585e-10	0.999999999869816	21	61	extracellular structure organization	BP	2.62514052074102e-07	BP extracellular structure organization	Pdensi_DN10586_c0_g1d209930, Pdensi_DN11496_c0_g1d210701, Pdensi_DN13861_c0_g1, Pdensi_DN13940_c0_g1d7805, Pdensi_DN16094_c0_g1d346425, Pdensi_DN17158_c0_g2, Pdensi_DN17458_c0_g1d12111, Pdensi_DN20825_c0_g1d292675, Pdensi_DN20930_c0_g1, Pdensi_DN22105_c0_g1d299099, Pdensi_DN22569_c1_g2, Pdensi_DN24073_c0_g2, Pdensi_DN24100_c0_g1, Pdensi_DN38645_c0_g6, Pdensi_GG_113712_c3_g1, Pdensi_GG_14314_c0_g1…
GO:0010033	1.22795533851809e-09	1	143	1244	response to organic substance	BP	3.3744212702477e-07	BP response to organic substance	Pdensi_DN10201_c1_g1, Pdensi_DN1041_c0_g1d203043, Pdensi_DN10914_c0_g1d387447, Pdensi_DN11560_c0_g3, Pdensi_DN11871_c0_g1d458112, Pdensi_DN11994_c0_g1d336954, Pdensi_DN12328_c0_g2d459218, Pdensi_DN12359_c0_g1, Pdensi_DN12630_c0_g1d211812, Pdensi_DN12923_c0_g2, Pdensi_DN13806_c0_g1, Pdensi_DN13820_c0_g1d392487, Pdensi_DN13861_c0_g1, Pdensi_DN14452_c0_g1d274013, Pdensi_DN14469_c0_g1, Pdensi_DN14857…
GO:0005215	2.30472360324889e-09	1	134	1167	transporter activity	MF	6.19569827777735e-07	MF transporter activity	Pdensi_DN10072_c0_g1d386355, Pdensi_DN10207_c0_g1d266698, Pdensi_DN104174_c0_g1, Pdensi_DN11351_c0_g1, Pdensi_DN11554_c0_g1d520300, Pdensi_DN12675_c0_g1d6600, Pdensi_DN12995_c0_g1d6844, Pdensi_DN13351_c0_g1d339649, Pdensi_DN13389_c0_g1d339845, Pdensi_DN13820_c0_g1d392487, Pdensi_DN13866_c1_g1d523197, Pdensi_DN14253_c0_g1d179269, Pdensi_DN15403_c1_g1, Pdensi_DN15917_c0_g1d397096, Pdensi_DN16039_c0…
GO:1901700	2.3990340036506e-09	1	136	1177	response to oxygen-containing compound	BP	6.31201159343476e-07	BP response to oxygen-containing compound	Pdensi_DN10090_c0_g1d4523, Pdensi_DN1041_c0_g1d203043, Pdensi_DN10914_c0_g1d387447, Pdensi_DN11560_c0_g3, Pdensi_DN12328_c0_g2d459218, Pdensi_DN12359_c0_g1, Pdensi_DN12630_c0_g1d211812, Pdensi_DN13806_c0_g1, Pdensi_DN13861_c0_g1, Pdensi_DN14452_c0_g1d274013, Pdensi_DN14922_c0_g2, Pdensi_DN15524_c0_g1d182417, Pdensi_DN15603_c1_g2, Pdensi_DN15733_c0_g2d277117, Pdensi_DN15813_c0_g1d277189, Pdensi_DN…
GO:0005975	2.89251520154798e-09	1	119	1001	carbohydrate metabolic process	BP	7.31353644058096e-07	BP carbohydrate metabolic process	Pdensi_DN10911_c0_g1, Pdensi_DN11297_c0_g3, Pdensi_DN11511_c0_g1, Pdensi_DN11939_c0_g1d175433, Pdensi_DN12452_c0_g1d389970, Pdensi_DN13283_c0_g1d271643, Pdensi_DN13436_c0_g1, Pdensi_DN13590_c1_g1, Pdensi_DN14864_c0_g1d108554, Pdensi_DN14923_c1_g7, Pdensi_DN15022_c0_g1d213951, Pdensi_DN15296_c0_g1d466330, Pdensi_DN15418_c0_g2d466840, Pdensi_DN15512_c0_g1d214428, Pdensi_DN1607_c0_g1d613, Pdensi_DN1…
GO:0044550	2.89797255044854e-09	1	40	204	secondary metabolite biosynthetic process	BP	7.31353644058096e-07	BP secondary metabolite biosynthetic process	Pdensi_DN104174_c0_g1, Pdensi_DN11511_c0_g1, Pdensi_DN13940_c0_g1d7805, Pdensi_DN14741_c0_g1d394293, Pdensi_DN15940_c0_g1, Pdensi_DN16142_c1_g1, Pdensi_DN16405_c0_g1, Pdensi_DN17676_c0_g1d351375, Pdensi_DN18305_c1_g3, Pdensi_DN18840_c0_g2d285011, Pdensi_DN19025_c1_g3, Pdensi_DN19449_c1_g2, Pdensi_DN19717_c0_g2d287888, Pdensi_DN19958_c1_g1, Pdensi_DN20215_c2_g1, Pdensi_DN20231_c0_g1, Pdensi_DN2024…
GO:0048580	3.13777687000656e-09	1	56	348	regulation of post-embryonic development	BP	7.76034975490022e-07	BP regulation of post-embryonic development	Pdensi_DN11521_c0_g1d336257, Pdensi_DN12213_c0_g1d389462, Pdensi_DN12328_c0_g2d459218, Pdensi_DN12681_c0_g1d338362, Pdensi_DN15886_c1_g3, Pdensi_DN17200_c0_g1d280809, Pdensi_DN17385_c0_g1d57185, Pdensi_DN17842_c0_g1, Pdensi_DN17984_c1_g1, Pdensi_DN18561_c3_g1, Pdensi_DN19032_c2_g2, Pdensi_DN19038_c1_g6, Pdensi_DN19842_c0_g1d360987, Pdensi_DN20096_c0_g1d62246, Pdensi_DN20468_c2_g1, Pdensi_DN20580_…
GO:0009908	3.51959850789292e-09	1	45	245	flower development	BP	8.53399120560859e-07	BP flower development	Pdensi_DN11554_c0_g1d520300, Pdensi_DN12213_c0_g1d389462, Pdensi_DN12681_c0_g1d338362, Pdensi_DN15886_c1_g3, Pdensi_DN17836_c0_g1, Pdensi_DN17984_c1_g1, Pdensi_DN18334_c0_g1d114947, Pdensi_DN18561_c3_g1, Pdensi_DN18588_c0_g2, Pdensi_DN19038_c1_g6, Pdensi_DN19842_c0_g1d360987, Pdensi_DN19845_c1_g1, Pdensi_DN20468_c2_g1, Pdensi_DN20468_c2_g3, Pdensi_DN20680_c0_g1d291823, Pdensi_DN20996_c0_g1d293074…
GO:1903506	5.4184203292372e-09	1	161	1470	regulation of nucleic acid-templated transcription	BP	1.26422992059146e-06	BP regulation of nucleic acid-templated transcription	Pdensi_DN10290_c0_g1d4636, Pdensi_DN10759_c0_g1d334935, Pdensi_DN10979_c0_g1d103979, Pdensi_DN11057_c0_g1d49575, Pdensi_DN11521_c0_g1d336257, Pdensi_DN11635_c0_g1d210913, Pdensi_DN11658_c0_g1, Pdensi_DN11895_c0_g1, Pdensi_DN12183_c0_g1d211347, Pdensi_DN12213_c0_g1d389462, Pdensi_DN12328_c0_g2d459218, Pdensi_DN12603_c0_g1d105849, Pdensi_DN12630_c0_g1d211812, Pdensi_DN12869_c0_g1d338718, Pdensi_DN1…
GO:2001141	5.4184203292372e-09	1	161	1470	regulation of RNA biosynthetic process	BP	1.26422992059146e-06	BP regulation of RNA biosynthetic process	Pdensi_DN10290_c0_g1d4636, Pdensi_DN10759_c0_g1d334935, Pdensi_DN10979_c0_g1d103979, Pdensi_DN11057_c0_g1d49575, Pdensi_DN11521_c0_g1d336257, Pdensi_DN11635_c0_g1d210913, Pdensi_DN11658_c0_g1, Pdensi_DN11895_c0_g1, Pdensi_DN12183_c0_g1d211347, Pdensi_DN12213_c0_g1d389462, Pdensi_DN12328_c0_g2d459218, Pdensi_DN12603_c0_g1d105849, Pdensi_DN12630_c0_g1d211812, Pdensi_DN12869_c0_g1d338718, Pdensi_DN1…
GO:0048608	5.54683079370795e-09	1	57	366	reproductive structure development	BP	1.27022425175912e-06	BP reproductive structure development	Pdensi_DN11554_c0_g1d520300, Pdensi_DN12213_c0_g1d389462, Pdensi_DN12681_c0_g1d338362, Pdensi_DN15221_c0_g1d214075, Pdensi_DN15886_c1_g3, Pdensi_DN17158_c0_g2, Pdensi_DN17836_c0_g1, Pdensi_DN17984_c1_g1, Pdensi_DN18334_c0_g1d114947, Pdensi_DN18561_c3_g1, Pdensi_DN18588_c0_g2, Pdensi_DN19038_c1_g6, Pdensi_DN19101_c2_g2, Pdensi_DN19663_c0_g2d359591, Pdensi_DN19842_c0_g1d360987, Pdensi_DN19845_c1_g1…
GO:0090567	8.01138302489754e-09	1	50	305	reproductive shoot system development	BP	1.79749955791352e-06	BP reproductive shoot system development	Pdensi_DN11554_c0_g1d520300, Pdensi_DN12213_c0_g1d389462, Pdensi_DN12681_c0_g1d338362, Pdensi_DN15886_c1_g3, Pdensi_DN17836_c0_g1, Pdensi_DN17984_c1_g1, Pdensi_DN18334_c0_g1d114947, Pdensi_DN18561_c3_g1, Pdensi_DN18588_c0_g2, Pdensi_DN19038_c1_g6, Pdensi_DN19101_c2_g2, Pdensi_DN19842_c0_g1d360987, Pdensi_DN19845_c1_g1, Pdensi_DN20468_c2_g1, Pdensi_DN20468_c2_g3, Pdensi_DN20680_c0_g1d291823, Pdens…
GO:0006355	8.14005945682977e-09	1	160	1468	regulation of transcription, DNA-templated	BP	1.79749955791352e-06	BP regulation of transcription, DNA-templated	Pdensi_DN10290_c0_g1d4636, Pdensi_DN10759_c0_g1d334935, Pdensi_DN10979_c0_g1d103979, Pdensi_DN11057_c0_g1d49575, Pdensi_DN11521_c0_g1d336257, Pdensi_DN11635_c0_g1d210913, Pdensi_DN11658_c0_g1, Pdensi_DN11895_c0_g1, Pdensi_DN12183_c0_g1d211347, Pdensi_DN12213_c0_g1d389462, Pdensi_DN12328_c0_g2d459218, Pdensi_DN12603_c0_g1d105849, Pdensi_DN12630_c0_g1d211812, Pdensi_DN12869_c0_g1d338718, Pdensi_DN1…
GO:0048646	1.41020111380715e-08	1	40	219	anatomical structure formation involved in morphogenesis	BP	3.059394205849e-06	BP anatomical structure formation involved in morphogenesis	Pdensi_DN10586_c0_g1d209930, Pdensi_DN11496_c0_g1d210701, Pdensi_DN13057_c0_g1, Pdensi_DN13534_c0_g1d51910, Pdensi_DN13861_c0_g1, Pdensi_DN13940_c0_g1d7805, Pdensi_DN14452_c0_g1d274013, Pdensi_DN15221_c0_g1d214075, Pdensi_DN16340_c0_g2, Pdensi_DN17158_c0_g2, Pdensi_DN17458_c0_g1d12111, Pdensi_DN20680_c0_g1d291823, Pdensi_DN20825_c0_g1d292675, Pdensi_DN20930_c0_g1, Pdensi_DN21649_c0_g2, Pdensi_DN2…
GO:0005976	1.45013259544542e-08	1	65	457	polysaccharide metabolic process	BP	3.09178270263414e-06	BP polysaccharide metabolic process	Pdensi_DN11511_c0_g1, Pdensi_DN13283_c0_g1d271643, Pdensi_DN13436_c0_g1, Pdensi_DN14864_c0_g1d108554, Pdensi_DN14923_c1_g7, Pdensi_DN15418_c0_g2d466840, Pdensi_DN1607_c0_g1d613, Pdensi_DN16094_c0_g1d346425, Pdensi_DN16441_c0_g1, Pdensi_DN16940_c0_g1d349324, Pdensi_DN18230_c0_g1d186709, Pdensi_DN18305_c1_g3, Pdensi_DN18439_c0_g1d217244, Pdensi_DN19354_c0_g1d60862, Pdensi_DN19354_c0_g2, Pdensi_DN19…
GO:0004553	2.39932850816315e-08	1	54	355	hydrolase activity, hydrolyzing O-glycosyl compounds	MF	5.02511582147898e-06	MF hydrolase activity, hydrolyzing O-glycosyl compounds	Pdensi_DN11297_c0_g3, Pdensi_DN12452_c0_g1d389970, Pdensi_DN13283_c0_g1d271643, Pdensi_DN14864_c0_g1d108554, Pdensi_DN14923_c1_g7, Pdensi_DN15418_c0_g2d466840, Pdensi_DN16308_c0_g1d215184, Pdensi_DN18230_c0_g1d186709, Pdensi_DN18386_c1_g2, Pdensi_DN18439_c0_g1d217244, Pdensi_DN18690_c0_g2, Pdensi_DN19354_c0_g1d60862, Pdensi_DN19354_c0_g2, Pdensi_DN19386_c0_g1d358050, Pdensi_DN19551_c0_g4, Pdensi_…
GO:0048367	2.43819302352207e-08	1	53	342	shoot system development	BP	5.02511582147898e-06	BP shoot system development	Pdensi_DN11554_c0_g1d520300, Pdensi_DN12213_c0_g1d389462, Pdensi_DN12681_c0_g1d338362, Pdensi_DN15886_c1_g3, Pdensi_DN15971_c0_g1d183380, Pdensi_DN17836_c0_g1, Pdensi_DN17984_c1_g1, Pdensi_DN18334_c0_g1d114947, Pdensi_DN18561_c3_g1, Pdensi_DN18588_c0_g2, Pdensi_DN18755_c0_g1d355401, Pdensi_DN19038_c1_g6, Pdensi_DN19101_c2_g2, Pdensi_DN19842_c0_g1d360987, Pdensi_DN19845_c1_g1, Pdensi_DN20468_c2_g1…
GO:0008610	2.92768404934595e-08	1	82	634	lipid biosynthetic process	BP	5.93503950069049e-06	BP lipid biosynthetic process	Pdensi_DN10586_c0_g1d209930, Pdensi_DN10846_c0_g1d335071, Pdensi_DN11851_c0_g1d458179, Pdensi_DN11939_c0_g1d175433, Pdensi_DN12089_c0_g1, Pdensi_DN13861_c0_g1, Pdensi_DN14040_c0_g1d213034, Pdensi_DN14706_c0_g1d53366, Pdensi_DN15512_c0_g1d214428, Pdensi_DN15908_c0_g1d183271, Pdensi_DN16483_c0_g1, Pdensi_DN17034_c1_g1d472675, Pdensi_DN17158_c0_g2, Pdensi_DN17248_c0_g1d185830, Pdensi_DN17458_c0_g1d1…
GO:0022414	3.3534677923894e-08	1	153	1431	reproductive process	BP	6.68854560011087e-06	BP reproductive process	Pdensi_DN104174_c0_g1, Pdensi_DN10531_c0_g1d455577, Pdensi_DN10586_c0_g1d209930, Pdensi_DN11496_c0_g1d210701, Pdensi_DN11554_c0_g1d520300, Pdensi_DN12213_c0_g1d389462, Pdensi_DN12603_c0_g1d105849, Pdensi_DN12630_c0_g1d211812, Pdensi_DN12681_c0_g1d338362, Pdensi_DN12923_c0_g2, Pdensi_DN13057_c0_g1, Pdensi_DN1329_c0_g1d325161, Pdensi_DN13861_c0_g1, Pdensi_DN15221_c0_g1d214075, Pdensi_DN15654_c0_g1,…
GO:0045893	3.62758825427067e-08	1	60	418	positive regulation of transcription, DNA-templated	BP	7.12043751623986e-06	BP positive regulation of transcription, DNA-templated	Pdensi_DN10759_c0_g1d334935, Pdensi_DN11521_c0_g1d336257, Pdensi_DN11635_c0_g1d210913, Pdensi_DN12183_c0_g1d211347, Pdensi_DN12630_c0_g1d211812, Pdensi_DN14863_c0_g1d342967, Pdensi_DN15027_c0_g1d213970, Pdensi_DN15221_c0_g1d214075, Pdensi_DN15548_c0_g1d54388, Pdensi_DN15886_c1_g3, Pdensi_DN16222_c0_g1d347070, Pdensi_DN16995_c0_g1d215705, Pdensi_DN17836_c0_g1, Pdensi_DN17943_c1_g3, Pdensi_DN18057_…
GO:1902680	4.39929481968379e-08	1	60	420	positive regulation of RNA biosynthetic process	BP	8.3694891908015e-06	BP positive regulation of RNA biosynthetic process	Pdensi_DN10759_c0_g1d334935, Pdensi_DN11521_c0_g1d336257, Pdensi_DN11635_c0_g1d210913, Pdensi_DN12183_c0_g1d211347, Pdensi_DN12630_c0_g1d211812, Pdensi_DN14863_c0_g1d342967, Pdensi_DN15027_c0_g1d213970, Pdensi_DN15221_c0_g1d214075, Pdensi_DN15548_c0_g1d54388, Pdensi_DN15886_c1_g3, Pdensi_DN16222_c0_g1d347070, Pdensi_DN16995_c0_g1d215705, Pdensi_DN17836_c0_g1, Pdensi_DN17943_c1_g3, Pdensi_DN18057_…
GO:1903508	4.39929481968379e-08	1	60	420	positive regulation of nucleic acid-templated transcription	BP	8.3694891908015e-06	BP positive regulation of nucleic acid-templated transcription	Pdensi_DN10759_c0_g1d334935, Pdensi_DN11521_c0_g1d336257, Pdensi_DN11635_c0_g1d210913, Pdensi_DN12183_c0_g1d211347, Pdensi_DN12630_c0_g1d211812, Pdensi_DN14863_c0_g1d342967, Pdensi_DN15027_c0_g1d213970, Pdensi_DN15221_c0_g1d214075, Pdensi_DN15548_c0_g1d54388, Pdensi_DN15886_c1_g3, Pdensi_DN16222_c0_g1d347070, Pdensi_DN16995_c0_g1d215705, Pdensi_DN17836_c0_g1, Pdensi_DN17943_c1_g3, Pdensi_DN18057_…
GO:0001101	4.59735641454933e-08	1	101	841	response to acid chemical	BP	8.61377415489652e-06	BP response to acid chemical	Pdensi_DN10090_c0_g1d4523, Pdensi_DN10914_c0_g1d387447, Pdensi_DN11560_c0_g3, Pdensi_DN12359_c0_g1, Pdensi_DN12630_c0_g1d211812, Pdensi_DN13806_c0_g1, Pdensi_DN13861_c0_g1, Pdensi_DN14452_c0_g1d274013, Pdensi_DN14922_c0_g2, Pdensi_DN15733_c0_g2d277117, Pdensi_DN15813_c0_g1d277189, Pdensi_DN15886_c1_g3, Pdensi_DN16319_c0_g1d111066, Pdensi_DN16340_c0_g2, Pdensi_DN16441_c0_g1, Pdensi_DN16481_c0_g1d2…
GO:0019748	4.85777940792047e-08	1	49	309	secondary metabolic process	BP	8.9658656952753e-06	BP secondary metabolic process	Pdensi_DN104174_c0_g1, Pdensi_DN11511_c0_g1, Pdensi_DN13940_c0_g1d7805, Pdensi_DN14741_c0_g1d394293, Pdensi_DN15855_c0_g1d468400, Pdensi_DN15940_c0_g1, Pdensi_DN16142_c1_g1, Pdensi_DN16319_c0_g1d111066, Pdensi_DN16405_c0_g1, Pdensi_DN17405_c1_g1, Pdensi_DN17676_c0_g1d351375, Pdensi_DN18305_c1_g3, Pdensi_DN18549_c0_g3d354668, Pdensi_DN18840_c0_g2d285011, Pdensi_DN19025_c1_g3, Pdensi_DN19175_c0_g1d…
GO:2000241	5.99390827041988e-08	1	47	290	regulation of reproductive process	BP	1.09000984811783e-05	BP regulation of reproductive process	Pdensi_DN11521_c0_g1d336257, Pdensi_DN12213_c0_g1d389462, Pdensi_DN12328_c0_g2d459218, Pdensi_DN12681_c0_g1d338362, Pdensi_DN15886_c1_g3, Pdensi_DN17200_c0_g1d280809, Pdensi_DN17842_c0_g1, Pdensi_DN17984_c1_g1, Pdensi_DN18400_c0_g3, Pdensi_DN18561_c3_g1, Pdensi_DN19032_c2_g2, Pdensi_DN19038_c1_g6, Pdensi_DN19842_c0_g1d360987, Pdensi_DN20468_c2_g1, Pdensi_DN20996_c0_g1d293074, Pdensi_DN21739_c0_g1…
GO:0051252	6.14969696275745e-08	1	164	1559	regulation of RNA metabolic process	BP	1.10213264697766e-05	BP regulation of RNA metabolic process	Pdensi_DN10290_c0_g1d4636, Pdensi_DN10759_c0_g1d334935, Pdensi_DN10979_c0_g1d103979, Pdensi_DN11057_c0_g1d49575, Pdensi_DN11521_c0_g1d336257, Pdensi_DN11635_c0_g1d210913, Pdensi_DN11658_c0_g1, Pdensi_DN11895_c0_g1, Pdensi_DN12183_c0_g1d211347, Pdensi_DN12213_c0_g1d389462, Pdensi_DN12328_c0_g2d459218, Pdensi_DN12603_c0_g1d105849, Pdensi_DN12630_c0_g1d211812, Pdensi_DN12869_c0_g1d338718, Pdensi_DN1…
GO:2000026	6.51896956759037e-08	1	70	521	regulation of multicellular organismal development	BP	1.15162253818318e-05	BP regulation of multicellular organismal development	Pdensi_DN11521_c0_g1d336257, Pdensi_DN11895_c0_g1, Pdensi_DN12213_c0_g1d389462, Pdensi_DN12328_c0_g2d459218, Pdensi_DN12359_c0_g1, Pdensi_DN12681_c0_g1d338362, Pdensi_DN14452_c0_g1d274013, Pdensi_DN15886_c1_g3, Pdensi_DN16262_c0_g1d469738, Pdensi_DN16340_c0_g2, Pdensi_DN17200_c0_g1d280809, Pdensi_DN17385_c0_g1d57185, Pdensi_DN17842_c0_g1, Pdensi_DN17848_c0_g1d476052, Pdensi_DN17984_c1_g1, Pdensi_…
GO:0009889	7.09576834687508e-08	1	184	1807	regulation of biosynthetic process	BP	1.23586297714729e-05	BP regulation of biosynthetic process	Pdensi_DN10290_c0_g1d4636, Pdensi_DN10759_c0_g1d334935, Pdensi_DN10979_c0_g1d103979, Pdensi_DN11057_c0_g1d49575, Pdensi_DN11521_c0_g1d336257, Pdensi_DN11635_c0_g1d210913, Pdensi_DN11658_c0_g1, Pdensi_DN11895_c0_g1, Pdensi_DN12183_c0_g1d211347, Pdensi_DN12213_c0_g1d389462, Pdensi_DN12328_c0_g2d459218, Pdensi_DN12603_c0_g1d105849, Pdensi_DN12630_c0_g1d211812, Pdensi_DN12869_c0_g1d338718, Pdensi_DN1…
GO:0010077	7.35140392200381e-08	0.999999997188867	9	14	maintenance of inflorescence meristem identity	BP	1.26260362360415e-05	BP maintenance of inflorescence meristem identity	Pdensi_DN15886_c1_g3, Pdensi_DN18561_c3_g1, Pdensi_DN20468_c2_g1, Pdensi_DN25060_c1_g2, Pdensi_DN25060_c1_g2d136610, Pdensi_DN25070_c0_g1d226785, Pdensi_DN25687_c1_g1, Pdensi_DN25687_c1_g2, Pdensi_DN9616_c0_g1d333228
GO:0016798	7.62096550640204e-08	1	56	387	hydrolase activity, acting on glycosyl bonds	MF	1.29097067742695e-05	MF hydrolase activity, acting on glycosyl bonds	Pdensi_DN10158_c0_g1d266584, Pdensi_DN11297_c0_g3, Pdensi_DN12452_c0_g1d389970, Pdensi_DN13283_c0_g1d271643, Pdensi_DN14864_c0_g1d108554, Pdensi_DN14923_c1_g7, Pdensi_DN15418_c0_g2d466840, Pdensi_DN16308_c0_g1d215184, Pdensi_DN18230_c0_g1d186709, Pdensi_DN18386_c1_g2, Pdensi_DN18439_c0_g1d217244, Pdensi_DN18690_c0_g2, Pdensi_DN19354_c0_g1d60862, Pdensi_DN19354_c0_g2, Pdensi_DN19386_c0_g1d358050, …
GO:0006073	9.26710025750157e-08	0.999999971036963	39	222	cellular glucan metabolic process	BP	1.54860759167925e-05	BP cellular glucan metabolic process	Pdensi_DN13283_c0_g1d271643, Pdensi_DN13436_c0_g1, Pdensi_DN14864_c0_g1d108554, Pdensi_DN14923_c1_g7, Pdensi_DN15418_c0_g2d466840, Pdensi_DN1607_c0_g1d613, Pdensi_DN16094_c0_g1d346425, Pdensi_DN16441_c0_g1, Pdensi_DN18230_c0_g1d186709, Pdensi_DN18439_c0_g1d217244, Pdensi_DN19354_c0_g1d60862, Pdensi_DN19354_c0_g2, Pdensi_DN19500_c3_g2, Pdensi_DN19551_c0_g4, Pdensi_DN19639_c4_g1, Pdensi_DN20964_c0_…
GO:0031326	9.6205805662016e-08	1	182	1792	regulation of cellular biosynthetic process	BP	1.57370744207833e-05	BP regulation of cellular biosynthetic process	Pdensi_DN10290_c0_g1d4636, Pdensi_DN10759_c0_g1d334935, Pdensi_DN10979_c0_g1d103979, Pdensi_DN11057_c0_g1d49575, Pdensi_DN11521_c0_g1d336257, Pdensi_DN11635_c0_g1d210913, Pdensi_DN11658_c0_g1, Pdensi_DN11895_c0_g1, Pdensi_DN12183_c0_g1d211347, Pdensi_DN12213_c0_g1d389462, Pdensi_DN12328_c0_g2d459218, Pdensi_DN12603_c0_g1d105849, Pdensi_DN12630_c0_g1d211812, Pdensi_DN12869_c0_g1d338718, Pdensi_DN1…
GO:0010628	9.67182319245944e-08	1	68	514	positive regulation of gene expression	BP	1.57370744207833e-05	BP positive regulation of gene expression	Pdensi_DN10759_c0_g1d334935, Pdensi_DN11521_c0_g1d336257, Pdensi_DN11635_c0_g1d210913, Pdensi_DN12183_c0_g1d211347, Pdensi_DN12630_c0_g1d211812, Pdensi_DN14863_c0_g1d342967, Pdensi_DN14892_c1_g1, Pdensi_DN15027_c0_g1d213970, Pdensi_DN15221_c0_g1d214075, Pdensi_DN15548_c0_g1d54388, Pdensi_DN15603_c1_g2, Pdensi_DN15886_c1_g3, Pdensi_DN16222_c0_g1d347070, Pdensi_DN16995_c0_g1d215705, Pdensi_DN17836_…
GO:0009891	9.87563525858809e-08	1	69	522	positive regulation of biosynthetic process	BP	1.58600137152858e-05	BP positive regulation of biosynthetic process	Pdensi_DN10759_c0_g1d334935, Pdensi_DN11521_c0_g1d336257, Pdensi_DN11635_c0_g1d210913, Pdensi_DN12183_c0_g1d211347, Pdensi_DN12630_c0_g1d211812, Pdensi_DN14863_c0_g1d342967, Pdensi_DN15027_c0_g1d213970, Pdensi_DN15221_c0_g1d214075, Pdensi_DN15548_c0_g1d54388, Pdensi_DN15603_c1_g2, Pdensi_DN15886_c1_g3, Pdensi_DN16222_c0_g1d347070, Pdensi_DN16505_c1_g1d279192, Pdensi_DN16995_c0_g1d215705, Pdensi_D…
GO:0044710	1.15643221976005e-07	1	336	3716	NA	NA	1.83046911709478e-05	none	Pdensi_DN10400_c0_g1d519127, Pdensi_DN104174_c0_g1, Pdensi_DN1041_c0_g1d203043, Pdensi_DN10531_c0_g1d455577, Pdensi_DN10586_c0_g1d209930, Pdensi_DN10846_c0_g1d335071, Pdensi_DN11068_c0_g1d387639, Pdensi_DN11172_c0_g1, Pdensi_DN11511_c0_g1, Pdensi_DN11851_c0_g1d458179, Pdensi_DN11871_c0_g1d458112, Pdensi_DN11939_c0_g1d175433, Pdensi_DN12089_c0_g1, Pdensi_DN12777_c0_g2d460069, Pdensi_DN12935_c0_g1d…
GO:0044042	1.16939236819091e-07	0.999999963123217	39	224	glucan metabolic process	BP	1.83046911709478e-05	BP glucan metabolic process	Pdensi_DN13283_c0_g1d271643, Pdensi_DN13436_c0_g1, Pdensi_DN14864_c0_g1d108554, Pdensi_DN14923_c1_g7, Pdensi_DN15418_c0_g2d466840, Pdensi_DN1607_c0_g1d613, Pdensi_DN16094_c0_g1d346425, Pdensi_DN16441_c0_g1, Pdensi_DN18230_c0_g1d186709, Pdensi_DN18439_c0_g1d217244, Pdensi_DN19354_c0_g1d60862, Pdensi_DN19354_c0_g2, Pdensi_DN19500_c3_g2, Pdensi_DN19551_c0_g4, Pdensi_DN19639_c4_g1, Pdensi_DN20964_c0_…
GO:0048731	1.22628316562962e-07	1	54	368	system development	BP	1.89539303053121e-05	BP system development	Pdensi_DN11554_c0_g1d520300, Pdensi_DN12213_c0_g1d389462, Pdensi_DN12681_c0_g1d338362, Pdensi_DN15886_c1_g3, Pdensi_DN15971_c0_g1d183380, Pdensi_DN17836_c0_g1, Pdensi_DN17984_c1_g1, Pdensi_DN18334_c0_g1d114947, Pdensi_DN18561_c3_g1, Pdensi_DN18588_c0_g2, Pdensi_DN18755_c0_g1d355401, Pdensi_DN19038_c1_g6, Pdensi_DN19101_c2_g2, Pdensi_DN19317_c1_g1, Pdensi_DN19842_c0_g1d360987, Pdensi_DN19845_c1_g1…
GO:0010557	1.24152381912525e-07	1	64	475	positive regulation of macromolecule biosynthetic process	BP	1.89539303053121e-05	BP positive regulation of macromolecule biosynthetic process	Pdensi_DN10759_c0_g1d334935, Pdensi_DN11521_c0_g1d336257, Pdensi_DN11635_c0_g1d210913, Pdensi_DN12183_c0_g1d211347, Pdensi_DN12630_c0_g1d211812, Pdensi_DN14863_c0_g1d342967, Pdensi_DN15027_c0_g1d213970, Pdensi_DN15221_c0_g1d214075, Pdensi_DN15548_c0_g1d54388, Pdensi_DN15603_c1_g2, Pdensi_DN15886_c1_g3, Pdensi_DN16222_c0_g1d347070, Pdensi_DN16995_c0_g1d215705, Pdensi_DN17836_c0_g1, Pdensi_DN17943_…
GO:0015291	1.70626937869124e-07	0.999999951722964	47	303	secondary active transmembrane transporter activity	MF	2.57313745571901e-05	MF secondary active transmembrane transporter activity	Pdensi_DN104174_c0_g1, Pdensi_DN12675_c0_g1d6600, Pdensi_DN14253_c0_g1d179269, Pdensi_DN15403_c1_g1, Pdensi_DN15917_c0_g1d397096, Pdensi_DN16039_c0_g1, Pdensi_DN16520_c0_g3d471087, Pdensi_DN17464_c0_g1d529765, Pdensi_DN17918_c1_g1d476170, Pdensi_DN19606_c0_g2d360085, Pdensi_DN19690_c0_g1d408815, Pdensi_DN19903_c0_g2, Pdensi_DN20436_c1_g2, Pdensi_DN21684_c0_g1d123798, Pdensi_DN21784_c0_g4, Pdensi_…
GO:0051254	1.73615003765772e-07	1	60	437	positive regulation of RNA metabolic process	BP	2.58262900497935e-05	BP positive regulation of RNA metabolic process	Pdensi_DN10759_c0_g1d334935, Pdensi_DN11521_c0_g1d336257, Pdensi_DN11635_c0_g1d210913, Pdensi_DN12183_c0_g1d211347, Pdensi_DN12630_c0_g1d211812, Pdensi_DN14863_c0_g1d342967, Pdensi_DN15027_c0_g1d213970, Pdensi_DN15221_c0_g1d214075, Pdensi_DN15548_c0_g1d54388, Pdensi_DN15886_c1_g3, Pdensi_DN16222_c0_g1d347070, Pdensi_DN16995_c0_g1d215705, Pdensi_DN17836_c0_g1, Pdensi_DN17943_c1_g3, Pdensi_DN18057_…
GO:0031328	1.75433314263517e-07	1	68	520	positive regulation of cellular biosynthetic process	BP	2.58262900497935e-05	BP positive regulation of cellular biosynthetic process	Pdensi_DN10759_c0_g1d334935, Pdensi_DN11521_c0_g1d336257, Pdensi_DN11635_c0_g1d210913, Pdensi_DN12183_c0_g1d211347, Pdensi_DN12630_c0_g1d211812, Pdensi_DN14863_c0_g1d342967, Pdensi_DN15027_c0_g1d213970, Pdensi_DN15221_c0_g1d214075, Pdensi_DN15548_c0_g1d54388, Pdensi_DN15603_c1_g2, Pdensi_DN15886_c1_g3, Pdensi_DN16222_c0_g1d347070, Pdensi_DN16505_c1_g1d279192, Pdensi_DN16995_c0_g1d215705, Pdensi_D…
GO:0016762	2.13119945424861e-07	0.999999967487512	16	52	xyloglucan:xyloglucosyl transferase activity	MF	3.1005191119104e-05	MF xyloglucan:xyloglucosyl transferase activity	Pdensi_DN13283_c0_g1d271643, Pdensi_DN14923_c1_g7, Pdensi_DN15418_c0_g2d466840, Pdensi_DN18230_c0_g1d186709, Pdensi_DN18439_c0_g1d217244, Pdensi_DN19639_c4_g1, Pdensi_DN21510_c0_g1d221411, Pdensi_DN24110_c1_g3, Pdensi_DN24317_c0_g1d225489, Pdensi_DN24829_c0_g1d556051, Pdensi_DN25529_c0_g1d227576, Pdensi_DN38231_c0_g1d570786, Pdensi_DN39042_c0_g1d510956, Pdensi_GG_106603_c0_g1, Pdensi_GG_154311_c0…
GO:0009628	2.17310841262278e-07	1	176	1744	response to abiotic stimulus	BP	3.12472774773177e-05	BP response to abiotic stimulus	Pdensi_DN10090_c0_g1d4523, Pdensi_DN10751_c0_g1d49359, Pdensi_DN10846_c0_g1d335071, Pdensi_DN10914_c0_g1d387447, Pdensi_DN11521_c0_g1d336257, Pdensi_DN11560_c0_g3, Pdensi_DN11871_c0_g1d458112, Pdensi_DN12923_c0_g2, Pdensi_DN13233_c0_g2d339539, Pdensi_DN13820_c0_g1d392487, Pdensi_DN13861_c0_g1, Pdensi_DN13938_c0_g1d178814, Pdensi_DN14274_c0_g1d463595, Pdensi_DN14292_c0_g1d273510, Pdensi_DN14857_c0…
GO:0010584	2.38824969877861e-07	0.999999970160835	14	38	pollen exine formation	BP	3.3656260665898e-05	BP pollen exine formation	Pdensi_DN10586_c0_g1d209930, Pdensi_DN13861_c0_g1, Pdensi_DN13940_c0_g1d7805, Pdensi_DN17158_c0_g2, Pdensi_DN17458_c0_g1d12111, Pdensi_DN20825_c0_g1d292675, Pdensi_DN20930_c0_g1, Pdensi_DN24073_c0_g2, Pdensi_DN38645_c0_g6, Pdensi_GG_113712_c3_g1, Pdensi_GG_14711_c2_g1, Pdensi_GG_17152_c0_g1, Pdensi_GG_81284_c2_g1, Pdensi_GG_93610_c0_g1
GO:0042221	2.39507596522644e-07	1	184	1849	response to chemical	BP	3.3656260665898e-05	BP response to chemical	Pdensi_DN10090_c0_g1d4523, Pdensi_DN10201_c1_g1, Pdensi_DN1041_c0_g1d203043, Pdensi_DN10914_c0_g1d387447, Pdensi_DN11560_c0_g3, Pdensi_DN11871_c0_g1d458112, Pdensi_DN11994_c0_g1d336954, Pdensi_DN12328_c0_g2d459218, Pdensi_DN12359_c0_g1, Pdensi_DN12630_c0_g1d211812, Pdensi_DN12923_c0_g2, Pdensi_DN13806_c0_g1, Pdensi_DN13820_c0_g1d392487, Pdensi_DN13861_c0_g1, Pdensi_DN14452_c0_g1d274013, Pdensi_DN…
GO:0031224	2.53784818717188e-07	1	346	3913	intrinsic component of membrane	CC	3.52618322276038e-05	CC intrinsic component of membrane	Pdensi_DN10072_c0_g1d386355, Pdensi_DN10400_c0_g1d519127, Pdensi_DN104174_c0_g1, Pdensi_DN1041_c0_g1d203043, Pdensi_DN10586_c0_g1d209930, Pdensi_DN10846_c0_g1d335071, Pdensi_DN10914_c0_g1d387447, Pdensi_DN11064_c0_g1d210295, Pdensi_DN11351_c0_g1, Pdensi_DN11837_c0_g1d269228, Pdensi_DN11851_c0_g1d458179, Pdensi_DN11871_c0_g1d458112, Pdensi_DN11939_c0_g1d175433, Pdensi_DN11970_c0_g1d5850, Pdensi_DN…
GO:0008429	2.67157493364298e-07	0.999999977969544	11	24	phosphatidylethanolamine binding	MF	3.67074395882545e-05	MF phosphatidylethanolamine binding	Pdensi_DN19842_c0_g1d360987, Pdensi_DN20996_c0_g1d293074, Pdensi_DN22621_c1_g1, Pdensi_DN22737_c0_g1d223194, Pdensi_DN6880_c0_g1d450628, Pdensi_GG_112643_c0_g1, Pdensi_GG_133827_c2_g1, Pdensi_GG_18974_c1_g1, Pdensi_GG_77646_c0_g1, Pdensi_GG_84135_c0_g1, Pdensi_GG_91739_c1_g1
GO:0009725	2.7921716046073e-07	1	98	851	response to hormone	BP	3.79428506182131e-05	BP response to hormone	Pdensi_DN10201_c1_g1, Pdensi_DN1041_c0_g1d203043, Pdensi_DN10914_c0_g1d387447, Pdensi_DN11560_c0_g3, Pdensi_DN11871_c0_g1d458112, Pdensi_DN11994_c0_g1d336954, Pdensi_DN12328_c0_g2d459218, Pdensi_DN12359_c0_g1, Pdensi_DN12630_c0_g1d211812, Pdensi_DN12923_c0_g2, Pdensi_DN13806_c0_g1, Pdensi_DN13820_c0_g1d392487, Pdensi_DN13861_c0_g1, Pdensi_DN14452_c0_g1d274013, Pdensi_DN14469_c0_g1, Pdensi_DN14857…
GO:0010208	2.88697288022052e-07	0.999999959186843	15	44	pollen wall assembly	BP	3.83874264911902e-05	BP pollen wall assembly	Pdensi_DN10586_c0_g1d209930, Pdensi_DN11496_c0_g1d210701, Pdensi_DN13861_c0_g1, Pdensi_DN13940_c0_g1d7805, Pdensi_DN17158_c0_g2, Pdensi_DN17458_c0_g1d12111, Pdensi_DN20825_c0_g1d292675, Pdensi_DN20930_c0_g1, Pdensi_DN24073_c0_g2, Pdensi_DN38645_c0_g6, Pdensi_GG_113712_c3_g1, Pdensi_GG_14711_c2_g1, Pdensi_GG_17152_c0_g1, Pdensi_GG_81284_c2_g1, Pdensi_GG_93610_c0_g1
GO:0085029	2.88697288022052e-07	0.999999959186843	15	44	extracellular matrix assembly	BP	3.83874264911902e-05	BP extracellular matrix assembly	Pdensi_DN10586_c0_g1d209930, Pdensi_DN11496_c0_g1d210701, Pdensi_DN13861_c0_g1, Pdensi_DN13940_c0_g1d7805, Pdensi_DN17158_c0_g2, Pdensi_DN17458_c0_g1d12111, Pdensi_DN20825_c0_g1d292675, Pdensi_DN20930_c0_g1, Pdensi_DN24073_c0_g2, Pdensi_DN38645_c0_g6, Pdensi_GG_113712_c3_g1, Pdensi_GG_14711_c2_g1, Pdensi_GG_17152_c0_g1, Pdensi_GG_81284_c2_g1, Pdensi_GG_93610_c0_g1
GO:0051239	3.24007406653355e-07	1	74	584	regulation of multicellular organismal process	BP	4.26242084114403e-05	BP regulation of multicellular organismal process	Pdensi_DN11521_c0_g1d336257, Pdensi_DN11895_c0_g1, Pdensi_DN12213_c0_g1d389462, Pdensi_DN12328_c0_g2d459218, Pdensi_DN12359_c0_g1, Pdensi_DN12681_c0_g1d338362, Pdensi_DN14452_c0_g1d274013, Pdensi_DN15886_c1_g3, Pdensi_DN16262_c0_g1d469738, Pdensi_DN16340_c0_g2, Pdensi_DN17200_c0_g1d280809, Pdensi_DN17385_c0_g1d57185, Pdensi_DN17842_c0_g1, Pdensi_DN17848_c0_g1d476052, Pdensi_DN17984_c1_g1, Pdensi_…
GO:0022804	3.58539166481883e-07	1	68	537	active transmembrane transporter activity	MF	4.66704771864733e-05	MF active transmembrane transporter activity	Pdensi_DN104174_c0_g1, Pdensi_DN12675_c0_g1d6600, Pdensi_DN14253_c0_g1d179269, Pdensi_DN15403_c1_g1, Pdensi_DN15917_c0_g1d397096, Pdensi_DN16039_c0_g1, Pdensi_DN16322_c0_g2d347333, Pdensi_DN16520_c0_g3d471087, Pdensi_DN17299_c0_g1d280926, Pdensi_DN17464_c0_g1d529765, Pdensi_DN17918_c1_g1d476170, Pdensi_DN18001_c1_g4, Pdensi_DN18657_c6_g1, Pdensi_DN19606_c0_g2d360085, Pdensi_DN19690_c0_g1d408815, …
GO:0044702	3.67828679873048e-07	1	121	1119	NA	NA	4.70725136039408e-05	none	Pdensi_DN104174_c0_g1, Pdensi_DN10531_c0_g1d455577, Pdensi_DN10586_c0_g1d209930, Pdensi_DN11554_c0_g1d520300, Pdensi_DN12213_c0_g1d389462, Pdensi_DN12630_c0_g1d211812, Pdensi_DN12681_c0_g1d338362, Pdensi_DN12923_c0_g2, Pdensi_DN13057_c0_g1, Pdensi_DN15221_c0_g1d214075, Pdensi_DN15654_c0_g1, Pdensi_DN15886_c1_g3, Pdensi_DN15985_c0_g1d526663, Pdensi_DN16441_c0_g1, Pdensi_DN17158_c0_g2, Pdensi_DN171…
GO:0010556	3.69240968751598e-07	1	172	1710	regulation of macromolecule biosynthetic process	BP	4.70725136039408e-05	BP regulation of macromolecule biosynthetic process	Pdensi_DN10290_c0_g1d4636, Pdensi_DN10759_c0_g1d334935, Pdensi_DN10979_c0_g1d103979, Pdensi_DN11057_c0_g1d49575, Pdensi_DN11521_c0_g1d336257, Pdensi_DN11635_c0_g1d210913, Pdensi_DN11658_c0_g1, Pdensi_DN11895_c0_g1, Pdensi_DN12183_c0_g1d211347, Pdensi_DN12213_c0_g1d389462, Pdensi_DN12328_c0_g2d459218, Pdensi_DN12603_c0_g1d105849, Pdensi_DN12630_c0_g1d211812, Pdensi_DN12869_c0_g1d338718, Pdensi_DN1…
GO:0009719	4.53142850102066e-07	1	100	884	response to endogenous stimulus	BP	5.71792294322668e-05	BP response to endogenous stimulus	Pdensi_DN10201_c1_g1, Pdensi_DN1041_c0_g1d203043, Pdensi_DN10914_c0_g1d387447, Pdensi_DN11560_c0_g3, Pdensi_DN11871_c0_g1d458112, Pdensi_DN11994_c0_g1d336954, Pdensi_DN12328_c0_g2d459218, Pdensi_DN12359_c0_g1, Pdensi_DN12630_c0_g1d211812, Pdensi_DN12923_c0_g2, Pdensi_DN13806_c0_g1, Pdensi_DN13820_c0_g1d392487, Pdensi_DN13861_c0_g1, Pdensi_DN14452_c0_g1d274013, Pdensi_DN14469_c0_g1, Pdensi_DN14857…
GO:0009739	7.01328469398361e-07	0.999999855049343	19	75	response to gibberellin	BP	8.76023015412135e-05	BP response to gibberellin	Pdensi_DN12630_c0_g1d211812, Pdensi_DN13806_c0_g1, Pdensi_DN15886_c1_g3, Pdensi_DN18561_c3_g1, Pdensi_DN20468_c2_g1, Pdensi_DN20680_c0_g1d291823, Pdensi_DN22125_c1_g2, Pdensi_DN22803_c0_g3d545638, Pdensi_DN23083_c0_g1d68985, Pdensi_DN25060_c1_g2, Pdensi_DN25060_c1_g2d136610, Pdensi_DN25070_c0_g1d226785, Pdensi_DN25687_c1_g1, Pdensi_DN25687_c1_g2, Pdensi_DN9064_c0_g1d385054, Pdensi_DN9616_c0_g1d33…
GO:0004683	7.15977209632855e-07	0.999999897532764	14	44	calmodulin-dependent protein kinase activity	MF	8.85377417431989e-05	MF calmodulin-dependent protein kinase activity	Pdensi_DN20215_c0_g1d489506, Pdensi_DN21742_c1_g3, Pdensi_DN22472_c0_g1d126278, Pdensi_DN22657_c0_g2d301592, Pdensi_DN25836_c0_g1d228127, Pdensi_GG_18615_c0_g1, Pdensi_GG_21811_c0_g1, Pdensi_GG_29430_c1_g1, Pdensi_GG_34891_c0_g1, Pdensi_GG_39321_c0_g1, Pdensi_GG_67563_c0_g2, Pdensi_GG_80966_c0_g1, Pdensi_GG_82704_c0_g1, Pdensi_GG_84000_c0_g1
GO:0044459	7.76799865353008e-07	0.999999757503055	55	400	plasma membrane part	CC	9.51079914352009e-05	CC plasma membrane part	Pdensi_DN10201_c1_g1, Pdensi_DN10914_c0_g1d387447, Pdensi_DN11064_c0_g1d210295, Pdensi_DN12452_c0_g1d389970, Pdensi_DN13351_c0_g1d339649, Pdensi_DN13866_c1_g1d523197, Pdensi_DN14253_c0_g1d179269, Pdensi_DN14892_c1_g1, Pdensi_DN15230_c0_g1, Pdensi_DN16066_c0_g1d55175, Pdensi_DN16094_c0_g1d346425, Pdensi_DN17413_c0_g3, Pdensi_DN17463_c0_g1d216204, Pdensi_DN17464_c0_g1d529765, Pdensi_DN18764_c0_g1d5…
GO:0010411	8.70759723087278e-07	0.999999837307373	17	64	xyloglucan metabolic process	BP	0.000105566811134287	BP xyloglucan metabolic process	Pdensi_DN13283_c0_g1d271643, Pdensi_DN14923_c1_g7, Pdensi_DN15418_c0_g2d466840, Pdensi_DN18230_c0_g1d186709, Pdensi_DN18439_c0_g1d217244, Pdensi_DN19639_c4_g1, Pdensi_DN21510_c0_g1d221411, Pdensi_DN24110_c1_g3, Pdensi_DN24317_c0_g1d225489, Pdensi_DN24829_c0_g1d556051, Pdensi_DN25529_c0_g1d227576, Pdensi_DN38231_c0_g1d570786, Pdensi_DN38499_c1_g1, Pdensi_DN39042_c0_g1d510956, Pdensi_GG_106603_c0_g…
GO:0044264	9.49938796519902e-07	0.999999652559015	45	298	cellular polysaccharide metabolic process	BP	0.000114047991822962	BP cellular polysaccharide metabolic process	Pdensi_DN11511_c0_g1, Pdensi_DN13283_c0_g1d271643, Pdensi_DN13436_c0_g1, Pdensi_DN14864_c0_g1d108554, Pdensi_DN14923_c1_g7, Pdensi_DN15418_c0_g2d466840, Pdensi_DN1607_c0_g1d613, Pdensi_DN16094_c0_g1d346425, Pdensi_DN16441_c0_g1, Pdensi_DN18230_c0_g1d186709, Pdensi_DN18305_c1_g3, Pdensi_DN18439_c0_g1d217244, Pdensi_DN19354_c0_g1d60862, Pdensi_DN19354_c0_g2, Pdensi_DN19500_c3_g2, Pdensi_DN19551_c0_…
GO:0031226	1.00646985794248e-06	0.999999630896327	45	303	intrinsic component of plasma membrane	CC	0.000119211911525788	CC intrinsic component of plasma membrane	Pdensi_DN10914_c0_g1d387447, Pdensi_DN11064_c0_g1d210295, Pdensi_DN12452_c0_g1d389970, Pdensi_DN13351_c0_g1d339649, Pdensi_DN13866_c1_g1d523197, Pdensi_DN14253_c0_g1d179269, Pdensi_DN15230_c0_g1, Pdensi_DN16094_c0_g1d346425, Pdensi_DN17463_c0_g1d216204, Pdensi_DN17464_c0_g1d529765, Pdensi_DN18764_c0_g1d59678, Pdensi_DN19180_c0_g1d533441, Pdensi_DN19606_c0_g2d360085, Pdensi_DN21684_c0_g1d123798, P…
GO:0009931	1.02187147191764e-06	0.999999848299593	14	45	calcium-dependent protein serine/threonine kinase activity	MF	0.000119211911525788	MF calcium-dependent protein serine/threonine kinase activity	Pdensi_DN20215_c0_g1d489506, Pdensi_DN21742_c1_g3, Pdensi_DN22472_c0_g1d126278, Pdensi_DN22657_c0_g2d301592, Pdensi_DN25836_c0_g1d228127, Pdensi_GG_18615_c0_g1, Pdensi_GG_21811_c0_g1, Pdensi_GG_29430_c1_g1, Pdensi_GG_34891_c0_g1, Pdensi_GG_39321_c0_g1, Pdensi_GG_67563_c0_g2, Pdensi_GG_80966_c0_g1, Pdensi_GG_82704_c0_g1, Pdensi_GG_84000_c0_g1
GO:0010857	1.02187147191764e-06	0.999999848299593	14	45	calcium-dependent protein kinase activity	MF	0.000119211911525788	MF calcium-dependent protein kinase activity	Pdensi_DN20215_c0_g1d489506, Pdensi_DN21742_c1_g3, Pdensi_DN22472_c0_g1d126278, Pdensi_DN22657_c0_g2d301592, Pdensi_DN25836_c0_g1d228127, Pdensi_GG_18615_c0_g1, Pdensi_GG_21811_c0_g1, Pdensi_GG_29430_c1_g1, Pdensi_GG_34891_c0_g1, Pdensi_GG_39321_c0_g1, Pdensi_GG_67563_c0_g2, Pdensi_GG_80966_c0_g1, Pdensi_GG_82704_c0_g1, Pdensi_GG_84000_c0_g1
GO:2000112	1.17109408098159e-06	0.999999387954603	170	1699	regulation of cellular macromolecule biosynthetic process	BP	0.000135343452387088	BP regulation of cellular macromolecule biosynthetic process	Pdensi_DN10290_c0_g1d4636, Pdensi_DN10759_c0_g1d334935, Pdensi_DN10979_c0_g1d103979, Pdensi_DN11057_c0_g1d49575, Pdensi_DN11521_c0_g1d336257, Pdensi_DN11635_c0_g1d210913, Pdensi_DN11658_c0_g1, Pdensi_DN11895_c0_g1, Pdensi_DN12183_c0_g1d211347, Pdensi_DN12213_c0_g1d389462, Pdensi_DN12328_c0_g2d459218, Pdensi_DN12603_c0_g1d105849, Pdensi_DN12630_c0_g1d211812, Pdensi_DN12869_c0_g1d338718, Pdensi_DN1…
GO:0050793	1.35659508549743e-06	0.999999519684368	84	712	regulation of developmental process	BP	0.000155330137289456	BP regulation of developmental process	Pdensi_DN10914_c0_g1d387447, Pdensi_DN11521_c0_g1d336257, Pdensi_DN11895_c0_g1, Pdensi_DN12213_c0_g1d389462, Pdensi_DN12328_c0_g2d459218, Pdensi_DN12359_c0_g1, Pdensi_DN12681_c0_g1d338362, Pdensi_DN14452_c0_g1d274013, Pdensi_DN15221_c0_g1d214075, Pdensi_DN15886_c1_g3, Pdensi_DN16262_c0_g1d469738, Pdensi_DN16340_c0_g2, Pdensi_DN17200_c0_g1d280809, Pdensi_DN17385_c0_g1d57185, Pdensi_DN17842_c0_g1, …
GO:0010927	1.55622716388543e-06	0.999999740054933	15	49	cellular component assembly involved in morphogenesis	BP	0.00017655325787713	BP cellular component assembly involved in morphogenesis	Pdensi_DN10586_c0_g1d209930, Pdensi_DN11496_c0_g1d210701, Pdensi_DN13861_c0_g1, Pdensi_DN13940_c0_g1d7805, Pdensi_DN17158_c0_g2, Pdensi_DN17458_c0_g1d12111, Pdensi_DN20825_c0_g1d292675, Pdensi_DN20930_c0_g1, Pdensi_DN24073_c0_g2, Pdensi_DN38645_c0_g6, Pdensi_GG_113712_c3_g1, Pdensi_GG_14711_c2_g1, Pdensi_GG_17152_c0_g1, Pdensi_GG_81284_c2_g1, Pdensi_GG_93610_c0_g1
GO:0019219	1.65654665953912e-06	0.99999913186886	168	1675	regulation of nucleobase-containing compound metabolic process	BP	0.000186225963562371	BP regulation of nucleobase-containing compound metabolic process	Pdensi_DN10290_c0_g1d4636, Pdensi_DN10759_c0_g1d334935, Pdensi_DN10979_c0_g1d103979, Pdensi_DN11057_c0_g1d49575, Pdensi_DN11521_c0_g1d336257, Pdensi_DN11635_c0_g1d210913, Pdensi_DN11658_c0_g1, Pdensi_DN11895_c0_g1, Pdensi_DN12183_c0_g1d211347, Pdensi_DN12213_c0_g1d389462, Pdensi_DN12328_c0_g2d459218, Pdensi_DN12603_c0_g1d105849, Pdensi_DN12630_c0_g1d211812, Pdensi_DN12869_c0_g1d338718, Pdensi_DN1…
GO:0010410	1.88743803494516e-06	0.999999533659098	21	98	hemicellulose metabolic process	BP	0.000210270799460648	BP hemicellulose metabolic process	Pdensi_DN13283_c0_g1d271643, Pdensi_DN14923_c1_g7, Pdensi_DN15418_c0_g2d466840, Pdensi_DN18230_c0_g1d186709, Pdensi_DN18439_c0_g1d217244, Pdensi_DN19386_c0_g1d358050, Pdensi_DN19639_c4_g1, Pdensi_DN21510_c0_g1d221411, Pdensi_DN24110_c1_g3, Pdensi_DN24317_c0_g1d225489, Pdensi_DN24829_c0_g1d556051, Pdensi_DN25529_c0_g1d227576, Pdensi_DN38231_c0_g1d570786, Pdensi_DN38499_c1_g1, Pdensi_DN39042_c0_g1d…
GO:0042546	2.15032309285872e-06	0.999999343996455	27	143	cell wall biogenesis	BP	0.000237418708627598	BP cell wall biogenesis	Pdensi_DN13283_c0_g1d271643, Pdensi_DN14923_c1_g7, Pdensi_DN15418_c0_g2d466840, Pdensi_DN1607_c0_g1d613, Pdensi_DN16094_c0_g1d346425, Pdensi_DN18057_c0_g3, Pdensi_DN18230_c0_g1d186709, Pdensi_DN18439_c0_g1d217244, Pdensi_DN19639_c4_g1, Pdensi_DN21067_c1_g1, Pdensi_DN21510_c0_g1d221411, Pdensi_DN21896_c0_g1d189998, Pdensi_DN22105_c0_g1d299099, Pdensi_DN24110_c1_g3, Pdensi_DN24317_c0_g1d225489, Pde…
GO:0016042	2.26605971361721e-06	0.999999095385353	42	280	lipid catabolic process	BP	0.000247983136447703	BP lipid catabolic process	Pdensi_DN11172_c0_g1, Pdensi_DN13057_c0_g1, Pdensi_DN13659_c0_g1d340477, Pdensi_DN15579_c0_g1d467163, Pdensi_DN15645_c0_g1d54612, Pdensi_DN15935_c0_g1d468637, Pdensi_DN16112_c0_g1d278040, Pdensi_DN17066_c0_g1d472641, Pdensi_DN17149_c1_g1, Pdensi_DN18176_c1_g1, Pdensi_DN19693_c2_g2, Pdensi_DN19783_c0_g1d288157, Pdensi_DN19828_c0_g2d535179, Pdensi_DN19907_c0_g2d288620, Pdensi_DN19936_c1_g2, Pdensi_…
GO:0009911	2.47799012128823e-06	0.999999527385856	16	60	positive regulation of flower development	BP	0.000267170044437062	BP positive regulation of flower development	Pdensi_DN15886_c1_g3, Pdensi_DN18561_c3_g1, Pdensi_DN20468_c2_g1, Pdensi_DN22621_c1_g1, Pdensi_DN22737_c0_g1d223194, Pdensi_DN25060_c1_g2, Pdensi_DN25060_c1_g2d136610, Pdensi_DN25070_c0_g1d226785, Pdensi_DN25687_c1_g1, Pdensi_DN25687_c1_g2, Pdensi_DN9616_c0_g1d333228, Pdensi_GG_112643_c0_g1, Pdensi_GG_133827_c2_g1, Pdensi_GG_18974_c1_g1, Pdensi_GG_77646_c0_g1, Pdensi_GG_84135_c0_g1
GO:0009751	2.48459931346128e-06	0.999999177482088	30	167	response to salicylic acid	BP	0.000267170044437062	BP response to salicylic acid	Pdensi_DN12359_c0_g1, Pdensi_DN14452_c0_g1d274013, Pdensi_DN14922_c0_g2, Pdensi_DN15813_c0_g1d277189, Pdensi_DN16340_c0_g2, Pdensi_DN16481_c0_g1d278696, Pdensi_DN16505_c1_g1d279192, Pdensi_DN17984_c1_g1, Pdensi_DN18057_c0_g3, Pdensi_DN1833_c0_g1, Pdensi_DN18948_c0_g1d14272, Pdensi_DN19025_c1_g3, Pdensi_DN19038_c1_g6, Pdensi_DN20680_c0_g1d291823, Pdensi_DN21067_c1_g1, Pdensi_DN22953_c1_g1, Pdensi_…
GO:0020037	2.91185535781366e-06	0.999998825302356	42	282	heme binding	MF	0.00031041382202348	MF heme binding	Pdensi_DN1041_c0_g1d203043, Pdensi_DN10586_c0_g1d209930, Pdensi_DN13820_c0_g1d392487, Pdensi_DN14054_c0_g1d213005, Pdensi_DN15901_c0_g2d346209, Pdensi_DN16142_c1_g1, Pdensi_DN19247_c0_g1d286110, Pdensi_DN19336_c0_g1d407577, Pdensi_DN19449_c1_g2, Pdensi_DN19627_c0_g3, Pdensi_DN19717_c0_g2d287888, Pdensi_DN19864_c2_g1, Pdensi_DN19943_c0_g1, Pdensi_DN19963_c1_g5, Pdensi_DN20249_c0_g1d411572, Pdensi_…
GO:0009808	3.76196340241256e-06	0.999998945359384	23	118	lignin metabolic process	BP	0.000397610593454989	BP lignin metabolic process	Pdensi_DN14741_c0_g1d394293, Pdensi_DN15940_c0_g1, Pdensi_DN16142_c1_g1, Pdensi_DN16405_c0_g1, Pdensi_DN17676_c0_g1d351375, Pdensi_DN18549_c0_g3d354668, Pdensi_DN19175_c0_g1d286055, Pdensi_DN19717_c0_g2d287888, Pdensi_DN20231_c0_g1, Pdensi_DN20249_c0_g1d411572, Pdensi_DN21246_c1_g4, Pdensi_DN21322_c0_g1d294658, Pdensi_DN21358_c0_g2, Pdensi_DN22089_c2_g2, Pdensi_DN22101_c2_g1, Pdensi_DN37388_c0_g1…
GO:0010383	4.22734946258075e-06	0.999998652475825	27	153	cell wall polysaccharide metabolic process	BP	0.000443011893680285	BP cell wall polysaccharide metabolic process	Pdensi_DN11511_c0_g1, Pdensi_DN13283_c0_g1d271643, Pdensi_DN14923_c1_g7, Pdensi_DN15418_c0_g2d466840, Pdensi_DN16094_c0_g1d346425, Pdensi_DN18230_c0_g1d186709, Pdensi_DN18305_c1_g3, Pdensi_DN18439_c0_g1d217244, Pdensi_DN19386_c0_g1d358050, Pdensi_DN19639_c4_g1, Pdensi_DN20215_c2_g1, Pdensi_DN21510_c0_g1d221411, Pdensi_DN22105_c0_g1d299099, Pdensi_DN24110_c1_g3, Pdensi_DN24317_c0_g1d225489, Pdensi…
GO:0006855	4.27250013446526e-06	0.999999262989925	14	50	drug transmembrane transport	BP	0.000443980980359642	BP drug transmembrane transport	Pdensi_DN104174_c0_g1, Pdensi_DN15403_c1_g1, Pdensi_DN16322_c0_g2d347333, Pdensi_DN19690_c0_g1d408815, Pdensi_DN19903_c0_g2, Pdensi_DN21984_c0_g1d297873, Pdensi_DN22939_c1_g1, Pdensi_DN23381_c1_g12, Pdensi_DN24065_c1_g3, Pdensi_DN25853_c0_g1d139439, Pdensi_DN31246_c0_g1d504127, Pdensi_DN40533_c0_g1d319005, Pdensi_GG_1202_c0_g1, Pdensi_GG_125392_c2_g1
GO:0045935	4.53218549599278e-06	0.999997901309881	60	473	positive regulation of nucleobase-containing compound metabolic process	BP	0.000467041715362056	BP positive regulation of nucleobase-containing compound metabolic process	Pdensi_DN10759_c0_g1d334935, Pdensi_DN11521_c0_g1d336257, Pdensi_DN11635_c0_g1d210913, Pdensi_DN12183_c0_g1d211347, Pdensi_DN12630_c0_g1d211812, Pdensi_DN14863_c0_g1d342967, Pdensi_DN15027_c0_g1d213970, Pdensi_DN15221_c0_g1d214075, Pdensi_DN15548_c0_g1d54388, Pdensi_DN15886_c1_g3, Pdensi_DN16222_c0_g1d347070, Pdensi_DN16995_c0_g1d215705, Pdensi_DN17836_c0_g1, Pdensi_DN17943_c1_g3, Pdensi_DN18057_…
GO:0072330	4.90099486035468e-06	0.999997977906944	42	289	monocarboxylic acid biosynthetic process	BP	0.000500873573910297	BP monocarboxylic acid biosynthetic process	Pdensi_DN10586_c0_g1d209930, Pdensi_DN10846_c0_g1d335071, Pdensi_DN11851_c0_g1d458179, Pdensi_DN14040_c0_g1d213034, Pdensi_DN15908_c0_g1d183271, Pdensi_DN16483_c0_g1, Pdensi_DN18176_c1_g1, Pdensi_DN18774_c0_g1d355297, Pdensi_DN19025_c1_g3, Pdensi_DN19449_c1_g2, Pdensi_DN20327_c1_g1, Pdensi_DN20576_c0_g2, Pdensi_DN20685_c1_g1, Pdensi_DN21227_c0_g1d362762, Pdensi_DN21597_c0_g1d189745, Pdensi_DN2176…
GO:0080110	6.04518921529086e-06	0.999999853451467	6	8	sporopollenin biosynthetic process	BP	0.000612744342920384	BP sporopollenin biosynthetic process	Pdensi_DN10586_c0_g1d209930, Pdensi_DN17158_c0_g2, Pdensi_DN17458_c0_g1d12111, Pdensi_DN17495_c0_g1, Pdensi_GG_14711_c2_g1, Pdensi_GG_81284_c2_g1
GO:0090484	6.16404281601314e-06	0.999998896514143	14	51	NA	NA	0.000619711816770882	none	Pdensi_DN104174_c0_g1, Pdensi_DN15403_c1_g1, Pdensi_DN19690_c0_g1d408815, Pdensi_DN19903_c0_g2, Pdensi_DN21984_c0_g1d297873, Pdensi_DN22124_c0_g1d67031, Pdensi_DN22939_c1_g1, Pdensi_DN23381_c1_g12, Pdensi_DN24065_c1_g3, Pdensi_DN25853_c0_g1d139439, Pdensi_DN31246_c0_g1d504127, Pdensi_DN40533_c0_g1d319005, Pdensi_GG_1202_c0_g1, Pdensi_GG_125392_c2_g1
GO:0006357	7.55193624887523e-06	0.999996760087577	43	304	regulation of transcription by RNA polymerase II	BP	0.000753122932690251	BP regulation of transcription by RNA polymerase II	Pdensi_DN10759_c0_g1d334935, Pdensi_DN11521_c0_g1d336257, Pdensi_DN12183_c0_g1d211347, Pdensi_DN14863_c0_g1d342967, Pdensi_DN15221_c0_g1d214075, Pdensi_DN15548_c0_g1d54388, Pdensi_DN15886_c1_g3, Pdensi_DN17836_c0_g1, Pdensi_DN18039_c1_g1, Pdensi_DN18400_c0_g3, Pdensi_DN18561_c3_g1, Pdensi_DN18588_c0_g2, Pdensi_DN18919_c0_g1, Pdensi_DN19638_c0_g1d287697, Pdensi_DN19845_c1_g1, Pdensi_DN20100_c0_g1d…
GO:0016684	8.09498485775434e-06	0.999997538914349	24	126	oxidoreductase activity, acting on peroxide as acceptor	MF	0.000800820662007922	MF oxidoreductase activity, acting on peroxide as acceptor	Pdensi_DN11871_c0_g1d458112, Pdensi_DN15194_c0_g1d343911, Pdensi_DN15901_c0_g2d346209, Pdensi_DN16142_c1_g1, Pdensi_DN16319_c0_g1d111066, Pdensi_DN16524_c0_g1d279098, Pdensi_DN19247_c0_g1d286110, Pdensi_DN19336_c0_g1d407577, Pdensi_DN19717_c0_g2d287888, Pdensi_DN19943_c0_g1, Pdensi_DN19963_c1_g5, Pdensi_DN20249_c0_g1d411572, Pdensi_DN22789_c1_g6, Pdensi_DN23148_c0_g6, Pdensi_DN23377_c0_g3d548222,…
GO:0015893	8.49856176963115e-06	0.999998422385422	14	53	drug transport	BP	0.000834073133676658	BP drug transport	Pdensi_DN104174_c0_g1, Pdensi_DN15403_c1_g1, Pdensi_DN16322_c0_g2d347333, Pdensi_DN19690_c0_g1d408815, Pdensi_DN19903_c0_g2, Pdensi_DN21984_c0_g1d297873, Pdensi_DN22939_c1_g1, Pdensi_DN23381_c1_g12, Pdensi_DN24065_c1_g3, Pdensi_DN25853_c0_g1d139439, Pdensi_DN31246_c0_g1d504127, Pdensi_DN40533_c0_g1d319005, Pdensi_GG_1202_c0_g1, Pdensi_GG_125392_c2_g1
GO:0035556	8.90918694274153e-06	0.999995570449949	63	514	intracellular signal transduction	BP	0.000867488234125526	BP intracellular signal transduction	Pdensi_DN10201_c1_g1, Pdensi_DN11871_c0_g1d458112, Pdensi_DN12166_c0_g1d337469, Pdensi_DN12328_c0_g2d459218, Pdensi_DN12359_c0_g1, Pdensi_DN13149_c0_g1d271422, Pdensi_DN15039_c0_g1d275269, Pdensi_DN15194_c0_g1d343911, Pdensi_DN15733_c0_g2d277117, Pdensi_DN16066_c0_g1d55175, Pdensi_DN16524_c0_g1d279098, Pdensi_DN16541_c0_g1d215371, Pdensi_DN16995_c0_g1d215705, Pdensi_DN17413_c0_g3, Pdensi_DN17686_…
GO:0016021	9.81092073455953e-06	0.999992782451136	326	3764	integral component of membrane	CC	0.000947826920340337	CC integral component of membrane	Pdensi_DN10072_c0_g1d386355, Pdensi_DN10400_c0_g1d519127, Pdensi_DN104174_c0_g1, Pdensi_DN1041_c0_g1d203043, Pdensi_DN10586_c0_g1d209930, Pdensi_DN10846_c0_g1d335071, Pdensi_DN11351_c0_g1, Pdensi_DN11837_c0_g1d269228, Pdensi_DN11851_c0_g1d458179, Pdensi_DN11871_c0_g1d458112, Pdensi_DN11939_c0_g1d175433, Pdensi_DN11970_c0_g1d5850, Pdensi_DN12359_c0_g1, Pdensi_DN12570_c0_g1d105682, Pdensi_DN12675_c…
GO:0009311	1.03941214032348e-05	0.999997324581631	19	91	oligosaccharide metabolic process	BP	0.000996385312189157	BP oligosaccharide metabolic process	Pdensi_DN13436_c0_g1, Pdensi_DN15512_c0_g1d214428, Pdensi_DN16441_c0_g1, Pdensi_DN17743_c0_g1d282049, Pdensi_DN17802_c1_g1, Pdensi_DN18386_c1_g2, Pdensi_DN18583_c0_g1, Pdensi_DN19500_c3_g2, Pdensi_DN20864_c0_g2, Pdensi_DN21590_c0_g1d65540, Pdensi_DN21948_c1_g4, Pdensi_DN22286_c0_g1d222491, Pdensi_DN23083_c0_g1d68985, Pdensi_DN34393_c0_g1d201230, Pdensi_GG_104441_c0_g1, Pdensi_GG_156213_c0_g1, Pde…
GO:0015238	1.24069917536337e-05	0.999997807933376	13	47	drug transmembrane transporter activity	MF	0.00118019123096488	MF drug transmembrane transporter activity	Pdensi_DN104174_c0_g1, Pdensi_DN15403_c1_g1, Pdensi_DN19690_c0_g1d408815, Pdensi_DN19903_c0_g2, Pdensi_DN21984_c0_g1d297873, Pdensi_DN22939_c1_g1, Pdensi_DN23381_c1_g12, Pdensi_DN24065_c1_g3, Pdensi_DN25853_c0_g1d139439, Pdensi_DN31246_c0_g1d504127, Pdensi_DN40533_c0_g1d319005, Pdensi_GG_1202_c0_g1, Pdensi_GG_125392_c2_g1
GO:0044036	1.25571432822276e-05	0.999995336325277	31	197	cell wall macromolecule metabolic process	BP	0.00118535598342005	BP cell wall macromolecule metabolic process	Pdensi_DN11511_c0_g1, Pdensi_DN13283_c0_g1d271643, Pdensi_DN14923_c1_g7, Pdensi_DN15418_c0_g2d466840, Pdensi_DN16094_c0_g1d346425, Pdensi_DN18230_c0_g1d186709, Pdensi_DN18305_c1_g3, Pdensi_DN18439_c0_g1d217244, Pdensi_DN19386_c0_g1d358050, Pdensi_DN19639_c4_g1, Pdensi_DN20215_c2_g1, Pdensi_DN21510_c0_g1d221411, Pdensi_DN22105_c0_g1d299099, Pdensi_DN22250_c0_g2d67184, Pdensi_DN24110_c1_g3, Pdensi_…
GO:0044262	1.37589243834585e-05	0.99999343076356	52	403	cellular carbohydrate metabolic process	BP	0.00128896105246855	BP cellular carbohydrate metabolic process	Pdensi_DN11511_c0_g1, Pdensi_DN13283_c0_g1d271643, Pdensi_DN13436_c0_g1, Pdensi_DN14864_c0_g1d108554, Pdensi_DN14923_c1_g7, Pdensi_DN15418_c0_g2d466840, Pdensi_DN1607_c0_g1d613, Pdensi_DN16094_c0_g1d346425, Pdensi_DN16441_c0_g1, Pdensi_DN17743_c0_g1d282049, Pdensi_DN18230_c0_g1d186709, Pdensi_DN18305_c1_g3, Pdensi_DN18386_c1_g2, Pdensi_DN18439_c0_g1d217244, Pdensi_DN19354_c0_g1d60862, Pdensi_DN19…
GO:0051171	1.38842168017344e-05	0.999990476377464	199	2118	regulation of nitrogen compound metabolic process	BP	0.0012909189847387	BP regulation of nitrogen compound metabolic process	Pdensi_DN10290_c0_g1d4636, Pdensi_DN10759_c0_g1d334935, Pdensi_DN10979_c0_g1d103979, Pdensi_DN11057_c0_g1d49575, Pdensi_DN11496_c0_g1d210701, Pdensi_DN11521_c0_g1d336257, Pdensi_DN11635_c0_g1d210913, Pdensi_DN11658_c0_g1, Pdensi_DN11895_c0_g1, Pdensi_DN12183_c0_g1d211347, Pdensi_DN12213_c0_g1d389462, Pdensi_DN12328_c0_g2d459218, Pdensi_DN12603_c0_g1d105849, Pdensi_DN12630_c0_g1d211812, Pdensi_DN1…
GO:0016705	1.473325184644e-05	0.999993921354075	37	256	oxidoreductase activity, acting on paired donors, with incorporation or reduction of molecular oxygen	MF	0.00135963725621699	MF oxidoreductase activity, acting on paired donors, with incorporation or reduction of molecular oxygen	Pdensi_DN1041_c0_g1d203043, Pdensi_DN10586_c0_g1d209930, Pdensi_DN10846_c0_g1d335071, Pdensi_DN11851_c0_g1d458179, Pdensi_DN18479_c0_g1d59072, Pdensi_DN19449_c1_g2, Pdensi_DN19627_c0_g3, Pdensi_DN19864_c2_g1, Pdensi_DN20685_c1_g1, Pdensi_DN21004_c0_g1d362641, Pdensi_DN21212_c3_g2, Pdensi_DN21227_c0_g1d362762, Pdensi_DN21597_c0_g1d189745, Pdensi_DN22208_c1_g1d20470, Pdensi_DN22738_c1_g1, Pdensi_DN…
GO:0022891	1.51901028695539e-05	0.999991531843957	82	736	NA	NA	0.00139141342285114	none	Pdensi_DN10072_c0_g1d386355, Pdensi_DN10207_c0_g1d266698, Pdensi_DN104174_c0_g1, Pdensi_DN11351_c0_g1, Pdensi_DN12675_c0_g1d6600, Pdensi_DN13351_c0_g1d339649, Pdensi_DN13866_c1_g1d523197, Pdensi_DN14253_c0_g1d179269, Pdensi_DN15917_c0_g1d397096, Pdensi_DN16039_c0_g1, Pdensi_DN16689_c0_g1d215464, Pdensi_DN17034_c1_g1, Pdensi_DN17464_c0_g1d529765, Pdensi_DN17735_c0_g1d12535, Pdensi_DN17735_c0_g2, P…
GO:0009056	1.61909377795058e-05	0.999989148357964	170	1778	catabolic process	BP	0.00146438686685164	BP catabolic process	Pdensi_DN11172_c0_g1, Pdensi_DN13057_c0_g1, Pdensi_DN13590_c1_g1, Pdensi_DN13659_c0_g1d340477, Pdensi_DN13799_c0_g1d272487, Pdensi_DN14124_c0_g2d273413, Pdensi_DN14453_c0_g1d342034, Pdensi_DN14857_c0_g1d342973, Pdensi_DN14864_c0_g1d108554, Pdensi_DN14923_c1_g7, Pdensi_DN15269_c0_g1d344108, Pdensi_DN15418_c0_g2d466840, Pdensi_DN15579_c0_g1d467163, Pdensi_DN15645_c0_g1d54612, Pdensi_DN15855_c0_g1d4…
GO:0031323	1.62235970207565e-05	0.999988646979851	212	2281	regulation of cellular metabolic process	BP	0.00146438686685164	BP regulation of cellular metabolic process	Pdensi_DN10229_c0_g1d455090, Pdensi_DN10290_c0_g1d4636, Pdensi_DN10759_c0_g1d334935, Pdensi_DN10979_c0_g1d103979, Pdensi_DN11057_c0_g1d49575, Pdensi_DN11496_c0_g1d210701, Pdensi_DN11521_c0_g1d336257, Pdensi_DN11635_c0_g1d210913, Pdensi_DN11658_c0_g1, Pdensi_DN11895_c0_g1, Pdensi_DN12183_c0_g1d211347, Pdensi_DN12213_c0_g1d389462, Pdensi_DN12328_c0_g2d459218, Pdensi_DN12603_c0_g1d105849, Pdensi_DN1…
GO:0006633	1.66081837378339e-05	0.999993622992759	32	207	fatty acid biosynthetic process	BP	0.00148823768189894	BP fatty acid biosynthetic process	Pdensi_DN10586_c0_g1d209930, Pdensi_DN10846_c0_g1d335071, Pdensi_DN11851_c0_g1d458179, Pdensi_DN14040_c0_g1d213034, Pdensi_DN15908_c0_g1d183271, Pdensi_DN16483_c0_g1, Pdensi_DN18176_c1_g1, Pdensi_DN18774_c0_g1d355297, Pdensi_DN19449_c1_g2, Pdensi_DN20327_c1_g1, Pdensi_DN20685_c1_g1, Pdensi_DN21597_c0_g1d189745, Pdensi_DN21774_c0_g1, Pdensi_DN22639_c0_g3, Pdensi_DN23377_c0_g3d548222, Pdensi_DN2436…
GO:0010604	1.82759512277469e-05	0.9999898284479	80	716	positive regulation of macromolecule metabolic process	BP	0.00162590225095193	BP positive regulation of macromolecule metabolic process	Pdensi_DN10759_c0_g1d334935, Pdensi_DN11496_c0_g1d210701, Pdensi_DN11521_c0_g1d336257, Pdensi_DN11635_c0_g1d210913, Pdensi_DN12183_c0_g1d211347, Pdensi_DN12630_c0_g1d211812, Pdensi_DN14259_c0_g1, Pdensi_DN14863_c0_g1d342967, Pdensi_DN14892_c1_g1, Pdensi_DN15027_c0_g1d213970, Pdensi_DN15221_c0_g1d214075, Pdensi_DN15548_c0_g1d54388, Pdensi_DN15603_c1_g2, Pdensi_DN15886_c1_g3, Pdensi_DN16222_c0_g1d3…
GO:0014070	1.90861684554546e-05	0.999991818975252	39	274	response to organic cyclic compound	BP	0.00168585399371536	BP response to organic cyclic compound	Pdensi_DN1041_c0_g1d203043, Pdensi_DN12328_c0_g2d459218, Pdensi_DN12359_c0_g1, Pdensi_DN14452_c0_g1d274013, Pdensi_DN14922_c0_g2, Pdensi_DN15813_c0_g1d277189, Pdensi_DN16340_c0_g2, Pdensi_DN16481_c0_g1d278696, Pdensi_DN16505_c1_g1d279192, Pdensi_DN17984_c1_g1, Pdensi_DN18057_c0_g3, Pdensi_DN1833_c0_g1, Pdensi_DN18948_c0_g1d14272, Pdensi_DN19025_c1_g3, Pdensi_DN19038_c1_g6, Pdensi_DN20215_c0_g1d48…
GO:0016682	1.97101353962834e-05	0.999996602474795	12	47	oxidoreductase activity, acting on diphenols and related substances as donors, oxygen as acceptor	MF	0.00172862081071235	MF oxidoreductase activity, acting on diphenols and related substances as donors, oxygen as acceptor	Pdensi_DN18208_c1_g2, Pdensi_DN18549_c0_g3d354668, Pdensi_DN19175_c0_g1d286055, Pdensi_DN20887_c0_g3, Pdensi_DN21246_c1_g4, Pdensi_DN22395_c1_g1, Pdensi_DN23962_c0_g1d22019, Pdensi_DN37388_c0_g1d240449, Pdensi_DN39555_c0_g3, Pdensi_GG_153343_c0_g1, Pdensi_GG_33289_c0_g1, Pdensi_GG_57820_c0_g1
GO:0050896	2.11116392887293e-05	0.99998367755362	397	4720	response to stimulus	BP	0.00183849670031286	BP response to stimulus	Pdensi_DN10090_c0_g1d4523, Pdensi_DN10201_c1_g1, Pdensi_DN1041_c0_g1d203043, Pdensi_DN10751_c0_g1d49359, Pdensi_DN10846_c0_g1d335071, Pdensi_DN10914_c0_g1d387447, Pdensi_DN10979_c0_g1d103979, Pdensi_DN11521_c0_g1d336257, Pdensi_DN11560_c0_g3, Pdensi_DN11871_c0_g1d458112, Pdensi_DN11970_c0_g1d5850, Pdensi_DN11982_c0_g1d337024, Pdensi_DN11994_c0_g1d336954, Pdensi_DN12328_c0_g2d459218, Pdensi_DN1235…
GO:0080090	2.52910678800347e-05	0.999982236534668	200	2152	regulation of primary metabolic process	BP	0.00218705835947209	BP regulation of primary metabolic process	Pdensi_DN10290_c0_g1d4636, Pdensi_DN10759_c0_g1d334935, Pdensi_DN10979_c0_g1d103979, Pdensi_DN11057_c0_g1d49575, Pdensi_DN11496_c0_g1d210701, Pdensi_DN11521_c0_g1d336257, Pdensi_DN11635_c0_g1d210913, Pdensi_DN11658_c0_g1, Pdensi_DN11895_c0_g1, Pdensi_DN12183_c0_g1d211347, Pdensi_DN12213_c0_g1d389462, Pdensi_DN12328_c0_g2d459218, Pdensi_DN12603_c0_g1d105849, Pdensi_DN12630_c0_g1d211812, Pdensi_DN1…
GO:0051173	2.55189440495489e-05	0.999985613488199	78	699	positive regulation of nitrogen compound metabolic process	BP	0.00219143932025501	BP positive regulation of nitrogen compound metabolic process	Pdensi_DN10759_c0_g1d334935, Pdensi_DN11496_c0_g1d210701, Pdensi_DN11521_c0_g1d336257, Pdensi_DN11635_c0_g1d210913, Pdensi_DN12183_c0_g1d211347, Pdensi_DN12630_c0_g1d211812, Pdensi_DN14259_c0_g1, Pdensi_DN14863_c0_g1d342967, Pdensi_DN15027_c0_g1d213970, Pdensi_DN15221_c0_g1d214075, Pdensi_DN15548_c0_g1d54388, Pdensi_DN15603_c1_g2, Pdensi_DN15886_c1_g3, Pdensi_DN16222_c0_g1d347070, Pdensi_DN16995_…
GO:0009809	2.6983698854132e-05	0.999992843499159	18	86	lignin biosynthetic process	BP	0.00230124427607032	BP lignin biosynthetic process	Pdensi_DN14741_c0_g1d394293, Pdensi_DN15940_c0_g1, Pdensi_DN16142_c1_g1, Pdensi_DN16405_c0_g1, Pdensi_DN17676_c0_g1d351375, Pdensi_DN19717_c0_g2d287888, Pdensi_DN20231_c0_g1, Pdensi_DN20249_c0_g1d411572, Pdensi_DN21322_c0_g1d294658, Pdensi_DN21358_c0_g2, Pdensi_DN22089_c2_g2, Pdensi_DN22101_c2_g1, Pdensi_DN37388_c0_g1d240449, Pdensi_DN38801_c0_g1d90377, Pdensi_DN39295_c0_g3, Pdensi_GG_33289_c0_g1…
GO:0009893	2.74491700566175e-05	0.999983918937157	87	804	positive regulation of metabolic process	BP	0.00231804783905353	BP positive regulation of metabolic process	Pdensi_DN10759_c0_g1d334935, Pdensi_DN11496_c0_g1d210701, Pdensi_DN11521_c0_g1d336257, Pdensi_DN11635_c0_g1d210913, Pdensi_DN12183_c0_g1d211347, Pdensi_DN12630_c0_g1d211812, Pdensi_DN14259_c0_g1, Pdensi_DN14863_c0_g1d342967, Pdensi_DN14892_c1_g1, Pdensi_DN15027_c0_g1d213970, Pdensi_DN15221_c0_g1d214075, Pdensi_DN15548_c0_g1d54388, Pdensi_DN15603_c1_g2, Pdensi_DN15886_c1_g3, Pdensi_DN16222_c0_g1d3…
GO:0009409	2.75556390377542e-05	0.999987954775303	39	280	response to cold	BP	0.00231804783905353	BP response to cold	Pdensi_DN10914_c0_g1d387447, Pdensi_DN11521_c0_g1d336257, Pdensi_DN15886_c1_g3, Pdensi_DN16222_c0_g1d347070, Pdensi_DN17200_c0_g1d280809, Pdensi_DN17735_c0_g1d12535, Pdensi_DN18561_c3_g1, Pdensi_DN19247_c0_g1d286110, Pdensi_DN19617_c2_g1, Pdensi_DN19790_c0_g1d535027, Pdensi_DN20468_c2_g1, Pdensi_DN20504_c0_g2d291341, Pdensi_DN20504_c0_g3d291342, Pdensi_DN20864_c0_g2, Pdensi_DN21071_c1_g2d415963, …
GO:0048046	3.46425374724389e-05	0.999983261571633	48	380	apoplast	CC	0.00288186517094396	CC apoplast	Pdensi_DN11994_c0_g1d336954, Pdensi_DN13283_c0_g1d271643, Pdensi_DN14923_c1_g7, Pdensi_DN15418_c0_g2d466840, Pdensi_DN16541_c0_g1d215371, Pdensi_DN18230_c0_g1d186709, Pdensi_DN18439_c0_g1d217244, Pdensi_DN18549_c0_g3d354668, Pdensi_DN18864_c1_g3d480664, Pdensi_DN19175_c0_g1d286055, Pdensi_DN19386_c0_g1d358050, Pdensi_DN19639_c4_g1, Pdensi_DN19791_c0_g1d218938, Pdensi_DN21246_c1_g4, Pdensi_DN21510…
GO:0010074	3.4724074920803e-05	0.999993086238242	13	52	maintenance of meristem identity	BP	0.00288186517094396	BP maintenance of meristem identity	Pdensi_DN15886_c1_g3, Pdensi_DN18561_c3_g1, Pdensi_DN20468_c2_g1, Pdensi_DN22225_c3_g3, Pdensi_DN24610_c0_g1, Pdensi_DN25060_c1_g2, Pdensi_DN25060_c1_g2d136610, Pdensi_DN25070_c0_g1d226785, Pdensi_DN25687_c1_g1, Pdensi_DN25687_c1_g2, Pdensi_DN4636_c0_g1d205709, Pdensi_DN9616_c0_g1d333228, Pdensi_GG_83182_c0_g1
GO:0045165	3.57408163114053e-05	0.999996331513828	8	22	cell fate commitment	BP	0.00294647289671225	BP cell fate commitment	Pdensi_DN11895_c0_g1, Pdensi_DN18400_c0_g3, Pdensi_DN22455_c0_g2d543632, Pdensi_DN22536_c1_g1, Pdensi_DN6277_c0_g1d46369, Pdensi_DN8217_c0_g1d102160, Pdensi_GG_16193_c0_g1, Pdensi_GG_23961_c0_g1
GO:0048859	3.6293196184974e-05	0.999998116234319	6	11	formation of anatomical boundary	BP	0.00295264252646966	BP formation of anatomical boundary	Pdensi_DN22455_c0_g2d543632, Pdensi_DN25689_c0_g3, Pdensi_GG_16193_c0_g1, Pdensi_GG_23961_c0_g1, Pdensi_GG_54134_c0_g1, Pdensi_GG_55579_c1_g1
GO:0090691	3.6293196184974e-05	0.999998116234319	6	11	formation of plant organ boundary	BP	0.00295264252646966	BP formation of plant organ boundary	Pdensi_DN22455_c0_g2d543632, Pdensi_DN25689_c0_g3, Pdensi_GG_16193_c0_g1, Pdensi_GG_23961_c0_g1, Pdensi_GG_54134_c0_g1, Pdensi_GG_55579_c1_g1
GO:0004497	3.7376497846339e-05	0.999984969355087	32	216	monooxygenase activity	MF	0.00302090047299234	MF monooxygenase activity	Pdensi_DN1041_c0_g1d203043, Pdensi_DN10586_c0_g1d209930, Pdensi_DN14047_c0_g1d7924, Pdensi_DN15296_c0_g1d466330, Pdensi_DN19449_c1_g2, Pdensi_DN19627_c0_g3, Pdensi_DN19864_c2_g1, Pdensi_DN21004_c0_g1d362641, Pdensi_DN21212_c3_g2, Pdensi_DN21227_c0_g1d362762, Pdensi_DN21597_c0_g1d189745, Pdensi_DN22208_c1_g1d20470, Pdensi_DN22738_c1_g1, Pdensi_DN23377_c0_g3d548222, Pdensi_DN23745_c0_g4, Pdensi_DN2…
GO:2000243	3.94608833943012e-05	0.999990231522377	16	73	positive regulation of reproductive process	BP	0.00316865768866187	BP positive regulation of reproductive process	Pdensi_DN15886_c1_g3, Pdensi_DN18561_c3_g1, Pdensi_DN20468_c2_g1, Pdensi_DN22621_c1_g1, Pdensi_DN22737_c0_g1d223194, Pdensi_DN25060_c1_g2, Pdensi_DN25060_c1_g2d136610, Pdensi_DN25070_c0_g1d226785, Pdensi_DN25687_c1_g1, Pdensi_DN25687_c1_g2, Pdensi_DN9616_c0_g1d333228, Pdensi_GG_112643_c0_g1, Pdensi_GG_133827_c2_g1, Pdensi_GG_18974_c1_g1, Pdensi_GG_77646_c0_g1, Pdensi_GG_84135_c0_g1
GO:0046906	3.98688922791085e-05	0.999981674326122	42	316	tetrapyrrole binding	MF	0.00318076594789327	MF tetrapyrrole binding	Pdensi_DN1041_c0_g1d203043, Pdensi_DN10586_c0_g1d209930, Pdensi_DN13820_c0_g1d392487, Pdensi_DN14054_c0_g1d213005, Pdensi_DN15901_c0_g2d346209, Pdensi_DN16142_c1_g1, Pdensi_DN19247_c0_g1d286110, Pdensi_DN19336_c0_g1d407577, Pdensi_DN19449_c1_g2, Pdensi_DN19627_c0_g3, Pdensi_DN19717_c0_g2d287888, Pdensi_DN19864_c2_g1, Pdensi_DN19943_c0_g1, Pdensi_DN19963_c1_g5, Pdensi_DN20249_c0_g1d411572, Pdensi_…
GO:0015293	4.03474984185919e-05	0.999986667295768	23	131	symporter activity	MF	0.00319831516310453	MF symporter activity	Pdensi_DN14253_c0_g1d179269, Pdensi_DN16039_c0_g1, Pdensi_DN16520_c0_g3d471087, Pdensi_DN17464_c0_g1d529765, Pdensi_DN19606_c0_g2d360085, Pdensi_DN20436_c1_g2, Pdensi_DN21784_c0_g4, Pdensi_DN21802_c0_g1d420801, Pdensi_DN21802_c0_g3, Pdensi_DN21862_c0_g1d221873, Pdensi_DN22056_c0_g1d190192, Pdensi_DN22185_c0_g2d222254, Pdensi_DN22260_c0_g1d222431, Pdensi_DN22489_c0_g2, Pdensi_DN23645_c0_g2, Pdensi…
GO:0033993	4.08752680359474e-05	0.999979142443277	54	443	response to lipid	BP	0.00321951314988869	BP response to lipid	Pdensi_DN1041_c0_g1d203043, Pdensi_DN11560_c0_g3, Pdensi_DN12328_c0_g2d459218, Pdensi_DN12630_c0_g1d211812, Pdensi_DN13806_c0_g1, Pdensi_DN13861_c0_g1, Pdensi_DN15886_c1_g3, Pdensi_DN17266_c0_g1d529220, Pdensi_DN17735_c0_g1d12535, Pdensi_DN17867_c0_g1d530420, Pdensi_DN18561_c3_g1, Pdensi_DN19025_c1_g3, Pdensi_DN19180_c3_g2, Pdensi_DN19286_c0_g1d286091, Pdensi_DN19617_c2_g1, Pdensi_DN19803_c0_g1d4…
GO:0090698	4.53944129166552e-05	0.999988570937573	16	76	post-embryonic plant morphogenesis	BP	0.00355283107675543	BP post-embryonic plant morphogenesis	Pdensi_DN12630_c0_g1d211812, Pdensi_DN13938_c0_g1d178814, Pdensi_DN15221_c0_g1d214075, Pdensi_DN17848_c0_g1d476052, Pdensi_DN19072_c0_g1d356753, Pdensi_DN19072_c0_g3, Pdensi_DN19454_c0_g1, Pdensi_DN19663_c0_g2d359591, Pdensi_DN21317_c0_g1d294644, Pdensi_DN22243_c1_g3, Pdensi_DN22556_c0_g2d544080, Pdensi_DN23083_c0_g1d68985, Pdensi_DN25070_c0_g1d22838, Pdensi_DN26668_c0_g4, Pdensi_DN41846_c0_g1d93…
GO:0048518	4.63157926224773e-05	0.999969643558903	130	1323	positive regulation of biological process	BP	0.00358457848870105	BP positive regulation of biological process	Pdensi_DN10201_c1_g1, Pdensi_DN10759_c0_g1d334935, Pdensi_DN10914_c0_g1d387447, Pdensi_DN11496_c0_g1d210701, Pdensi_DN11521_c0_g1d336257, Pdensi_DN11635_c0_g1d210913, Pdensi_DN12183_c0_g1d211347, Pdensi_DN12630_c0_g1d211812, Pdensi_DN13467_c0_g1d522696, Pdensi_DN14259_c0_g1, Pdensi_DN14452_c0_g1d274013, Pdensi_DN14863_c0_g1d342967, Pdensi_DN14892_c1_g1, Pdensi_DN15027_c0_g1d213970, Pdensi_DN15221…
GO:0000272	4.65739953882798e-05	0.999982363725529	28	184	polysaccharide catabolic process	BP	0.00358457848870105	BP polysaccharide catabolic process	Pdensi_DN14864_c0_g1d108554, Pdensi_DN16940_c0_g1d349324, Pdensi_DN19354_c0_g1d60862, Pdensi_DN19354_c0_g2, Pdensi_DN19386_c0_g1d358050, Pdensi_DN19551_c0_g4, Pdensi_DN19879_c2_g1, Pdensi_DN20111_c0_g1d188531, Pdensi_DN20256_c1_g2, Pdensi_DN20854_c0_g2, Pdensi_DN21896_c0_g1d221829, Pdensi_DN22250_c0_g2d67184, Pdensi_DN24001_c1_g1, Pdensi_DN24097_c0_g1d71155, Pdensi_DN24770_c0_g1d498397, Pdensi_DN…
GO:0009555	4.66696697946684e-05	0.99998443419259	23	130	pollen development	BP	0.00358457848870105	BP pollen development	Pdensi_DN10531_c0_g1d455577, Pdensi_DN11521_c0_g1d336257, Pdensi_DN13569_c0_g1d272134, Pdensi_DN17158_c0_g2, Pdensi_DN17483_c0_g1d350904, Pdensi_DN18506_c0_g2, Pdensi_DN19202_c0_g3d357609, Pdensi_DN19290_c1_g3, Pdensi_DN19600_c0_g1d485629, Pdensi_DN19635_c0_g1d218821, Pdensi_DN20401_c0_g1d63113, Pdensi_DN20825_c0_g1d292675, Pdensi_DN20930_c0_g1, Pdensi_DN21225_c0_g1d189464, Pdensi_DN21754_c0_g3, …
GO:0042743	5.27196754074793e-05	0.999984561874715	19	96	hydrogen peroxide metabolic process	BP	0.00402426855610425	BP hydrogen peroxide metabolic process	Pdensi_DN11871_c0_g1d458112, Pdensi_DN15194_c0_g1d343911, Pdensi_DN15901_c0_g2d346209, Pdensi_DN16142_c1_g1, Pdensi_DN16524_c0_g1d279098, Pdensi_DN19247_c0_g1d286110, Pdensi_DN19336_c0_g1d407577, Pdensi_DN19717_c0_g2d287888, Pdensi_DN19943_c0_g1, Pdensi_DN19963_c1_g5, Pdensi_DN20249_c0_g1d411572, Pdensi_DN22789_c1_g6, Pdensi_DN23148_c0_g6, Pdensi_DN24572_c0_g1, Pdensi_DN33925_c0_g1d313047, Pdensi…
GO:0003674	5.46539427731647e-05	0.999953196972085	1259	16925	molecular_function	MF	0.00413319798687771	MF molecular_function	Pdensi_DN10072_c0_g1d386355, Pdensi_DN10158_c0_g1d266584, Pdensi_DN10207_c0_g1d266698, Pdensi_DN10229_c0_g1d455090, Pdensi_DN10242_c0_g2d266732, Pdensi_DN10290_c0_g1d4636, Pdensi_DN10308_c0_g1d266900, Pdensi_DN10400_c0_g1d519127, Pdensi_DN104174_c0_g1, Pdensi_DN1041_c0_g1d203043, Pdensi_DN10531_c0_g1d455577, Pdensi_DN10586_c0_g1d209930, Pdensi_DN10759_c0_g1d334935, Pdensi_DN10846_c0_g1d335071, Pd…
GO:0010025	5.51494151572717e-05	0.999990532891794	11	38	wax biosynthetic process	BP	0.00413319798687771	BP wax biosynthetic process	Pdensi_DN13861_c0_g1, Pdensi_DN14706_c0_g1d53366, Pdensi_DN17809_c1_g9, Pdensi_DN17899_c0_g1d216510, Pdensi_DN20014_c1_g1, Pdensi_DN24954_c0_g1d305220, Pdensi_DN41763_c0_g1d320038, Pdensi_DN5177_c0_g1, Pdensi_DN7371_c0_g1, Pdensi_GG_13995_c0_g1, Pdensi_GG_93610_c0_g1
GO:0010166	5.51494151572717e-05	0.999990532891794	11	38	wax metabolic process	BP	0.00413319798687771	BP wax metabolic process	Pdensi_DN13861_c0_g1, Pdensi_DN14706_c0_g1d53366, Pdensi_DN17809_c1_g9, Pdensi_DN17899_c0_g1d216510, Pdensi_DN20014_c1_g1, Pdensi_DN24954_c0_g1d305220, Pdensi_DN41763_c0_g1d320038, Pdensi_DN5177_c0_g1, Pdensi_DN7371_c0_g1, Pdensi_GG_13995_c0_g1, Pdensi_GG_93610_c0_g1
GO:0048582	6.1402674785923e-05	0.999982483303103	18	92	positive regulation of post-embryonic development	BP	0.00457412937592002	BP positive regulation of post-embryonic development	Pdensi_DN15886_c1_g3, Pdensi_DN17385_c0_g1d57185, Pdensi_DN18561_c3_g1, Pdensi_DN20468_c2_g1, Pdensi_DN22621_c1_g1, Pdensi_DN22737_c0_g1d223194, Pdensi_DN25060_c1_g2, Pdensi_DN25060_c1_g2d136610, Pdensi_DN25070_c0_g1d226785, Pdensi_DN25687_c1_g1, Pdensi_DN25687_c1_g2, Pdensi_DN34641_c1_g2, Pdensi_DN9616_c0_g1d333228, Pdensi_GG_112643_c0_g1, Pdensi_GG_133827_c2_g1, Pdensi_GG_18974_c1_g1, Pdensi_GG…
GO:0031325	6.54795497757677e-05	0.999961377157554	80	743	positive regulation of cellular metabolic process	BP	0.00482654042066924	BP positive regulation of cellular metabolic process	Pdensi_DN10759_c0_g1d334935, Pdensi_DN11496_c0_g1d210701, Pdensi_DN11521_c0_g1d336257, Pdensi_DN11635_c0_g1d210913, Pdensi_DN12183_c0_g1d211347, Pdensi_DN12630_c0_g1d211812, Pdensi_DN14259_c0_g1, Pdensi_DN14863_c0_g1d342967, Pdensi_DN15027_c0_g1d213970, Pdensi_DN15221_c0_g1d214075, Pdensi_DN15548_c0_g1d54388, Pdensi_DN15603_c1_g2, Pdensi_DN15886_c1_g3, Pdensi_DN16222_c0_g1d347070, Pdensi_DN16505_…
GO:0010468	6.5870888481572e-05	0.999953278253375	182	1958	regulation of gene expression	BP	0.00482654042066924	BP regulation of gene expression	Pdensi_DN10290_c0_g1d4636, Pdensi_DN10759_c0_g1d334935, Pdensi_DN10979_c0_g1d103979, Pdensi_DN11057_c0_g1d49575, Pdensi_DN11521_c0_g1d336257, Pdensi_DN11635_c0_g1d210913, Pdensi_DN11658_c0_g1, Pdensi_DN11895_c0_g1, Pdensi_DN12183_c0_g1d211347, Pdensi_DN12213_c0_g1d389462, Pdensi_DN12328_c0_g2d459218, Pdensi_DN12603_c0_g1d105849, Pdensi_DN12630_c0_g1d211812, Pdensi_DN12869_c0_g1d338718, Pdensi_DN1…
GO:0070981	6.63522457960352e-05	0.999997634904267	5	8	L-asparagine biosynthetic process	BP	0.00482654042066924	BP L-asparagine biosynthetic process	Pdensi_DN20576_c0_g2, Pdensi_DN21762_c0_g1d420144, Pdensi_DN25324_c0_g2, Pdensi_DN27287_c2_g4, Pdensi_DN40178_c2_g1
GO:0070982	6.63522457960352e-05	0.999997634904267	5	8	L-asparagine metabolic process	BP	0.00482654042066924	BP L-asparagine metabolic process	Pdensi_DN20576_c0_g2, Pdensi_DN21762_c0_g1d420144, Pdensi_DN25324_c0_g2, Pdensi_DN27287_c2_g4, Pdensi_DN40178_c2_g1
GO:0009738	6.95083788182986e-05	0.999971037485522	32	221	abscisic acid-activated signaling pathway	BP	0.00502655328928117	BP abscisic acid-activated signaling pathway	Pdensi_DN11635_c0_g1d210913, Pdensi_DN11871_c0_g1d458112, Pdensi_DN15194_c0_g1d343911, Pdensi_DN16524_c0_g1d279098, Pdensi_DN17110_c0_g1d280669, Pdensi_DN19180_c3_g2, Pdensi_DN19286_c0_g1d286091, Pdensi_DN19753_c4_g3, Pdensi_DN19803_c0_g1d409969, Pdensi_DN20215_c0_g1d489506, Pdensi_DN21129_c0_g1, Pdensi_DN21742_c1_g3, Pdensi_DN22173_c1_g1d298907, Pdensi_DN22472_c0_g1d126278, Pdensi_DN22657_c0_g2d…
GO:0031012	7.44546961024663e-05	0.999993293518728	7	17	extracellular matrix	CC	0.00532444615058741	CC extracellular matrix	Pdensi_DN17492_c0_g1d474248, Pdensi_DN22569_c1_g2, Pdensi_DN24100_c0_g1, Pdensi_DN40307_c0_g1, Pdensi_DN9506_c0_g1d333058, Pdensi_GG_14314_c0_g1, Pdensi_GG_879_c1_g1
GO:0009266	7.44888552524358e-05	0.999959771952903	59	509	response to temperature stimulus	BP	0.00532444615058741	BP response to temperature stimulus	Pdensi_DN10751_c0_g1d49359, Pdensi_DN10914_c0_g1d387447, Pdensi_DN11521_c0_g1d336257, Pdensi_DN15524_c0_g1d182417, Pdensi_DN15603_c1_g2, Pdensi_DN15886_c1_g3, Pdensi_DN16222_c0_g1d347070, Pdensi_DN17200_c0_g1d280809, Pdensi_DN17735_c0_g1d12535, Pdensi_DN17848_c0_g1d476052, Pdensi_DN18561_c3_g1, Pdensi_DN19247_c0_g1d286110, Pdensi_DN19617_c2_g1, Pdensi_DN19790_c0_g1d535027, Pdensi_DN19924_c3_g1, P…
GO:0010345	8.35047305436543e-05	0.999983200318783	12	47	suberin biosynthetic process	BP	0.0059345948155335	BP suberin biosynthetic process	Pdensi_DN11511_c0_g1, Pdensi_DN13940_c0_g1d7805, Pdensi_DN18305_c1_g3, Pdensi_DN19449_c1_g2, Pdensi_DN20215_c2_g1, Pdensi_DN21597_c0_g1d189745, Pdensi_DN26645_c0_g1d24118, Pdensi_DN2938_c0_g1, Pdensi_DN5177_c0_g1, Pdensi_GG_157845_c0_g1, Pdensi_GG_65695_c0_g1, Pdensi_GG_81086_c0_g1
GO:0000160	8.67447066352467e-05	0.999963997464153	31	211	phosphorelay signal transduction system	BP	0.00610922447173299	BP phosphorelay signal transduction system	Pdensi_DN10201_c1_g1, Pdensi_DN11871_c0_g1d458112, Pdensi_DN12328_c0_g2d459218, Pdensi_DN12359_c0_g1, Pdensi_DN13149_c0_g1d271422, Pdensi_DN15039_c0_g1d275269, Pdensi_DN15194_c0_g1d343911, Pdensi_DN16066_c0_g1d55175, Pdensi_DN16524_c0_g1d279098, Pdensi_DN16995_c0_g1d215705, Pdensi_DN17413_c0_g3, Pdensi_DN17686_c1_g1, Pdensi_DN17809_c0_g1d216519, Pdensi_DN18564_c0_g3, Pdensi_DN18763_c3_g1, Pdensi_…
GO:0031225	8.69728888387601e-05	0.999966521738581	27	172	anchored component of membrane	CC	0.00610922447173299	CC anchored component of membrane	Pdensi_DN10914_c0_g1d387447, Pdensi_DN11064_c0_g1d210295, Pdensi_DN12452_c0_g1d389970, Pdensi_DN15230_c0_g1, Pdensi_DN16094_c0_g1d346425, Pdensi_DN17463_c0_g1d216204, Pdensi_DN19180_c0_g1d533441, Pdensi_DN20964_c0_g1, Pdensi_DN22105_c0_g1d299099, Pdensi_DN22569_c1_g2, Pdensi_DN23317_c2_g3, Pdensi_DN29110_c0_g1d232592, Pdensi_DN37688_c0_g1d89319, Pdensi_DN40307_c0_g1, Pdensi_DN53360_c0_g1, Pdensi_…
GO:1905392	8.74440183969545e-05	0.999971261463818	21	117	plant organ morphogenesis	BP	0.00610922447173299	BP plant organ morphogenesis	Pdensi_DN12681_c0_g1d338362, Pdensi_DN13693_c0_g1, Pdensi_DN16862_c0_g1d349117, Pdensi_DN17839_c0_g1d402215, Pdensi_DN17848_c0_g1d476052, Pdensi_DN18847_c0_g2, Pdensi_DN19072_c0_g1d356753, Pdensi_DN19072_c0_g3, Pdensi_DN19454_c0_g1, Pdensi_DN19663_c0_g2d359591, Pdensi_DN19849_c0_g1d219045, Pdensi_DN20680_c0_g1d291823, Pdensi_DN21317_c0_g1d294644, Pdensi_DN22556_c0_g2d544080, Pdensi_DN22939_c1_g1,…
GO:0030245	8.79803829323986e-05	0.999989544684059	8	23	cellulose catabolic process	BP	0.00611216525473057	BP cellulose catabolic process	Pdensi_DN14864_c0_g1d108554, Pdensi_DN19354_c0_g1d60862, Pdensi_DN19354_c0_g2, Pdensi_DN19551_c0_g4, Pdensi_DN24770_c0_g1d498397, Pdensi_DN38334_c0_g1, Pdensi_GG_11158_c0_g1, Pdensi_GG_16375_c0_g1
GO:0032993	9.75599881139039e-05	0.999959716624914	30	222	protein-DNA complex	CC	0.00673981459785774	CC protein-DNA complex	Pdensi_DN10308_c0_g1d266900, Pdensi_DN11635_c0_g1d210913, Pdensi_DN13146_c0_g1d339344, Pdensi_DN14755_c0_g1d274553, Pdensi_DN15027_c0_g1d213970, Pdensi_DN15045_c0_g1d275416, Pdensi_DN15763_c0_g1d182931, Pdensi_DN18689_c2_g3, Pdensi_DN19596_c0_g1, Pdensi_DN19813_c1_g2, Pdensi_DN20395_c0_g2d290364, Pdensi_DN20776_c1_g1, Pdensi_DN20856_c0_g2, Pdensi_DN21096_c2_g1, Pdensi_DN21726_c0_g1, Pdensi_DN2193…
GO:0065007	9.85447652495396e-05	0.999920749530051	443	5406	biological regulation	BP	0.00677002537264337	BP biological regulation	Pdensi_DN10072_c0_g1d386355, Pdensi_DN10158_c0_g1d266584, Pdensi_DN10201_c1_g1, Pdensi_DN10229_c0_g1d455090, Pdensi_DN10290_c0_g1d4636, Pdensi_DN1041_c0_g1d203043, Pdensi_DN10759_c0_g1d334935, Pdensi_DN10914_c0_g1d387447, Pdensi_DN10979_c0_g1d103979, Pdensi_DN11057_c0_g1d49575, Pdensi_DN11496_c0_g1d210701, Pdensi_DN11521_c0_g1d336257, Pdensi_DN11635_c0_g1d210913, Pdensi_DN11658_c0_g1, Pdensi_DN11…
GO:0004601	0.00010427737282629	0.999965207886959	21	120	peroxidase activity	MF	0.00712427620093867	MF peroxidase activity	Pdensi_DN11871_c0_g1d458112, Pdensi_DN15194_c0_g1d343911, Pdensi_DN15901_c0_g2d346209, Pdensi_DN16142_c1_g1, Pdensi_DN16319_c0_g1d111066, Pdensi_DN16524_c0_g1d279098, Pdensi_DN19247_c0_g1d286110, Pdensi_DN19336_c0_g1d407577, Pdensi_DN19717_c0_g2d287888, Pdensi_DN19943_c0_g1, Pdensi_DN19963_c1_g5, Pdensi_DN20249_c0_g1d411572, Pdensi_DN22789_c1_g6, Pdensi_DN23148_c0_g6, Pdensi_DN24572_c0_g1, Pdensi…
GO:0072593	0.000105058436146503	0.999963864122919	22	127	reactive oxygen species metabolic process	BP	0.0071382012164157	BP reactive oxygen species metabolic process	Pdensi_DN11871_c0_g1d458112, Pdensi_DN14857_c0_g1d342973, Pdensi_DN15194_c0_g1d343911, Pdensi_DN15901_c0_g2d346209, Pdensi_DN16142_c1_g1, Pdensi_DN16524_c0_g1d279098, Pdensi_DN18995_c0_g1, Pdensi_DN19247_c0_g1d286110, Pdensi_DN19336_c0_g1d407577, Pdensi_DN19717_c0_g2d287888, Pdensi_DN19943_c0_g1, Pdensi_DN19963_c1_g5, Pdensi_DN20249_c0_g1d411572, Pdensi_DN20327_c1_g1, Pdensi_DN22789_c1_g6, Pdensi…
GO:0015297	0.000107126239056727	0.999960916156199	24	150	antiporter activity	MF	0.00723892389166934	MF antiporter activity	Pdensi_DN104174_c0_g1, Pdensi_DN12675_c0_g1d6600, Pdensi_DN15403_c1_g1, Pdensi_DN19606_c0_g2d360085, Pdensi_DN19690_c0_g1d408815, Pdensi_DN19903_c0_g2, Pdensi_DN21684_c0_g1d123798, Pdensi_DN21984_c0_g1d297873, Pdensi_DN22622_c0_g2, Pdensi_DN22939_c1_g1, Pdensi_DN23381_c1_g12, Pdensi_DN24065_c1_g3, Pdensi_DN25853_c0_g1d139439, Pdensi_DN31246_c0_g1d504127, Pdensi_DN3679_c0_g1, Pdensi_DN36804_c0_g2,…
GO:0080141	0.000111922614237429	1	3	3	regulation of jasmonic acid biosynthetic process	BP	0.00750141068107283	BP regulation of jasmonic acid biosynthetic process	Pdensi_DN18506_c0_g2, Pdensi_DN19202_c0_g3d357609, Pdensi_GG_57871_c0_g1
GO:0008146	0.000112223918486048	0.999994937231384	5	9	sulfotransferase activity	MF	0.00750141068107283	MF sulfotransferase activity	Pdensi_DN11481_c0_g1, Pdensi_DN16501_c0_g1d527998, Pdensi_DN16602_c0_g1d279250, Pdensi_DN20611_c0_g2, Pdensi_DN35939_c1_g1
GO:0005634	0.000113690402551067	0.999910142017512	368	4425	nucleus	CC	0.00755857805347577	CC nucleus	Pdensi_DN10158_c0_g1d266584, Pdensi_DN10201_c1_g1, Pdensi_DN10290_c0_g1d4636, Pdensi_DN10759_c0_g1d334935, Pdensi_DN11057_c0_g1d49575, Pdensi_DN11496_c0_g1d210701, Pdensi_DN11521_c0_g1d336257, Pdensi_DN11635_c0_g1d210913, Pdensi_DN11658_c0_g1, Pdensi_DN11895_c0_g1, Pdensi_DN1191_c0_g1d259158, Pdensi_DN11933_c0_g1, Pdensi_DN12166_c0_g1d337469, Pdensi_DN12183_c0_g1d211347, Pdensi_DN12213_c0_g1d3894…
GO:0022892	0.000115727712089121	0.999928505798975	88	848	NA	NA	0.00763412586726325	none	Pdensi_DN10072_c0_g1d386355, Pdensi_DN10207_c0_g1d266698, Pdensi_DN104174_c0_g1, Pdensi_DN11351_c0_g1, Pdensi_DN11554_c0_g1d520300, Pdensi_DN12675_c0_g1d6600, Pdensi_DN13351_c0_g1d339649, Pdensi_DN13389_c0_g1d339845, Pdensi_DN13820_c0_g1d392487, Pdensi_DN13866_c1_g1d523197, Pdensi_DN14253_c0_g1d179269, Pdensi_DN15917_c0_g1d397096, Pdensi_DN16039_c0_g1, Pdensi_DN16689_c0_g1d215464, Pdensi_DN17034_…
GO:0016679	0.000116061431590287	0.999975237995046	12	55	oxidoreductase activity, acting on diphenols and related substances as donors	MF	0.00763412586726325	MF oxidoreductase activity, acting on diphenols and related substances as donors	Pdensi_DN18208_c1_g2, Pdensi_DN18549_c0_g3d354668, Pdensi_DN19175_c0_g1d286055, Pdensi_DN20887_c0_g3, Pdensi_DN21246_c1_g4, Pdensi_DN22395_c1_g1, Pdensi_DN23962_c0_g1d22019, Pdensi_DN37388_c0_g1d240449, Pdensi_DN39555_c0_g3, Pdensi_GG_153343_c0_g1, Pdensi_GG_33289_c0_g1, Pdensi_GG_57820_c0_g1
GO:1901570	0.000118344132972733	0.999975260880866	12	47	fatty acid derivative biosynthetic process	BP	0.00774308755735884	BP fatty acid derivative biosynthetic process	Pdensi_DN13861_c0_g1, Pdensi_DN14706_c0_g1d53366, Pdensi_DN17495_c0_g1, Pdensi_DN17809_c1_g9, Pdensi_DN17899_c0_g1d216510, Pdensi_DN20014_c1_g1, Pdensi_DN24954_c0_g1d305220, Pdensi_DN41763_c0_g1d320038, Pdensi_DN5177_c0_g1, Pdensi_DN7371_c0_g1, Pdensi_GG_13995_c0_g1, Pdensi_GG_93610_c0_g1
GO:0055114	0.000142763159147283	0.999906996208149	107	1060	oxidation-reduction process	BP	0.00929162750534367	BP oxidation-reduction process	Pdensi_DN1041_c0_g1d203043, Pdensi_DN10586_c0_g1d209930, Pdensi_DN11871_c0_g1d458112, Pdensi_DN11939_c0_g1d175433, Pdensi_DN12089_c0_g1, Pdensi_DN12935_c0_g1d390848, Pdensi_DN13861_c0_g1, Pdensi_DN14047_c0_g1d7924, Pdensi_DN15194_c0_g1d343911, Pdensi_DN15269_c0_g1d344108, Pdensi_DN15561_c0_g1d467185, Pdensi_DN15579_c0_g1d467163, Pdensi_DN15901_c0_g2d346209, Pdensi_DN16142_c1_g1, Pdensi_DN16286_c0…
GO:0050789	0.000149956934986455	0.999879542605635	411	5004	regulation of biological process	BP	0.00970873014681941	BP regulation of biological process	Pdensi_DN10201_c1_g1, Pdensi_DN10229_c0_g1d455090, Pdensi_DN10290_c0_g1d4636, Pdensi_DN1041_c0_g1d203043, Pdensi_DN10759_c0_g1d334935, Pdensi_DN10914_c0_g1d387447, Pdensi_DN10979_c0_g1d103979, Pdensi_DN11057_c0_g1d49575, Pdensi_DN11496_c0_g1d210701, Pdensi_DN11521_c0_g1d336257, Pdensi_DN11635_c0_g1d210913, Pdensi_DN11658_c0_g1, Pdensi_DN11871_c0_g1d458112, Pdensi_DN11895_c0_g1, Pdensi_DN12166_c0_…
GO:0009312	0.000151687702762909	0.999967096468304	12	50	oligosaccharide biosynthetic process	BP	0.00975015969414643	BP oligosaccharide biosynthetic process	Pdensi_DN13436_c0_g1, Pdensi_DN15512_c0_g1d214428, Pdensi_DN17802_c1_g1, Pdensi_DN18583_c0_g1, Pdensi_DN19500_c3_g2, Pdensi_DN20864_c0_g2, Pdensi_DN21948_c1_g4, Pdensi_DN23083_c0_g1d68985, Pdensi_DN34393_c0_g1d201230, Pdensi_GG_104441_c0_g1, Pdensi_GG_94454_c2_g1, Pdensi_GG_96216_c1_g1
GO:0045490	0.00015217376847568	0.999961481946833	14	68	pectin catabolic process	BP	0.00975015969414643	BP pectin catabolic process	Pdensi_DN16940_c0_g1d349324, Pdensi_DN19879_c2_g1, Pdensi_DN20111_c0_g1d188531, Pdensi_DN20256_c1_g2, Pdensi_DN20854_c0_g2, Pdensi_DN21896_c0_g1d221829, Pdensi_DN24001_c1_g1, Pdensi_DN27242_c1_g2d79719, Pdensi_DN40101_c2_g1, Pdensi_DN9145_c0_g1d3908, Pdensi_GG_11158_c0_g1, Pdensi_GG_129723_c2_g1, Pdensi_GG_155713_c0_g1, Pdensi_GG_339_c1_g1
GO:0009873	0.000157736261100676	0.999936794929762	27	179	ethylene-activated signaling pathway	BP	0.0100544670349019	BP ethylene-activated signaling pathway	Pdensi_DN10201_c1_g1, Pdensi_DN11871_c0_g1d458112, Pdensi_DN12328_c0_g2d459218, Pdensi_DN12359_c0_g1, Pdensi_DN13149_c0_g1d271422, Pdensi_DN15039_c0_g1d275269, Pdensi_DN15194_c0_g1d343911, Pdensi_DN16066_c0_g1d55175, Pdensi_DN16524_c0_g1d279098, Pdensi_DN17413_c0_g3, Pdensi_DN17686_c1_g1, Pdensi_DN17809_c0_g1d216519, Pdensi_DN18763_c3_g1, Pdensi_DN18979_c0_g1d217895, Pdensi_DN19721_c0_g1d15640, P…
GO:0005381	0.000159907128581525	0.999983267993206	7	18	iron ion transmembrane transporter activity	MF	0.0101405720617392	MF iron ion transmembrane transporter activity	Pdensi_DN10072_c0_g1d386355, Pdensi_DN19021_c0_g1d356802, Pdensi_DN22939_c1_g1, Pdensi_DN23381_c1_g12, Pdensi_DN25853_c0_g1d139439, Pdensi_DN31246_c0_g1d504127, Pdensi_DN41637_c0_g1d153156
GO:0044815	0.000171122606306124	0.999930692049323	27	198	DNA packaging complex	CC	0.0107964395386813	CC DNA packaging complex	Pdensi_DN11635_c0_g1d210913, Pdensi_DN13146_c0_g1d339344, Pdensi_DN14755_c0_g1d274553, Pdensi_DN15027_c0_g1d213970, Pdensi_DN15045_c0_g1d275416, Pdensi_DN15763_c0_g1d182931, Pdensi_DN18689_c2_g3, Pdensi_DN19813_c1_g2, Pdensi_DN20395_c0_g2d290364, Pdensi_DN20776_c1_g1, Pdensi_DN20856_c0_g2, Pdensi_DN21096_c2_g1, Pdensi_DN21939_c0_g1d495869, Pdensi_DN22321_c1_g1d300072, Pdensi_DN23449_c2_g1, Pdensi…
GO:0000786	0.000172679634547122	0.999931409240717	26	189	nucleosome	CC	0.010839372389897	CC nucleosome	Pdensi_DN11635_c0_g1d210913, Pdensi_DN13146_c0_g1d339344, Pdensi_DN14755_c0_g1d274553, Pdensi_DN15027_c0_g1d213970, Pdensi_DN15045_c0_g1d275416, Pdensi_DN15763_c0_g1d182931, Pdensi_DN18689_c2_g3, Pdensi_DN19813_c1_g2, Pdensi_DN20395_c0_g2d290364, Pdensi_DN20776_c1_g1, Pdensi_DN20856_c0_g2, Pdensi_DN21096_c2_g1, Pdensi_DN21939_c0_g1d495869, Pdensi_DN22321_c1_g1d300072, Pdensi_DN23449_c2_g1, Pdensi…
GO:0051275	0.000176213777037632	0.999976219834384	8	25	beta-glucan catabolic process	BP	0.0110053513477139	BP beta-glucan catabolic process	Pdensi_DN14864_c0_g1d108554, Pdensi_DN19354_c0_g1d60862, Pdensi_DN19354_c0_g2, Pdensi_DN19551_c0_g4, Pdensi_DN24770_c0_g1d498397, Pdensi_DN38334_c0_g1, Pdensi_GG_11158_c0_g1, Pdensi_GG_16375_c0_g1
GO:0044711	0.000177401656812928	0.999874151783341	159	1723	NA	NA	0.011023863759541	none	Pdensi_DN104174_c0_g1, Pdensi_DN10531_c0_g1d455577, Pdensi_DN10586_c0_g1d209930, Pdensi_DN10846_c0_g1d335071, Pdensi_DN11511_c0_g1, Pdensi_DN11851_c0_g1d458179, Pdensi_DN11939_c0_g1d175433, Pdensi_DN12089_c0_g1, Pdensi_DN13436_c0_g1, Pdensi_DN13861_c0_g1, Pdensi_DN13940_c0_g1d7805, Pdensi_DN14040_c0_g1d213034, Pdensi_DN14572_c0_g2d180081, Pdensi_DN14706_c0_g1d53366, Pdensi_DN14741_c0_g1d394293, P…
GO:0048522	0.000186229990115962	0.99987788904761	106	1071	positive regulation of cellular process	BP	0.0115146002888699	BP positive regulation of cellular process	Pdensi_DN10201_c1_g1, Pdensi_DN10759_c0_g1d334935, Pdensi_DN10914_c0_g1d387447, Pdensi_DN11496_c0_g1d210701, Pdensi_DN11521_c0_g1d336257, Pdensi_DN11635_c0_g1d210913, Pdensi_DN12183_c0_g1d211347, Pdensi_DN12630_c0_g1d211812, Pdensi_DN14259_c0_g1, Pdensi_DN14452_c0_g1d274013, Pdensi_DN14863_c0_g1d342967, Pdensi_DN14892_c1_g1, Pdensi_DN15027_c0_g1d213970, Pdensi_DN15221_c0_g1d214075, Pdensi_DN15548…
GO:0050794	0.000194667807387496	0.999845106010836	360	4344	regulation of cellular process	BP	0.0119764283888248	BP regulation of cellular process	Pdensi_DN10201_c1_g1, Pdensi_DN10229_c0_g1d455090, Pdensi_DN10290_c0_g1d4636, Pdensi_DN10759_c0_g1d334935, Pdensi_DN10914_c0_g1d387447, Pdensi_DN10979_c0_g1d103979, Pdensi_DN11057_c0_g1d49575, Pdensi_DN11496_c0_g1d210701, Pdensi_DN11521_c0_g1d336257, Pdensi_DN11635_c0_g1d210913, Pdensi_DN11658_c0_g1, Pdensi_DN11871_c0_g1d458112, Pdensi_DN11895_c0_g1, Pdensi_DN12166_c0_g1d337469, Pdensi_DN12183_c0…
GO:0015075	0.000197587094529039	0.999885538768089	65	595	ion transmembrane transporter activity	MF	0.0120958515393371	MF ion transmembrane transporter activity	Pdensi_DN10072_c0_g1d386355, Pdensi_DN10207_c0_g1d266698, Pdensi_DN104174_c0_g1, Pdensi_DN11351_c0_g1, Pdensi_DN12675_c0_g1d6600, Pdensi_DN13866_c1_g1d523197, Pdensi_DN14253_c0_g1d179269, Pdensi_DN15917_c0_g1d397096, Pdensi_DN16039_c0_g1, Pdensi_DN16689_c0_g1d215464, Pdensi_DN17034_c1_g1, Pdensi_DN17464_c0_g1d529765, Pdensi_DN17735_c0_g1d12535, Pdensi_DN17735_c0_g2, Pdensi_DN17918_c1_g1d476170, P…
GO:0044421	0.000207177383524181	0.999920693193986	24	156	extracellular region part	CC	0.0126204705648277	CC extracellular region part	Pdensi_DN13861_c0_g1, Pdensi_DN15132_c1_g3, Pdensi_DN16548_c0_g1d279087, Pdensi_DN17492_c0_g1d474248, Pdensi_DN17780_c0_g1, Pdensi_DN18864_c1_g3d480664, Pdensi_DN19282_c0_g1d14910, Pdensi_DN19290_c1_g3, Pdensi_DN19317_c1_g1, Pdensi_DN19600_c0_g1d485629, Pdensi_DN19811_c0_g1d15904, Pdensi_DN20327_c1_g1, Pdensi_DN22129_c0_g1d67028, Pdensi_DN22569_c1_g2, Pdensi_DN23864_c1_g1d70605, Pdensi_DN24100_c0…
GO:0010200	0.000228265497991667	0.999939925389361	14	67	response to chitin	BP	0.0138369173929655	BP response to chitin	Pdensi_DN20044_c0_g1d289250, Pdensi_DN20044_c0_g2, Pdensi_DN20761_c1_g3, Pdensi_DN20773_c0_g1d292304, Pdensi_DN21849_c0_g1d541253, Pdensi_DN22173_c1_g1d298907, Pdensi_DN23015_c2_g2, Pdensi_DN38145_c1_g1, Pdensi_DN6042_c0_g1, Pdensi_DN6294_c0_g1d262589, Pdensi_GG_153402_c0_g1, Pdensi_GG_17165_c0_g1, Pdensi_GG_55735_c0_g1, Pdensi_GG_75395_c0_g1
GO:0044425	0.000240595019737557	0.999807949894341	359	4367	membrane part	CC	0.0145131610442665	CC membrane part	Pdensi_DN10072_c0_g1d386355, Pdensi_DN10201_c1_g1, Pdensi_DN10207_c0_g1d266698, Pdensi_DN10400_c0_g1d519127, Pdensi_DN104174_c0_g1, Pdensi_DN1041_c0_g1d203043, Pdensi_DN10586_c0_g1d209930, Pdensi_DN10846_c0_g1d335071, Pdensi_DN10914_c0_g1d387447, Pdensi_DN11064_c0_g1d210295, Pdensi_DN11351_c0_g1, Pdensi_DN11837_c0_g1d269228, Pdensi_DN11851_c0_g1d458179, Pdensi_DN11871_c0_g1d458112, Pdensi_DN11939…
GO:0003854	0.000244918208124006	0.999931311346285	15	74	3-beta-hydroxy-delta5-steroid dehydrogenase activity	MF	0.0147022260274828	MF 3-beta-hydroxy-delta5-steroid dehydrogenase activity	Pdensi_DN11939_c0_g1d175433, Pdensi_DN12089_c0_g1, Pdensi_DN17158_c0_g2, Pdensi_DN17458_c0_g1d12111, Pdensi_DN17676_c0_g1d351375, Pdensi_DN20648_c0_g1d120678, Pdensi_DN20979_c0_g2, Pdensi_DN21071_c1_g2d415963, Pdensi_DN21322_c0_g1d294658, Pdensi_DN21358_c0_g2, Pdensi_DN22101_c2_g1, Pdensi_DN24773_c0_g1d555703, Pdensi_DN39208_c0_g1d34103, Pdensi_DN6471_c0_g1d206985, Pdensi_GG_33828_c1_g1
GO:0033764	0.000283029696161616	0.9999193915474	15	75	steroid dehydrogenase activity, acting on the CH-OH group of donors, NAD or NADP as acceptor	MF	0.0169079479359157	MF steroid dehydrogenase activity, acting on the CH-OH group of donors, NAD or NADP as acceptor	Pdensi_DN11939_c0_g1d175433, Pdensi_DN12089_c0_g1, Pdensi_DN17158_c0_g2, Pdensi_DN17458_c0_g1d12111, Pdensi_DN17676_c0_g1d351375, Pdensi_DN20648_c0_g1d120678, Pdensi_DN20979_c0_g2, Pdensi_DN21071_c1_g2d415963, Pdensi_DN21322_c0_g1d294658, Pdensi_DN21358_c0_g2, Pdensi_DN22101_c2_g1, Pdensi_DN24773_c0_g1d555703, Pdensi_DN39208_c0_g1d34103, Pdensi_DN6471_c0_g1d206985, Pdensi_GG_33828_c1_g1
GO:0042744	0.000304630473834498	0.999908023309097	16	84	hydrogen peroxide catabolic process	BP	0.0181108674972952	BP hydrogen peroxide catabolic process	Pdensi_DN15901_c0_g2d346209, Pdensi_DN16142_c1_g1, Pdensi_DN19247_c0_g1d286110, Pdensi_DN19336_c0_g1d407577, Pdensi_DN19717_c0_g2d287888, Pdensi_DN19943_c0_g1, Pdensi_DN19963_c1_g5, Pdensi_DN20249_c0_g1d411572, Pdensi_DN22789_c1_g6, Pdensi_DN23148_c0_g6, Pdensi_DN24572_c0_g1, Pdensi_DN33925_c0_g1d313047, Pdensi_DN39032_c1_g1, Pdensi_DN40098_c0_g1, Pdensi_DN833_c0_g1d299, Pdensi_GG_35684_c0_g1
GO:0047196	0.000315524651855836	0.999961623472016	7	20	long-chain-alcohol O-fatty-acyltransferase activity	MF	0.0183469536623896	MF long-chain-alcohol O-fatty-acyltransferase activity	Pdensi_DN10400_c0_g1d519127, Pdensi_DN14706_c0_g1d53366, Pdensi_DN17809_c1_g9, Pdensi_DN20014_c1_g1, Pdensi_DN24634_c1_g2d555220, Pdensi_DN24954_c0_g1d305220, Pdensi_DN3713_c0_g1d448054
GO:0102966	0.000315524651855836	0.999961623472016	7	20	arachidoyl-CoA:1-dodecanol O-acyltransferase activity	MF	0.0183469536623896	MF arachidoyl-CoA:1-dodecanol O-acyltransferase activity	Pdensi_DN10400_c0_g1d519127, Pdensi_DN14706_c0_g1d53366, Pdensi_DN17809_c1_g9, Pdensi_DN20014_c1_g1, Pdensi_DN24634_c1_g2d555220, Pdensi_DN24954_c0_g1d305220, Pdensi_DN3713_c0_g1d448054
GO:0103095	0.000315524651855836	0.999961623472016	7	20	wax ester synthase activity	MF	0.0183469536623896	MF wax ester synthase activity	Pdensi_DN10400_c0_g1d519127, Pdensi_DN14706_c0_g1d53366, Pdensi_DN17809_c1_g9, Pdensi_DN20014_c1_g1, Pdensi_DN24634_c1_g2d555220, Pdensi_DN24954_c0_g1d305220, Pdensi_DN3713_c0_g1d448054
GO:0004066	0.0003160198229087	0.999980561262903	5	10	asparagine synthase (glutamine-hydrolyzing) activity	MF	0.0183469536623896	MF asparagine synthase (glutamine-hydrolyzing) activity	Pdensi_DN20576_c0_g2, Pdensi_DN21762_c0_g1d420144, Pdensi_DN25324_c0_g2, Pdensi_DN27287_c2_g4, Pdensi_DN40178_c2_g1
GO:0006529	0.0003160198229087	0.999980561262903	5	10	asparagine biosynthetic process	BP	0.0183469536623896	BP asparagine biosynthetic process	Pdensi_DN20576_c0_g2, Pdensi_DN21762_c0_g1d420144, Pdensi_DN25324_c0_g2, Pdensi_DN27287_c2_g4, Pdensi_DN40178_c2_g1
GO:0009416	0.000331440866816781	0.999808616162354	60	545	response to light stimulus	BP	0.0191523259768987	BP response to light stimulus	Pdensi_DN13233_c0_g2d339539, Pdensi_DN13938_c0_g1d178814, Pdensi_DN14274_c0_g1d463595, Pdensi_DN14292_c0_g1d273510, Pdensi_DN14857_c0_g1d342973, Pdensi_DN15253_c0_g1d9232, Pdensi_DN15524_c0_g1d182417, Pdensi_DN15603_c1_g2, Pdensi_DN16481_c0_g1d278696, Pdensi_DN16982_c0_g1d279982, Pdensi_DN17110_c0_g1d280669, Pdensi_DN17266_c0_g1d529220, Pdensi_DN17448_c0_g1, Pdensi_DN18276_c0_g1, Pdensi_DN18816_c…
GO:0046658	0.000353955752888638	0.999869485404195	21	132	anchored component of plasma membrane	CC	0.0203582178614925	CC anchored component of plasma membrane	Pdensi_DN10914_c0_g1d387447, Pdensi_DN11064_c0_g1d210295, Pdensi_DN12452_c0_g1d389970, Pdensi_DN15230_c0_g1, Pdensi_DN16094_c0_g1d346425, Pdensi_DN17463_c0_g1d216204, Pdensi_DN19180_c0_g1d533441, Pdensi_DN22105_c0_g1d299099, Pdensi_DN23317_c2_g3, Pdensi_DN29110_c0_g1d232592, Pdensi_DN37688_c0_g1d89319, Pdensi_DN40307_c0_g1, Pdensi_DN53360_c0_g1, Pdensi_DN9306_c0_g1d265625, Pdensi_DN9368_c0_g1d171…
GO:0052689	0.000376368598553244	0.999831453896178	30	220	carboxylic ester hydrolase activity	MF	0.0215134153768623	MF carboxylic ester hydrolase activity	Pdensi_DN14453_c0_g1d342034, Pdensi_DN15940_c0_g1, Pdensi_DN15971_c0_g1d183380, Pdensi_DN16324_c0_g1d347588, Pdensi_DN16940_c0_g1d349324, Pdensi_DN17780_c0_g1, Pdensi_DN18176_c1_g1, Pdensi_DN18842_c0_g1, Pdensi_DN19879_c2_g1, Pdensi_DN19936_c1_g2, Pdensi_DN20096_c0_g1d62246, Pdensi_DN20111_c0_g1d188531, Pdensi_DN20854_c0_g2, Pdensi_DN21451_c0_g2, Pdensi_DN21800_c0_g2d297024, Pdensi_DN22129_c0_g1d…
GO:0048653	0.000378420391931148	0.999931854543656	9	34	anther development	BP	0.0215134153768623	BP anther development	Pdensi_DN10586_c0_g1d209930, Pdensi_DN12630_c0_g1d211812, Pdensi_DN12681_c0_g1d338362, Pdensi_DN21754_c0_g3, Pdensi_DN22365_c0_g1d496262, Pdensi_DN40307_c0_g1, Pdensi_DN9506_c0_g1d333058, Pdensi_GG_82049_c0_g1, Pdensi_GG_83776_c1_g1
GO:0018105	0.00037925962737797	0.999893939900492	14	73	peptidyl-serine phosphorylation	BP	0.0215134153768623	BP peptidyl-serine phosphorylation	Pdensi_DN20215_c0_g1d489506, Pdensi_DN21742_c1_g3, Pdensi_DN22472_c0_g1d126278, Pdensi_DN22657_c0_g2d301592, Pdensi_DN25836_c0_g1d228127, Pdensi_GG_18615_c0_g1, Pdensi_GG_21811_c0_g1, Pdensi_GG_29430_c1_g1, Pdensi_GG_34891_c0_g1, Pdensi_GG_39321_c0_g1, Pdensi_GG_67563_c0_g2, Pdensi_GG_80966_c0_g1, Pdensi_GG_82704_c0_g1, Pdensi_GG_84000_c0_g1
GO:0051119	0.000383349681957406	0.999898952496981	13	66	sugar transmembrane transporter activity	MF	0.0216461286168278	MF sugar transmembrane transporter activity	Pdensi_DN13351_c0_g1d339649, Pdensi_DN14253_c0_g1d179269, Pdensi_DN17464_c0_g1d529765, Pdensi_DN19790_c0_g1d535027, Pdensi_DN21784_c0_g4, Pdensi_DN21802_c0_g1d420801, Pdensi_DN21802_c0_g3, Pdensi_DN21862_c0_g1d221873, Pdensi_DN39771_c0_g2, Pdensi_GG_106803_c1_g1, Pdensi_GG_107194_c3_g1, Pdensi_GG_107195_c0_g1, Pdensi_GG_55142_c0_g1
GO:0030243	0.000409804840857213	0.999878367942545	15	79	cellulose metabolic process	BP	0.0228543659987872	BP cellulose metabolic process	Pdensi_DN14864_c0_g1d108554, Pdensi_DN1607_c0_g1d613, Pdensi_DN16094_c0_g1d346425, Pdensi_DN19354_c0_g1d60862, Pdensi_DN19354_c0_g2, Pdensi_DN19551_c0_g4, Pdensi_DN20964_c0_g1, Pdensi_DN22105_c0_g1d299099, Pdensi_DN24215_c0_g1d71642, Pdensi_DN24770_c0_g1d498397, Pdensi_DN38334_c0_g1, Pdensi_GG_11158_c0_g1, Pdensi_GG_133971_c0_g1, Pdensi_GG_143379_c0_g1, Pdensi_GG_16375_c0_g1
GO:0019827	0.000410291868973861	0.99989122720947	13	65	stem cell population maintenance	BP	0.0228543659987872	BP stem cell population maintenance	Pdensi_DN15886_c1_g3, Pdensi_DN18561_c3_g1, Pdensi_DN20468_c2_g1, Pdensi_DN22225_c3_g3, Pdensi_DN24610_c0_g1, Pdensi_DN25060_c1_g2, Pdensi_DN25060_c1_g2d136610, Pdensi_DN25070_c0_g1d226785, Pdensi_DN25687_c1_g1, Pdensi_DN25687_c1_g2, Pdensi_DN4636_c0_g1d205709, Pdensi_DN9616_c0_g1d333228, Pdensi_GG_83182_c0_g1
GO:0098727	0.000410291868973861	0.99989122720947	13	65	maintenance of cell number	BP	0.0228543659987872	BP maintenance of cell number	Pdensi_DN15886_c1_g3, Pdensi_DN18561_c3_g1, Pdensi_DN20468_c2_g1, Pdensi_DN22225_c3_g3, Pdensi_DN24610_c0_g1, Pdensi_DN25060_c1_g2, Pdensi_DN25060_c1_g2d136610, Pdensi_DN25070_c0_g1d226785, Pdensi_DN25687_c1_g1, Pdensi_DN25687_c1_g2, Pdensi_DN4636_c0_g1d205709, Pdensi_DN9616_c0_g1d333228, Pdensi_GG_83182_c0_g1
GO:0080140	0.00042878401786908	0.999994655445169	3	4	regulation of jasmonic acid metabolic process	BP	0.0237773236097267	BP regulation of jasmonic acid metabolic process	Pdensi_DN18506_c0_g2, Pdensi_DN19202_c0_g3d357609, Pdensi_GG_57871_c0_g1
GO:0006811	0.000471614101578564	0.999713502330269	68	653	ion transport	BP	0.0260356249112523	BP ion transport	Pdensi_DN11351_c0_g1, Pdensi_DN12608_c0_g1d459878, Pdensi_DN12675_c0_g1d6600, Pdensi_DN13866_c1_g1d523197, Pdensi_DN14124_c1_g2, Pdensi_DN15364_c0_g1d181907, Pdensi_DN16039_c0_g1, Pdensi_DN16689_c0_g1d215464, Pdensi_DN17034_c1_g1, Pdensi_DN17735_c0_g1d12535, Pdensi_DN18556_c0_g1d59326, Pdensi_DN19021_c0_g1d356802, Pdensi_DN19256_c0_g1d14827, Pdensi_DN19486_c0_g1d287099, Pdensi_DN19496_c0_g1, Pden…
GO:0018209	0.000484116214213112	0.999853430824366	15	82	peptidyl-serine modification	BP	0.0266070271331527	BP peptidyl-serine modification	Pdensi_DN20215_c0_g1d489506, Pdensi_DN21742_c1_g3, Pdensi_DN22472_c0_g1d126278, Pdensi_DN22657_c0_g2d301592, Pdensi_DN25836_c0_g1d228127, Pdensi_GG_151067_c0_g1, Pdensi_GG_18615_c0_g1, Pdensi_GG_21811_c0_g1, Pdensi_GG_29430_c1_g1, Pdensi_GG_34891_c0_g1, Pdensi_GG_39321_c0_g1, Pdensi_GG_67563_c0_g2, Pdensi_GG_80966_c0_g1, Pdensi_GG_82704_c0_g1, Pdensi_GG_84000_c0_g1
GO:0019222	0.000491497516570045	0.999623873524985	225	2587	regulation of metabolic process	BP	0.0268931782739167	BP regulation of metabolic process	Pdensi_DN10229_c0_g1d455090, Pdensi_DN10290_c0_g1d4636, Pdensi_DN10759_c0_g1d334935, Pdensi_DN10979_c0_g1d103979, Pdensi_DN11057_c0_g1d49575, Pdensi_DN11496_c0_g1d210701, Pdensi_DN11521_c0_g1d336257, Pdensi_DN11635_c0_g1d210913, Pdensi_DN11658_c0_g1, Pdensi_DN11895_c0_g1, Pdensi_DN12183_c0_g1d211347, Pdensi_DN12213_c0_g1d389462, Pdensi_DN12328_c0_g2d459218, Pdensi_DN12603_c0_g1d105849, Pdensi_DN1…
GO:0005887	0.000504380007379736	0.9997933371813	24	169	integral component of plasma membrane	CC	0.0274764897412239	CC integral component of plasma membrane	Pdensi_DN13351_c0_g1d339649, Pdensi_DN13866_c1_g1d523197, Pdensi_DN14253_c0_g1d179269, Pdensi_DN17464_c0_g1d529765, Pdensi_DN18764_c0_g1d59678, Pdensi_DN19606_c0_g2d360085, Pdensi_DN21684_c0_g1d123798, Pdensi_DN21784_c0_g4, Pdensi_DN21802_c0_g1d420801, Pdensi_DN21802_c0_g3, Pdensi_DN21862_c0_g1d221873, Pdensi_DN22823_c0_g1d302799, Pdensi_DN26653_c0_g1d78124, Pdensi_DN28060_c0_g1d141387, Pdensi_DN…
GO:1901568	0.000516575338538509	0.999851258154274	14	71	fatty acid derivative metabolic process	BP	0.0280174150717859	BP fatty acid derivative metabolic process	Pdensi_DN13861_c0_g1, Pdensi_DN13940_c0_g1d7805, Pdensi_DN14706_c0_g1d53366, Pdensi_DN17495_c0_g1, Pdensi_DN17809_c1_g9, Pdensi_DN17899_c0_g1d216510, Pdensi_DN20014_c1_g1, Pdensi_DN20327_c1_g1, Pdensi_DN24954_c0_g1d305220, Pdensi_DN41763_c0_g1d320038, Pdensi_DN5177_c0_g1, Pdensi_DN7371_c0_g1, Pdensi_GG_13995_c0_g1, Pdensi_GG_93610_c0_g1
GO:0009733	0.000566885169085381	0.999760618685128	25	181	response to auxin	BP	0.0306117991306106	BP response to auxin	Pdensi_DN10201_c1_g1, Pdensi_DN12923_c0_g2, Pdensi_DN13820_c0_g1d392487, Pdensi_DN14469_c0_g1, Pdensi_DN15813_c0_g1d277189, Pdensi_DN15822_c0_g1d345849, Pdensi_DN16066_c0_g1d55175, Pdensi_DN17413_c0_g3, Pdensi_DN18343_c0_g1d353974, Pdensi_DN19072_c0_g1d356753, Pdensi_DN19072_c0_g3, Pdensi_DN20680_c0_g1d291823, Pdensi_DN20745_c4_g3, Pdensi_DN22609_c2_g2, Pdensi_DN22803_c0_g3d545638, Pdensi_DN23531…
GO:0005886	0.00057447286300654	0.999563198918875	209	2407	plasma membrane	CC	0.0308866583649516	CC plasma membrane	Pdensi_DN10914_c0_g1d387447, Pdensi_DN10979_c0_g1d103979, Pdensi_DN11560_c0_g3, Pdensi_DN11871_c0_g1d458112, Pdensi_DN11970_c0_g1d5850, Pdensi_DN11994_c0_g1d336954, Pdensi_DN12359_c0_g1, Pdensi_DN12452_c0_g1d389970, Pdensi_DN12905_c0_g1d271032, Pdensi_DN12923_c0_g2, Pdensi_DN13157_c0_g1, Pdensi_DN13467_c0_g1d522696, Pdensi_DN13866_c1_g1d523197, Pdensi_DN14292_c0_g1d273510, Pdensi_DN14706_c0_g1d53…
GO:0030001	0.000589314113318599	0.999712864914138	34	275	metal ion transport	BP	0.0315474386376528	BP metal ion transport	Pdensi_DN11351_c0_g1, Pdensi_DN12608_c0_g1d459878, Pdensi_DN12675_c0_g1d6600, Pdensi_DN13866_c1_g1d523197, Pdensi_DN15364_c0_g1d181907, Pdensi_DN17735_c0_g1d12535, Pdensi_DN19021_c0_g1d356802, Pdensi_DN19486_c0_g1d287099, Pdensi_DN19864_c2_g1, Pdensi_DN20691_c0_g1, Pdensi_DN22135_c0_g1d222216, Pdensi_DN22260_c0_g1d222431, Pdensi_DN22622_c0_g2, Pdensi_DN22738_c1_g1, Pdensi_DN22841_c1_g1, Pdensi_DN…
GO:0060255	0.000606358331019892	0.999539966311695	204	2328	regulation of macromolecule metabolic process	BP	0.0323199444887586	BP regulation of macromolecule metabolic process	Pdensi_DN10290_c0_g1d4636, Pdensi_DN10759_c0_g1d334935, Pdensi_DN10979_c0_g1d103979, Pdensi_DN11057_c0_g1d49575, Pdensi_DN11496_c0_g1d210701, Pdensi_DN11521_c0_g1d336257, Pdensi_DN11635_c0_g1d210913, Pdensi_DN11658_c0_g1, Pdensi_DN11895_c0_g1, Pdensi_DN12183_c0_g1d211347, Pdensi_DN12213_c0_g1d389462, Pdensi_DN12328_c0_g2d459218, Pdensi_DN12603_c0_g1d105849, Pdensi_DN12630_c0_g1d211812, Pdensi_DN1…
GO:0040008	0.00062252624521641	0.999681893139927	38	324	regulation of growth	BP	0.0330393113662924	BP regulation of growth	Pdensi_DN10201_c1_g1, Pdensi_DN1041_c0_g1d203043, Pdensi_DN10914_c0_g1d387447, Pdensi_DN11521_c0_g1d336257, Pdensi_DN12630_c0_g1d211812, Pdensi_DN14292_c0_g1d273510, Pdensi_DN16066_c0_g1d55175, Pdensi_DN16541_c0_g1d215371, Pdensi_DN17413_c0_g3, Pdensi_DN17848_c0_g1d476052, Pdensi_DN19017_c1_g2d481949, Pdensi_DN19112_c1_g1d285936, Pdensi_DN19663_c0_g2d359591, Pdensi_DN20580_c1_g1, Pdensi_DN20704_c…
GO:0015145	0.000637964266523181	0.999949175568821	5	12	monosaccharide transmembrane transporter activity	MF	0.0337139577770327	MF monosaccharide transmembrane transporter activity	Pdensi_DN19790_c0_g1d535027, Pdensi_DN21784_c0_g4, Pdensi_DN21802_c0_g1d420801, Pdensi_DN21802_c0_g3, Pdensi_GG_106803_c1_g1
GO:0048573	0.000671749205805773	0.999824029166838	12	58	photoperiodism, flowering	BP	0.0353483007616774	BP photoperiodism, flowering	Pdensi_DN17266_c0_g1d529220, Pdensi_DN19842_c0_g1d360987, Pdensi_DN20996_c0_g1d293074, Pdensi_DN22621_c1_g1, Pdensi_DN22737_c0_g1d223194, Pdensi_DN6880_c0_g1d450628, Pdensi_GG_112643_c0_g1, Pdensi_GG_133827_c2_g1, Pdensi_GG_18974_c1_g1, Pdensi_GG_77646_c0_g1, Pdensi_GG_84135_c0_g1, Pdensi_GG_91739_c1_g1
GO:0008289	0.000686145153056939	0.999654598368897	36	304	lipid binding	MF	0.0359528430622971	MF lipid binding	Pdensi_DN10914_c0_g1d387447, Pdensi_DN12359_c0_g1, Pdensi_DN15230_c0_g1, Pdensi_DN16626_c1_g1, Pdensi_DN17925_c0_g1d402590, Pdensi_DN19234_c0_g2d286190, Pdensi_DN19443_c1_g2, Pdensi_DN19499_c0_g1d60977, Pdensi_DN19753_c4_g3, Pdensi_DN19842_c0_g1d360987, Pdensi_DN20191_c0_g2, Pdensi_DN20996_c0_g1d293074, Pdensi_DN22621_c1_g1, Pdensi_DN22737_c0_g1d223194, Pdensi_DN23083_c0_g1d68985, Pdensi_DN23590_…
GO:0005985	0.000689986365616142	0.999862145588007	9	38	sucrose metabolic process	BP	0.0360015670768321	BP sucrose metabolic process	Pdensi_DN13436_c0_g1, Pdensi_DN16441_c0_g1, Pdensi_DN17743_c0_g1d282049, Pdensi_DN18386_c1_g2, Pdensi_DN19500_c3_g2, Pdensi_DN21590_c0_g1d65540, Pdensi_DN21948_c1_g4, Pdensi_GG_156213_c0_g1, Pdensi_GG_2636_c0_g1
GO:0090344	0.000718018921192289	0.999964435849304	4	8	negative regulation of cell aging	BP	0.0373068150397641	BP negative regulation of cell aging	Pdensi_DN22786_c1_g1d302012, Pdensi_GG_26038_c2_g1, Pdensi_GG_30498_c0_g1, Pdensi_GG_61773_c1_g1
GO:0016747	0.000732669701257789	0.99961218321629	41	342	transferase activity, transferring acyl groups other than amino-acyl groups	MF	0.0379087595219825	MF transferase activity, transferring acyl groups other than amino-acyl groups	Pdensi_DN10400_c0_g1d519127, Pdensi_DN11511_c0_g1, Pdensi_DN12799_c0_g1d338576, Pdensi_DN14040_c0_g1d213034, Pdensi_DN14424_c0_g1d213386, Pdensi_DN14706_c0_g1d53366, Pdensi_DN14900_c0_g1d275032, Pdensi_DN15908_c0_g1d183271, Pdensi_DN15940_c0_g1, Pdensi_DN16483_c0_g1, Pdensi_DN17479_c0_g1d281198, Pdensi_DN17802_c1_g1, Pdensi_DN17809_c1_g9, Pdensi_DN18305_c1_g3, Pdensi_DN18323_c0_g1, Pdensi_DN18574…
GO:1901575	0.000777635012436149	0.99943740831511	143	1583	organic substance catabolic process	BP	0.0400117197107677	BP organic substance catabolic process	Pdensi_DN11172_c0_g1, Pdensi_DN13057_c0_g1, Pdensi_DN13590_c1_g1, Pdensi_DN13659_c0_g1d340477, Pdensi_DN13799_c0_g1d272487, Pdensi_DN14124_c0_g2d273413, Pdensi_DN14453_c0_g1d342034, Pdensi_DN14857_c0_g1d342973, Pdensi_DN14864_c0_g1d108554, Pdensi_DN15269_c0_g1d344108, Pdensi_DN15579_c0_g1d467163, Pdensi_DN15645_c0_g1d54612, Pdensi_DN15935_c0_g1d468637, Pdensi_DN16112_c0_g1d278040, Pdensi_DN16260_…
GO:0016229	0.000779785253945902	0.999752125266702	15	83	steroid dehydrogenase activity	MF	0.0400117197107677	MF steroid dehydrogenase activity	Pdensi_DN11939_c0_g1d175433, Pdensi_DN12089_c0_g1, Pdensi_DN17158_c0_g2, Pdensi_DN17458_c0_g1d12111, Pdensi_DN17676_c0_g1d351375, Pdensi_DN20648_c0_g1d120678, Pdensi_DN20979_c0_g2, Pdensi_DN21071_c1_g2d415963, Pdensi_DN21322_c0_g1d294658, Pdensi_DN21358_c0_g2, Pdensi_DN22101_c2_g1, Pdensi_DN24773_c0_g1d555703, Pdensi_DN39208_c0_g1d34103, Pdensi_DN6471_c0_g1d206985, Pdensi_GG_33828_c1_g1
GO:0010158	0.000791120628510851	0.999963913509049	4	7	abaxial cell fate specification	BP	0.0404256102982032	BP abaxial cell fate specification	Pdensi_DN11895_c0_g1, Pdensi_DN12681_c0_g1d338362, Pdensi_DN22536_c1_g1, Pdensi_DN8217_c0_g1d102160
GO:0048235	0.000906621841405054	0.999921736650351	5	12	pollen sperm cell differentiation	BP	0.046125672059258	BP pollen sperm cell differentiation	Pdensi_DN12630_c0_g1d211812, Pdensi_DN17899_c0_g1d216510, Pdensi_DN6530_c0_g1d168709, Pdensi_GG_72099_c0_g1, Pdensi_GG_83776_c1_g1
GO:0009734	0.000910129709078033	0.999618100363216	23	165	auxin-activated signaling pathway	BP	0.046125672059258	BP auxin-activated signaling pathway	Pdensi_DN14469_c0_g1, Pdensi_DN15253_c0_g1d9232, Pdensi_DN15822_c0_g1d345849, Pdensi_DN18343_c0_g1d353974, Pdensi_DN18753_c1_g3, Pdensi_DN18754_c0_g7, Pdensi_DN18861_c0_g4, Pdensi_DN20580_c1_g1, Pdensi_DN20724_c0_g2, Pdensi_DN20745_c4_g3, Pdensi_DN21718_c0_g1d221772, Pdensi_DN22489_c0_g2, Pdensi_DN22609_c2_g2, Pdensi_DN22647_c0_g1, Pdensi_DN25689_c0_g3, Pdensi_DN30943_c0_g1d83233, Pdensi_DN32754_…
GO:0006631	0.000921731976378742	0.999523357807836	37	311	fatty acid metabolic process	BP	0.0465230106934674	BP fatty acid metabolic process	Pdensi_DN10586_c0_g1d209930, Pdensi_DN10846_c0_g1d335071, Pdensi_DN11851_c0_g1d458179, Pdensi_DN13057_c0_g1, Pdensi_DN14040_c0_g1d213034, Pdensi_DN15908_c0_g1d183271, Pdensi_DN16483_c0_g1, Pdensi_DN18176_c1_g1, Pdensi_DN18774_c0_g1d355297, Pdensi_DN19001_c2_g1, Pdensi_DN19449_c1_g2, Pdensi_DN19936_c1_g2, Pdensi_DN20327_c1_g1, Pdensi_DN20685_c1_g1, Pdensi_DN21597_c0_g1d189745, Pdensi_DN21774_c0_g1…
GO:0015698	0.000933076381429368	0.99968332224262	16	95	inorganic anion transport	BP	0.0469041566372178	BP inorganic anion transport	Pdensi_DN19256_c0_g1d14827, Pdensi_DN19606_c0_g2d360085, Pdensi_DN19803_c0_g1d409969, Pdensi_DN20436_c1_g2, Pdensi_DN21684_c0_g1d123798, Pdensi_DN22056_c0_g1d190192, Pdensi_DN22185_c0_g2d222254, Pdensi_DN22489_c0_g2, Pdensi_DN36508_c0_g1d31865, Pdensi_DN39885_c1_g2, Pdensi_GG_117708_c0_g1, Pdensi_GG_131665_c3_g1, Pdensi_GG_135044_c0_g1, Pdensi_GG_147565_c1_g1, Pdensi_GG_4229_c0_g1, Pdensi_GG_9219…
GO:0008150	0.000942338325906628	0.99917075948804	1195	16299	biological_process	BP	0.0471779584540946	BP biological_process	Pdensi_DN10072_c0_g1d386355, Pdensi_DN10090_c0_g1d4523, Pdensi_DN10158_c0_g1d266584, Pdensi_DN10201_c1_g1, Pdensi_DN10229_c0_g1d455090, Pdensi_DN10290_c0_g1d4636, Pdensi_DN10308_c0_g1d266900, Pdensi_DN10400_c0_g1d519127, Pdensi_DN104174_c0_g1, Pdensi_DN1041_c0_g1d203043, Pdensi_DN10531_c0_g1d455577, Pdensi_DN10586_c0_g1d209930, Pdensi_DN10751_c0_g1d49359, Pdensi_DN10759_c0_g1d334935, Pdensi_DN108…
GO:0009625	0.000966110651114033	0.999850456030792	7	24	response to insect	BP	0.0481153177471918	BP response to insect	Pdensi_DN12923_c0_g2, Pdensi_DN14922_c0_g2, Pdensi_DN25291_c3_g3, Pdensi_DN25673_c0_g1d75219, Pdensi_DN39093_c0_g2, Pdensi_DN40133_c1_g5, Pdensi_GG_26203_c1_g1
GO:0030570	0.00096942016752204	0.999876847884891	6	20	pectate lyase activity	MF	0.0481153177471918	MF pectate lyase activity	Pdensi_DN20256_c1_g2, Pdensi_DN21896_c0_g1d221829, Pdensi_DN40101_c2_g1, Pdensi_DN9145_c0_g1d3908, Pdensi_GG_129723_c2_g1, Pdensi_GG_155713_c0_g1
GO:0009910	0.000972734064111107	0.999795740757162	9	38	negative regulation of flower development	BP	0.0481153177471918	BP negative regulation of flower development	Pdensi_DN12328_c0_g2d459218, Pdensi_DN21739_c0_g1d221731, Pdensi_DN22392_c1_g1, Pdensi_DN22786_c1_g1d302012, Pdensi_DN9686_c0_g1d385880, Pdensi_GG_2176_c2_g1, Pdensi_GG_26038_c2_g1, Pdensi_GG_30498_c0_g1, Pdensi_GG_61773_c1_g1
GO:0044763	0.000977809932456847	0.999190425046075	417	5216	NA	NA	0.0481736957161807	none	Pdensi_DN10072_c0_g1d386355, Pdensi_DN104174_c0_g1, Pdensi_DN10531_c0_g1d455577, Pdensi_DN10586_c0_g1d209930, Pdensi_DN10751_c0_g1d49359, Pdensi_DN10846_c0_g1d335071, Pdensi_DN10914_c0_g1d387447, Pdensi_DN11068_c0_g1d387639, Pdensi_DN11351_c0_g1, Pdensi_DN11496_c0_g1d210701, Pdensi_DN11511_c0_g1, Pdensi_DN11851_c0_g1d458179, Pdensi_DN11895_c0_g1, Pdensi_DN12166_c0_g1d337469, Pdensi_DN12359_c0_g1,…
GO:0048572	0.00100220920314419	0.999951185988077	4	7	short-day photoperiodism	BP	0.048985450616921	BP short-day photoperiodism	Pdensi_DN19842_c0_g1d360987, Pdensi_DN20996_c0_g1d293074, Pdensi_DN6880_c0_g1d450628, Pdensi_GG_91739_c1_g1
GO:0048575	0.00100220920314419	0.999951185988077	4	7	short-day photoperiodism, flowering	BP	0.048985450616921	BP short-day photoperiodism, flowering	Pdensi_DN19842_c0_g1d360987, Pdensi_DN20996_c0_g1d293074, Pdensi_DN6880_c0_g1d450628, Pdensi_GG_91739_c1_g1
GO:0050734	0.00102277243969737	0.999874431407605	6	17	hydroxycinnamoyltransferase activity	MF	0.0497108612954271	MF hydroxycinnamoyltransferase activity	Pdensi_DN11511_c0_g1, Pdensi_DN14424_c0_g1d213386, Pdensi_DN18305_c1_g3, Pdensi_DN20215_c2_g1, Pdensi_DN24552_c1_g1, Pdensi_GG_65695_c0_g1
GO:0009753	0.00102509054102652	0.999609018861092	19	124	response to jasmonic acid	BP	0.0497108612954271	BP response to jasmonic acid	Pdensi_DN14452_c0_g1d274013, Pdensi_DN15813_c0_g1d277189, Pdensi_DN16340_c0_g2, Pdensi_DN16481_c0_g1d278696, Pdensi_DN17735_c0_g1d12535, Pdensi_DN17943_c1_g3, Pdensi_DN17984_c1_g1, Pdensi_DN18948_c0_g1d14272, Pdensi_DN19038_c1_g6, Pdensi_DN19924_c3_g1, Pdensi_DN20680_c0_g1d291823, Pdensi_DN24439_c2_g1, Pdensi_DN35058_c0_g1d314079, Pdensi_DN37478_c2_g10, Pdensi_DN9064_c0_g1d385054, Pdensi_GG_14410…
GO:0015144	0.00112399371294371	0.999662704233966	13	74	carbohydrate transmembrane transporter activity	MF	0.0541146016656306	MF carbohydrate transmembrane transporter activity	Pdensi_DN13351_c0_g1d339649, Pdensi_DN14253_c0_g1d179269, Pdensi_DN17464_c0_g1d529765, Pdensi_DN19790_c0_g1d535027, Pdensi_DN21784_c0_g4, Pdensi_DN21802_c0_g1d420801, Pdensi_DN21802_c0_g3, Pdensi_DN21862_c0_g1d221873, Pdensi_DN39771_c0_g2, Pdensi_GG_106803_c1_g1, Pdensi_GG_107194_c3_g1, Pdensi_GG_107195_c0_g1, Pdensi_GG_55142_c0_g1
GO:0009245	0.00113778072400646	0.999936012273149	4	8	lipid A biosynthetic process	BP	0.0541146016656306	BP lipid A biosynthetic process	Pdensi_DN15512_c0_g1d214428, Pdensi_DN17802_c1_g1, Pdensi_DN18583_c0_g1, Pdensi_GG_96216_c1_g1
GO:0046493	0.00113778072400646	0.999936012273149	4	8	lipid A metabolic process	BP	0.0541146016656306	BP lipid A metabolic process	Pdensi_DN15512_c0_g1d214428, Pdensi_DN17802_c1_g1, Pdensi_DN18583_c0_g1, Pdensi_GG_96216_c1_g1
GO:1901269	0.00113778072400646	0.999936012273149	4	8	lipooligosaccharide metabolic process	BP	0.0541146016656306	BP lipooligosaccharide metabolic process	Pdensi_DN15512_c0_g1d214428, Pdensi_DN17802_c1_g1, Pdensi_DN18583_c0_g1, Pdensi_GG_96216_c1_g1
GO:1901271	0.00113778072400646	0.999936012273149	4	8	lipooligosaccharide biosynthetic process	BP	0.0541146016656306	BP lipooligosaccharide biosynthetic process	Pdensi_DN15512_c0_g1d214428, Pdensi_DN17802_c1_g1, Pdensi_DN18583_c0_g1, Pdensi_GG_96216_c1_g1
GO:0015562	0.0011539663268377	0.999814080441019	7	25	efflux transmembrane transporter activity	MF	0.0546741287267243	MF efflux transmembrane transporter activity	Pdensi_DN18861_c0_g4, Pdensi_DN20745_c4_g3, Pdensi_DN21684_c0_g1d123798, Pdensi_DN25689_c0_g3, Pdensi_DN32754_c0_g1d312152, Pdensi_DN9132_c0_g1d265409, Pdensi_GG_92192_c0_g1
GO:0051273	0.00122561435954807	0.999590042075872	15	88	beta-glucan metabolic process	BP	0.0578471266037078	BP beta-glucan metabolic process	Pdensi_DN14864_c0_g1d108554, Pdensi_DN1607_c0_g1d613, Pdensi_DN16094_c0_g1d346425, Pdensi_DN19354_c0_g1d60862, Pdensi_DN19354_c0_g2, Pdensi_DN19551_c0_g4, Pdensi_DN20964_c0_g1, Pdensi_DN22105_c0_g1d299099, Pdensi_DN24215_c0_g1d71642, Pdensi_DN24770_c0_g1d498397, Pdensi_DN38334_c0_g1, Pdensi_GG_11158_c0_g1, Pdensi_GG_133971_c0_g1, Pdensi_GG_143379_c0_g1, Pdensi_GG_16375_c0_g1
GO:0009648	0.00129822867247658	0.999604942989393	13	72	photoperiodism	BP	0.0609084303687816	BP photoperiodism	Pdensi_DN17266_c0_g1d529220, Pdensi_DN19779_c0_g4d486097, Pdensi_DN19842_c0_g1d360987, Pdensi_DN20996_c0_g1d293074, Pdensi_DN22621_c1_g1, Pdensi_DN22737_c0_g1d223194, Pdensi_DN6880_c0_g1d450628, Pdensi_GG_112643_c0_g1, Pdensi_GG_133827_c2_g1, Pdensi_GG_18974_c1_g1, Pdensi_GG_77646_c0_g1, Pdensi_GG_84135_c0_g1, Pdensi_GG_91739_c1_g1
GO:0016209	0.00130032553916856	0.999451847478222	22	153	antioxidant activity	MF	0.0609084303687816	MF antioxidant activity	Pdensi_DN11871_c0_g1d458112, Pdensi_DN15194_c0_g1d343911, Pdensi_DN15901_c0_g2d346209, Pdensi_DN16142_c1_g1, Pdensi_DN16319_c0_g1d111066, Pdensi_DN16524_c0_g1d279098, Pdensi_DN18995_c0_g1, Pdensi_DN19247_c0_g1d286110, Pdensi_DN19336_c0_g1d407577, Pdensi_DN19717_c0_g2d287888, Pdensi_DN19943_c0_g1, Pdensi_DN19963_c1_g5, Pdensi_DN20249_c0_g1d411572, Pdensi_DN22789_c1_g6, Pdensi_DN23148_c0_g6, Pdensi…
GO:0005372	0.00139975435904822	0.999811116601872	6	19	water transmembrane transporter activity	MF	0.0649529092957112	MF water transmembrane transporter activity	Pdensi_DN19417_c0_g2d60991, Pdensi_DN19896_c0_g1, Pdensi_DN21658_c0_g1d19331, Pdensi_DN21923_c1_g1, Pdensi_DN23166_c0_g1d547330, Pdensi_GG_121462_c1_g1
GO:0015250	0.00139975435904822	0.999811116601872	6	19	water channel activity	MF	0.0649529092957112	MF water channel activity	Pdensi_DN19417_c0_g2d60991, Pdensi_DN19896_c0_g1, Pdensi_DN21658_c0_g1d19331, Pdensi_DN21923_c1_g1, Pdensi_DN23166_c0_g1d547330, Pdensi_GG_121462_c1_g1
GO:0015749	0.0014024281725663	0.999857856093298	5	14	monosaccharide transmembrane transport	BP	0.0649529092957112	BP monosaccharide transmembrane transport	Pdensi_DN19790_c0_g1d535027, Pdensi_DN21784_c0_g4, Pdensi_DN21802_c0_g1d420801, Pdensi_DN21802_c0_g3, Pdensi_GG_106803_c1_g1
GO:1901476	0.00141345958497808	0.999563680995089	13	76	NA	NA	0.0652195568202944	none	Pdensi_DN13351_c0_g1d339649, Pdensi_DN14253_c0_g1d179269, Pdensi_DN17464_c0_g1d529765, Pdensi_DN19790_c0_g1d535027, Pdensi_DN21784_c0_g4, Pdensi_DN21802_c0_g1d420801, Pdensi_DN21802_c0_g3, Pdensi_DN21862_c0_g1d221873, Pdensi_DN39771_c0_g2, Pdensi_GG_106803_c1_g1, Pdensi_GG_107194_c3_g1, Pdensi_GG_107195_c0_g1, Pdensi_GG_55142_c0_g1
GO:0016614	0.00145938136391084	0.999256484758412	33	273	oxidoreductase activity, acting on CH-OH group of donors	MF	0.0670881410636487	MF oxidoreductase activity, acting on CH-OH group of donors	Pdensi_DN11939_c0_g1d175433, Pdensi_DN12089_c0_g1, Pdensi_DN12777_c0_g2d460069, Pdensi_DN15561_c0_g1d467185, Pdensi_DN17158_c0_g2, Pdensi_DN17458_c0_g1d12111, Pdensi_DN17676_c0_g1d351375, Pdensi_DN18774_c0_g1d355297, Pdensi_DN19581_c1_g4, Pdensi_DN20154_c1_g1, Pdensi_DN20648_c0_g1d120678, Pdensi_DN20803_c0_g2, Pdensi_DN20979_c0_g2, Pdensi_DN21071_c1_g2d415963, Pdensi_DN21322_c0_g1d294658, Pdensi_…
GO:0051240	0.00152584865228686	0.999347724282185	22	156	positive regulation of multicellular organismal process	BP	0.0698838682747384	BP positive regulation of multicellular organismal process	Pdensi_DN14452_c0_g1d274013, Pdensi_DN15886_c1_g3, Pdensi_DN16340_c0_g2, Pdensi_DN17385_c0_g1d57185, Pdensi_DN18561_c3_g1, Pdensi_DN19991_c0_g1, Pdensi_DN20468_c2_g1, Pdensi_DN22621_c1_g1, Pdensi_DN22737_c0_g1d223194, Pdensi_DN25060_c1_g2, Pdensi_DN25060_c1_g2d136610, Pdensi_DN25070_c0_g1d226785, Pdensi_DN25687_c1_g1, Pdensi_DN25687_c1_g2, Pdensi_DN34641_c1_g2, Pdensi_DN9616_c0_g1d333228, Pdensi_…
GO:0051094	0.00157564321123223	0.999324452098163	22	157	positive regulation of developmental process	BP	0.0718981695575564	BP positive regulation of developmental process	Pdensi_DN14452_c0_g1d274013, Pdensi_DN15886_c1_g3, Pdensi_DN16340_c0_g2, Pdensi_DN17385_c0_g1d57185, Pdensi_DN18561_c3_g1, Pdensi_DN20468_c2_g1, Pdensi_DN22621_c1_g1, Pdensi_DN22737_c0_g1d223194, Pdensi_DN25060_c1_g2, Pdensi_DN25060_c1_g2d136610, Pdensi_DN25070_c0_g1d226785, Pdensi_DN25687_c1_g1, Pdensi_DN25687_c1_g2, Pdensi_DN34641_c1_g2, Pdensi_DN6277_c0_g1d46369, Pdensi_DN9616_c0_g1d333228, Pd…
GO:0071214	0.00161101765699721	0.999324190045644	21	147	cellular response to abiotic stimulus	BP	0.0732420748030422	BP cellular response to abiotic stimulus	Pdensi_DN10090_c0_g1d4523, Pdensi_DN10914_c0_g1d387447, Pdensi_DN11871_c0_g1d458112, Pdensi_DN13233_c0_g2d339539, Pdensi_DN15194_c0_g1d343911, Pdensi_DN15733_c0_g2d277117, Pdensi_DN16319_c0_g1d111066, Pdensi_DN16524_c0_g1d279098, Pdensi_DN16982_c0_g1d279982, Pdensi_DN17266_c0_g1d529220, Pdensi_DN18276_c0_g1, Pdensi_DN18816_c0_g1d14153, Pdensi_DN19496_c0_g1, Pdensi_DN20504_c0_g2d291341, Pdensi_DN2…
GO:0001906	0.00163239300960473	0.999880720480985	4	11	cell killing	BP	0.0734042616609894	BP cell killing	Pdensi_DN11982_c0_g1d337024, Pdensi_DN14603_c0_g1d213535, Pdensi_DN18829_c0_g1d480579, Pdensi_DN43601_c0_g1d37416
GO:0031640	0.00163239300960473	0.999880720480985	4	11	killing of cells of other organism	BP	0.0734042616609894	BP killing of cells of other organism	Pdensi_DN11982_c0_g1d337024, Pdensi_DN14603_c0_g1d213535, Pdensi_DN18829_c0_g1d480579, Pdensi_DN43601_c0_g1d37416
GO:0044364	0.00163239300960473	0.999880720480985	4	11	disruption of cells of other organism	BP	0.0734042616609894	BP disruption of cells of other organism	Pdensi_DN11982_c0_g1d337024, Pdensi_DN14603_c0_g1d213535, Pdensi_DN18829_c0_g1d480579, Pdensi_DN43601_c0_g1d37416
GO:0008810	0.00165975998460302	0.999765250576499	6	20	cellulase activity	MF	0.0743644636579743	MF cellulase activity	Pdensi_DN14864_c0_g1d108554, Pdensi_DN19354_c0_g1d60862, Pdensi_DN19354_c0_g2, Pdensi_DN19551_c0_g4, Pdensi_DN24770_c0_g1d498397, Pdensi_GG_16375_c0_g1
GO:0048443	0.00175475823009479	0.999746195362456	6	21	stamen development	BP	0.0782032865001007	BP stamen development	Pdensi_DN12681_c0_g1d338362, Pdensi_DN18506_c0_g2, Pdensi_DN19202_c0_g3d357609, Pdensi_DN25689_c0_g3, Pdensi_DN32754_c0_g1d312152, Pdensi_GG_57871_c0_g1
GO:0031492	0.00175936440391579	0.999879961814934	4	9	nucleosomal DNA binding	MF	0.0782032865001007	MF nucleosomal DNA binding	Pdensi_DN15027_c0_g1d213970, Pdensi_DN15045_c0_g1d275416, Pdensi_DN19813_c1_g2, Pdensi_DN21939_c0_g1d495869
GO:0016837	0.00176441184971115	0.99974197858347	6	22	carbon-oxygen lyase activity, acting on polysaccharides	MF	0.0782032865001007	MF carbon-oxygen lyase activity, acting on polysaccharides	Pdensi_DN20256_c1_g2, Pdensi_DN21896_c0_g1d221829, Pdensi_DN40101_c2_g1, Pdensi_DN9145_c0_g1d3908, Pdensi_GG_129723_c2_g1, Pdensi_GG_155713_c0_g1
GO:1905428	0.00183685755400933	0.999797396644538	5	15	regulation of plant organ formation	BP	0.0811235018317119	BP regulation of plant organ formation	Pdensi_DN22939_c1_g1, Pdensi_DN23381_c1_g12, Pdensi_DN25853_c0_g1d139439, Pdensi_DN31246_c0_g1d504127, Pdensi_DN38096_c0_g1d377782
GO:2000652	0.001849470814103	0.99980529168738	5	13	regulation of secondary cell wall biogenesis	BP	0.0813898793138707	BP regulation of secondary cell wall biogenesis	Pdensi_DN11658_c0_g1, Pdensi_DN18057_c0_g3, Pdensi_DN19600_c1_g1, Pdensi_DN21067_c1_g1, Pdensi_DN24261_c1_g2
GO:0003824	0.00185746366723527	0.998388940571264	713	9552	catalytic activity	MF	0.0814517578334445	MF catalytic activity	Pdensi_DN10158_c0_g1d266584, Pdensi_DN10308_c0_g1d266900, Pdensi_DN10400_c0_g1d519127, Pdensi_DN1041_c0_g1d203043, Pdensi_DN10531_c0_g1d455577, Pdensi_DN10586_c0_g1d209930, Pdensi_DN10846_c0_g1d335071, Pdensi_DN10911_c0_g1, Pdensi_DN11068_c0_g1d387639, Pdensi_DN11172_c0_g1, Pdensi_DN11297_c0_g3, Pdensi_DN11481_c0_g1, Pdensi_DN11511_c0_g1, Pdensi_DN11572_c0_g1d268781, Pdensi_DN11851_c0_g1d458179, …
GO:0000978	0.00187859546657114	0.999609784107519	8	34	RNA polymerase II proximal promoter sequence-specific DNA binding	MF	0.0820873199279815	MF RNA polymerase II proximal promoter sequence-specific DNA binding	Pdensi_DN18400_c0_g3, Pdensi_DN19991_c0_g1, Pdensi_DN20401_c0_g1d63113, Pdensi_DN20570_c0_g1, Pdensi_DN22155_c0_g1, Pdensi_DN22364_c3_g2d423823, Pdensi_DN3975_c0_g1d448203, Pdensi_DN9155_c0_g1
GO:0010654	0.0019460499697311	0.999939374469518	3	5	apical cell fate commitment	BP	0.0844380839498061	BP apical cell fate commitment	Pdensi_DN22455_c0_g2d543632, Pdensi_GG_16193_c0_g1, Pdensi_GG_23961_c0_g1
GO:0090451	0.0019460499697311	0.999939374469518	3	5	cotyledon boundary formation	BP	0.0844380839498061	BP cotyledon boundary formation	Pdensi_DN22455_c0_g2d543632, Pdensi_GG_16193_c0_g1, Pdensi_GG_23961_c0_g1
GO:0048229	0.00198191665205385	0.999063885609493	26	202	gametophyte development	BP	0.0856936409765659	BP gametophyte development	Pdensi_DN10531_c0_g1d455577, Pdensi_DN11521_c0_g1d336257, Pdensi_DN13569_c0_g1d272134, Pdensi_DN15221_c0_g1d214075, Pdensi_DN17158_c0_g2, Pdensi_DN17483_c0_g1d350904, Pdensi_DN18506_c0_g2, Pdensi_DN19202_c0_g3d357609, Pdensi_DN19290_c1_g3, Pdensi_DN19600_c0_g1d485629, Pdensi_DN19635_c0_g1d218821, Pdensi_DN20401_c0_g1d63113, Pdensi_DN20825_c0_g1d292675, Pdensi_DN20930_c0_g1, Pdensi_DN21225_c0_g1d1…
GO:0010817	0.00201404477260232	0.99909840816173	23	173	regulation of hormone levels	BP	0.0867793646620221	BP regulation of hormone levels	Pdensi_DN10158_c0_g1d266584, Pdensi_DN1041_c0_g1d203043, Pdensi_DN14741_c0_g1d394293, Pdensi_DN15253_c0_g1d9232, Pdensi_DN15971_c0_g1d183380, Pdensi_DN18753_c1_g3, Pdensi_DN18754_c0_g7, Pdensi_DN18861_c0_g4, Pdensi_DN19522_c1_g3, Pdensi_DN19663_c0_g2d359591, Pdensi_DN19864_c2_g1, Pdensi_DN20745_c4_g3, Pdensi_DN21004_c0_g1d362641, Pdensi_DN21317_c0_g1d294644, Pdensi_DN22225_c3_g3, Pdensi_DN22738_c…
GO:0010329	0.0020224917823704	0.999776745585755	5	14	auxin efflux transmembrane transporter activity	MF	0.0868407409055292	MF auxin efflux transmembrane transporter activity	Pdensi_DN18861_c0_g4, Pdensi_DN20745_c4_g3, Pdensi_DN25689_c0_g3, Pdensi_DN32754_c0_g1d312152, Pdensi_DN9132_c0_g1d265409
GO:0000987	0.00206324724080791	0.999509067692624	9	42	proximal promoter sequence-specific DNA binding	MF	0.0878875272812057	MF proximal promoter sequence-specific DNA binding	Pdensi_DN18400_c0_g3, Pdensi_DN19991_c0_g1, Pdensi_DN20401_c0_g1d63113, Pdensi_DN20570_c0_g1, Pdensi_DN22155_c0_g1, Pdensi_DN22364_c3_g2d423823, Pdensi_DN3975_c0_g1d448203, Pdensi_DN9155_c0_g1, Pdensi_GG_4057_c0_g1
GO:0001159	0.00206324724080791	0.999509067692624	9	42	NA	NA	0.0878875272812057	none	Pdensi_DN18400_c0_g3, Pdensi_DN19991_c0_g1, Pdensi_DN20401_c0_g1d63113, Pdensi_DN20570_c0_g1, Pdensi_DN22155_c0_g1, Pdensi_DN22364_c3_g2d423823, Pdensi_DN3975_c0_g1d448203, Pdensi_DN9155_c0_g1, Pdensi_GG_4057_c0_g1
GO:0046593	0.00207931861211279	0.999851314804999	4	9	mandelonitrile lyase activity	MF	0.0878875272812057	MF mandelonitrile lyase activity	Pdensi_DN19581_c1_g4, Pdensi_DN28396_c0_g1d141608, Pdensi_GG_149001_c1_g1, Pdensi_GG_17201_c0_g1
GO:0009924	0.00208951423424507	0.999842574289312	4	10	octadecanal decarbonylase activity	MF	0.0878875272812057	MF octadecanal decarbonylase activity	Pdensi_DN13861_c0_g1, Pdensi_DN17899_c0_g1d216510, Pdensi_DN19617_c2_g1, Pdensi_GG_93610_c0_g1
GO:0071771	0.00208951423424507	0.999842574289312	4	10	aldehyde decarbonylase activity	MF	0.0878875272812057	MF aldehyde decarbonylase activity	Pdensi_DN13861_c0_g1, Pdensi_DN17899_c0_g1d216510, Pdensi_DN19617_c2_g1, Pdensi_GG_93610_c0_g1
GO:1990465	0.00208951423424507	0.999842574289312	4	10	aldehyde oxygenase (deformylating) activity	MF	0.0878875272812057	MF aldehyde oxygenase (deformylating) activity	Pdensi_DN13861_c0_g1, Pdensi_DN17899_c0_g1d216510, Pdensi_DN19617_c2_g1, Pdensi_GG_93610_c0_g1
GO:0045488	0.00216793018615359	0.999086912454566	20	147	pectin metabolic process	BP	0.0907011860988676	BP pectin metabolic process	Pdensi_DN11511_c0_g1, Pdensi_DN16940_c0_g1d349324, Pdensi_DN18305_c1_g3, Pdensi_DN19879_c2_g1, Pdensi_DN20111_c0_g1d188531, Pdensi_DN20215_c2_g1, Pdensi_DN20256_c1_g2, Pdensi_DN20854_c0_g2, Pdensi_DN21896_c0_g1d221829, Pdensi_DN24001_c1_g1, Pdensi_DN26229_c2_g1, Pdensi_DN27242_c1_g2d79719, Pdensi_DN39335_c0_g3, Pdensi_DN40101_c2_g1, Pdensi_DN9145_c0_g1d3908, Pdensi_GG_11158_c0_g1, Pdensi_GG_12972…
GO:0016746	0.00217107804344694	0.998768285017426	42	373	transferase activity, transferring acyl groups	MF	0.0907011860988676	MF transferase activity, transferring acyl groups	Pdensi_DN10400_c0_g1d519127, Pdensi_DN11511_c0_g1, Pdensi_DN12799_c0_g1d338576, Pdensi_DN14040_c0_g1d213034, Pdensi_DN14424_c0_g1d213386, Pdensi_DN14706_c0_g1d53366, Pdensi_DN14900_c0_g1d275032, Pdensi_DN15908_c0_g1d183271, Pdensi_DN15940_c0_g1, Pdensi_DN16483_c0_g1, Pdensi_DN17479_c0_g1d281198, Pdensi_DN17802_c1_g1, Pdensi_DN17809_c1_g9, Pdensi_DN18305_c1_g3, Pdensi_DN18323_c0_g1, Pdensi_DN18574…
GO:0003993	0.00219948139684568	0.999368418735671	11	60	acid phosphatase activity	MF	0.0915784072504838	MF acid phosphatase activity	Pdensi_DN14853_c0_g2d524820, Pdensi_DN14966_c0_g1d275130, Pdensi_DN16265_c0_g1d278204, Pdensi_DN17669_c0_g1d281819, Pdensi_DN19693_c2_g2, Pdensi_DN22693_c0_g1d496573, Pdensi_DN25718_c0_g2, Pdensi_DN38352_c0_g1d440661, Pdensi_DN39368_c0_g2, Pdensi_GG_103184_c1_g1, Pdensi_GG_17837_c0_g1
GO:0010119	0.00222063776130656	0.999206890212965	15	92	regulation of stomatal movement	BP	0.0919551274499379	BP regulation of stomatal movement	Pdensi_DN11871_c0_g1d458112, Pdensi_DN15194_c0_g1d343911, Pdensi_DN16524_c0_g1d279098, Pdensi_DN18633_c1_g2, Pdensi_DN19803_c0_g1d409969, Pdensi_DN21067_c1_g2, Pdensi_DN21067_c1_g4, Pdensi_DN22621_c1_g1, Pdensi_DN22737_c0_g1d223194, Pdensi_DN27242_c1_g2d79719, Pdensi_DN9493_c0_g1d453754, Pdensi_GG_112643_c0_g1, Pdensi_GG_18974_c1_g1, Pdensi_GG_77646_c0_g1, Pdensi_GG_84135_c0_g1
GO:0006528	0.00222565526543893	0.999748727398038	5	14	asparagine metabolic process	BP	0.0919551274499379	BP asparagine metabolic process	Pdensi_DN20576_c0_g2, Pdensi_DN21762_c0_g1d420144, Pdensi_DN25324_c0_g2, Pdensi_DN27287_c2_g4, Pdensi_DN40178_c2_g1
GO:0008324	0.00223083763828088	0.998722136913514	43	395	cation transmembrane transporter activity	MF	0.0919551274499379	MF cation transmembrane transporter activity	Pdensi_DN10072_c0_g1d386355, Pdensi_DN104174_c0_g1, Pdensi_DN11351_c0_g1, Pdensi_DN12675_c0_g1d6600, Pdensi_DN14253_c0_g1d179269, Pdensi_DN15917_c0_g1d397096, Pdensi_DN16039_c0_g1, Pdensi_DN17464_c0_g1d529765, Pdensi_DN17735_c0_g1d12535, Pdensi_DN17735_c0_g2, Pdensi_DN17918_c1_g1d476170, Pdensi_DN18001_c1_g4, Pdensi_DN19021_c0_g1d356802, Pdensi_DN19486_c0_g1d287099, Pdensi_DN21658_c0_g1d19331, Pd…
GO:0009314	0.00225502131423406	0.998582026843821	60	590	response to radiation	BP	0.0926431680126856	BP response to radiation	Pdensi_DN13233_c0_g2d339539, Pdensi_DN13938_c0_g1d178814, Pdensi_DN14274_c0_g1d463595, Pdensi_DN14292_c0_g1d273510, Pdensi_DN14857_c0_g1d342973, Pdensi_DN15253_c0_g1d9232, Pdensi_DN15524_c0_g1d182417, Pdensi_DN15603_c1_g2, Pdensi_DN16481_c0_g1d278696, Pdensi_DN16982_c0_g1d279982, Pdensi_DN17110_c0_g1d280669, Pdensi_DN17266_c0_g1d529220, Pdensi_DN17448_c0_g1, Pdensi_DN18276_c0_g1, Pdensi_DN18816_c…
GO:0016051	0.00238743735124326	0.998692064139643	37	326	carbohydrate biosynthetic process	BP	0.0977584446538879	BP carbohydrate biosynthetic process	Pdensi_DN11511_c0_g1, Pdensi_DN13436_c0_g1, Pdensi_DN15296_c0_g1d466330, Pdensi_DN15512_c0_g1d214428, Pdensi_DN1607_c0_g1d613, Pdensi_DN16094_c0_g1d346425, Pdensi_DN17802_c1_g1, Pdensi_DN18305_c1_g3, Pdensi_DN18583_c0_g1, Pdensi_DN19206_c0_g1d60634, Pdensi_DN19500_c3_g2, Pdensi_DN19924_c3_g1, Pdensi_DN20215_c2_g1, Pdensi_DN20864_c0_g2, Pdensi_DN20964_c0_g1, Pdensi_DN21896_c0_g1d189998, Pdensi_DN2…
GO:0001708	0.00244181892655644	0.999543231264281	7	27	cell fate specification	BP	0.0996552239135213	BP cell fate specification	Pdensi_DN11895_c0_g1, Pdensi_DN12681_c0_g1d338362, Pdensi_DN15327_c0_g1, Pdensi_DN22219_c2_g1, Pdensi_DN22219_c2_g2, Pdensi_DN22536_c1_g1, Pdensi_DN8217_c0_g1d102160
GO:1903507	0.00255302925331715	0.998680522827992	31	262	negative regulation of nucleic acid-templated transcription	BP	0.103592190217918	BP negative regulation of nucleic acid-templated transcription	Pdensi_DN11658_c0_g1, Pdensi_DN12328_c0_g2d459218, Pdensi_DN14320_c1_g1, Pdensi_DN14716_c1_g1d464985, Pdensi_DN15027_c0_g1d213970, Pdensi_DN15813_c0_g1d277189, Pdensi_DN16481_c0_g1d278696, Pdensi_DN17780_c0_g1, Pdensi_DN18248_c0_g1d403725, Pdensi_DN18400_c0_g3, Pdensi_DN18504_c0_g1d284071, Pdensi_DN19600_c1_g1, Pdensi_DN19813_c1_g2, Pdensi_DN19991_c0_g1, Pdensi_DN20044_c0_g1d289250, Pdensi_DN2004…
GO:0045892	0.0025550394643753	0.99869590977217	30	250	negative regulation of transcription, DNA-templated	BP	0.103592190217918	BP negative regulation of transcription, DNA-templated	Pdensi_DN11658_c0_g1, Pdensi_DN12328_c0_g2d459218, Pdensi_DN14320_c1_g1, Pdensi_DN14716_c1_g1d464985, Pdensi_DN15027_c0_g1d213970, Pdensi_DN15813_c0_g1d277189, Pdensi_DN16481_c0_g1d278696, Pdensi_DN17780_c0_g1, Pdensi_DN18248_c0_g1d403725, Pdensi_DN18400_c0_g3, Pdensi_DN18504_c0_g1d284071, Pdensi_DN19600_c1_g1, Pdensi_DN19813_c1_g2, Pdensi_DN19991_c0_g1, Pdensi_DN20044_c0_g1d289250, Pdensi_DN2004…
GO:0055080	0.00257322185425277	0.998759563959383	26	206	cation homeostasis	BP	0.103802840514315	BP cation homeostasis	Pdensi_DN10072_c0_g1d386355, Pdensi_DN12675_c0_g1d6600, Pdensi_DN14892_c1_g1, Pdensi_DN15917_c0_g1d397096, Pdensi_DN17735_c0_g1d12535, Pdensi_DN17918_c1_g1d476170, Pdensi_DN19021_c0_g1d356802, Pdensi_DN19864_c2_g1, Pdensi_DN20327_c1_g1, Pdensi_DN21684_c0_g1d123798, Pdensi_DN22622_c0_g2, Pdensi_DN22738_c1_g1, Pdensi_DN22939_c1_g1, Pdensi_DN23381_c1_g12, Pdensi_DN25853_c0_g1d139439, Pdensi_DN31246_…
GO:0010393	0.00258843217200016	0.998891830261038	20	149	galacturonan metabolic process	BP	0.103802840514315	BP galacturonan metabolic process	Pdensi_DN11511_c0_g1, Pdensi_DN16940_c0_g1d349324, Pdensi_DN18305_c1_g3, Pdensi_DN19879_c2_g1, Pdensi_DN20111_c0_g1d188531, Pdensi_DN20215_c2_g1, Pdensi_DN20256_c1_g2, Pdensi_DN20854_c0_g2, Pdensi_DN21896_c0_g1d221829, Pdensi_DN24001_c1_g1, Pdensi_DN26229_c2_g1, Pdensi_DN27242_c1_g2d79719, Pdensi_DN39335_c0_g3, Pdensi_DN40101_c2_g1, Pdensi_DN9145_c0_g1d3908, Pdensi_GG_11158_c0_g1, Pdensi_GG_12972…
GO:0010341	0.00259381188087686	0.999910378671943	3	5	gibberellin carboxyl-O-methyltransferase activity	MF	0.103802840514315	MF gibberellin carboxyl-O-methyltransferase activity	Pdensi_DN16779_c0_g2, Pdensi_GG_118003_c0_g1, Pdensi_GG_88469_c0_g1
GO:0102118	0.00259381188087686	0.999910378671943	3	5	gibberellin A4 carboxyl methyltransferase activity	MF	0.103802840514315	MF gibberellin A4 carboxyl methyltransferase activity	Pdensi_DN16779_c0_g2, Pdensi_GG_118003_c0_g1, Pdensi_GG_88469_c0_g1
GO:0046271	0.00262056638444037	0.99941257929164	8	40	phenylpropanoid catabolic process	BP	0.104535238419321	BP phenylpropanoid catabolic process	Pdensi_DN18549_c0_g3d354668, Pdensi_DN19175_c0_g1d286055, Pdensi_DN21246_c1_g4, Pdensi_DN37388_c0_g1d240449, Pdensi_DN39555_c0_g3, Pdensi_GG_33289_c0_g1, Pdensi_GG_46175_c0_g1, Pdensi_GG_57820_c0_g1
GO:0005615	0.00265695118016683	0.999029182506187	15	97	extracellular space	CC	0.105645846604318	CC extracellular space	Pdensi_DN15132_c1_g3, Pdensi_DN16548_c0_g1d279087, Pdensi_DN17780_c0_g1, Pdensi_DN18864_c1_g3d480664, Pdensi_DN19282_c0_g1d14910, Pdensi_DN19290_c1_g3, Pdensi_DN19317_c1_g1, Pdensi_DN19600_c0_g1d485629, Pdensi_DN19811_c0_g1d15904, Pdensi_DN22129_c0_g1d67028, Pdensi_DN23864_c1_g1d70605, Pdensi_DN24100_c0_g1, Pdensi_DN8865_c0_g1d265108, Pdensi_GG_115732_c0_g1, Pdensi_GG_18987_c0_g1
GO:0009505	0.00267298015155757	0.998729233902952	25	195	plant-type cell wall	CC	0.105942540237695	CC plant-type cell wall	Pdensi_DN11994_c0_g1d336954, Pdensi_DN18864_c1_g3d480664, Pdensi_DN19247_c0_g1d286110, Pdensi_DN19290_c1_g3, Pdensi_DN19336_c0_g1d407577, Pdensi_DN19386_c0_g1d358050, Pdensi_DN19600_c0_g1d485629, Pdensi_DN19943_c0_g1, Pdensi_DN21451_c0_g2, Pdensi_DN21658_c0_g1d19331, Pdensi_DN21920_c0_g1d297650, Pdensi_DN22789_c1_g6, Pdensi_DN23317_c2_g3, Pdensi_DN23705_c0_g1d549825, Pdensi_DN25157_c0_g3, Pdensi_…
GO:0047763	0.0026833444598769	0.999676467151924	5	15	caffeate O-methyltransferase activity	MF	0.106013538628874	MF caffeate O-methyltransferase activity	Pdensi_DN14741_c0_g1d394293, Pdensi_DN16405_c0_g1, Pdensi_DN20231_c0_g1, Pdensi_DN39295_c0_g3, Pdensi_GG_93227_c0_g1
GO:1902679	0.00273094319275911	0.998581905241263	31	263	negative regulation of RNA biosynthetic process	BP	0.107550457075348	BP negative regulation of RNA biosynthetic process	Pdensi_DN11658_c0_g1, Pdensi_DN12328_c0_g2d459218, Pdensi_DN14320_c1_g1, Pdensi_DN14716_c1_g1d464985, Pdensi_DN15027_c0_g1d213970, Pdensi_DN15813_c0_g1d277189, Pdensi_DN16481_c0_g1d278696, Pdensi_DN17780_c0_g1, Pdensi_DN18248_c0_g1d403725, Pdensi_DN18400_c0_g3, Pdensi_DN18504_c0_g1d284071, Pdensi_DN19600_c1_g1, Pdensi_DN19813_c1_g2, Pdensi_DN19991_c0_g1, Pdensi_DN20044_c0_g1d289250, Pdensi_DN2004…
GO:0006826	0.00278254373767199	0.999463554705227	7	28	iron ion transport	BP	0.109170419409455	BP iron ion transport	Pdensi_DN19021_c0_g1d356802, Pdensi_DN19864_c2_g1, Pdensi_DN22738_c1_g1, Pdensi_DN22939_c1_g1, Pdensi_DN23381_c1_g12, Pdensi_DN25853_c0_g1d139439, Pdensi_DN31246_c0_g1d504127
GO:2001289	0.00278973415278892	0.999901032692612	3	5	lipid X metabolic process	BP	0.109170419409455	BP lipid X metabolic process	Pdensi_DN17802_c1_g1, Pdensi_DN18583_c0_g1, Pdensi_GG_96216_c1_g1
GO:0048509	0.00282982573942134	0.998916622723527	16	109	regulation of meristem development	BP	0.110389984522664	BP regulation of meristem development	Pdensi_DN11895_c0_g1, Pdensi_DN15221_c0_g1d214075, Pdensi_DN18755_c0_g1d355401, Pdensi_DN19663_c0_g2d359591, Pdensi_DN19842_c0_g1d360987, Pdensi_DN20996_c0_g1d293074, Pdensi_DN21317_c0_g1d294644, Pdensi_DN22225_c3_g3, Pdensi_DN22803_c0_g3d545638, Pdensi_DN24610_c0_g1, Pdensi_DN4636_c0_g1d205709, Pdensi_DN6880_c0_g1d450628, Pdensi_DN8217_c0_g1d102160, Pdensi_DN9493_c0_g1d453754, Pdensi_GG_27924_c0…
GO:0042335	0.00291252360314001	0.999433776134915	7	28	cuticle development	BP	0.113258700869275	BP cuticle development	Pdensi_DN13861_c0_g1, Pdensi_DN15645_c0_g1d54612, Pdensi_DN17899_c0_g1d216510, Pdensi_DN24100_c0_g1, Pdensi_DN5177_c0_g1, Pdensi_GG_62739_c0_g1, Pdensi_GG_93610_c0_g1
GO:0015146	0.00296760919829245	0.999753137492721	4	10	pentose transmembrane transporter activity	MF	0.113614412836175	MF pentose transmembrane transporter activity	Pdensi_DN21784_c0_g4, Pdensi_DN21802_c0_g1d420801, Pdensi_DN21802_c0_g3, Pdensi_GG_106803_c1_g1
GO:0015750	0.00296760919829245	0.999753137492721	4	10	pentose transmembrane transport	BP	0.113614412836175	BP pentose transmembrane transport	Pdensi_DN21784_c0_g4, Pdensi_DN21802_c0_g1d420801, Pdensi_DN21802_c0_g3, Pdensi_GG_106803_c1_g1
GO:0015751	0.00296760919829245	0.999753137492721	4	10	arabinose transmembrane transport	BP	0.113614412836175	BP arabinose transmembrane transport	Pdensi_DN21784_c0_g4, Pdensi_DN21802_c0_g1d420801, Pdensi_DN21802_c0_g3, Pdensi_GG_106803_c1_g1
GO:0042882	0.00296760919829245	0.999753137492721	4	10	L-arabinose transmembrane transport	BP	0.113614412836175	BP L-arabinose transmembrane transport	Pdensi_DN21784_c0_g4, Pdensi_DN21802_c0_g1d420801, Pdensi_DN21802_c0_g3, Pdensi_GG_106803_c1_g1
GO:0042900	0.00296760919829245	0.999753137492721	4	10	arabinose transmembrane transporter activity	MF	0.113614412836175	MF arabinose transmembrane transporter activity	Pdensi_DN21784_c0_g4, Pdensi_DN21802_c0_g1d420801, Pdensi_DN21802_c0_g3, Pdensi_GG_106803_c1_g1
GO:0005351	0.00302517117610781	0.99930988906081	8	38	carbohydrate:proton symporter activity	MF	0.114576458810252	MF carbohydrate:proton symporter activity	Pdensi_DN14253_c0_g1d179269, Pdensi_DN17464_c0_g1d529765, Pdensi_DN21784_c0_g4, Pdensi_DN21802_c0_g1d420801, Pdensi_DN21802_c0_g3, Pdensi_DN21862_c0_g1d221873, Pdensi_DN39771_c0_g2, Pdensi_GG_106803_c1_g1
GO:0005402	0.00302517117610781	0.99930988906081	8	38	carbohydrate:cation symporter activity	MF	0.114576458810252	MF carbohydrate:cation symporter activity	Pdensi_DN14253_c0_g1d179269, Pdensi_DN17464_c0_g1d529765, Pdensi_DN21784_c0_g4, Pdensi_DN21802_c0_g1d420801, Pdensi_DN21802_c0_g3, Pdensi_DN21862_c0_g1d221873, Pdensi_DN39771_c0_g2, Pdensi_GG_106803_c1_g1
GO:0102797	0.00302979961434193	0.99975894507524	4	9	geranial:oxygen oxidoreductase activity	MF	0.114576458810252	MF geranial:oxygen oxidoreductase activity	Pdensi_DN19811_c0_g1d15904, Pdensi_DN23864_c1_g1d70605, Pdensi_GG_149734_c0_g1, Pdensi_GG_18987_c0_g1
GO:0102798	0.00302979961434193	0.99975894507524	4	9	heptaldehyde:oxygen oxidoreductase activity	MF	0.114576458810252	MF heptaldehyde:oxygen oxidoreductase activity	Pdensi_DN19811_c0_g1d15904, Pdensi_DN23864_c1_g1d70605, Pdensi_GG_149734_c0_g1, Pdensi_GG_18987_c0_g1
GO:0046274	0.00310889906373143	0.999373098434838	7	33	lignin catabolic process	BP	0.116853026814902	BP lignin catabolic process	Pdensi_DN18549_c0_g3d354668, Pdensi_DN19175_c0_g1d286055, Pdensi_DN21246_c1_g4, Pdensi_DN37388_c0_g1d240449, Pdensi_DN39555_c0_g3, Pdensi_GG_33289_c0_g1, Pdensi_GG_57820_c0_g1
GO:0052716	0.00310889906373143	0.999373098434838	7	33	hydroquinone:oxygen oxidoreductase activity	MF	0.116853026814902	MF hydroquinone:oxygen oxidoreductase activity	Pdensi_DN18549_c0_g3d354668, Pdensi_DN19175_c0_g1d286055, Pdensi_DN21246_c1_g4, Pdensi_DN37388_c0_g1d240449, Pdensi_DN39555_c0_g3, Pdensi_GG_33289_c0_g1, Pdensi_GG_57820_c0_g1
GO:0019852	0.00326133753282687	0.999345476074143	7	30	L-ascorbic acid metabolic process	BP	0.121442203601886	BP L-ascorbic acid metabolic process	Pdensi_DN19924_c3_g1, Pdensi_DN34687_c0_g1d86587, Pdensi_DN39208_c0_g1d34103, Pdensi_DN9014_c0_g1d208981, Pdensi_GG_118886_c0_g1, Pdensi_GG_144104_c0_g1, Pdensi_GG_75007_c0_g1
GO:0019853	0.00326133753282687	0.999345476074143	7	30	L-ascorbic acid biosynthetic process	BP	0.121442203601886	BP L-ascorbic acid biosynthetic process	Pdensi_DN19924_c3_g1, Pdensi_DN34687_c0_g1d86587, Pdensi_DN39208_c0_g1d34103, Pdensi_DN9014_c0_g1d208981, Pdensi_GG_118886_c0_g1, Pdensi_GG_144104_c0_g1, Pdensi_GG_75007_c0_g1
GO:0015925	0.00326919479394534	0.999244518292847	8	38	galactosidase activity	MF	0.121442203601886	MF galactosidase activity	Pdensi_DN21543_c0_g1d65556, Pdensi_DN22286_c0_g1d222491, Pdensi_DN22286_c0_g2d299585, Pdensi_DN24916_c0_g1d136025, Pdensi_DN25111_c0_g2, Pdensi_DN38943_c0_g6, Pdensi_GG_47195_c4_g1, Pdensi_GG_94454_c2_g1
GO:0055085	0.00327027768069124	0.997799076227127	75	784	transmembrane transport	BP	0.121442203601886	BP transmembrane transport	Pdensi_DN104174_c0_g1, Pdensi_DN11351_c0_g1, Pdensi_DN12675_c0_g1d6600, Pdensi_DN13866_c1_g1d523197, Pdensi_DN14253_c0_g1d179269, Pdensi_DN15403_c1_g1, Pdensi_DN16039_c0_g1, Pdensi_DN16322_c0_g2d347333, Pdensi_DN16520_c0_g3d471087, Pdensi_DN16689_c0_g1d215464, Pdensi_DN17034_c1_g1, Pdensi_DN17299_c0_g1d280926, Pdensi_DN18556_c0_g1d59326, Pdensi_DN18617_c0_g1d115691, Pdensi_DN18861_c0_g4, Pdensi_D…
GO:0033897	0.00331071345637916	0.999704931061665	4	11	ribonuclease T2 activity	MF	0.12257569641193	MF ribonuclease T2 activity	Pdensi_DN31049_c0_g1d310607, Pdensi_DN46200_c0_g1d39386, Pdensi_GG_33485_c0_g1, Pdensi_GG_73180_c0_g1
GO:0015103	0.00336811962611815	0.998975168225169	11	61	inorganic anion transmembrane transporter activity	MF	0.124328485942434	MF inorganic anion transmembrane transporter activity	Pdensi_DN10207_c0_g1d266698, Pdensi_DN19256_c0_g1d14827, Pdensi_DN19606_c0_g2d360085, Pdensi_DN21684_c0_g1d123798, Pdensi_DN22489_c0_g2, Pdensi_DN39885_c1_g2, Pdensi_GG_117708_c0_g1, Pdensi_GG_131665_c3_g1, Pdensi_GG_135044_c0_g1, Pdensi_GG_147565_c1_g1, Pdensi_GG_92192_c0_g1
GO:0098771	0.00337880052564555	0.998335783597694	26	210	inorganic ion homeostasis	BP	0.124328485942434	BP inorganic ion homeostasis	Pdensi_DN10072_c0_g1d386355, Pdensi_DN12675_c0_g1d6600, Pdensi_DN14892_c1_g1, Pdensi_DN15917_c0_g1d397096, Pdensi_DN17735_c0_g1d12535, Pdensi_DN17918_c1_g1d476170, Pdensi_DN19021_c0_g1d356802, Pdensi_DN19864_c2_g1, Pdensi_DN20327_c1_g1, Pdensi_DN21684_c0_g1d123798, Pdensi_DN22622_c0_g2, Pdensi_DN22738_c1_g1, Pdensi_DN22939_c1_g1, Pdensi_DN23381_c1_g12, Pdensi_DN25853_c0_g1d139439, Pdensi_DN31246_…
GO:0009743	0.00338821767447843	0.998679112554119	16	108	response to carbohydrate	BP	0.124328485942434	BP response to carbohydrate	Pdensi_DN10914_c0_g1d387447, Pdensi_DN11560_c0_g3, Pdensi_DN16441_c0_g1, Pdensi_DN19790_c0_g1d535027, Pdensi_DN20745_c4_g3, Pdensi_DN22091_c1_g1, Pdensi_DN22786_c1_g1d302012, Pdensi_DN25291_c3_g3, Pdensi_DN26668_c0_g4, Pdensi_DN40133_c1_g5, Pdensi_DN41846_c0_g1d93086, Pdensi_GG_26038_c2_g1, Pdensi_GG_26203_c1_g1, Pdensi_GG_2636_c0_g1, Pdensi_GG_30498_c0_g1, Pdensi_GG_61773_c1_g1
GO:0010015	0.00352830608202233	0.999179921407501	8	36	root morphogenesis	BP	0.129085896480142	BP root morphogenesis	Pdensi_DN19072_c0_g1d356753, Pdensi_DN19072_c0_g3, Pdensi_DN19663_c0_g2d359591, Pdensi_DN21317_c0_g1d294644, Pdensi_DN22939_c1_g1, Pdensi_DN23381_c1_g12, Pdensi_DN25853_c0_g1d139439, Pdensi_DN31246_c0_g1d504127
GO:0050105	0.00362658491412747	0.99968056636318	4	10	L-gulonolactone oxidase activity	MF	0.132290115186137	MF L-gulonolactone oxidase activity	Pdensi_DN34687_c0_g1d86587, Pdensi_DN9014_c0_g1d208981, Pdensi_GG_118886_c0_g1, Pdensi_GG_75007_c0_g1
GO:0043668	0.00370846987160628	1	2	2	exine	CC	0.134879230683186	CC exine	Pdensi_DN13861_c0_g1, Pdensi_GG_93610_c0_g1
GO:0009415	0.00372182921094061	0.997941331887853	35	307	response to water	BP	0.134968152558626	BP response to water	Pdensi_DN10090_c0_g1d4523, Pdensi_DN10914_c0_g1d387447, Pdensi_DN11560_c0_g3, Pdensi_DN15733_c0_g2d277117, Pdensi_DN16319_c0_g1d111066, Pdensi_DN16441_c0_g1, Pdensi_DN17266_c0_g1d529220, Pdensi_DN17735_c0_g1d12535, Pdensi_DN19247_c0_g1d286110, Pdensi_DN19496_c0_g1, Pdensi_DN19803_c0_g1d409969, Pdensi_DN19896_c0_g1, Pdensi_DN20395_c0_g2d290364, Pdensi_DN20504_c0_g2d291341, Pdensi_DN20504_c0_g3d291…
GO:0044712	0.00386929857079867	0.997384629391236	74	776	NA	NA	0.139905690428352	none	Pdensi_DN11172_c0_g1, Pdensi_DN13057_c0_g1, Pdensi_DN13590_c1_g1, Pdensi_DN13659_c0_g1d340477, Pdensi_DN14453_c0_g1d342034, Pdensi_DN15579_c0_g1d467163, Pdensi_DN15645_c0_g1d54612, Pdensi_DN15855_c0_g1d468400, Pdensi_DN15935_c0_g1d468637, Pdensi_DN16112_c0_g1d278040, Pdensi_DN16286_c0_g4, Pdensi_DN16319_c0_g1d111066, Pdensi_DN17066_c0_g1d472641, Pdensi_DN17149_c1_g1, Pdensi_DN18176_c1_g1, Pdensi_…
GO:0010928	0.00389886716049415	0.998874964302	10	53	regulation of auxin mediated signaling pathway	BP	0.140563823051518	BP regulation of auxin mediated signaling pathway	Pdensi_DN16862_c0_g1d349117, Pdensi_DN18753_c1_g3, Pdensi_DN18754_c0_g7, Pdensi_DN18847_c0_g2, Pdensi_DN18861_c0_g4, Pdensi_DN19849_c0_g1d219045, Pdensi_DN20745_c4_g3, Pdensi_DN22647_c0_g1, Pdensi_DN32754_c0_g1d312152, Pdensi_GG_99904_c0_g1
GO:0055076	0.00399768886404685	0.998600303988654	13	80	transition metal ion homeostasis	BP	0.143707617711638	BP transition metal ion homeostasis	Pdensi_DN10072_c0_g1d386355, Pdensi_DN19021_c0_g1d356802, Pdensi_DN19864_c2_g1, Pdensi_DN22738_c1_g1, Pdensi_DN22939_c1_g1, Pdensi_DN23381_c1_g12, Pdensi_DN25853_c0_g1d139439, Pdensi_DN31246_c0_g1d504127, Pdensi_DN34957_c2_g1, Pdensi_DN3631_c0_g1d447999, Pdensi_DN41637_c0_g1d153156, Pdensi_DN5622_c0_g1d206363, Pdensi_GG_111954_c0_g1
GO:0006694	0.00404498886259221	0.998339306572121	17	118	steroid biosynthetic process	BP	0.144986470361783	BP steroid biosynthetic process	Pdensi_DN11939_c0_g1d175433, Pdensi_DN12089_c0_g1, Pdensi_DN17158_c0_g2, Pdensi_DN17458_c0_g1d12111, Pdensi_DN17676_c0_g1d351375, Pdensi_DN19864_c2_g1, Pdensi_DN20648_c0_g1d120678, Pdensi_DN20979_c0_g2, Pdensi_DN21071_c1_g2d415963, Pdensi_DN21322_c0_g1d294658, Pdensi_DN21358_c0_g2, Pdensi_DN22101_c2_g1, Pdensi_DN22738_c1_g1, Pdensi_DN24773_c0_g1d555703, Pdensi_DN39208_c0_g1d34103, Pdensi_DN6471_c…
GO:0080161	0.0041096447073318	0.999441540017631	5	16	auxin transmembrane transporter activity	MF	0.146878226736604	MF auxin transmembrane transporter activity	Pdensi_DN18861_c0_g4, Pdensi_DN20745_c4_g3, Pdensi_DN25689_c0_g3, Pdensi_DN32754_c0_g1d312152, Pdensi_DN9132_c0_g1d265409
GO:0008374	0.00419158517760712	0.998275398537528	17	115	O-acyltransferase activity	MF	0.149375049874034	MF O-acyltransferase activity	Pdensi_DN10400_c0_g1d519127, Pdensi_DN14424_c0_g1d213386, Pdensi_DN14706_c0_g1d53366, Pdensi_DN15940_c0_g1, Pdensi_DN17479_c0_g1d281198, Pdensi_DN17809_c1_g9, Pdensi_DN18574_c0_g1d217376, Pdensi_DN18583_c0_g1, Pdensi_DN20014_c1_g1, Pdensi_DN24268_c0_g1d225364, Pdensi_DN24334_c0_g1d133196, Pdensi_DN24552_c1_g1, Pdensi_DN24634_c1_g2d555220, Pdensi_DN24954_c0_g1d305220, Pdensi_DN32135_c0_g1d235526, …
GO:0016758	0.00426890620013898	0.997460510401487	43	410	transferase activity, transferring hexosyl groups	MF	0.151693373767008	MF transferase activity, transferring hexosyl groups	Pdensi_DN12046_c0_g1d50385, Pdensi_DN13283_c0_g1d271643, Pdensi_DN14923_c1_g7, Pdensi_DN15022_c0_g1d213951, Pdensi_DN15418_c0_g2d466840, Pdensi_DN15512_c0_g1d214428, Pdensi_DN1607_c0_g1d613, Pdensi_DN16441_c0_g1, Pdensi_DN17743_c0_g1d282049, Pdensi_DN18230_c0_g1d186709, Pdensi_DN18439_c0_g1d217244, Pdensi_DN18864_c1_g4, Pdensi_DN19639_c4_g1, Pdensi_DN19663_c0_g2d359591, Pdensi_DN19924_c3_g1, Pden…
GO:0010017	0.00431535014890027	0.999406650727552	5	16	red or far-red light signaling pathway	BP	0.152771627561191	BP red or far-red light signaling pathway	Pdensi_DN13233_c0_g2d339539, Pdensi_DN16982_c0_g1d279982, Pdensi_DN18276_c0_g1, Pdensi_DN18816_c0_g1d14153, Pdensi_DN492_c0_g1d324418
GO:0043878	0.00432395840582377	0.999396125208983	5	17	glyceraldehyde-3-phosphate dehydrogenase (NAD+) (non-phosphorylating) activity	MF	0.152771627561191	MF glyceraldehyde-3-phosphate dehydrogenase (NAD+) (non-phosphorylating) activity	Pdensi_DN21985_c1_g1, Pdensi_DN25849_c1_g2, Pdensi_DN37673_c2_g6, Pdensi_DN39794_c0_g1, Pdensi_DN39794_c0_g2
GO:0016328	0.00446307047417523	0.999812011621799	3	5	lateral plasma membrane	CC	0.157237405936327	CC lateral plasma membrane	Pdensi_DN14892_c1_g1, Pdensi_DN18861_c0_g4, Pdensi_GG_78706_c1_g1
GO:0009414	0.00452301579836845	0.997488980112418	34	300	response to water deprivation	BP	0.158896628871092	BP response to water deprivation	Pdensi_DN10090_c0_g1d4523, Pdensi_DN10914_c0_g1d387447, Pdensi_DN11560_c0_g3, Pdensi_DN15733_c0_g2d277117, Pdensi_DN16319_c0_g1d111066, Pdensi_DN16441_c0_g1, Pdensi_DN17266_c0_g1d529220, Pdensi_DN17735_c0_g1d12535, Pdensi_DN19247_c0_g1d286110, Pdensi_DN19496_c0_g1, Pdensi_DN19896_c0_g1, Pdensi_DN20395_c0_g2d290364, Pdensi_DN20504_c0_g2d291341, Pdensi_DN20504_c0_g3d291342, Pdensi_DN20782_c2_g2, Pd…
GO:0006820	0.00453763934112428	0.997584640447127	30	261	anion transport	BP	0.15895877646556	BP anion transport	Pdensi_DN13866_c1_g1d523197, Pdensi_DN14124_c1_g2, Pdensi_DN16039_c0_g1, Pdensi_DN16689_c0_g1d215464, Pdensi_DN17034_c1_g1, Pdensi_DN18556_c0_g1d59326, Pdensi_DN19256_c0_g1d14827, Pdensi_DN19606_c0_g2d360085, Pdensi_DN19803_c0_g1d409969, Pdensi_DN20436_c1_g2, Pdensi_DN21684_c0_g1d123798, Pdensi_DN22056_c0_g1d190192, Pdensi_DN22124_c0_g1d67031, Pdensi_DN22185_c0_g2d222254, Pdensi_DN22489_c0_g2, Pd…
GO:0003885	0.00478919745836654	0.999525565863002	4	11	D-arabinono-1,4-lactone oxidase activity	MF	0.167297219689719	MF D-arabinono-1,4-lactone oxidase activity	Pdensi_DN34687_c0_g1d86587, Pdensi_DN9014_c0_g1d208981, Pdensi_GG_118886_c0_g1, Pdensi_GG_75007_c0_g1
GO:0048825	0.00480475951083372	0.999128977369178	6	23	cotyledon development	BP	0.167368045383013	BP cotyledon development	Pdensi_DN19638_c0_g1d287697, Pdensi_DN20191_c0_g2, Pdensi_DN22455_c0_g2d543632, Pdensi_DN27648_c0_g1d231195, Pdensi_GG_16193_c0_g1, Pdensi_GG_23961_c0_g1
GO:0048655	0.00482054658707152	1	2	2	anther wall tapetum morphogenesis	BP	0.167446289594737	BP anther wall tapetum morphogenesis	Pdensi_DN12630_c0_g1d211812, Pdensi_GG_83776_c1_g1
GO:0042761	0.00501502173726334	0.999075594992909	6	24	very long-chain fatty acid biosynthetic process	BP	0.17331942201497	BP very long-chain fatty acid biosynthetic process	Pdensi_DN19449_c1_g2, Pdensi_DN21597_c0_g1d189745, Pdensi_DN26645_c0_g1d24118, Pdensi_DN2938_c0_g1, Pdensi_GG_13995_c0_g1, Pdensi_GG_81086_c0_g1
GO:0071614	0.00502932164641488	1	2	2	linoleic acid epoxygenase activity	MF	0.17331942201497	MF linoleic acid epoxygenase activity	Pdensi_DN38467_c1_g1, Pdensi_GG_4186_c0_g1
GO:0009556	0.00504685061081896	0.999062051452334	6	25	microsporogenesis	BP	0.17331942201497	BP microsporogenesis	Pdensi_DN17483_c0_g1d350904, Pdensi_DN22219_c2_g1, Pdensi_DN22219_c2_g2, Pdensi_DN22365_c0_g1d496262, Pdensi_DN24073_c0_g2, Pdensi_DN38645_c0_g6
GO:0034293	0.00505601188721491	0.998884300219134	7	33	sexual sporulation	BP	0.17331942201497	BP sexual sporulation	Pdensi_DN13057_c0_g1, Pdensi_DN17483_c0_g1d350904, Pdensi_DN22219_c2_g1, Pdensi_DN22219_c2_g2, Pdensi_DN22365_c0_g1d496262, Pdensi_DN24073_c0_g2, Pdensi_DN38645_c0_g6
GO:0042304	0.00505970494480059	0.999248084616711	5	19	regulation of fatty acid biosynthetic process	BP	0.17331942201497	BP regulation of fatty acid biosynthetic process	Pdensi_DN16505_c1_g1d279192, Pdensi_DN18506_c0_g2, Pdensi_DN19202_c0_g3d357609, Pdensi_DN4636_c0_g1d205709, Pdensi_GG_57871_c0_g1
GO:0016757	0.00507413698494839	0.996721249493483	57	580	transferase activity, transferring glycosyl groups	MF	0.173333640762077	MF transferase activity, transferring glycosyl groups	Pdensi_DN12046_c0_g1d50385, Pdensi_DN13283_c0_g1d271643, Pdensi_DN14923_c1_g7, Pdensi_DN15022_c0_g1d213951, Pdensi_DN15418_c0_g2d466840, Pdensi_DN15512_c0_g1d214428, Pdensi_DN15787_c1_g1d345433, Pdensi_DN1607_c0_g1d613, Pdensi_DN16441_c0_g1, Pdensi_DN17743_c0_g1d282049, Pdensi_DN18230_c0_g1d186709, Pdensi_DN18439_c0_g1d217244, Pdensi_DN18864_c1_g4, Pdensi_DN19022_c0_g1d60200, Pdensi_DN19639_c4_g1…
GO:0044275	0.00510087847099315	0.998155513373708	13	83	cellular carbohydrate catabolic process	BP	0.173767116177139	BP cellular carbohydrate catabolic process	Pdensi_DN14864_c0_g1d108554, Pdensi_DN18386_c1_g2, Pdensi_DN19354_c0_g1d60862, Pdensi_DN19354_c0_g2, Pdensi_DN19551_c0_g4, Pdensi_DN21590_c0_g1d65540, Pdensi_DN22286_c0_g1d222491, Pdensi_DN24097_c0_g1d71155, Pdensi_DN24770_c0_g1d498397, Pdensi_DN38334_c0_g1, Pdensi_GG_11158_c0_g1, Pdensi_GG_127752_c0_g2, Pdensi_GG_16375_c0_g1
GO:0043934	0.00511546211999262	0.998710260616047	8	42	sporulation	BP	0.173785177406123	BP sporulation	Pdensi_DN13057_c0_g1, Pdensi_DN13534_c0_g1d51910, Pdensi_DN17483_c0_g1d350904, Pdensi_DN22219_c2_g1, Pdensi_DN22219_c2_g2, Pdensi_DN22365_c0_g1d496262, Pdensi_DN24073_c0_g2, Pdensi_DN38645_c0_g6
GO:1905268	0.00515793328699222	0.998704714931946	8	40	negative regulation of chromatin organization	BP	0.174747953498482	BP negative regulation of chromatin organization	Pdensi_DN11496_c0_g1d210701, Pdensi_DN12213_c0_g1d389462, Pdensi_DN13534_c0_g1d51910, Pdensi_DN15027_c0_g1d213970, Pdensi_DN19813_c1_g2, Pdensi_DN21939_c0_g1d495869, Pdensi_DN4636_c0_g1d205709, Pdensi_DN6277_c0_g1d46369
GO:0016892	0.00517421910557019	0.999460344209317	4	12	endoribonuclease activity, producing 3'-phosphomonoesters	MF	0.174820747157052	MF endoribonuclease activity, producing 3'-phosphomonoesters	Pdensi_DN31049_c0_g1d310607, Pdensi_DN46200_c0_g1d39386, Pdensi_GG_33485_c0_g1, Pdensi_GG_73180_c0_g1
GO:0031490	0.00521678134005392	0.998846753432081	7	32	chromatin DNA binding	MF	0.175233872328963	MF chromatin DNA binding	Pdensi_DN11496_c0_g1d210701, Pdensi_DN15027_c0_g1d213970, Pdensi_DN15045_c0_g1d275416, Pdensi_DN16505_c1_g1d279192, Pdensi_DN19813_c1_g2, Pdensi_DN19970_c1_g4, Pdensi_DN21939_c0_g1d495869
GO:0005506	0.00522758291663129	0.997220460824876	29	255	iron ion binding	MF	0.175233872328963	MF iron ion binding	Pdensi_DN1041_c0_g1d203043, Pdensi_DN10586_c0_g1d209930, Pdensi_DN13861_c0_g1, Pdensi_DN17669_c0_g1d281819, Pdensi_DN17899_c0_g1d216510, Pdensi_DN19449_c1_g2, Pdensi_DN19617_c2_g1, Pdensi_DN19627_c0_g3, Pdensi_DN19864_c2_g1, Pdensi_DN21212_c3_g2, Pdensi_DN21597_c0_g1d189745, Pdensi_DN22208_c1_g1d20470, Pdensi_DN22738_c1_g1, Pdensi_DN23745_c0_g4, Pdensi_DN25088_c0_g1d428808, Pdensi_DN26645_c0_g1d2…
GO:0016903	0.00523513045206909	0.998012855210308	14	93	oxidoreductase activity, acting on the aldehyde or oxo group of donors	MF	0.175233872328963	MF oxidoreductase activity, acting on the aldehyde or oxo group of donors	Pdensi_DN13940_c0_g1d7805, Pdensi_DN19811_c0_g1d15904, Pdensi_DN21071_c1_g2d415963, Pdensi_DN21322_c0_g1d294658, Pdensi_DN21985_c1_g1, Pdensi_DN23864_c1_g1d70605, Pdensi_DN24773_c0_g1d555703, Pdensi_DN25849_c1_g2, Pdensi_DN37673_c2_g6, Pdensi_DN39794_c0_g1, Pdensi_DN39794_c0_g2, Pdensi_GG_149734_c0_g1, Pdensi_GG_18987_c0_g1, Pdensi_GG_33828_c1_g1
GO:0071489	0.00524632680044499	0.99923227164481	5	17	cellular response to red or far red light	BP	0.175233872328963	BP cellular response to red or far red light	Pdensi_DN13233_c0_g2d339539, Pdensi_DN16982_c0_g1d279982, Pdensi_DN18276_c0_g1, Pdensi_DN18816_c0_g1d14153, Pdensi_DN492_c0_g1d324418
GO:0051253	0.0052572995822453	0.997138675935943	31	274	negative regulation of RNA metabolic process	BP	0.175233872328963	BP negative regulation of RNA metabolic process	Pdensi_DN11658_c0_g1, Pdensi_DN12328_c0_g2d459218, Pdensi_DN14320_c1_g1, Pdensi_DN14716_c1_g1d464985, Pdensi_DN15027_c0_g1d213970, Pdensi_DN15813_c0_g1d277189, Pdensi_DN16481_c0_g1d278696, Pdensi_DN17780_c0_g1, Pdensi_DN18248_c0_g1d403725, Pdensi_DN18400_c0_g3, Pdensi_DN18504_c0_g1d284071, Pdensi_DN19600_c1_g1, Pdensi_DN19813_c1_g2, Pdensi_DN19991_c0_g1, Pdensi_DN20044_c0_g1d289250, Pdensi_DN2004…
GO:0048878	0.00527575533777926	0.996934324647444	38	352	chemical homeostasis	BP	0.175376318567146	BP chemical homeostasis	Pdensi_DN10072_c0_g1d386355, Pdensi_DN1041_c0_g1d203043, Pdensi_DN11871_c0_g1d458112, Pdensi_DN12675_c0_g1d6600, Pdensi_DN14892_c1_g1, Pdensi_DN15194_c0_g1d343911, Pdensi_DN15917_c0_g1d397096, Pdensi_DN16524_c0_g1d279098, Pdensi_DN17735_c0_g1d12535, Pdensi_DN17918_c1_g1d476170, Pdensi_DN18861_c0_g4, Pdensi_DN19021_c0_g1d356802, Pdensi_DN19803_c0_g1d409969, Pdensi_DN19864_c2_g1, Pdensi_DN20327_c1_…
GO:0016052	0.0054059695126004	0.996987946643438	33	302	carbohydrate catabolic process	BP	0.179223107219347	BP carbohydrate catabolic process	Pdensi_DN13590_c1_g1, Pdensi_DN14864_c0_g1d108554, Pdensi_DN16940_c0_g1d349324, Pdensi_DN18386_c1_g2, Pdensi_DN19354_c0_g1d60862, Pdensi_DN19354_c0_g2, Pdensi_DN19386_c0_g1d358050, Pdensi_DN19551_c0_g4, Pdensi_DN19879_c2_g1, Pdensi_DN20111_c0_g1d188531, Pdensi_DN20256_c1_g2, Pdensi_DN20854_c0_g2, Pdensi_DN21590_c0_g1d65540, Pdensi_DN21896_c0_g1d221829, Pdensi_DN22250_c0_g2d67184, Pdensi_DN22286_c…
GO:0046873	0.00545336224155382	0.997340459562282	23	186	metal ion transmembrane transporter activity	MF	0.180310902350413	MF metal ion transmembrane transporter activity	Pdensi_DN10072_c0_g1d386355, Pdensi_DN11351_c0_g1, Pdensi_DN15917_c0_g1d397096, Pdensi_DN17735_c0_g1d12535, Pdensi_DN17735_c0_g2, Pdensi_DN17918_c1_g1d476170, Pdensi_DN18001_c1_g4, Pdensi_DN19021_c0_g1d356802, Pdensi_DN19486_c0_g1d287099, Pdensi_DN22135_c0_g1d222216, Pdensi_DN22260_c0_g1d222431, Pdensi_DN22841_c1_g1, Pdensi_DN22841_c1_g2, Pdensi_DN22939_c1_g1, Pdensi_DN23381_c1_g12, Pdensi_DN2375…
GO:0032787	0.00557646930368144	0.996379799268108	57	578	monocarboxylic acid metabolic process	BP	0.183889651758199	BP monocarboxylic acid metabolic process	Pdensi_DN10586_c0_g1d209930, Pdensi_DN10846_c0_g1d335071, Pdensi_DN11851_c0_g1d458179, Pdensi_DN13057_c0_g1, Pdensi_DN14040_c0_g1d213034, Pdensi_DN15908_c0_g1d183271, Pdensi_DN15971_c0_g1d183380, Pdensi_DN16286_c0_g4, Pdensi_DN16483_c0_g1, Pdensi_DN18176_c1_g1, Pdensi_DN18672_c0_g1d217489, Pdensi_DN18774_c0_g1d355297, Pdensi_DN19001_c2_g1, Pdensi_DN19025_c1_g3, Pdensi_DN19449_c1_g2, Pdensi_DN1993…
GO:0005984	0.00572733450009599	0.998235131478521	10	59	disaccharide metabolic process	BP	0.188362283053689	BP disaccharide metabolic process	Pdensi_DN13436_c0_g1, Pdensi_DN16441_c0_g1, Pdensi_DN17743_c0_g1d282049, Pdensi_DN18386_c1_g2, Pdensi_DN19500_c3_g2, Pdensi_DN21590_c0_g1d65540, Pdensi_DN21948_c1_g4, Pdensi_DN22286_c0_g1d222491, Pdensi_GG_156213_c0_g1, Pdensi_GG_2636_c0_g1
GO:0030574	0.00581331356716934	0.999681116749175	3	6	collagen catabolic process	BP	0.190178400983111	BP collagen catabolic process	Pdensi_DN22569_c1_g2, Pdensi_GG_14314_c0_g1, Pdensi_GG_879_c1_g1
GO:0044243	0.00581331356716934	0.999681116749175	3	6	NA	NA	0.190178400983111	none	Pdensi_DN22569_c1_g2, Pdensi_GG_14314_c0_g1, Pdensi_GG_879_c1_g1
GO:0009606	0.0058708895740213	0.997839998699833	13	83	tropism	BP	0.19118908181766	BP tropism	Pdensi_DN15253_c0_g1d9232, Pdensi_DN15327_c0_g1, Pdensi_DN18861_c0_g4, Pdensi_DN20745_c4_g3, Pdensi_DN23753_c0_g1d130641, Pdensi_DN25689_c0_g3, Pdensi_DN27539_c0_g1d307569, Pdensi_DN32754_c0_g1d312152, Pdensi_DN42477_c0_g1d93713, Pdensi_DN47305_c0_g1d40317, Pdensi_DN47616_c0_g1d40616, Pdensi_DN5412_c0_g1d2012, Pdensi_GG_121678_c0_g1
GO:0006950	0.00587512947523135	0.995139027038989	283	3535	response to stress	BP	0.19118908181766	BP response to stress	Pdensi_DN10090_c0_g1d4523, Pdensi_DN10751_c0_g1d49359, Pdensi_DN10914_c0_g1d387447, Pdensi_DN10979_c0_g1d103979, Pdensi_DN11521_c0_g1d336257, Pdensi_DN11560_c0_g3, Pdensi_DN11871_c0_g1d458112, Pdensi_DN11970_c0_g1d5850, Pdensi_DN11982_c0_g1d337024, Pdensi_DN12359_c0_g1, Pdensi_DN12452_c0_g1d389970, Pdensi_DN12923_c0_g2, Pdensi_DN13149_c0_g1d271422, Pdensi_DN13157_c0_g1, Pdensi_DN13467_c0_g1d52269…
GO:0004029	0.00591640595799284	0.999096972895092	5	18	aldehyde dehydrogenase (NAD) activity	MF	0.1920269713295	MF aldehyde dehydrogenase (NAD) activity	Pdensi_DN21985_c1_g1, Pdensi_DN25849_c1_g2, Pdensi_DN37673_c2_g6, Pdensi_DN39794_c0_g1, Pdensi_DN39794_c0_g2
GO:0000038	0.00596749941056958	0.998646852149101	7	32	very long-chain fatty acid metabolic process	BP	0.192931392549775	BP very long-chain fatty acid metabolic process	Pdensi_DN19449_c1_g2, Pdensi_DN21597_c0_g1d189745, Pdensi_DN26645_c0_g1d24118, Pdensi_DN2938_c0_g1, Pdensi_DN35229_c0_g1d30897, Pdensi_GG_13995_c0_g1, Pdensi_GG_81086_c0_g1
GO:0010865	0.00597547495928869	1	2	2	stipule development	BP	0.192931392549775	BP stipule development	Pdensi_DN18334_c0_g1d114947, Pdensi_GG_63438_c0_g1
GO:0015295	0.00605949139726322	0.997865388860894	12	77	solute:proton symporter activity	MF	0.195134558902492	MF solute:proton symporter activity	Pdensi_DN14253_c0_g1d179269, Pdensi_DN16039_c0_g1, Pdensi_DN17464_c0_g1d529765, Pdensi_DN21784_c0_g4, Pdensi_DN21802_c0_g1d420801, Pdensi_DN21802_c0_g3, Pdensi_DN21862_c0_g1d221873, Pdensi_DN26653_c0_g1d78124, Pdensi_DN28060_c0_g1d141387, Pdensi_DN39771_c0_g2, Pdensi_GG_106803_c1_g1, Pdensi_GG_117708_c0_g1
GO:0050198	0.00615566547027646	1	2	2	pinosylvin synthase activity	MF	0.197716777156984	MF pinosylvin synthase activity	Pdensi_DN15908_c0_g1d183271, Pdensi_GG_80468_c0_g1
GO:0048827	0.00620548526930741	0.997117551962146	20	154	phyllome development	BP	0.19880059803175	BP phyllome development	Pdensi_DN10759_c0_g1d334935, Pdensi_DN12328_c0_g2d459218, Pdensi_DN12603_c0_g1d105849, Pdensi_DN12681_c0_g1d338362, Pdensi_DN15327_c0_g1, Pdensi_DN18506_c0_g2, Pdensi_DN19202_c0_g3d357609, Pdensi_DN19638_c0_g1d287697, Pdensi_DN20191_c0_g2, Pdensi_DN22392_c1_g1, Pdensi_DN22455_c0_g2d543632, Pdensi_DN25689_c0_g3, Pdensi_DN27648_c0_g1d231195, Pdensi_DN32754_c0_g1d312152, Pdensi_DN4636_c0_g1d205709, …
GO:1990137	0.00629172554608984	0.999644635125332	3	6	plant seed peroxidase activity	MF	0.200983028327141	MF plant seed peroxidase activity	Pdensi_DN23377_c0_g3d548222, Pdensi_DN38467_c1_g1, Pdensi_GG_4186_c0_g1
GO:0048446	0.00630611474938788	1	2	2	petal morphogenesis	BP	0.200983028327141	BP petal morphogenesis	Pdensi_DN19454_c0_g1, Pdensi_DN22556_c0_g2d544080
GO:0042735	0.00635338265752792	1	2	2	protein body	CC	0.201785110256606	CC protein body	Pdensi_DN25674_c0_g2, Pdensi_DN38059_c0_g1
GO:0005201	0.0063639166262394	1	2	2	extracellular matrix structural constituent	MF	0.201785110256606	MF extracellular matrix structural constituent	Pdensi_DN19317_c1_g1, Pdensi_DN24100_c0_g1
GO:0016053	0.00641262391317427	0.995859466819003	54	544	organic acid biosynthetic process	BP	0.202292110485492	BP organic acid biosynthetic process	Pdensi_DN10531_c0_g1d455577, Pdensi_DN10586_c0_g1d209930, Pdensi_DN10846_c0_g1d335071, Pdensi_DN11851_c0_g1d458179, Pdensi_DN14040_c0_g1d213034, Pdensi_DN15908_c0_g1d183271, Pdensi_DN16483_c0_g1, Pdensi_DN18176_c1_g1, Pdensi_DN18654_c0_g2, Pdensi_DN18774_c0_g1d355297, Pdensi_DN19025_c1_g3, Pdensi_DN19449_c1_g2, Pdensi_DN19924_c3_g1, Pdensi_DN20327_c1_g1, Pdensi_DN20576_c0_g2, Pdensi_DN20685_c1_g1…
GO:0046394	0.00641262391317427	0.995859466819003	54	544	carboxylic acid biosynthetic process	BP	0.202292110485492	BP carboxylic acid biosynthetic process	Pdensi_DN10531_c0_g1d455577, Pdensi_DN10586_c0_g1d209930, Pdensi_DN10846_c0_g1d335071, Pdensi_DN11851_c0_g1d458179, Pdensi_DN14040_c0_g1d213034, Pdensi_DN15908_c0_g1d183271, Pdensi_DN16483_c0_g1, Pdensi_DN18176_c1_g1, Pdensi_DN18654_c0_g2, Pdensi_DN18774_c0_g1d355297, Pdensi_DN19025_c1_g3, Pdensi_DN19449_c1_g2, Pdensi_DN19924_c3_g1, Pdensi_DN20327_c1_g1, Pdensi_DN20576_c0_g2, Pdensi_DN20685_c1_g1…
GO:0008509	0.00642981526205514	0.9967115523619	25	210	anion transmembrane transporter activity	MF	0.202318309238102	MF anion transmembrane transporter activity	Pdensi_DN10207_c0_g1d266698, Pdensi_DN13866_c1_g1d523197, Pdensi_DN16039_c0_g1, Pdensi_DN16689_c0_g1d215464, Pdensi_DN17034_c1_g1, Pdensi_DN18556_c0_g1d59326, Pdensi_DN18764_c0_g1d59678, Pdensi_DN19256_c0_g1d14827, Pdensi_DN19606_c0_g2d360085, Pdensi_DN19803_c0_g1d409969, Pdensi_DN21684_c0_g1d123798, Pdensi_DN22489_c0_g2, Pdensi_DN22823_c0_g1d302799, Pdensi_DN23645_c0_g2, Pdensi_DN25314_c0_g1, Pd…
GO:0010016	0.00693312577879776	0.998613156599939	6	26	shoot system morphogenesis	BP	0.217601607565008	BP shoot system morphogenesis	Pdensi_DN13693_c0_g1, Pdensi_DN17839_c0_g1d402215, Pdensi_DN17848_c0_g1d476052, Pdensi_DN19663_c0_g2d359591, Pdensi_DN21317_c0_g1d294644, Pdensi_DN25070_c0_g1d22838
GO:0009965	0.00705071077278891	0.997470986490974	12	75	leaf morphogenesis	BP	0.220731871940019	BP leaf morphogenesis	Pdensi_DN12681_c0_g1d338362, Pdensi_DN13693_c0_g1, Pdensi_DN16862_c0_g1d349117, Pdensi_DN17839_c0_g1d402215, Pdensi_DN17848_c0_g1d476052, Pdensi_DN18847_c0_g2, Pdensi_DN19663_c0_g2d359591, Pdensi_DN19849_c0_g1d219045, Pdensi_DN20680_c0_g1d291823, Pdensi_DN21317_c0_g1d294644, Pdensi_DN26668_c0_g4, Pdensi_DN41846_c0_g1d93086
GO:0004031	0.00724060983184697	0.999191013448887	4	11	aldehyde oxidase activity	MF	0.225534965190478	MF aldehyde oxidase activity	Pdensi_DN19811_c0_g1d15904, Pdensi_DN23864_c1_g1d70605, Pdensi_GG_149734_c0_g1, Pdensi_GG_18987_c0_g1
GO:0016623	0.00724060983184697	0.999191013448887	4	11	oxidoreductase activity, acting on the aldehyde or oxo group of donors, oxygen as acceptor	MF	0.225534965190478	MF oxidoreductase activity, acting on the aldehyde or oxo group of donors, oxygen as acceptor	Pdensi_DN19811_c0_g1d15904, Pdensi_DN23864_c1_g1d70605, Pdensi_GG_149734_c0_g1, Pdensi_GG_18987_c0_g1
GO:0090306	0.00728664305080166	0.999521851194608	3	7	spindle assembly involved in meiosis	BP	0.226191278214356	BP spindle assembly involved in meiosis	Pdensi_DN22020_c0_g1d222133, Pdensi_DN22020_c0_g2, Pdensi_DN22020_c0_g2d66763
GO:0032026	0.00731655436565927	0.999562933396623	3	6	response to magnesium ion	BP	0.226191278214356	BP response to magnesium ion	Pdensi_DN10914_c0_g1d387447, Pdensi_DN14892_c1_g1, Pdensi_GG_78706_c1_g1
GO:0071286	0.00731655436565927	0.999562933396623	3	6	cellular response to magnesium ion	BP	0.226191278214356	BP cellular response to magnesium ion	Pdensi_DN10914_c0_g1d387447, Pdensi_DN14892_c1_g1, Pdensi_GG_78706_c1_g1
GO:0051321	0.00734523130558975	0.997335172408729	12	82	meiotic cell cycle	BP	0.226511546944945	BP meiotic cell cycle	Pdensi_DN17483_c0_g1d350904, Pdensi_DN22020_c0_g1d222133, Pdensi_DN22020_c0_g2, Pdensi_DN22020_c0_g2d66763, Pdensi_DN22219_c2_g1, Pdensi_DN22219_c2_g2, Pdensi_DN22365_c0_g1d496262, Pdensi_DN24073_c0_g2, Pdensi_DN26347_c0_g1, Pdensi_DN30837_c0_g1d143857, Pdensi_DN38645_c0_g6, Pdensi_GG_103761_c0_g1
GO:0050801	0.0074081382665624	0.996003492097822	28	247	ion homeostasis	BP	0.227883178617688	BP ion homeostasis	Pdensi_DN10072_c0_g1d386355, Pdensi_DN12675_c0_g1d6600, Pdensi_DN14892_c1_g1, Pdensi_DN15917_c0_g1d397096, Pdensi_DN17735_c0_g1d12535, Pdensi_DN17918_c1_g1d476170, Pdensi_DN19021_c0_g1d356802, Pdensi_DN19803_c0_g1d409969, Pdensi_DN19864_c2_g1, Pdensi_DN20327_c1_g1, Pdensi_DN21684_c0_g1d123798, Pdensi_DN22622_c0_g2, Pdensi_DN22738_c1_g1, Pdensi_DN22939_c1_g1, Pdensi_DN23381_c1_g12, Pdensi_DN25759_…
GO:0043335	0.0075936851210924	0.999494022224615	3	7	protein unfolding	BP	0.233011191581709	BP protein unfolding	Pdensi_DN15603_c1_g2, Pdensi_DN23101_c3_g3, Pdensi_DN25428_c0_g3
GO:0005783	0.00764616606307775	0.994826297947643	64	671	endoplasmic reticulum	CC	0.233464300197681	CC endoplasmic reticulum	Pdensi_DN11837_c0_g1d269228, Pdensi_DN12570_c0_g1d105682, Pdensi_DN13157_c0_g1, Pdensi_DN14706_c0_g1d53366, Pdensi_DN14892_c1_g1, Pdensi_DN15764_c0_g1d345403, Pdensi_DN15940_c0_g1, Pdensi_DN16262_c0_g1d469738, Pdensi_DN17158_c0_g2, Pdensi_DN17495_c0_g1, Pdensi_DN17809_c1_g9, Pdensi_DN18556_c0_g1d59326, Pdensi_DN18861_c0_g4, Pdensi_DN18864_c1_g4, Pdensi_DN19247_c0_g1d286110, Pdensi_DN19290_c1_g3, …
GO:0044247	0.00764621070516423	0.997540593136427	10	59	cellular polysaccharide catabolic process	BP	0.233464300197681	BP cellular polysaccharide catabolic process	Pdensi_DN14864_c0_g1d108554, Pdensi_DN19354_c0_g1d60862, Pdensi_DN19354_c0_g2, Pdensi_DN19551_c0_g4, Pdensi_DN24097_c0_g1d71155, Pdensi_DN24770_c0_g1d498397, Pdensi_DN38334_c0_g1, Pdensi_GG_11158_c0_g1, Pdensi_GG_127752_c0_g2, Pdensi_GG_16375_c0_g1
GO:0044255	0.00766882450688598	0.994685048476267	72	775	cellular lipid metabolic process	BP	0.233578039044709	BP cellular lipid metabolic process	Pdensi_DN10586_c0_g1d209930, Pdensi_DN10846_c0_g1d335071, Pdensi_DN11851_c0_g1d458179, Pdensi_DN13057_c0_g1, Pdensi_DN14040_c0_g1d213034, Pdensi_DN14706_c0_g1d53366, Pdensi_DN15512_c0_g1d214428, Pdensi_DN15579_c0_g1d467163, Pdensi_DN15908_c0_g1d183271, Pdensi_DN16483_c0_g1, Pdensi_DN17034_c1_g1d472675, Pdensi_DN17248_c0_g1d185830, Pdensi_DN17802_c1_g1, Pdensi_DN17809_c1_g9, Pdensi_DN18176_c1_g1, …
GO:0022890	0.00821929129757825	0.995474579896733	29	261	inorganic cation transmembrane transporter activity	MF	0.249729130677771	MF inorganic cation transmembrane transporter activity	Pdensi_DN10072_c0_g1d386355, Pdensi_DN104174_c0_g1, Pdensi_DN11351_c0_g1, Pdensi_DN12675_c0_g1d6600, Pdensi_DN15917_c0_g1d397096, Pdensi_DN17735_c0_g1d12535, Pdensi_DN17735_c0_g2, Pdensi_DN17918_c1_g1d476170, Pdensi_DN18001_c1_g4, Pdensi_DN19021_c0_g1d356802, Pdensi_DN19486_c0_g1d287099, Pdensi_DN21984_c0_g1d297873, Pdensi_DN22135_c0_g1d222216, Pdensi_DN22260_c0_g1d222431, Pdensi_DN22622_c0_g2, P…
GO:0009925	0.00830511822350047	0.999479834315198	3	6	basal plasma membrane	CC	0.251718362626977	CC basal plasma membrane	Pdensi_DN14892_c1_g1, Pdensi_DN20745_c4_g3, Pdensi_GG_78706_c1_g1
GO:0009913	0.00844744162708056	0.99895987877263	4	13	epidermal cell differentiation	BP	0.255406022397257	BP epidermal cell differentiation	Pdensi_DN14452_c0_g1d274013, Pdensi_DN16340_c0_g2, Pdensi_DN20191_c0_g2, Pdensi_DN27648_c0_g1d231195
GO:0102336	0.00856049732558175	0.998553268596718	5	19	3-oxo-arachidoyl-CoA synthase activity	MF	0.256317457453133	MF 3-oxo-arachidoyl-CoA synthase activity	Pdensi_DN14040_c0_g1d213034, Pdensi_DN16483_c0_g1, Pdensi_DN21774_c0_g1, Pdensi_DN41763_c0_g1d320038, Pdensi_DN7371_c0_g1
GO:0102337	0.00856049732558175	0.998553268596718	5	19	3-oxo-cerotoyl-CoA synthase activity	MF	0.256317457453133	MF 3-oxo-cerotoyl-CoA synthase activity	Pdensi_DN14040_c0_g1d213034, Pdensi_DN16483_c0_g1, Pdensi_DN21774_c0_g1, Pdensi_DN41763_c0_g1d320038, Pdensi_DN7371_c0_g1
GO:0102338	0.00856049732558175	0.998553268596718	5	19	3-oxo-lignoceronyl-CoA synthase activity	MF	0.256317457453133	MF 3-oxo-lignoceronyl-CoA synthase activity	Pdensi_DN14040_c0_g1d213034, Pdensi_DN16483_c0_g1, Pdensi_DN21774_c0_g1, Pdensi_DN41763_c0_g1d320038, Pdensi_DN7371_c0_g1
GO:0102756	0.00856049732558175	0.998553268596718	5	19	very-long-chain 3-ketoacyl-CoA synthase activity	MF	0.256317457453133	MF very-long-chain 3-ketoacyl-CoA synthase activity	Pdensi_DN14040_c0_g1d213034, Pdensi_DN16483_c0_g1, Pdensi_DN21774_c0_g1, Pdensi_DN41763_c0_g1d320038, Pdensi_DN7371_c0_g1
GO:0010325	0.00866444628922395	0.998531311501886	5	19	raffinose family oligosaccharide biosynthetic process	BP	0.258803243508559	BP raffinose family oligosaccharide biosynthetic process	Pdensi_DN20864_c0_g2, Pdensi_DN23083_c0_g1d68985, Pdensi_DN34393_c0_g1d201230, Pdensi_GG_104441_c0_g1, Pdensi_GG_94454_c2_g1
GO:0048581	0.00872457167383534	0.99661632270328	13	87	negative regulation of post-embryonic development	BP	0.259457443765244	BP negative regulation of post-embryonic development	Pdensi_DN12213_c0_g1d389462, Pdensi_DN12328_c0_g2d459218, Pdensi_DN20096_c0_g1d62246, Pdensi_DN21739_c0_g1d221731, Pdensi_DN22392_c1_g1, Pdensi_DN22786_c1_g1d302012, Pdensi_DN23531_c2_g5, Pdensi_DN26331_c3_g1, Pdensi_DN9686_c0_g1d385880, Pdensi_GG_2176_c2_g1, Pdensi_GG_26038_c2_g1, Pdensi_GG_30498_c0_g1, Pdensi_GG_61773_c1_g1
GO:0071470	0.00872831122483759	0.997591994978869	8	41	cellular response to osmotic stress	BP	0.259457443765244	BP cellular response to osmotic stress	Pdensi_DN10914_c0_g1d387447, Pdensi_DN11871_c0_g1d458112, Pdensi_DN15194_c0_g1d343911, Pdensi_DN16524_c0_g1d279098, Pdensi_DN20504_c0_g2d291341, Pdensi_DN20570_c0_g1, Pdensi_DN22647_c0_g1, Pdensi_GG_99904_c0_g1
GO:0017119	0.00879197083499563	0.998489764511972	5	20	Golgi transport complex	CC	0.260723048790302	CC Golgi transport complex	Pdensi_DN22939_c1_g1, Pdensi_DN23381_c1_g12, Pdensi_DN24988_c0_g1, Pdensi_DN25853_c0_g1d139439, Pdensi_DN31246_c0_g1d504127
GO:0102406	0.00887379576352102	0.99891657908753	4	12	omega-hydroxypalmitate O-sinapoyl transferase activity	MF	0.262519996200241	MF omega-hydroxypalmitate O-sinapoyl transferase activity	Pdensi_DN11511_c0_g1, Pdensi_DN18305_c1_g3, Pdensi_DN20215_c2_g1, Pdensi_GG_65695_c0_g1
GO:0042545	0.00895998162113644	0.9962218859538	15	111	cell wall modification	BP	0.26443707094743	BP cell wall modification	Pdensi_DN16940_c0_g1d349324, Pdensi_DN19254_c3_g2, Pdensi_DN19354_c0_g1d60862, Pdensi_DN19354_c0_g2, Pdensi_DN19879_c2_g1, Pdensi_DN19924_c3_g1, Pdensi_DN20111_c0_g1d188531, Pdensi_DN20854_c0_g2, Pdensi_DN24001_c1_g1, Pdensi_DN24770_c0_g1d498397, Pdensi_DN27242_c1_g2d79719, Pdensi_DN36449_c0_g1d31730, Pdensi_GG_144104_c0_g1, Pdensi_GG_339_c1_g1, Pdensi_GG_38489_c2_g1
GO:0031327	0.00908713514131819	0.994566391396493	37	353	negative regulation of cellular biosynthetic process	BP	0.267551221803668	BP negative regulation of cellular biosynthetic process	Pdensi_DN11658_c0_g1, Pdensi_DN12328_c0_g2d459218, Pdensi_DN13797_c0_g1d340595, Pdensi_DN14320_c1_g1, Pdensi_DN14716_c1_g1d464985, Pdensi_DN15027_c0_g1d213970, Pdensi_DN15813_c0_g1d277189, Pdensi_DN16481_c0_g1d278696, Pdensi_DN17780_c0_g1, Pdensi_DN18248_c0_g1d403725, Pdensi_DN18400_c0_g3, Pdensi_DN18504_c0_g1d284071, Pdensi_DN19384_c0_g1d407766, Pdensi_DN19591_c0_g2d359413, Pdensi_DN19600_c1_g1,…
GO:0044765	0.00916816177799651	0.993452339547478	81	901	NA	NA	0.269295697260582	none	Pdensi_DN104174_c0_g1, Pdensi_DN10531_c0_g1d455577, Pdensi_DN11351_c0_g1, Pdensi_DN11554_c0_g1d520300, Pdensi_DN13157_c0_g1, Pdensi_DN13389_c0_g1d339845, Pdensi_DN13820_c0_g1d392487, Pdensi_DN13866_c1_g1d523197, Pdensi_DN14124_c1_g2, Pdensi_DN14892_c1_g1, Pdensi_DN15230_c0_g1, Pdensi_DN15253_c0_g1d9232, Pdensi_DN15403_c1_g1, Pdensi_DN15654_c0_g1, Pdensi_DN16039_c0_g1, Pdensi_DN16322_c0_g2d347333,…
GO:0009958	0.00935644602925398	0.998383423825664	5	19	positive gravitropism	BP	0.274174908999419	BP positive gravitropism	Pdensi_DN18861_c0_g4, Pdensi_DN20745_c4_g3, Pdensi_DN25689_c0_g3, Pdensi_DN32754_c0_g1d312152, Pdensi_GG_121678_c0_g1
GO:0006979	0.00957123502749221	0.994255606680892	37	356	response to oxidative stress	BP	0.279274285783041	BP response to oxidative stress	Pdensi_DN10979_c0_g1d103979, Pdensi_DN14922_c0_g2, Pdensi_DN15022_c0_g1d213951, Pdensi_DN15524_c0_g1d182417, Pdensi_DN15603_c1_g2, Pdensi_DN15901_c0_g2d346209, Pdensi_DN15940_c0_g1, Pdensi_DN16142_c1_g1, Pdensi_DN16319_c0_g1d111066, Pdensi_DN18169_c0_g1d13057, Pdensi_DN19247_c0_g1d286110, Pdensi_DN19336_c0_g1d407577, Pdensi_DN19717_c0_g2d287888, Pdensi_DN19803_c0_g1d409969, Pdensi_DN19943_c0_g1, …
GO:0010582	0.00959322042109468	0.999257943900201	3	8	floral meristem determinacy	BP	0.279274285783041	BP floral meristem determinacy	Pdensi_DN15221_c0_g1d214075, Pdensi_DN15985_c0_g1d526663, Pdensi_DN19638_c0_g1d287697
GO:0032963	0.0096545348056528	0.99929647421184	3	7	collagen metabolic process	BP	0.279274285783041	BP collagen metabolic process	Pdensi_DN22569_c1_g2, Pdensi_GG_14314_c0_g1, Pdensi_GG_879_c1_g1
GO:0044236	0.0096545348056528	0.99929647421184	3	7	NA	NA	0.279274285783041	none	Pdensi_DN22569_c1_g2, Pdensi_GG_14314_c0_g1, Pdensi_GG_879_c1_g1
GO:0044259	0.0096545348056528	0.99929647421184	3	7	NA	NA	0.279274285783041	none	Pdensi_DN22569_c1_g2, Pdensi_GG_14314_c0_g1, Pdensi_GG_879_c1_g1
GO:0033075	0.00971113883929385	0.999804687752715	2	3	isoquinoline alkaloid biosynthetic process	BP	0.279274285783041	BP isoquinoline alkaloid biosynthetic process	Pdensi_DN18479_c0_g1d59072, Pdensi_DN31960_c0_g1d311431
GO:0071272	0.00971113883929385	0.999804687752715	2	3	morphine metabolic process	BP	0.279274285783041	BP morphine metabolic process	Pdensi_DN18479_c0_g1d59072, Pdensi_DN31960_c0_g1d311431
GO:0097295	0.00971113883929385	0.999804687752715	2	3	morphine biosynthetic process	BP	0.279274285783041	BP morphine biosynthetic process	Pdensi_DN18479_c0_g1d59072, Pdensi_DN31960_c0_g1d311431
GO:0006817	0.00991087138738266	0.997825646503531	6	29	phosphate ion transport	BP	0.284356927091355	BP phosphate ion transport	Pdensi_DN19256_c0_g1d14827, Pdensi_DN20436_c1_g2, Pdensi_DN22056_c0_g1d190192, Pdensi_DN22185_c0_g2d222254, Pdensi_DN36508_c0_g1d31865, Pdensi_GG_4229_c0_g1
GO:0009664	0.00998582076027055	0.996634843423211	10	64	plant-type cell wall organization	BP	0.285844119262744	BP plant-type cell wall organization	Pdensi_DN12809_c0_g1, Pdensi_DN16094_c0_g1d346425, Pdensi_DN17848_c0_g1d476052, Pdensi_DN19022_c0_g1d60200, Pdensi_DN20964_c0_g1, Pdensi_DN22105_c0_g1d299099, Pdensi_DN24647_c0_g2, Pdensi_DN24770_c0_g1d498397, Pdensi_GG_143379_c0_g1, Pdensi_GG_18120_c0_g1
GO:0006813	0.0100230058350434	0.9964077919638	11	72	potassium ion transport	BP	0.286245935695489	BP potassium ion transport	Pdensi_DN11351_c0_g1, Pdensi_DN12675_c0_g1d6600, Pdensi_DN17735_c0_g1d12535, Pdensi_DN19486_c0_g1d287099, Pdensi_DN22260_c0_g1d222431, Pdensi_DN22622_c0_g2, Pdensi_DN22841_c1_g1, Pdensi_DN22841_c1_g2, Pdensi_DN25686_c0_g3, Pdensi_DN40298_c1_g1, Pdensi_DN8726_c0_g1d208786
GO:0009251	0.0102343537335971	0.996789328815314	9	54	glucan catabolic process	BP	0.291608337026869	BP glucan catabolic process	Pdensi_DN14864_c0_g1d108554, Pdensi_DN19354_c0_g1d60862, Pdensi_DN19354_c0_g2, Pdensi_DN19551_c0_g4, Pdensi_DN24097_c0_g1d71155, Pdensi_DN24770_c0_g1d498397, Pdensi_DN38334_c0_g1, Pdensi_GG_11158_c0_g1, Pdensi_GG_16375_c0_g1
GO:0030248	0.010271078362364	0.999787181169989	2	3	cellulose binding	MF	0.291981965583894	MF cellulose binding	Pdensi_DN38334_c0_g1, Pdensi_GG_11158_c0_g1
GO:0010555	0.0103974329330365	0.998638664597888	4	13	response to mannitol	BP	0.294895999197087	BP response to mannitol	Pdensi_DN10914_c0_g1d387447, Pdensi_DN11560_c0_g3, Pdensi_DN16441_c0_g1, Pdensi_GG_2636_c0_g1
GO:0009890	0.0104224798614678	0.993708068878023	37	357	negative regulation of biosynthetic process	BP	0.294929945004373	BP negative regulation of biosynthetic process	Pdensi_DN11658_c0_g1, Pdensi_DN12328_c0_g2d459218, Pdensi_DN13797_c0_g1d340595, Pdensi_DN14320_c1_g1, Pdensi_DN14716_c1_g1d464985, Pdensi_DN15027_c0_g1d213970, Pdensi_DN15813_c0_g1d277189, Pdensi_DN16481_c0_g1d278696, Pdensi_DN17780_c0_g1, Pdensi_DN18248_c0_g1d403725, Pdensi_DN18400_c0_g3, Pdensi_DN18504_c0_g1d284071, Pdensi_DN19384_c0_g1d407766, Pdensi_DN19591_c0_g2d359413, Pdensi_DN19600_c1_g1,…
GO:0050662	0.0106502548293947	0.993422651800657	40	395	coenzyme binding	MF	0.300687331553184	MF coenzyme binding	Pdensi_DN11939_c0_g1d175433, Pdensi_DN12089_c0_g1, Pdensi_DN15561_c0_g1d467185, Pdensi_DN16955_c0_g2, Pdensi_DN17068_c3_g2, Pdensi_DN17158_c0_g2, Pdensi_DN17458_c0_g1d12111, Pdensi_DN17676_c0_g1d351375, Pdensi_DN18774_c0_g1d355297, Pdensi_DN18840_c0_g2d285011, Pdensi_DN19581_c1_g4, Pdensi_DN19958_c1_g1, Pdensi_DN20152_c0_g1d489026, Pdensi_DN20648_c0_g1d120678, Pdensi_DN21004_c0_g1d362641, Pdensi_…
GO:0046915	0.010767519479407	0.996337997717194	10	62	transition metal ion transmembrane transporter activity	MF	0.303305571485983	MF transition metal ion transmembrane transporter activity	Pdensi_DN10072_c0_g1d386355, Pdensi_DN18001_c1_g4, Pdensi_DN19021_c0_g1d356802, Pdensi_DN22135_c0_g1d222216, Pdensi_DN22939_c1_g1, Pdensi_DN23381_c1_g12, Pdensi_DN25853_c0_g1d139439, Pdensi_DN31246_c0_g1d504127, Pdensi_DN41637_c0_g1d153156, Pdensi_DN5622_c0_g1d206363
GO:0055071	0.0108733334172968	0.9991714732765	3	7	manganese ion homeostasis	BP	0.305590093268846	BP manganese ion homeostasis	Pdensi_DN10072_c0_g1d386355, Pdensi_DN19021_c0_g1d356802, Pdensi_DN41637_c0_g1d153156
GO:0010374	0.0110110130168495	0.997999376059174	5	20	stomatal complex development	BP	0.308757793574514	BP stomatal complex development	Pdensi_DN14568_c0_g1, Pdensi_DN20486_c0_g1, Pdensi_DN26347_c0_g1, Pdensi_DN6277_c0_g1d46369, Pdensi_GG_121618_c0_g1
GO:0006040	0.0111469954059018	0.997107179598896	7	36	amino sugar metabolic process	BP	0.311863676899054	BP amino sugar metabolic process	Pdensi_DN17802_c1_g1, Pdensi_DN18583_c0_g1, Pdensi_DN22250_c0_g2d67184, Pdensi_DN22427_c0_g1d300413, Pdensi_DN8487_c0_g1d264678, Pdensi_GG_108346_c0_g1, Pdensi_GG_96216_c1_g1
GO:0042214	0.0113815381387856	0.997438194866391	6	28	terpene metabolic process	BP	0.316218700861742	BP terpene metabolic process	Pdensi_DN15579_c0_g1d467163, Pdensi_DN17034_c1_g1d472675, Pdensi_DN17248_c0_g1d185830, Pdensi_DN22265_c1_g1, Pdensi_DN24439_c2_g1, Pdensi_DN28922_c0_g1d196346
GO:0008284	0.0114048106427484	0.996077720203385	10	64	positive regulation of cell proliferation	BP	0.316218700861742	BP positive regulation of cell proliferation	Pdensi_DN12183_c0_g1d211347, Pdensi_DN17385_c0_g1d57185, Pdensi_DN22455_c0_g2d543632, Pdensi_DN25445_c0_g1, Pdensi_DN32909_c0_g1d199954, Pdensi_DN8410_c0_g1d170709, Pdensi_GG_104047_c0_g1, Pdensi_GG_16193_c0_g1, Pdensi_GG_23961_c0_g1, Pdensi_GG_93509_c0_g1
GO:0033037	0.0114049442490973	0.996363400564697	9	53	polysaccharide localization	BP	0.316218700861742	BP polysaccharide localization	Pdensi_DN11871_c0_g1d458112, Pdensi_DN15194_c0_g1d343911, Pdensi_DN16524_c0_g1d279098, Pdensi_DN19254_c3_g2, Pdensi_DN19924_c3_g1, Pdensi_DN36449_c0_g1d31730, Pdensi_GG_113498_c0_g1, Pdensi_GG_144104_c0_g1, Pdensi_GG_38489_c2_g1
GO:0052545	0.0114049442490973	0.996363400564697	9	53	callose localization	BP	0.316218700861742	BP callose localization	Pdensi_DN11871_c0_g1d458112, Pdensi_DN15194_c0_g1d343911, Pdensi_DN16524_c0_g1d279098, Pdensi_DN19254_c3_g2, Pdensi_DN19924_c3_g1, Pdensi_DN36449_c0_g1d31730, Pdensi_GG_113498_c0_g1, Pdensi_GG_144104_c0_g1, Pdensi_GG_38489_c2_g1
GO:0044420	0.0117488479261272	0.999738481175675	2	3	extracellular matrix component	CC	0.325025175513399	CC extracellular matrix component	Pdensi_DN13861_c0_g1, Pdensi_GG_93610_c0_g1
GO:0042631	0.0121994460865958	0.996777277220754	7	36	cellular response to water deprivation	BP	0.335504246628391	BP cellular response to water deprivation	Pdensi_DN10090_c0_g1d4523, Pdensi_DN15733_c0_g2d277117, Pdensi_DN16319_c0_g1d111066, Pdensi_DN17266_c0_g1d529220, Pdensi_DN19496_c0_g1, Pdensi_DN22893_c1_g3, Pdensi_GG_32756_c0_g1
GO:0071462	0.0121994460865958	0.996777277220754	7	36	cellular response to water stimulus	BP	0.335504246628391	BP cellular response to water stimulus	Pdensi_DN10090_c0_g1d4523, Pdensi_DN15733_c0_g2d277117, Pdensi_DN16319_c0_g1d111066, Pdensi_DN17266_c0_g1d529220, Pdensi_DN19496_c0_g1, Pdensi_DN22893_c1_g3, Pdensi_GG_32756_c0_g1
GO:0001047	0.0122090337201016	0.998291448737185	4	14	core promoter binding	MF	0.335504246628391	MF core promoter binding	Pdensi_DN13534_c0_g1d51910, Pdensi_DN21726_c0_g1, Pdensi_DN3975_c0_g1d448203, Pdensi_DN9155_c0_g1
GO:0008171	0.0122862219668637	0.995725806378618	10	64	O-methyltransferase activity	MF	0.336876764616934	MF O-methyltransferase activity	Pdensi_DN14741_c0_g1d394293, Pdensi_DN16405_c0_g1, Pdensi_DN16779_c0_g2, Pdensi_DN20231_c0_g1, Pdensi_DN22089_c2_g2, Pdensi_DN39295_c0_g3, Pdensi_GG_118003_c0_g1, Pdensi_GG_136464_c0_g1, Pdensi_GG_88469_c0_g1, Pdensi_GG_93227_c0_g1
GO:2000113	0.0125023230112479	0.99253373728921	34	325	negative regulation of cellular macromolecule biosynthetic process	BP	0.341361358397201	BP negative regulation of cellular macromolecule biosynthetic process	Pdensi_DN11658_c0_g1, Pdensi_DN12328_c0_g2d459218, Pdensi_DN13797_c0_g1d340595, Pdensi_DN14320_c1_g1, Pdensi_DN14716_c1_g1d464985, Pdensi_DN15027_c0_g1d213970, Pdensi_DN15813_c0_g1d277189, Pdensi_DN16481_c0_g1d278696, Pdensi_DN17780_c0_g1, Pdensi_DN18248_c0_g1d403725, Pdensi_DN18400_c0_g3, Pdensi_DN18504_c0_g1d284071, Pdensi_DN19384_c0_g1d407766, Pdensi_DN19591_c0_g2d359413, Pdensi_DN19600_c1_g1,…
GO:0016998	0.0125325071223236	0.996671606015281	7	36	cell wall macromolecule catabolic process	BP	0.341361358397201	BP cell wall macromolecule catabolic process	Pdensi_DN14923_c1_g7, Pdensi_DN15418_c0_g2d466840, Pdensi_DN22250_c0_g2d67184, Pdensi_DN25529_c0_g1d227576, Pdensi_GG_108346_c0_g1, Pdensi_GG_11158_c0_g1, Pdensi_GG_127752_c0_g2
GO:1902578	0.0125563157364055	0.990850421138604	84	952	NA	NA	0.341361358397201	none	Pdensi_DN10072_c0_g1d386355, Pdensi_DN104174_c0_g1, Pdensi_DN10531_c0_g1d455577, Pdensi_DN11351_c0_g1, Pdensi_DN11554_c0_g1d520300, Pdensi_DN13157_c0_g1, Pdensi_DN13389_c0_g1d339845, Pdensi_DN13820_c0_g1d392487, Pdensi_DN13866_c1_g1d523197, Pdensi_DN14124_c1_g2, Pdensi_DN14892_c1_g1, Pdensi_DN15230_c0_g1, Pdensi_DN15253_c0_g1d9232, Pdensi_DN15327_c0_g1, Pdensi_DN15403_c1_g1, Pdensi_DN15654_c0_g1,…
GO:0008126	0.0126138597555489	0.999708353120471	2	3	acetylesterase activity	MF	0.341361358397201	MF acetylesterase activity	Pdensi_DN19936_c1_g2, Pdensi_GG_21510_c0_g1
GO:0034338	0.0126138597555489	0.999708353120471	2	3	short-chain carboxylesterase activity	MF	0.341361358397201	MF short-chain carboxylesterase activity	Pdensi_DN19936_c1_g2, Pdensi_GG_21510_c0_g1
GO:0015294	0.0126154084414945	0.995070250120179	12	84	solute:cation symporter activity	MF	0.341361358397201	MF solute:cation symporter activity	Pdensi_DN14253_c0_g1d179269, Pdensi_DN16039_c0_g1, Pdensi_DN17464_c0_g1d529765, Pdensi_DN21784_c0_g4, Pdensi_DN21802_c0_g1d420801, Pdensi_DN21802_c0_g3, Pdensi_DN21862_c0_g1d221873, Pdensi_DN26653_c0_g1d78124, Pdensi_DN28060_c0_g1d141387, Pdensi_DN39771_c0_g2, Pdensi_GG_106803_c1_g1, Pdensi_GG_117708_c0_g1
GO:0005773	0.0130195288617774	0.991480423601948	48	500	vacuole	CC	0.35152727926799	CC vacuole	Pdensi_DN10914_c0_g1d387447, Pdensi_DN13157_c0_g1, Pdensi_DN14892_c1_g1, Pdensi_DN16039_c0_g1, Pdensi_DN17669_c0_g1d281819, Pdensi_DN19282_c0_g1d14910, Pdensi_DN19290_c1_g3, Pdensi_DN19336_c0_g1d407577, Pdensi_DN19417_c0_g2d60991, Pdensi_DN19600_c0_g1d485629, Pdensi_DN19896_c0_g1, Pdensi_DN20704_c0_g1d413955, Pdensi_DN20745_c4_g3, Pdensi_DN20825_c0_g1d292675, Pdensi_DN21543_c0_g1d65556, Pdensi_DN…
GO:0002679	0.0130918032942478	0.99892983690282	3	7	respiratory burst involved in defense response	BP	0.351941825079715	BP respiratory burst involved in defense response	Pdensi_DN11871_c0_g1d458112, Pdensi_DN15194_c0_g1d343911, Pdensi_DN16524_c0_g1d279098
GO:0045730	0.0130918032942478	0.99892983690282	3	7	respiratory burst	BP	0.351941825079715	BP respiratory burst	Pdensi_DN11871_c0_g1d458112, Pdensi_DN15194_c0_g1d343911, Pdensi_DN16524_c0_g1d279098
GO:0016717	0.0131619093752871	0.998116129640401	4	14	oxidoreductase activity, acting on paired donors, with oxidation of a pair of donors resulting in the reduction of molecular oxygen to two molecules of water	MF	0.352304619128319	MF oxidoreductase activity, acting on paired donors, with oxidation of a pair of donors resulting in the reduction of molecular oxygen to two molecules of water	Pdensi_DN20685_c1_g1, Pdensi_DN24369_c0_g2d133256, Pdensi_DN31506_c0_g1, Pdensi_DN9159_c0_g1d332506
GO:0048236	0.013162278346861	0.996913828882677	6	30	plant-type sporogenesis	BP	0.352304619128319	BP plant-type sporogenesis	Pdensi_DN17483_c0_g1d350904, Pdensi_DN22219_c2_g1, Pdensi_DN22219_c2_g2, Pdensi_DN22365_c0_g1d496262, Pdensi_DN24073_c0_g2, Pdensi_DN38645_c0_g6
GO:0055065	0.0131928997644622	0.993384528213872	20	167	metal ion homeostasis	BP	0.35236155180851	BP metal ion homeostasis	Pdensi_DN10072_c0_g1d386355, Pdensi_DN14892_c1_g1, Pdensi_DN15917_c0_g1d397096, Pdensi_DN17735_c0_g1d12535, Pdensi_DN17918_c1_g1d476170, Pdensi_DN19021_c0_g1d356802, Pdensi_DN19864_c2_g1, Pdensi_DN20327_c1_g1, Pdensi_DN22738_c1_g1, Pdensi_DN22939_c1_g1, Pdensi_DN23381_c1_g12, Pdensi_DN25853_c0_g1d139439, Pdensi_DN31246_c0_g1d504127, Pdensi_DN34148_c1_g1, Pdensi_DN34957_c2_g1, Pdensi_DN3631_c0_g1d…
GO:0010558	0.0136141769886088	0.99175061104836	35	340	negative regulation of macromolecule biosynthetic process	BP	0.362829553105897	BP negative regulation of macromolecule biosynthetic process	Pdensi_DN11658_c0_g1, Pdensi_DN12328_c0_g2d459218, Pdensi_DN13797_c0_g1d340595, Pdensi_DN14320_c1_g1, Pdensi_DN14716_c1_g1d464985, Pdensi_DN15027_c0_g1d213970, Pdensi_DN15813_c0_g1d277189, Pdensi_DN16481_c0_g1d278696, Pdensi_DN17780_c0_g1, Pdensi_DN18248_c0_g1d403725, Pdensi_DN18400_c0_g3, Pdensi_DN18504_c0_g1d284071, Pdensi_DN19384_c0_g1d407766, Pdensi_DN19591_c0_g2d359413, Pdensi_DN19600_c1_g1,…
GO:0071669	0.013722447268246	0.993543265924613	17	136	plant-type cell wall organization or biogenesis	BP	0.364928565417484	BP plant-type cell wall organization or biogenesis	Pdensi_DN12809_c0_g1, Pdensi_DN1607_c0_g1d613, Pdensi_DN16094_c0_g1d346425, Pdensi_DN17848_c0_g1d476052, Pdensi_DN18057_c0_g3, Pdensi_DN19022_c0_g1d60200, Pdensi_DN20964_c0_g1, Pdensi_DN21067_c1_g1, Pdensi_DN22105_c0_g1d299099, Pdensi_DN24647_c0_g2, Pdensi_DN24770_c0_g1d498397, Pdensi_DN37688_c0_g1d89319, Pdensi_DN38499_c1_g1, Pdensi_GG_133971_c0_g1, Pdensi_GG_143379_c0_g1, Pdensi_GG_147018_c0_g1…
GO:0044325	0.013899725573162	0.998837601349577	3	7	ion channel binding	MF	0.368849799222577	MF ion channel binding	Pdensi_DN14892_c1_g1, Pdensi_DN97408_c0_g1, Pdensi_GG_78706_c1_g1
GO:0044723	0.0141010792983097	0.990486529276705	54	573	NA	NA	0.373391748614343	none	Pdensi_DN11511_c0_g1, Pdensi_DN13436_c0_g1, Pdensi_DN13590_c1_g1, Pdensi_DN15022_c0_g1d213951, Pdensi_DN15296_c0_g1d466330, Pdensi_DN15512_c0_g1d214428, Pdensi_DN1607_c0_g1d613, Pdensi_DN16094_c0_g1d346425, Pdensi_DN16441_c0_g1, Pdensi_DN17743_c0_g1d282049, Pdensi_DN17780_c0_g1, Pdensi_DN17802_c1_g1, Pdensi_DN18305_c1_g3, Pdensi_DN18386_c1_g2, Pdensi_DN18583_c0_g1, Pdensi_DN19206_c0_g1d60634, Pde…
GO:0004557	0.0143503549173522	0.99718847695562	5	21	alpha-galactosidase activity	MF	0.378372044579909	MF alpha-galactosidase activity	Pdensi_DN22286_c0_g1d222491, Pdensi_DN22286_c0_g2d299585, Pdensi_DN38943_c0_g6, Pdensi_GG_47195_c4_g1, Pdensi_GG_94454_c2_g1
GO:0052692	0.0143503549173522	0.99718847695562	5	21	raffinose alpha-galactosidase activity	MF	0.378372044579909	MF raffinose alpha-galactosidase activity	Pdensi_DN22286_c0_g1d222491, Pdensi_DN22286_c0_g2d299585, Pdensi_DN38943_c0_g6, Pdensi_GG_47195_c4_g1, Pdensi_GG_94454_c2_g1
GO:0046982	0.0144809865772392	0.992253701653955	23	219	protein heterodimerization activity	MF	0.381004000030084	MF protein heterodimerization activity	Pdensi_DN11635_c0_g1d210913, Pdensi_DN13146_c0_g1d339344, Pdensi_DN14755_c0_g1d274553, Pdensi_DN15045_c0_g1d275416, Pdensi_DN15763_c0_g1d182931, Pdensi_DN17448_c0_g1, Pdensi_DN18689_c2_g3, Pdensi_DN20395_c0_g2d290364, Pdensi_DN20776_c1_g1, Pdensi_DN20856_c0_g2, Pdensi_DN21096_c2_g1, Pdensi_DN22321_c1_g1d300072, Pdensi_DN23449_c2_g1, Pdensi_DN24560_c1_g5, Pdensi_DN24_c0_g1d324146, Pdensi_DN34641_c…
GO:0016621	0.0145205679127241	0.997859226136475	4	14	cinnamoyl-CoA reductase activity	MF	0.381234273479291	MF cinnamoyl-CoA reductase activity	Pdensi_DN21071_c1_g2d415963, Pdensi_DN21322_c0_g1d294658, Pdensi_DN24773_c0_g1d555703, Pdensi_GG_33828_c1_g1
GO:0016174	0.0145757510882698	0.998680262354466	3	8	NAD(P)H oxidase activity	MF	0.381872326181238	MF NAD(P)H oxidase activity	Pdensi_DN11871_c0_g1d458112, Pdensi_DN15194_c0_g1d343911, Pdensi_DN16524_c0_g1d279098
GO:0034754	0.0148996435089537	0.995892162114111	7	37	cellular hormone metabolic process	BP	0.389532751864106	BP cellular hormone metabolic process	Pdensi_DN10158_c0_g1d266584, Pdensi_DN14741_c0_g1d394293, Pdensi_DN15971_c0_g1d183380, Pdensi_DN19522_c1_g3, Pdensi_DN19663_c0_g2d359591, Pdensi_DN21317_c0_g1d294644, Pdensi_DN8865_c0_g1d265108
GO:2000242	0.0150725722831762	0.994586707702951	10	64	negative regulation of reproductive process	BP	0.393222423742104	BP negative regulation of reproductive process	Pdensi_DN12213_c0_g1d389462, Pdensi_DN12328_c0_g2d459218, Pdensi_DN21739_c0_g1d221731, Pdensi_DN22392_c1_g1, Pdensi_DN22786_c1_g1d302012, Pdensi_DN9686_c0_g1d385880, Pdensi_GG_2176_c2_g1, Pdensi_GG_26038_c2_g1, Pdensi_GG_30498_c0_g1, Pdensi_GG_61773_c1_g1
GO:1990019	0.0152135601586228	0.999610974706003	2	3	protein storage vacuole organization	BP	0.396019279152494	BP protein storage vacuole organization	Pdensi_DN12630_c0_g1d211812, Pdensi_GG_83776_c1_g1
GO:0000156	0.0152438279861384	0.998596027378403	3	8	phosphorelay response regulator activity	MF	0.396019279152494	MF phosphorelay response regulator activity	Pdensi_DN18816_c0_g1d14153, Pdensi_DN492_c0_g1d324418, Pdensi_DN9493_c0_g1d453754
GO:0007165	0.0154205378637026	0.987845799008662	138	1673	signal transduction	BP	0.399770170277874	BP signal transduction	Pdensi_DN10201_c1_g1, Pdensi_DN11635_c0_g1d210913, Pdensi_DN11871_c0_g1d458112, Pdensi_DN12166_c0_g1d337469, Pdensi_DN12328_c0_g2d459218, Pdensi_DN12359_c0_g1, Pdensi_DN12630_c0_g1d211812, Pdensi_DN13149_c0_g1d271422, Pdensi_DN13233_c0_g2d339539, Pdensi_DN13467_c0_g1d522696, Pdensi_DN14274_c0_g1d463595, Pdensi_DN14469_c0_g1, Pdensi_DN14892_c1_g1, Pdensi_DN15039_c0_g1d275269, Pdensi_DN15132_c1_g3,…
GO:0055072	0.0154541284063256	0.995222423025284	8	46	iron ion homeostasis	BP	0.399802828185403	BP iron ion homeostasis	Pdensi_DN19021_c0_g1d356802, Pdensi_DN19864_c2_g1, Pdensi_DN22738_c1_g1, Pdensi_DN22939_c1_g1, Pdensi_DN23381_c1_g12, Pdensi_DN25853_c0_g1d139439, Pdensi_DN31246_c0_g1d504127, Pdensi_GG_111954_c0_g1
GO:0019217	0.0156301931429514	0.996806849655326	5	24	regulation of fatty acid metabolic process	BP	0.403513503978574	BP regulation of fatty acid metabolic process	Pdensi_DN16505_c1_g1d279192, Pdensi_DN18506_c0_g2, Pdensi_DN19202_c0_g3d357609, Pdensi_DN4636_c0_g1d205709, Pdensi_GG_57871_c0_g1
GO:0019840	0.0159713018671156	0.997538941729818	4	15	isoprenoid binding	MF	0.410851479081	MF isoprenoid binding	Pdensi_DN19753_c4_g3, Pdensi_DN23083_c0_g1d68985, Pdensi_GG_129987_c0_g1, Pdensi_GG_90355_c0_g1
GO:0010229	0.0159808799480803	0.994528610417243	9	65	inflorescence development	BP	0.410851479081	BP inflorescence development	Pdensi_DN19101_c2_g2, Pdensi_DN19842_c0_g1d360987, Pdensi_DN20686_c1_g2, Pdensi_DN20996_c0_g1d293074, Pdensi_DN21044_c1_g1, Pdensi_DN6880_c0_g1d450628, Pdensi_GG_43488_c0_g1, Pdensi_GG_43489_c2_g1, Pdensi_GG_91739_c1_g1
GO:0015298	0.0162143497405318	0.996017349855093	6	30	solute:cation antiporter activity	MF	0.414727059494737	MF solute:cation antiporter activity	Pdensi_DN104174_c0_g1, Pdensi_DN12675_c0_g1d6600, Pdensi_DN21984_c0_g1d297873, Pdensi_DN22622_c0_g2, Pdensi_DN40298_c1_g1, Pdensi_DN8726_c0_g1d208786
GO:0015299	0.0162143497405318	0.996017349855093	6	30	solute:proton antiporter activity	MF	0.414727059494737	MF solute:proton antiporter activity	Pdensi_DN104174_c0_g1, Pdensi_DN12675_c0_g1d6600, Pdensi_DN21984_c0_g1d297873, Pdensi_DN22622_c0_g2, Pdensi_DN40298_c1_g1, Pdensi_DN8726_c0_g1d208786
GO:0016584	0.0162322413711348	0.998401096540386	3	9	nucleosome positioning	BP	0.414727059494737	BP nucleosome positioning	Pdensi_DN15027_c0_g1d213970, Pdensi_DN19813_c1_g2, Pdensi_DN21939_c0_g1d495869
GO:0005986	0.0165093630767497	0.998432453180057	3	8	sucrose biosynthetic process	BP	0.420937698571312	BP sucrose biosynthetic process	Pdensi_DN13436_c0_g1, Pdensi_DN19500_c3_g2, Pdensi_DN21948_c1_g4
GO:0008271	0.0165467084346128	0.998427548252783	3	8	secondary active sulfate transmembrane transporter activity	MF	0.421021803502927	MF secondary active sulfate transmembrane transporter activity	Pdensi_DN19606_c0_g2d360085, Pdensi_DN39885_c1_g2, Pdensi_GG_147565_c1_g1
GO:0016157	0.0166779938189191	0.99733246411917	4	17	sucrose synthase activity	MF	0.423490906703807	MF sucrose synthase activity	Pdensi_DN16441_c0_g1, Pdensi_DN17743_c0_g1d282049, Pdensi_GG_156213_c0_g1, Pdensi_GG_2636_c0_g1
GO:0000212	0.0168502139237207	0.998316417679959	3	9	meiotic spindle organization	BP	0.426987183157235	BP meiotic spindle organization	Pdensi_DN22020_c0_g1d222133, Pdensi_DN22020_c0_g2, Pdensi_DN22020_c0_g2d66763
GO:0009639	0.0170041958998507	0.993055432476962	12	88	response to red or far red light	BP	0.430007947847758	BP response to red or far red light	Pdensi_DN13233_c0_g2d339539, Pdensi_DN16982_c0_g1d279982, Pdensi_DN17110_c0_g1d280669, Pdensi_DN17448_c0_g1, Pdensi_DN18276_c0_g1, Pdensi_DN18816_c0_g1d14153, Pdensi_DN19112_c1_g1d285936, Pdensi_DN22803_c0_g3d545638, Pdensi_DN25689_c0_g3, Pdensi_DN32754_c0_g1d312152, Pdensi_DN47305_c0_g1d40317, Pdensi_DN492_c0_g1d324418
GO:0051172	0.0171456612161966	0.988998392986812	41	416	negative regulation of nitrogen compound metabolic process	BP	0.432700503264259	BP negative regulation of nitrogen compound metabolic process	Pdensi_DN11496_c0_g1d210701, Pdensi_DN11658_c0_g1, Pdensi_DN12213_c0_g1d389462, Pdensi_DN12328_c0_g2d459218, Pdensi_DN13797_c0_g1d340595, Pdensi_DN14320_c1_g1, Pdensi_DN14716_c1_g1d464985, Pdensi_DN15027_c0_g1d213970, Pdensi_DN15813_c0_g1d277189, Pdensi_DN16481_c0_g1d278696, Pdensi_DN17780_c0_g1, Pdensi_DN18248_c0_g1d403725, Pdensi_DN18400_c0_g3, Pdensi_DN18504_c0_g1d284071, Pdensi_DN18871_c0_g1,…
GO:0080030	0.0172187179357142	0.99455026219146	8	48	methyl indole-3-acetate esterase activity	MF	0.433659197541836	MF methyl indole-3-acetate esterase activity	Pdensi_DN15971_c0_g1d183380, Pdensi_DN16324_c0_g1d347588, Pdensi_DN18842_c0_g1, Pdensi_DN24036_c0_g2, Pdensi_DN25445_c0_g1d138526, Pdensi_DN25698_c2_g1, Pdensi_GG_108142_c0_g1, Pdensi_GG_154677_c0_g1
GO:0006954	0.0172735757869061	0.997315446226895	4	14	inflammatory response	BP	0.434123010551795	BP inflammatory response	Pdensi_DN20327_c1_g1, Pdensi_DN22645_c1_g1, Pdensi_DN25018_c0_g1d136589, Pdensi_GG_75737_c0_g1
GO:0005460	0.0173073462883742	0.997231517632944	4	16	UDP-glucose transmembrane transporter activity	MF	0.434123010551795	MF UDP-glucose transmembrane transporter activity	Pdensi_DN18764_c0_g1d59678, Pdensi_DN22823_c0_g1d302799, Pdensi_DN36804_c0_g2, Pdensi_DN38453_c0_g1d89981
GO:0009630	0.017437306272441	0.994003112098016	9	56	gravitropism	BP	0.436497427864383	BP gravitropism	Pdensi_DN15327_c0_g1, Pdensi_DN18861_c0_g4, Pdensi_DN20745_c4_g3, Pdensi_DN23753_c0_g1d130641, Pdensi_DN25689_c0_g3, Pdensi_DN27539_c0_g1d307569, Pdensi_DN32754_c0_g1d312152, Pdensi_DN47305_c0_g1d40317, Pdensi_GG_121678_c0_g1
GO:1990135	0.0175852930609415	0.999513663012754	2	3	flavonoid sulfotransferase activity	MF	0.43931259392243	MF flavonoid sulfotransferase activity	Pdensi_DN11481_c0_g1, Pdensi_DN20611_c0_g2
GO:0071465	0.0176705174182662	0.999510022016116	2	3	cellular response to desiccation	BP	0.439665228157505	BP cellular response to desiccation	Pdensi_DN10090_c0_g1d4523, Pdensi_GG_32756_c0_g1
GO:1902075	0.0176705174182662	0.999510022016116	2	3	cellular response to salt	BP	0.439665228157505	BP cellular response to salt	Pdensi_DN10090_c0_g1d4523, Pdensi_GG_32756_c0_g1
GO:0007016	0.0178629789326415	0.999501763489866	2	3	cytoskeletal anchoring at plasma membrane	BP	0.440905384193703	BP cytoskeletal anchoring at plasma membrane	Pdensi_DN14892_c1_g1, Pdensi_GG_78706_c1_g1
GO:0019228	0.0178629789326415	0.999501763489866	2	3	neuronal action potential	BP	0.440905384193703	BP neuronal action potential	Pdensi_DN14892_c1_g1, Pdensi_GG_78706_c1_g1
GO:0072658	0.0178629789326415	0.999501763489866	2	3	maintenance of protein location in membrane	BP	0.440905384193703	BP maintenance of protein location in membrane	Pdensi_DN14892_c1_g1, Pdensi_GG_78706_c1_g1
GO:0072660	0.0178629789326415	0.999501763489866	2	3	maintenance of protein location in plasma membrane	BP	0.440905384193703	BP maintenance of protein location in plasma membrane	Pdensi_DN14892_c1_g1, Pdensi_GG_78706_c1_g1
GO:2000282	0.0181773682842708	0.999488165881638	2	3	regulation of cellular amino acid biosynthetic process	BP	0.447771586062337	BP regulation of cellular amino acid biosynthetic process	Pdensi_DN18400_c0_g3, Pdensi_DN35590_c0_g2
GO:0060918	0.0182888310715795	0.993642439801676	9	58	auxin transport	BP	0.449621640220979	BP auxin transport	Pdensi_DN15253_c0_g1d9232, Pdensi_DN18753_c1_g3, Pdensi_DN18754_c0_g7, Pdensi_DN18861_c0_g4, Pdensi_DN20745_c4_g3, Pdensi_DN25689_c0_g3, Pdensi_DN32754_c0_g1d312152, Pdensi_DN5412_c0_g1d2012, Pdensi_DN9132_c0_g1d265409
GO:0102483	0.0186040713928701	0.996025597649083	5	24	scopolin beta-glucosidase activity	MF	0.456464180246492	MF scopolin beta-glucosidase activity	Pdensi_DN11297_c0_g3, Pdensi_DN18690_c0_g2, Pdensi_DN19707_c0_g3, Pdensi_DN25111_c0_g2, Pdensi_GG_24045_c4_g1
GO:0003680	0.0187495434868862	0.997011981934149	4	14	AT DNA binding	MF	0.459122484670961	MF AT DNA binding	Pdensi_DN11496_c0_g1d210701, Pdensi_DN21129_c1_g1, Pdensi_DN340_c0_g1d324329, Pdensi_DN39110_c0_g4
GO:0006833	0.0188574538604253	0.99515637626954	6	33	water transport	BP	0.459943342086822	BP water transport	Pdensi_DN17848_c0_g1d476052, Pdensi_DN19417_c0_g2d60991, Pdensi_DN21658_c0_g1d19331, Pdensi_DN21923_c1_g1, Pdensi_DN23166_c0_g1d547330, Pdensi_GG_66792_c0_g1
GO:0042044	0.0188574538604253	0.99515637626954	6	33	fluid transport	BP	0.459943342086822	BP fluid transport	Pdensi_DN17848_c0_g1d476052, Pdensi_DN19417_c0_g2d60991, Pdensi_DN21658_c0_g1d19331, Pdensi_DN21923_c1_g1, Pdensi_DN23166_c0_g1d547330, Pdensi_GG_66792_c0_g1
GO:0006812	0.018952378234589	0.988138162867963	36	365	cation transport	BP	0.461348640253794	BP cation transport	Pdensi_DN11351_c0_g1, Pdensi_DN12608_c0_g1d459878, Pdensi_DN12675_c0_g1d6600, Pdensi_DN13866_c1_g1d523197, Pdensi_DN15364_c0_g1d181907, Pdensi_DN17735_c0_g1d12535, Pdensi_DN19021_c0_g1d356802, Pdensi_DN19486_c0_g1d287099, Pdensi_DN19864_c2_g1, Pdensi_DN20691_c0_g1, Pdensi_DN20977_c0_g1d64168, Pdensi_DN22124_c0_g1d67031, Pdensi_DN22135_c0_g1d222216, Pdensi_DN22260_c0_g1d222431, Pdensi_DN22622_c0_g…
GO:0000041	0.0195378295666827	0.992644857863327	10	70	transition metal ion transport	BP	0.472985772370055	BP transition metal ion transport	Pdensi_DN19021_c0_g1d356802, Pdensi_DN19864_c2_g1, Pdensi_DN22135_c0_g1d222216, Pdensi_DN22738_c1_g1, Pdensi_DN22939_c1_g1, Pdensi_DN23381_c1_g12, Pdensi_DN25853_c0_g1d139439, Pdensi_DN31246_c0_g1d504127, Pdensi_DN5622_c0_g1d206363, Pdensi_GG_146822_c0_g1
GO:0006666	0.0195451827333898	0.998019790214108	3	8	3-keto-sphinganine metabolic process	BP	0.472985772370055	BP 3-keto-sphinganine metabolic process	Pdensi_DN20803_c0_g2, Pdensi_DN23959_c0_g1d224877, Pdensi_GG_10407_c0_g1
GO:0047560	0.0195451827333898	0.998019790214108	3	8	3-dehydrosphinganine reductase activity	MF	0.472985772370055	MF 3-dehydrosphinganine reductase activity	Pdensi_DN20803_c0_g2, Pdensi_DN23959_c0_g1d224877, Pdensi_GG_10407_c0_g1
GO:0009629	0.0196662865301207	0.99308662551293	9	57	response to gravity	BP	0.474986912561469	BP response to gravity	Pdensi_DN15327_c0_g1, Pdensi_DN18861_c0_g4, Pdensi_DN20745_c4_g3, Pdensi_DN23753_c0_g1d130641, Pdensi_DN25689_c0_g3, Pdensi_DN27539_c0_g1d307569, Pdensi_DN32754_c0_g1d312152, Pdensi_DN47305_c0_g1d40317, Pdensi_GG_121678_c0_g1
GO:0016832	0.0200133342897239	0.995642979533738	5	24	aldehyde-lyase activity	MF	0.482426689720712	MF aldehyde-lyase activity	Pdensi_DN16603_c0_g1d215479, Pdensi_DN19581_c1_g4, Pdensi_DN28396_c0_g1d141608, Pdensi_GG_149001_c1_g1, Pdensi_GG_17201_c0_g1
GO:0010052	0.0202976846365884	0.996591158994017	4	16	guard cell differentiation	BP	0.488329121042903	BP guard cell differentiation	Pdensi_DN14568_c0_g1, Pdensi_DN20486_c0_g1, Pdensi_DN26347_c0_g1, Pdensi_DN6277_c0_g1d46369
GO:0009914	0.0205281240928666	0.992712205673871	9	59	hormone transport	BP	0.49207430151018	BP hormone transport	Pdensi_DN15253_c0_g1d9232, Pdensi_DN18753_c1_g3, Pdensi_DN18754_c0_g7, Pdensi_DN18861_c0_g4, Pdensi_DN20745_c4_g3, Pdensi_DN25689_c0_g3, Pdensi_DN32754_c0_g1d312152, Pdensi_DN5412_c0_g1d2012, Pdensi_DN9132_c0_g1d265409
GO:0010565	0.0205329402862084	0.991386935845573	12	88	regulation of cellular ketone metabolic process	BP	0.49207430151018	BP regulation of cellular ketone metabolic process	Pdensi_DN16450_c0_g1d278785, Pdensi_DN16505_c1_g1d279192, Pdensi_DN18400_c0_g3, Pdensi_DN18506_c0_g2, Pdensi_DN19202_c0_g3d357609, Pdensi_DN25291_c3_g3, Pdensi_DN35590_c0_g2, Pdensi_DN40133_c1_g5, Pdensi_DN4636_c0_g1d205709, Pdensi_GG_104047_c0_g1, Pdensi_GG_26203_c1_g1, Pdensi_GG_57871_c0_g1
GO:0005543	0.0207515453656118	0.990004942657751	16	132	phospholipid binding	MF	0.496351276578638	MF phospholipid binding	Pdensi_DN10914_c0_g1d387447, Pdensi_DN12359_c0_g1, Pdensi_DN19443_c1_g2, Pdensi_DN19842_c0_g1d360987, Pdensi_DN20996_c0_g1d293074, Pdensi_DN22621_c1_g1, Pdensi_DN22737_c0_g1d223194, Pdensi_DN23590_c1_g2, Pdensi_DN6880_c0_g1d450628, Pdensi_GG_112643_c0_g1, Pdensi_GG_133827_c2_g1, Pdensi_GG_134937_c0_g1, Pdensi_GG_18974_c1_g1, Pdensi_GG_77646_c0_g1, Pdensi_GG_84135_c0_g1, Pdensi_GG_91739_c1_g1
GO:0006636	0.0208189515438368	0.99542087790927	5	24	unsaturated fatty acid biosynthetic process	BP	0.497002229326421	BP unsaturated fatty acid biosynthetic process	Pdensi_DN10846_c0_g1d335071, Pdensi_DN20685_c1_g1, Pdensi_DN23377_c0_g3d548222, Pdensi_DN31506_c0_g1, Pdensi_DN9159_c0_g1d332506
GO:0000323	0.0214725962815275	0.992326586583164	9	58	lytic vacuole	CC	0.511618739147147	CC lytic vacuole	Pdensi_DN14892_c1_g1, Pdensi_DN16039_c0_g1, Pdensi_DN19282_c0_g1d14910, Pdensi_DN19290_c1_g3, Pdensi_DN19600_c0_g1d485629, Pdensi_DN20745_c4_g3, Pdensi_DN22645_c1_g1, Pdensi_DN25018_c0_g1d136589, Pdensi_GG_78706_c1_g1
GO:0016884	0.0218094978062344	0.995144538673468	5	24	carbon-nitrogen ligase activity, with glutamine as amido-N-donor	MF	0.518646634369029	MF carbon-nitrogen ligase activity, with glutamine as amido-N-donor	Pdensi_DN20576_c0_g2, Pdensi_DN21762_c0_g1d420144, Pdensi_DN25324_c0_g2, Pdensi_DN27287_c2_g4, Pdensi_DN40178_c2_g1
GO:0043692	0.0221699593304948	0.996174149013039	4	16	monoterpene metabolic process	BP	0.524399709964394	BP monoterpene metabolic process	Pdensi_DN17034_c1_g1d472675, Pdensi_DN17248_c0_g1d185830, Pdensi_DN22265_c1_g1, Pdensi_DN24439_c2_g1
GO:0043693	0.0221699593304948	0.996174149013039	4	16	monoterpene biosynthetic process	BP	0.524399709964394	BP monoterpene biosynthetic process	Pdensi_DN17034_c1_g1d472675, Pdensi_DN17248_c0_g1d185830, Pdensi_DN22265_c1_g1, Pdensi_DN24439_c2_g1
GO:0009646	0.0221972080174564	0.993283896785091	7	42	response to absence of light	BP	0.524399709964394	BP response to absence of light	Pdensi_DN19790_c0_g1d535027, Pdensi_DN19864_c2_g1, Pdensi_DN22738_c1_g1, Pdensi_DN22939_c1_g1, Pdensi_DN23381_c1_g12, Pdensi_DN25853_c0_g1d139439, Pdensi_DN31246_c0_g1d504127
GO:0009269	0.0222269039327927	0.996210047469836	4	15	response to desiccation	BP	0.524399709964394	BP response to desiccation	Pdensi_DN10090_c0_g1d4523, Pdensi_DN19247_c0_g1d286110, Pdensi_DN23377_c0_g3d548222, Pdensi_GG_32756_c0_g1
GO:0033076	0.022263452024204	0.999020296933353	2	4	isoquinoline alkaloid metabolic process	BP	0.524399709964394	BP isoquinoline alkaloid metabolic process	Pdensi_DN18479_c0_g1d59072, Pdensi_DN31960_c0_g1d311431
GO:0042445	0.0223754396208261	0.990486310463566	12	90	hormone metabolic process	BP	0.526035525382388	BP hormone metabolic process	Pdensi_DN10158_c0_g1d266584, Pdensi_DN1041_c0_g1d203043, Pdensi_DN14741_c0_g1d394293, Pdensi_DN15971_c0_g1d183380, Pdensi_DN19522_c1_g3, Pdensi_DN19663_c0_g2d359591, Pdensi_DN19864_c2_g1, Pdensi_DN21004_c0_g1d362641, Pdensi_DN21317_c0_g1d294644, Pdensi_DN22738_c1_g1, Pdensi_DN24876_c2_g4, Pdensi_DN8865_c0_g1d265108
GO:0000979	0.0225056655922593	0.997405398444936	3	10	RNA polymerase II core promoter sequence-specific DNA binding	MF	0.528093094333735	MF RNA polymerase II core promoter sequence-specific DNA binding	Pdensi_DN21726_c0_g1, Pdensi_DN3975_c0_g1d448203, Pdensi_DN9155_c0_g1
GO:0031324	0.0226356448697027	0.984953832300842	44	461	negative regulation of cellular metabolic process	BP	0.530137091777923	BP negative regulation of cellular metabolic process	Pdensi_DN11496_c0_g1d210701, Pdensi_DN11658_c0_g1, Pdensi_DN12213_c0_g1d389462, Pdensi_DN12328_c0_g2d459218, Pdensi_DN13797_c0_g1d340595, Pdensi_DN14320_c1_g1, Pdensi_DN14716_c1_g1d464985, Pdensi_DN14857_c0_g1d342973, Pdensi_DN15027_c0_g1d213970, Pdensi_DN15813_c0_g1d277189, Pdensi_DN16481_c0_g1d278696, Pdensi_DN17780_c0_g1, Pdensi_DN18248_c0_g1d403725, Pdensi_DN18400_c0_g3, Pdensi_DN18504_c0_g1d…
GO:0009821	0.022808127812678	0.997439630171577	3	9	alkaloid biosynthetic process	BP	0.531760976526818	BP alkaloid biosynthetic process	Pdensi_DN18479_c0_g1d59072, Pdensi_DN31960_c0_g1d311431, Pdensi_GG_136464_c0_g1
GO:0010076	0.0228206361267662	0.998982203212419	2	4	maintenance of floral meristem identity	BP	0.531760976526818	BP maintenance of floral meristem identity	Pdensi_DN22225_c3_g3, Pdensi_DN24610_c0_g1
GO:0010942	0.0228339866194194	0.991752412752893	9	58	positive regulation of cell death	BP	0.531760976526818	BP positive regulation of cell death	Pdensi_DN12630_c0_g1d211812, Pdensi_DN19635_c0_g1d218821, Pdensi_DN19991_c0_g1, Pdensi_DN25291_c3_g3, Pdensi_DN26647_c0_g2, Pdensi_DN40133_c1_g5, Pdensi_GG_26203_c1_g1, Pdensi_GG_58043_c0_g1, Pdensi_GG_83776_c1_g1
GO:0048871	0.0229852822446183	0.996039751070674	4	15	multicellular organismal homeostasis	BP	0.534278195934116	BP multicellular organismal homeostasis	Pdensi_DN19803_c0_g1d409969, Pdensi_DN21227_c0_g1d362762, Pdensi_DN22645_c1_g1, Pdensi_DN25018_c0_g1d136589
GO:0010234	0.0233394409754454	0.998946262288397	2	4	anther wall tapetum cell fate specification	BP	0.54096420570018	BP anther wall tapetum cell fate specification	Pdensi_DN22219_c2_g1, Pdensi_DN22219_c2_g2
GO:0004392	0.0233604145110704	0.99894479982061	2	4	heme oxygenase (decyclizing) activity	MF	0.54096420570018	MF heme oxygenase (decyclizing) activity	Pdensi_DN38467_c1_g1, Pdensi_GG_4186_c0_g1
GO:0019953	0.0237133647517249	0.997297451013844	3	9	sexual reproduction	BP	0.548111156111832	BP sexual reproduction	Pdensi_DN19642_c2_g3, Pdensi_DN21649_c0_g2, Pdensi_DN2770_c0_g1d326233
GO:0080163	0.0240371528954016	0.997157296508568	3	10	regulation of protein serine/threonine phosphatase activity	BP	0.554558643105479	BP regulation of protein serine/threonine phosphatase activity	Pdensi_DN19753_c4_g3, Pdensi_GG_129987_c0_g1, Pdensi_GG_90355_c0_g1
GO:0016620	0.0240894488688539	0.990603358014399	10	72	oxidoreductase activity, acting on the aldehyde or oxo group of donors, NAD or NADP as acceptor	MF	0.554730213616848	MF oxidoreductase activity, acting on the aldehyde or oxo group of donors, NAD or NADP as acceptor	Pdensi_DN13940_c0_g1d7805, Pdensi_DN21071_c1_g2d415963, Pdensi_DN21322_c0_g1d294658, Pdensi_DN21985_c1_g1, Pdensi_DN24773_c0_g1d555703, Pdensi_DN25849_c1_g2, Pdensi_DN37673_c2_g6, Pdensi_DN39794_c0_g1, Pdensi_DN39794_c0_g2, Pdensi_GG_33828_c1_g1
GO:0016899	0.0243485803277478	0.994390939703538	5	25	oxidoreductase activity, acting on the CH-OH group of donors, oxygen as acceptor	MF	0.559655286864181	MF oxidoreductase activity, acting on the CH-OH group of donors, oxygen as acceptor	Pdensi_DN15561_c0_g1d467185, Pdensi_DN34687_c0_g1d86587, Pdensi_DN9014_c0_g1d208981, Pdensi_GG_118886_c0_g1, Pdensi_GG_75007_c0_g1
GO:0008447	0.0244799397543803	0.998690028165882	2	5	L-ascorbate oxidase activity	MF	0.561485645620153	MF L-ascorbate oxidase activity	Pdensi_DN20887_c0_g3, Pdensi_DN23962_c0_g1d22019
GO:0005697	0.0245190238262076	0.99707788206878	3	10	telomerase holoenzyme complex	CC	0.561485645620153	CC telomerase holoenzyme complex	Pdensi_DN22020_c0_g1d222133, Pdensi_DN22020_c0_g2, Pdensi_DN22020_c0_g2d66763
GO:0010022	0.0247477312367916	0.996966425222516	3	11	meristem determinacy	BP	0.565675498103816	BP meristem determinacy	Pdensi_DN15221_c0_g1d214075, Pdensi_DN15985_c0_g1d526663, Pdensi_DN19638_c0_g1d287697
GO:0005179	0.0253251815649884	0.996867750160656	3	11	hormone activity	MF	0.577806633270565	MF hormone activity	Pdensi_DN16541_c0_g1d215371, Pdensi_DN22119_c0_g4, Pdensi_GG_61278_c0_g1
GO:0031111	0.0254256625115133	0.998797226685261	2	4	negative regulation of microtubule polymerization or depolymerization	BP	0.579030833549491	BP negative regulation of microtubule polymerization or depolymerization	Pdensi_DN10914_c0_g1d387447, Pdensi_DN19991_c0_g1
GO:0009690	0.0257055208295532	0.994024640248388	5	24	cytokinin metabolic process	BP	0.582218515890515	BP cytokinin metabolic process	Pdensi_DN10158_c0_g1d266584, Pdensi_DN19522_c1_g3, Pdensi_DN19663_c0_g2d359591, Pdensi_DN21317_c0_g1d294644, Pdensi_DN8865_c0_g1d265108
GO:0048812	0.0257068825550882	0.996976569744262	3	9	neuron projection morphogenesis	BP	0.582218515890515	BP neuron projection morphogenesis	Pdensi_DN14892_c1_g1, Pdensi_DN19991_c0_g1, Pdensi_GG_78706_c1_g1
GO:0048858	0.0257068825550882	0.996976569744262	3	9	cell projection morphogenesis	BP	0.582218515890515	BP cell projection morphogenesis	Pdensi_DN14892_c1_g1, Pdensi_DN19991_c0_g1, Pdensi_GG_78706_c1_g1
GO:0044085	0.0260325375179866	0.984542778721556	27	262	cellular component biogenesis	BP	0.588516195516312	BP cellular component biogenesis	Pdensi_DN13283_c0_g1d271643, Pdensi_DN14923_c1_g7, Pdensi_DN15418_c0_g2d466840, Pdensi_DN1607_c0_g1d613, Pdensi_DN16094_c0_g1d346425, Pdensi_DN18057_c0_g3, Pdensi_DN18230_c0_g1d186709, Pdensi_DN18439_c0_g1d217244, Pdensi_DN19639_c4_g1, Pdensi_DN21067_c1_g1, Pdensi_DN21510_c0_g1d221411, Pdensi_DN21896_c0_g1d189998, Pdensi_DN22105_c0_g1d299099, Pdensi_DN24110_c1_g3, Pdensi_DN24317_c0_g1d225489, Pde…
GO:0008202	0.0264977748692093	0.986228644308577	18	155	steroid metabolic process	BP	0.597940664293142	BP steroid metabolic process	Pdensi_DN1041_c0_g1d203043, Pdensi_DN11939_c0_g1d175433, Pdensi_DN12089_c0_g1, Pdensi_DN17158_c0_g2, Pdensi_DN17458_c0_g1d12111, Pdensi_DN17676_c0_g1d351375, Pdensi_DN19864_c2_g1, Pdensi_DN20648_c0_g1d120678, Pdensi_DN20979_c0_g2, Pdensi_DN21071_c1_g2d415963, Pdensi_DN21322_c0_g1d294658, Pdensi_DN21358_c0_g2, Pdensi_DN22101_c2_g1, Pdensi_DN22738_c1_g1, Pdensi_DN24773_c0_g1d555703, Pdensi_DN39208_…
GO:0031176	0.0268297060648375	0.998692939803884	2	4	endo-1,4-beta-xylanase activity	MF	0.604328133329291	MF endo-1,4-beta-xylanase activity	Pdensi_GG_100908_c0_g1, Pdensi_GG_106765_c0_g1
GO:0099402	0.0269618536581414	0.982559782320794	37	379	plant organ development	BP	0.606200513339229	BP plant organ development	Pdensi_DN10759_c0_g1d334935, Pdensi_DN12328_c0_g2d459218, Pdensi_DN12603_c0_g1d105849, Pdensi_DN12681_c0_g1d338362, Pdensi_DN15221_c0_g1d214075, Pdensi_DN15327_c0_g1, Pdensi_DN16541_c0_g1d215371, Pdensi_DN18334_c0_g1d114947, Pdensi_DN18506_c0_g2, Pdensi_DN18861_c0_g4, Pdensi_DN19202_c0_g3d357609, Pdensi_DN19591_c0_g2d359413, Pdensi_DN19638_c0_g1d287697, Pdensi_DN20191_c0_g2, Pdensi_DN20680_c0_g1d…
GO:0016830	0.0273179388767352	0.986723196814105	15	129	carbon-carbon lyase activity	MF	0.613091891378779	MF carbon-carbon lyase activity	Pdensi_DN13861_c0_g1, Pdensi_DN14572_c0_g2d180081, Pdensi_DN15296_c0_g1d466330, Pdensi_DN16603_c0_g1d215479, Pdensi_DN17068_c3_g2, Pdensi_DN17899_c0_g1d216510, Pdensi_DN19493_c0_g3, Pdensi_DN19581_c1_g4, Pdensi_DN19617_c2_g1, Pdensi_DN20152_c0_g1d489026, Pdensi_DN22417_c1_g2, Pdensi_DN28396_c0_g1d141608, Pdensi_GG_149001_c1_g1, Pdensi_GG_17201_c0_g1, Pdensi_GG_93610_c0_g1
GO:0019897	0.0277807038566755	0.994800973704052	4	17	extrinsic component of plasma membrane	CC	0.621872076481941	CC extrinsic component of plasma membrane	Pdensi_DN10201_c1_g1, Pdensi_DN16066_c0_g1d55175, Pdensi_DN17413_c0_g3, Pdensi_DN31749_c0_g1d564952
GO:0033946	0.0278097410880247	0.998618286936374	2	4	xyloglucan-specific endo-beta-1,4-glucanase activity	MF	0.621872076481941	MF xyloglucan-specific endo-beta-1,4-glucanase activity	Pdensi_DN15418_c0_g2d466840, Pdensi_DN25529_c0_g1d227576
GO:0047890	0.0279905896722297	0.99860434586374	2	4	flavanone 4-reductase activity	MF	0.624786339145834	MF flavanone 4-reductase activity	Pdensi_DN12089_c0_g1, Pdensi_DN20648_c0_g1d120678
GO:0012505	0.0284607037563571	0.987975029473217	11	84	endomembrane system	CC	0.634135248020021	CC endomembrane system	Pdensi_DN12675_c0_g1d6600, Pdensi_DN13467_c0_g1d522696, Pdensi_DN20153_c0_g1d219497, Pdensi_DN21431_c0_g1, Pdensi_DN21784_c0_g4, Pdensi_DN21802_c0_g1d420801, Pdensi_DN21802_c0_g3, Pdensi_DN22622_c0_g2, Pdensi_DN40298_c1_g1, Pdensi_DN8726_c0_g1d208786, Pdensi_GG_106803_c1_g1
GO:0009653	0.0285717722891109	0.980615198137264	45	474	anatomical structure morphogenesis	BP	0.635464993034433	BP anatomical structure morphogenesis	Pdensi_DN10531_c0_g1d455577, Pdensi_DN12630_c0_g1d211812, Pdensi_DN12681_c0_g1d338362, Pdensi_DN13693_c0_g1, Pdensi_DN13938_c0_g1d178814, Pdensi_DN14892_c1_g1, Pdensi_DN15221_c0_g1d214075, Pdensi_DN15524_c0_g1d182417, Pdensi_DN15654_c0_g1, Pdensi_DN16862_c0_g1d349117, Pdensi_DN17839_c0_g1d402215, Pdensi_DN17848_c0_g1d476052, Pdensi_DN18842_c0_g1, Pdensi_DN18847_c0_g2, Pdensi_DN18861_c0_g4, Pdensi…
GO:0044248	0.0287318035524762	0.977523707274247	107	1281	cellular catabolic process	BP	0.637876988743126	BP cellular catabolic process	Pdensi_DN13057_c0_g1, Pdensi_DN13799_c0_g1d272487, Pdensi_DN14124_c0_g2d273413, Pdensi_DN14453_c0_g1d342034, Pdensi_DN14857_c0_g1d342973, Pdensi_DN14864_c0_g1d108554, Pdensi_DN14923_c1_g7, Pdensi_DN15418_c0_g2d466840, Pdensi_DN15579_c0_g1d467163, Pdensi_DN15855_c0_g1d468400, Pdensi_DN15901_c0_g2d346209, Pdensi_DN16142_c1_g1, Pdensi_DN16260_c0_g1d215108, Pdensi_DN16286_c0_g4, Pdensi_DN16319_c0_g1d…
GO:0048444	0.0289564843097876	0.996317481421655	3	10	floral organ morphogenesis	BP	0.641713055510454	BP floral organ morphogenesis	Pdensi_DN19454_c0_g1, Pdensi_DN22556_c0_g2d544080, Pdensi_DN23083_c0_g1d68985
GO:0048437	0.0293247765856865	0.989648880024962	8	54	floral organ development	BP	0.64871232067728	BP floral organ development	Pdensi_DN12603_c0_g1d105849, Pdensi_DN12681_c0_g1d338362, Pdensi_DN15221_c0_g1d214075, Pdensi_DN18506_c0_g2, Pdensi_DN19202_c0_g3d357609, Pdensi_DN25689_c0_g3, Pdensi_DN32754_c0_g1d312152, Pdensi_GG_57871_c0_g1
GO:0018958	0.029633330312088	0.988049335628689	10	71	phenol-containing compound metabolic process	BP	0.654367433284428	BP phenol-containing compound metabolic process	Pdensi_DN104174_c0_g1, Pdensi_DN16286_c0_g4, Pdensi_DN18840_c0_g2d285011, Pdensi_DN21005_c0_g4, Pdensi_DN21984_c0_g1d297873, Pdensi_DN25439_c0_g4, Pdensi_DN25445_c0_g1d138526, Pdensi_DN25698_c2_g1, Pdensi_GG_154677_c0_g1, Pdensi_GG_46175_c0_g1
GO:0030855	0.0299702108565389	0.994201921345977	4	18	epithelial cell differentiation	BP	0.660252994752162	BP epithelial cell differentiation	Pdensi_DN14452_c0_g1d274013, Pdensi_DN16340_c0_g2, Pdensi_DN20191_c0_g2, Pdensi_DN27648_c0_g1d231195
GO:0015267	0.0300600384963179	0.984836090659999	16	136	channel activity	MF	0.660252994752162	MF channel activity	Pdensi_DN10207_c0_g1d266698, Pdensi_DN15917_c0_g1d397096, Pdensi_DN17735_c0_g1d12535, Pdensi_DN17735_c0_g2, Pdensi_DN17918_c1_g1d476170, Pdensi_DN19417_c0_g2d60991, Pdensi_DN19803_c0_g1d409969, Pdensi_DN19896_c0_g1, Pdensi_DN21658_c0_g1d19331, Pdensi_DN21923_c1_g1, Pdensi_DN23166_c0_g1d547330, Pdensi_DN23753_c0_g1d130641, Pdensi_DN24245_c1_g1d552578, Pdensi_DN97408_c0_g1, Pdensi_GG_121462_c1_g1, …
GO:0022803	0.0300600384963179	0.984836090659999	16	136	passive transmembrane transporter activity	MF	0.660252994752162	MF passive transmembrane transporter activity	Pdensi_DN10207_c0_g1d266698, Pdensi_DN15917_c0_g1d397096, Pdensi_DN17735_c0_g1d12535, Pdensi_DN17735_c0_g2, Pdensi_DN17918_c1_g1d476170, Pdensi_DN19417_c0_g2d60991, Pdensi_DN19803_c0_g1d409969, Pdensi_DN19896_c0_g1, Pdensi_DN21658_c0_g1d19331, Pdensi_DN21923_c1_g1, Pdensi_DN23166_c0_g1d547330, Pdensi_DN23753_c0_g1d130641, Pdensi_DN24245_c1_g1d552578, Pdensi_DN97408_c0_g1, Pdensi_GG_121462_c1_g1, …
GO:0010315	0.0305270284020996	0.996036282777832	3	10	auxin efflux	BP	0.669321335497099	BP auxin efflux	Pdensi_DN18861_c0_g4, Pdensi_DN20745_c4_g3, Pdensi_DN32754_c0_g1d312152
GO:1903338	0.0310143535041138	0.992420827278926	5	24	regulation of cell wall organization or biogenesis	BP	0.678802646782074	BP regulation of cell wall organization or biogenesis	Pdensi_DN11658_c0_g1, Pdensi_DN18057_c0_g3, Pdensi_DN19600_c1_g1, Pdensi_DN21067_c1_g1, Pdensi_DN24261_c1_g2
GO:0010083	0.0313387961806296	0.99833712221026	2	4	regulation of vegetative meristem growth	BP	0.682254777904374	BP regulation of vegetative meristem growth	Pdensi_DN19663_c0_g2d359591, Pdensi_DN21317_c0_g1d294644
GO:0050404	0.0313387961806296	0.99833712221026	2	4	zeatin O-beta-D-xylosyltransferase activity	MF	0.682254777904374	MF zeatin O-beta-D-xylosyltransferase activity	Pdensi_DN19663_c0_g2d359591, Pdensi_DN21317_c0_g1d294644
GO:0019439	0.0313505953442721	0.980184585978211	32	328	aromatic compound catabolic process	BP	0.682254777904374	BP aromatic compound catabolic process	Pdensi_DN14453_c0_g1d342034, Pdensi_DN16286_c0_g4, Pdensi_DN18549_c0_g3d354668, Pdensi_DN18672_c0_g1d217489, Pdensi_DN19175_c0_g1d286055, Pdensi_DN19384_c0_g1d407766, Pdensi_DN19721_c1_g2, Pdensi_DN20327_c1_g1, Pdensi_DN20781_c0_g4, Pdensi_DN21005_c0_g4, Pdensi_DN21246_c1_g4, Pdensi_DN22020_c0_g1d222133, Pdensi_DN22020_c0_g2, Pdensi_DN22020_c0_g2d66763, Pdensi_DN23051_c0_g1d223592, Pdensi_DN24279…
GO:0051787	0.031392767962768	0.995777454905222	3	11	misfolded protein binding	MF	0.682254777904374	MF misfolded protein binding	Pdensi_DN15524_c0_g1d182417, Pdensi_DN19991_c0_g1, Pdensi_DN21709_c0_g1d363217
GO:0034486	0.0321549611294214	0.998269405099822	2	4	vacuolar transmembrane transport	BP	0.694243150709062	BP vacuolar transmembrane transport	Pdensi_DN18556_c0_g1d59326, Pdensi_DN19790_c0_g1d535027
GO:0010161	0.0322218535731008	0.998263810956706	2	4	red light signaling pathway	BP	0.694243150709062	BP red light signaling pathway	Pdensi_DN18816_c0_g1d14153, Pdensi_DN492_c0_g1d324418
GO:0010023	0.0322486922687688	0.995721093876484	3	10	proanthocyanidin biosynthetic process	BP	0.694243150709062	BP proanthocyanidin biosynthetic process	Pdensi_DN104174_c0_g1, Pdensi_DN18840_c0_g2d285011, Pdensi_DN21984_c0_g1d297873
GO:1901682	0.0327191100158295	0.993492394272566	4	18	sulfur compound transmembrane transporter activity	MF	0.694243150709062	MF sulfur compound transmembrane transporter activity	Pdensi_DN12995_c0_g1d6844, Pdensi_DN19606_c0_g2d360085, Pdensi_DN39885_c1_g2, Pdensi_GG_147565_c1_g1
GO:0009926	0.0330763872936593	0.989079513682652	7	44	auxin polar transport	BP	0.694243150709062	BP auxin polar transport	Pdensi_DN15253_c0_g1d9232, Pdensi_DN18861_c0_g4, Pdensi_DN20745_c4_g3, Pdensi_DN25689_c0_g3, Pdensi_DN32754_c0_g1d312152, Pdensi_DN5412_c0_g1d2012, Pdensi_DN9132_c0_g1d265409
GO:0004144	0.0332298002620233	0.991645176714615	5	26	diacylglycerol O-acyltransferase activity	MF	0.694243150709062	MF diacylglycerol O-acyltransferase activity	Pdensi_DN14706_c0_g1d53366, Pdensi_DN17809_c1_g9, Pdensi_DN20014_c1_g1, Pdensi_DN24334_c0_g1d133196, Pdensi_DN24954_c0_g1d305220
GO:0031011	0.0334494443010823	0.99330043231558	4	18	Ino80 complex	CC	0.694243150709062	CC Ino80 complex	Pdensi_DN13057_c0_g1, Pdensi_DN16342_c1_g2, Pdensi_GG_112185_c0_g1, Pdensi_GG_75737_c0_g1
GO:0033202	0.0334494443010823	0.99330043231558	4	18	DNA helicase complex	CC	0.694243150709062	CC DNA helicase complex	Pdensi_DN13057_c0_g1, Pdensi_DN16342_c1_g2, Pdensi_GG_112185_c0_g1, Pdensi_GG_75737_c0_g1
GO:0021700	0.0334598256760636	0.986196923237202	10	74	developmental maturation	BP	0.694243150709062	BP developmental maturation	Pdensi_DN11521_c0_g1d336257, Pdensi_DN16441_c0_g1, Pdensi_DN17197_c0_g1d56823, Pdensi_DN20930_c0_g1, Pdensi_DN25102_c0_g1d226878, Pdensi_DN35058_c0_g1d314079, Pdensi_DN7241_c0_g2d383895, Pdensi_GG_113712_c3_g1, Pdensi_GG_16375_c0_g1, Pdensi_GG_2636_c0_g1
GO:0009642	0.0335600027097919	0.984220286423345	13	110	response to light intensity	BP	0.694243150709062	BP response to light intensity	Pdensi_DN14857_c0_g1d342973, Pdensi_DN15524_c0_g1d182417, Pdensi_DN15603_c1_g2, Pdensi_DN19790_c0_g1d535027, Pdensi_DN19864_c2_g1, Pdensi_DN21709_c0_g1d363217, Pdensi_DN22738_c1_g1, Pdensi_DN22939_c1_g1, Pdensi_DN23101_c3_g3, Pdensi_DN23381_c1_g12, Pdensi_DN25428_c0_g3, Pdensi_DN25853_c0_g1d139439, Pdensi_DN31246_c0_g1d504127
GO:0042127	0.0337296901610476	0.983623127585258	14	119	regulation of cell proliferation	BP	0.694243150709062	BP regulation of cell proliferation	Pdensi_DN12183_c0_g1d211347, Pdensi_DN12630_c0_g1d211812, Pdensi_DN15813_c0_g1d277189, Pdensi_DN17385_c0_g1d57185, Pdensi_DN22455_c0_g2d543632, Pdensi_DN25445_c0_g1, Pdensi_DN32909_c0_g1d199954, Pdensi_DN8410_c0_g1d170709, Pdensi_GG_104047_c0_g1, Pdensi_GG_16193_c0_g1, Pdensi_GG_23961_c0_g1, Pdensi_GG_83182_c0_g1, Pdensi_GG_83776_c1_g1, Pdensi_GG_93509_c0_g1
GO:0003688	0.0339420172721269	0.993170163867558	4	18	DNA replication origin binding	MF	0.694243150709062	MF DNA replication origin binding	Pdensi_DN18400_c0_g3, Pdensi_DN19596_c0_g1, Pdensi_DN23870_c0_g1d70822, Pdensi_DN32608_c0_g1d199694
GO:0002028	0.0340216197096629	0.998110815284035	2	4	regulation of sodium ion transport	BP	0.694243150709062	BP regulation of sodium ion transport	Pdensi_DN14892_c1_g1, Pdensi_GG_78706_c1_g1
GO:0003254	0.0340216197096629	0.998110815284035	2	4	regulation of membrane depolarization	BP	0.694243150709062	BP regulation of membrane depolarization	Pdensi_DN14892_c1_g1, Pdensi_GG_78706_c1_g1
GO:0010649	0.0340216197096629	0.998110815284035	2	4	regulation of cell communication by electrical coupling	BP	0.694243150709062	BP regulation of cell communication by electrical coupling	Pdensi_DN14892_c1_g1, Pdensi_GG_78706_c1_g1
GO:0010650	0.0340216197096629	0.998110815284035	2	4	positive regulation of cell communication by electrical coupling	BP	0.694243150709062	BP positive regulation of cell communication by electrical coupling	Pdensi_DN14892_c1_g1, Pdensi_GG_78706_c1_g1
GO:0010765	0.0340216197096629	0.998110815284035	2	4	positive regulation of sodium ion transport	BP	0.694243150709062	BP positive regulation of sodium ion transport	Pdensi_DN14892_c1_g1, Pdensi_GG_78706_c1_g1
GO:0014731	0.0340216197096629	0.998110815284035	2	4	spectrin-associated cytoskeleton	CC	0.694243150709062	CC spectrin-associated cytoskeleton	Pdensi_DN14892_c1_g1, Pdensi_GG_78706_c1_g1
GO:0016529	0.0340216197096629	0.998110815284035	2	4	sarcoplasmic reticulum	CC	0.694243150709062	CC sarcoplasmic reticulum	Pdensi_DN14892_c1_g1, Pdensi_GG_78706_c1_g1
GO:0033268	0.0340216197096629	0.998110815284035	2	4	node of Ranvier	CC	0.694243150709062	CC node of Ranvier	Pdensi_DN14892_c1_g1, Pdensi_GG_78706_c1_g1
GO:0034110	0.0340216197096629	0.998110815284035	2	4	regulation of homotypic cell-cell adhesion	BP	0.694243150709062	BP regulation of homotypic cell-cell adhesion	Pdensi_DN14892_c1_g1, Pdensi_GG_78706_c1_g1
GO:0034112	0.0340216197096629	0.998110815284035	2	4	positive regulation of homotypic cell-cell adhesion	BP	0.694243150709062	BP positive regulation of homotypic cell-cell adhesion	Pdensi_DN14892_c1_g1, Pdensi_GG_78706_c1_g1
GO:0090314	0.0340216197096629	0.998110815284035	2	4	positive regulation of protein targeting to membrane	BP	0.694243150709062	BP positive regulation of protein targeting to membrane	Pdensi_DN14892_c1_g1, Pdensi_GG_78706_c1_g1
GO:0098902	0.0340216197096629	0.998110815284035	2	4	regulation of membrane depolarization during action potential	BP	0.694243150709062	BP regulation of membrane depolarization during action potential	Pdensi_DN14892_c1_g1, Pdensi_GG_78706_c1_g1
GO:0099612	0.0340216197096629	0.998110815284035	2	4	protein localization to axon	BP	0.694243150709062	BP protein localization to axon	Pdensi_DN14892_c1_g1, Pdensi_GG_78706_c1_g1
GO:1900825	0.0340216197096629	0.998110815284035	2	4	regulation of membrane depolarization during cardiac muscle cell action potential	BP	0.694243150709062	BP regulation of membrane depolarization during cardiac muscle cell action potential	Pdensi_DN14892_c1_g1, Pdensi_GG_78706_c1_g1
GO:1900827	0.0340216197096629	0.998110815284035	2	4	positive regulation of membrane depolarization during cardiac muscle cell action potential	BP	0.694243150709062	BP positive regulation of membrane depolarization during cardiac muscle cell action potential	Pdensi_DN14892_c1_g1, Pdensi_GG_78706_c1_g1
GO:1902259	0.0340216197096629	0.998110815284035	2	4	regulation of delayed rectifier potassium channel activity	BP	0.694243150709062	BP regulation of delayed rectifier potassium channel activity	Pdensi_DN14892_c1_g1, Pdensi_GG_78706_c1_g1
GO:1902260	0.0340216197096629	0.998110815284035	2	4	negative regulation of delayed rectifier potassium channel activity	BP	0.694243150709062	BP negative regulation of delayed rectifier potassium channel activity	Pdensi_DN14892_c1_g1, Pdensi_GG_78706_c1_g1
GO:1902305	0.0340216197096629	0.998110815284035	2	4	regulation of sodium ion transmembrane transport	BP	0.694243150709062	BP regulation of sodium ion transmembrane transport	Pdensi_DN14892_c1_g1, Pdensi_GG_78706_c1_g1
GO:1902307	0.0340216197096629	0.998110815284035	2	4	positive regulation of sodium ion transmembrane transport	BP	0.694243150709062	BP positive regulation of sodium ion transmembrane transport	Pdensi_DN14892_c1_g1, Pdensi_GG_78706_c1_g1
GO:1903817	0.0340216197096629	0.998110815284035	2	4	negative regulation of voltage-gated potassium channel activity	BP	0.694243150709062	BP negative regulation of voltage-gated potassium channel activity	Pdensi_DN14892_c1_g1, Pdensi_GG_78706_c1_g1
GO:1904181	0.0340216197096629	0.998110815284035	2	4	positive regulation of membrane depolarization	BP	0.694243150709062	BP positive regulation of membrane depolarization	Pdensi_DN14892_c1_g1, Pdensi_GG_78706_c1_g1
GO:1905477	0.0340216197096629	0.998110815284035	2	4	positive regulation of protein localization to membrane	BP	0.694243150709062	BP positive regulation of protein localization to membrane	Pdensi_DN14892_c1_g1, Pdensi_GG_78706_c1_g1
GO:2000649	0.0340216197096629	0.998110815284035	2	4	regulation of sodium ion transmembrane transporter activity	BP	0.694243150709062	BP regulation of sodium ion transmembrane transporter activity	Pdensi_DN14892_c1_g1, Pdensi_GG_78706_c1_g1
GO:2000651	0.0340216197096629	0.998110815284035	2	4	positive regulation of sodium ion transmembrane transporter activity	BP	0.694243150709062	BP positive regulation of sodium ion transmembrane transporter activity	Pdensi_DN14892_c1_g1, Pdensi_GG_78706_c1_g1
GO:2001258	0.0340216197096629	0.998110815284035	2	4	negative regulation of cation channel activity	BP	0.694243150709062	BP negative regulation of cation channel activity	Pdensi_DN14892_c1_g1, Pdensi_GG_78706_c1_g1
GO:0008217	0.0341600925857582	0.995362904806575	3	10	regulation of blood pressure	BP	0.695920436434079	BP regulation of blood pressure	Pdensi_DN20327_c1_g1, Pdensi_DN22645_c1_g1, Pdensi_DN25018_c0_g1d136589
GO:0035252	0.0342702898973269	0.995341994053806	3	10	UDP-xylosyltransferase activity	MF	0.697017113273593	MF UDP-xylosyltransferase activity	Pdensi_DN19022_c0_g1d60200, Pdensi_DN19663_c0_g2d359591, Pdensi_DN21317_c0_g1d294644
GO:0009299	0.0343709826909666	0.998080565739362	2	4	mRNA transcription	BP	0.697917195330859	BP mRNA transcription	Pdensi_DN13938_c0_g1d178814, Pdensi_DN22243_c1_g3
GO:0015116	0.0345061273669275	0.995182204358264	3	11	sulfate transmembrane transporter activity	MF	0.698981930494696	MF sulfate transmembrane transporter activity	Pdensi_DN19606_c0_g2d360085, Pdensi_DN39885_c1_g2, Pdensi_GG_147565_c1_g1
GO:0031057	0.0345364676962849	0.993012102831603	4	18	negative regulation of histone modification	BP	0.698981930494696	BP negative regulation of histone modification	Pdensi_DN11496_c0_g1d210701, Pdensi_DN12213_c0_g1d389462, Pdensi_DN4636_c0_g1d205709, Pdensi_DN6277_c0_g1d46369
GO:0007231	0.034617929622467	0.995275843069146	3	10	osmosensory signaling pathway	BP	0.699485813253965	BP osmosensory signaling pathway	Pdensi_DN11871_c0_g1d458112, Pdensi_DN15194_c0_g1d343911, Pdensi_DN16524_c0_g1d279098
GO:0032990	0.0352286805102581	0.99515895321233	3	10	cell part morphogenesis	BP	0.710665355937767	BP cell part morphogenesis	Pdensi_DN14892_c1_g1, Pdensi_DN19991_c0_g1, Pdensi_GG_78706_c1_g1
GO:0016782	0.0357970258799174	0.990816918802067	5	26	transferase activity, transferring sulfur-containing groups	MF	0.72095443327534	MF transferase activity, transferring sulfur-containing groups	Pdensi_DN11481_c0_g1, Pdensi_DN16501_c0_g1d527998, Pdensi_DN16602_c0_g1d279250, Pdensi_DN20611_c0_g2, Pdensi_DN35939_c1_g1
GO:0009611	0.036160343137999	0.980477019945872	18	165	response to wounding	BP	0.724639543808057	BP response to wounding	Pdensi_DN14922_c0_g2, Pdensi_DN18948_c0_g1d14272, Pdensi_DN19025_c1_g3, Pdensi_DN20504_c0_g2d291341, Pdensi_DN23753_c0_g1d130641, Pdensi_DN25673_c0_g1d75219, Pdensi_DN26760_c0_g1d24232, Pdensi_DN26828_c1_g1d229812, Pdensi_DN31049_c0_g1d310607, Pdensi_DN35162_c0_g1, Pdensi_DN37196_c2_g1, Pdensi_DN38489_c0_g1d378125, Pdensi_DN46200_c0_g1d39386, Pdensi_DN9368_c0_g1d171788, Pdensi_DN96797_c0_g1, Pden…
GO:0080031	0.0361881347782966	0.99485107611437	3	11	methyl salicylate esterase activity	MF	0.724639543808057	MF methyl salicylate esterase activity	Pdensi_DN25445_c0_g1d138526, Pdensi_DN25698_c2_g1, Pdensi_GG_154677_c0_g1
GO:0080032	0.0361881347782966	0.99485107611437	3	11	methyl jasmonate esterase activity	MF	0.724639543808057	MF methyl jasmonate esterase activity	Pdensi_DN25445_c0_g1d138526, Pdensi_DN25698_c2_g1, Pdensi_GG_154677_c0_g1
GO:0031497	0.0362467003821825	0.992491715286052	4	19	chromatin assembly	BP	0.724639543808057	BP chromatin assembly	Pdensi_DN15027_c0_g1d213970, Pdensi_DN19813_c1_g2, Pdensi_DN21939_c0_g1d495869, Pdensi_DN22208_c0_g1
GO:0090697	0.0362729967343674	0.990661421000093	5	26	post-embryonic plant organ morphogenesis	BP	0.724639543808057	BP post-embryonic plant organ morphogenesis	Pdensi_DN19072_c0_g1d356753, Pdensi_DN19072_c0_g3, Pdensi_DN19454_c0_g1, Pdensi_DN22556_c0_g2d544080, Pdensi_DN23083_c0_g1d68985
GO:0000307	0.036399503871792	0.988966098506731	6	38	cyclin-dependent protein kinase holoenzyme complex	CC	0.725993975610612	CC cyclin-dependent protein kinase holoenzyme complex	Pdensi_DN14259_c0_g1, Pdensi_DN17385_c0_g1d57185, Pdensi_DN25445_c0_g1, Pdensi_DN32909_c0_g1d199954, Pdensi_DN8410_c0_g1d170709, Pdensi_GG_103656_c0_g1
GO:0009313	0.0371621740641906	0.992303043964406	4	18	oligosaccharide catabolic process	BP	0.740011987886926	BP oligosaccharide catabolic process	Pdensi_DN18386_c1_g2, Pdensi_DN21590_c0_g1d65540, Pdensi_DN22286_c0_g1d222491, Pdensi_GG_94454_c2_g1
GO:0022838	0.0373502015722023	0.981616417570407	14	118	substrate-specific channel activity	MF	0.742560438330955	MF substrate-specific channel activity	Pdensi_DN10207_c0_g1d266698, Pdensi_DN15917_c0_g1d397096, Pdensi_DN17735_c0_g1d12535, Pdensi_DN17735_c0_g2, Pdensi_DN17918_c1_g1d476170, Pdensi_DN19417_c0_g2d60991, Pdensi_DN19803_c0_g1d409969, Pdensi_DN19896_c0_g1, Pdensi_DN21658_c0_g1d19331, Pdensi_DN21923_c1_g1, Pdensi_DN23166_c0_g1d547330, Pdensi_DN23753_c0_g1d130641, Pdensi_DN97408_c0_g1, Pdensi_GG_121462_c1_g1
GO:0015301	0.0374926373098795	0.990180436367424	5	28	anion:anion antiporter activity	MF	0.74419575116207	MF anion:anion antiporter activity	Pdensi_DN19606_c0_g2d360085, Pdensi_DN21684_c0_g1d123798, Pdensi_DN39885_c1_g2, Pdensi_GG_147565_c1_g1, Pdensi_GG_92192_c0_g1
GO:0010340	0.0379046217446898	0.994506466818481	3	11	carboxyl-O-methyltransferase activity	MF	0.751167552075055	MF carboxyl-O-methyltransferase activity	Pdensi_DN16779_c0_g2, Pdensi_GG_118003_c0_g1, Pdensi_GG_88469_c0_g1
GO:0090342	0.0386299719647701	0.991833562578068	4	19	regulation of cell aging	BP	0.763690730983188	BP regulation of cell aging	Pdensi_DN22786_c1_g1d302012, Pdensi_GG_26038_c2_g1, Pdensi_GG_30498_c0_g1, Pdensi_GG_61773_c1_g1
GO:0009812	0.0386600677337438	0.97983506147057	16	143	flavonoid metabolic process	BP	0.763690730983188	BP flavonoid metabolic process	Pdensi_DN104174_c0_g1, Pdensi_DN11481_c0_g1, Pdensi_DN12089_c0_g1, Pdensi_DN14741_c0_g1d394293, Pdensi_DN20611_c0_g2, Pdensi_DN20648_c0_g1d120678, Pdensi_DN21984_c0_g1d297873, Pdensi_DN22639_c0_g3, Pdensi_DN24374_c1_g3, Pdensi_DN24868_c0_g1, Pdensi_DN31049_c0_g1d310607, Pdensi_DN32414_c0_g1d145300, Pdensi_DN46200_c0_g1d39386, Pdensi_GG_14711_c2_g1, Pdensi_GG_40683_c0_g1, Pdensi_GG_73180_c0_g1
GO:1901332	0.038761548882786	0.997331723595294	2	5	negative regulation of lateral root development	BP	0.764474184185856	BP negative regulation of lateral root development	Pdensi_DN23531_c2_g5, Pdensi_DN26331_c3_g1
GO:1901376	0.0390996051913038	0.997295453386286	2	5	organic heteropentacyclic compound metabolic process	BP	0.768689535446205	BP organic heteropentacyclic compound metabolic process	Pdensi_DN18479_c0_g1d59072, Pdensi_DN31960_c0_g1d311431
GO:1901378	0.0390996051913038	0.997295453386286	2	5	organic heteropentacyclic compound biosynthetic process	BP	0.768689535446205	BP organic heteropentacyclic compound biosynthetic process	Pdensi_DN18479_c0_g1d59072, Pdensi_DN31960_c0_g1d311431
GO:0008083	0.0393400972551157	0.993930329572799	3	14	growth factor activity	MF	0.772189908978985	MF growth factor activity	Pdensi_DN17492_c0_g1d474248, Pdensi_DN23843_c0_g4d550370, Pdensi_GG_71144_c0_g1
GO:0045763	0.0397994764795991	0.997219789247168	2	5	negative regulation of cellular amino acid metabolic process	BP	0.7799688211517	BP negative regulation of cellular amino acid metabolic process	Pdensi_DN18400_c0_g3, Pdensi_DN35590_c0_g2
GO:0080060	0.0399631526716192	0.997201982546494	2	5	integument development	BP	0.781937256229814	BP integument development	Pdensi_DN15221_c0_g1d214075, Pdensi_GG_41924_c0_g1
GO:0033559	0.0402327302582526	0.987536268060848	6	37	unsaturated fatty acid metabolic process	BP	0.785968313386339	BP unsaturated fatty acid metabolic process	Pdensi_DN10846_c0_g1d335071, Pdensi_DN20327_c1_g1, Pdensi_DN20685_c1_g1, Pdensi_DN23377_c0_g3d548222, Pdensi_DN31506_c0_g1, Pdensi_DN9159_c0_g1d332506
GO:0031146	0.0407945400068728	0.980286771148011	13	108	SCF-dependent proteasomal ubiquitin-dependent protein catabolic process	BP	0.795686564234999	BP SCF-dependent proteasomal ubiquitin-dependent protein catabolic process	Pdensi_DN16260_c0_g1d215108, Pdensi_DN16862_c0_g1d349117, Pdensi_DN18710_c0_g1d217624, Pdensi_DN18847_c0_g2, Pdensi_DN19272_c0_g1, Pdensi_DN19591_c0_g2d359413, Pdensi_DN19849_c0_g1d219045, Pdensi_DN22937_c0_g1, Pdensi_DN24704_c0_g1d72842, Pdensi_DN6746_c0_g1d450456, Pdensi_DN6916_c0_g1d2772, Pdensi_DN8312_c0_g1d264528, Pdensi_GG_31168_c0_g1
GO:0009900	0.0411056407263267	0.991015560427156	4	21	dehiscence	BP	0.800491894837412	BP dehiscence	Pdensi_DN18506_c0_g2, Pdensi_DN19202_c0_g3d357609, Pdensi_DN24770_c0_g1d498397, Pdensi_GG_57871_c0_g1
GO:0072348	0.0414292556403048	0.991042695136183	4	19	sulfur compound transport	BP	0.805042980810344	BP sulfur compound transport	Pdensi_DN19606_c0_g2d360085, Pdensi_DN22124_c0_g1d67031, Pdensi_DN39885_c1_g2, Pdensi_GG_147565_c1_g1
GO:0016110	0.0415997464610877	1	1	1	tetraterpenoid catabolic process	BP	0.805042980810344	BP tetraterpenoid catabolic process	Pdensi_DN28922_c0_g1d196346
GO:0016118	0.0415997464610877	1	1	1	carotenoid catabolic process	BP	0.805042980810344	BP carotenoid catabolic process	Pdensi_DN28922_c0_g1d196346
GO:0016124	0.0415997464610877	1	1	1	xanthophyll catabolic process	BP	0.805042980810344	BP xanthophyll catabolic process	Pdensi_DN28922_c0_g1d196346
GO:0042542	0.0418661349699797	0.981121653777134	11	91	response to hydrogen peroxide	BP	0.808932226623076	BP response to hydrogen peroxide	Pdensi_DN14922_c0_g2, Pdensi_DN15524_c0_g1d182417, Pdensi_DN15603_c1_g2, Pdensi_DN15940_c0_g1, Pdensi_DN18169_c0_g1d13057, Pdensi_DN19991_c0_g1, Pdensi_DN21264_c2_g1, Pdensi_DN21709_c0_g1d363217, Pdensi_DN23101_c3_g3, Pdensi_DN25428_c0_g3, Pdensi_DN25673_c0_g1d75219
GO:0010256	0.0420131101710448	0.993655037982307	3	11	endomembrane system organization	BP	0.810505648011139	BP endomembrane system organization	Pdensi_DN15764_c0_g1d345403, Pdensi_GG_94111_c0_g1, Pdensi_GG_94332_c0_g1
GO:0008283	0.0421362452242906	0.983928236541771	8	60	cell proliferation	BP	0.811614966423018	BP cell proliferation	Pdensi_DN10759_c0_g1d334935, Pdensi_DN17385_c0_g1d57185, Pdensi_DN17492_c0_g1d474248, Pdensi_DN18334_c0_g1d114947, Pdensi_DN19638_c0_g1d287697, Pdensi_DN23843_c0_g4d550370, Pdensi_GG_71144_c0_g1, Pdensi_GG_93509_c0_g1
GO:0052662	0.0422049305897897	1	1	1	zeaxanthin epoxidase activity	MF	0.811673672897884	MF zeaxanthin epoxidase activity	Pdensi_DN21227_c0_g1d362762
GO:0006068	0.042533979696568	1	1	1	ethanol catabolic process	BP	0.816731666036895	BP ethanol catabolic process	Pdensi_DN39794_c0_g1
GO:0030026	0.0426130762894712	0.996907871774579	2	5	cellular manganese ion homeostasis	BP	0.816981862628839	BP cellular manganese ion homeostasis	Pdensi_DN10072_c0_g1d386355, Pdensi_DN41637_c0_g1d153156
GO:0010476	0.0429334485617677	0.983631398215946	8	56	gibberellin mediated signaling pathway	BP	0.819287631057371	BP gibberellin mediated signaling pathway	Pdensi_DN12630_c0_g1d211812, Pdensi_DN16982_c0_g1d279982, Pdensi_DN19201_c0_g1d286338, Pdensi_DN23083_c0_g1d68985, Pdensi_DN34641_c1_g2, Pdensi_DN8312_c0_g1d264528, Pdensi_GG_41038_c0_g1, Pdensi_GG_83776_c1_g1
GO:0018867	0.0431661896066064	0.996845112412219	2	5	alpha-pinene metabolic process	BP	0.819287631057371	BP alpha-pinene metabolic process	Pdensi_DN17034_c1_g1d472675, Pdensi_DN22265_c1_g1
GO:0033073	0.0431661896066064	0.996845112412219	2	5	pinene metabolic process	BP	0.819287631057371	BP pinene metabolic process	Pdensi_DN17034_c1_g1d472675, Pdensi_DN22265_c1_g1
GO:0046248	0.0431661896066064	0.996845112412219	2	5	alpha-pinene biosynthetic process	BP	0.819287631057371	BP alpha-pinene biosynthetic process	Pdensi_DN17034_c1_g1d472675, Pdensi_DN22265_c1_g1
GO:0050550	0.0431661896066064	0.996845112412219	2	5	pinene synthase activity	MF	0.819287631057371	MF pinene synthase activity	Pdensi_DN17034_c1_g1d472675, Pdensi_DN22265_c1_g1
GO:0050891	0.04328547704502	0.996831515897247	2	5	multicellular organismal water homeostasis	BP	0.819287631057371	BP multicellular organismal water homeostasis	Pdensi_DN19803_c0_g1d409969, Pdensi_DN21227_c0_g1d362762
GO:0030599	0.0433546827270878	0.984751764119865	7	47	pectinesterase activity	MF	0.819287631057371	MF pectinesterase activity	Pdensi_DN16940_c0_g1d349324, Pdensi_DN19879_c2_g1, Pdensi_DN20111_c0_g1d188531, Pdensi_DN20854_c0_g2, Pdensi_DN24001_c1_g1, Pdensi_DN27242_c1_g2d79719, Pdensi_GG_339_c1_g1
GO:0045330	0.0433546827270878	0.984751764119865	7	47	aspartyl esterase activity	MF	0.819287631057371	MF aspartyl esterase activity	Pdensi_DN16940_c0_g1d349324, Pdensi_DN19879_c2_g1, Pdensi_DN20111_c0_g1d188531, Pdensi_DN20854_c0_g2, Pdensi_DN24001_c1_g1, Pdensi_DN27242_c1_g2d79719, Pdensi_GG_339_c1_g1
GO:0005507	0.0434547043253154	0.978062799463841	14	133	copper ion binding	MF	0.819287631057371	MF copper ion binding	Pdensi_DN10914_c0_g1d387447, Pdensi_DN16548_c0_g1d279087, Pdensi_DN17932_c1_g4, Pdensi_DN18549_c0_g3d354668, Pdensi_DN19175_c0_g1d286055, Pdensi_DN20887_c0_g3, Pdensi_DN21225_c0_g1d189464, Pdensi_DN21246_c1_g4, Pdensi_DN23962_c0_g1d22019, Pdensi_DN37388_c0_g1d240449, Pdensi_DN39555_c0_g3, Pdensi_GG_146822_c0_g1, Pdensi_GG_33289_c0_g1, Pdensi_GG_57820_c0_g1
GO:0016162	0.0434621288996956	1	1	1	cellulose 1,4-beta-cellobiosidase activity	MF	0.819287631057371	MF cellulose 1,4-beta-cellobiosidase activity	Pdensi_DN38334_c0_g1
GO:1902348	0.0434621288996956	1	1	1	cellular response to strigolactone	BP	0.819287631057371	BP cellular response to strigolactone	Pdensi_GG_33342_c0_g1
GO:0071491	0.0435852305982156	0.996797253603388	2	5	cellular response to red light	BP	0.819779686596217	BP cellular response to red light	Pdensi_DN18816_c0_g1d14153, Pdensi_DN492_c0_g1d324418
GO:0071949	0.0436208178699911	0.98324687064712	8	60	FAD binding	MF	0.819779686596217	MF FAD binding	Pdensi_DN21004_c0_g1d362641, Pdensi_DN21227_c0_g1d362762, Pdensi_DN24377_c0_g1d71834, Pdensi_DN34687_c0_g1d86587, Pdensi_DN8865_c0_g1d265108, Pdensi_DN9014_c0_g1d208981, Pdensi_GG_118886_c0_g1, Pdensi_GG_75007_c0_g1
GO:0010427	0.043765139281844	0.993151996938527	3	12	abscisic acid binding	MF	0.821243873079337	MF abscisic acid binding	Pdensi_DN19753_c4_g3, Pdensi_GG_129987_c0_g1, Pdensi_GG_90355_c0_g1
GO:0005516	0.043950420358088	0.974458603852712	21	205	calmodulin binding	MF	0.823471057800176	MF calmodulin binding	Pdensi_DN10914_c0_g1d387447, Pdensi_DN12923_c0_g2, Pdensi_DN19493_c0_g3, Pdensi_DN20215_c0_g1d489506, Pdensi_DN20272_c0_g2d219706, Pdensi_DN21742_c1_g3, Pdensi_DN22417_c1_g2, Pdensi_DN22472_c0_g1d126278, Pdensi_DN22657_c0_g2d301592, Pdensi_DN23660_c1_g4, Pdensi_DN25836_c0_g1d228127, Pdensi_GG_18615_c0_g1, Pdensi_GG_21811_c0_g1, Pdensi_GG_29430_c1_g1, Pdensi_GG_34891_c0_g1, Pdensi_GG_39321_c0_g1, …
GO:0006541	0.0440933896896999	0.98600355312337	6	38	glutamine metabolic process	BP	0.824899934800044	BP glutamine metabolic process	Pdensi_DN20576_c0_g2, Pdensi_DN21762_c0_g1d420144, Pdensi_DN22427_c0_g1d300413, Pdensi_DN25324_c0_g2, Pdensi_DN27287_c2_g4, Pdensi_DN40178_c2_g1
GO:0016616	0.0442341565433867	0.973258034722311	24	238	oxidoreductase activity, acting on the CH-OH group of donors, NAD or NADP as acceptor	MF	0.825257344863911	MF oxidoreductase activity, acting on the CH-OH group of donors, NAD or NADP as acceptor	Pdensi_DN11939_c0_g1d175433, Pdensi_DN12089_c0_g1, Pdensi_DN12777_c0_g2d460069, Pdensi_DN17158_c0_g2, Pdensi_DN17458_c0_g1d12111, Pdensi_DN17676_c0_g1d351375, Pdensi_DN18774_c0_g1d355297, Pdensi_DN20154_c1_g1, Pdensi_DN20648_c0_g1d120678, Pdensi_DN20803_c0_g2, Pdensi_DN20979_c0_g2, Pdensi_DN21071_c1_g2d415963, Pdensi_DN21322_c0_g1d294658, Pdensi_DN21358_c0_g2, Pdensi_DN22101_c2_g1, Pdensi_DN23150…
GO:0006641	0.0442459663306463	0.985974316288775	6	37	triglyceride metabolic process	BP	0.825257344863911	BP triglyceride metabolic process	Pdensi_DN14706_c0_g1d53366, Pdensi_DN17809_c1_g9, Pdensi_DN20014_c1_g1, Pdensi_DN23150_c0_g2d69298, Pdensi_DN24334_c0_g1d133196, Pdensi_DN24954_c0_g1d305220
GO:0010622	0.0449768410833195	1	1	1	specification of ovule identity	BP	0.836366341107262	BP specification of ovule identity	Pdensi_DN25070_c0_g1d22838
GO:0048283	0.0449768410833195	1	1	1	indeterminate inflorescence morphogenesis	BP	0.836366341107262	BP indeterminate inflorescence morphogenesis	Pdensi_DN25070_c0_g1d22838
GO:0043455	0.0458048319264002	0.980006986359125	10	78	regulation of secondary metabolic process	BP	0.848536237807538	BP regulation of secondary metabolic process	Pdensi_DN10229_c0_g1d455090, Pdensi_DN16481_c0_g1d278696, Pdensi_DN18121_c0_g1, Pdensi_DN21735_c0_g1d296632, Pdensi_DN25291_c3_g3, Pdensi_DN37478_c2_g10, Pdensi_DN40133_c1_g5, Pdensi_GG_104047_c0_g1, Pdensi_GG_26203_c1_g1, Pdensi_GG_32076_c0_g1
GO:0015079	0.0458326032174317	0.981020285039446	9	70	potassium ion transmembrane transporter activity	MF	0.848536237807538	MF potassium ion transmembrane transporter activity	Pdensi_DN11351_c0_g1, Pdensi_DN17735_c0_g1d12535, Pdensi_DN17735_c0_g2, Pdensi_DN19486_c0_g1d287099, Pdensi_DN22260_c0_g1d222431, Pdensi_DN22841_c1_g1, Pdensi_DN22841_c1_g2, Pdensi_DN25686_c0_g3, Pdensi_DN97408_c0_g1
GO:0045552	0.0458575932154648	0.99653307986676	2	5	dihydrokaempferol 4-reductase activity	MF	0.848536237807538	MF dihydrokaempferol 4-reductase activity	Pdensi_DN12089_c0_g1, Pdensi_DN20648_c0_g1d120678
GO:0009901	0.0459057692942943	0.992563488331608	3	13	anther dehiscence	BP	0.848536237807538	BP anther dehiscence	Pdensi_DN18506_c0_g2, Pdensi_DN19202_c0_g3d357609, Pdensi_GG_57871_c0_g1
GO:0010469	0.0459793696334209	0.996518702770174	2	5	regulation of signaling receptor activity	BP	0.848628186398332	BP regulation of signaling receptor activity	Pdensi_DN19991_c0_g1, Pdensi_GG_61278_c0_g1
GO:0033383	0.0462378301399249	0.992603165954003	3	12	geranyl diphosphate metabolic process	BP	0.852126687794801	BP geranyl diphosphate metabolic process	Pdensi_DN17034_c1_g1d472675, Pdensi_DN22265_c1_g1, Pdensi_DN38458_c0_g1
GO:0004096	0.0463352668686283	0.996476557624682	2	5	catalase activity	MF	0.852334593698887	MF catalase activity	Pdensi_DN833_c0_g1d299, Pdensi_GG_62760_c0_g1
GO:0043068	0.0463869627655953	0.985125480882282	6	37	positive regulation of programmed cell death	BP	0.852334593698887	BP positive regulation of programmed cell death	Pdensi_DN12630_c0_g1d211812, Pdensi_DN19635_c0_g1d218821, Pdensi_DN19991_c0_g1, Pdensi_DN26647_c0_g2, Pdensi_GG_58043_c0_g1, Pdensi_GG_83776_c1_g1
GO:0005315	0.0467003255557559	0.98688125281297	5	31	inorganic phosphate transmembrane transporter activity	MF	0.856819326146109	MF inorganic phosphate transmembrane transporter activity	Pdensi_DN20436_c1_g2, Pdensi_DN22056_c0_g1d190192, Pdensi_DN22185_c0_g2d222254, Pdensi_DN36508_c0_g1d31865, Pdensi_GG_4229_c0_g1
GO:0045934	0.0470065310658467	0.969461507324729	31	325	negative regulation of nucleobase-containing compound metabolic process	BP	0.861159649126311	BP negative regulation of nucleobase-containing compound metabolic process	Pdensi_DN11658_c0_g1, Pdensi_DN12328_c0_g2d459218, Pdensi_DN14320_c1_g1, Pdensi_DN14716_c1_g1d464985, Pdensi_DN15027_c0_g1d213970, Pdensi_DN15813_c0_g1d277189, Pdensi_DN16481_c0_g1d278696, Pdensi_DN17780_c0_g1, Pdensi_DN18248_c0_g1d403725, Pdensi_DN18400_c0_g3, Pdensi_DN18504_c0_g1d284071, Pdensi_DN19600_c1_g1, Pdensi_DN19813_c1_g2, Pdensi_DN19991_c0_g1, Pdensi_DN20044_c0_g1d289250, Pdensi_DN2004…
GO:0004312	0.0471257620521638	0.983095079431193	7	48	fatty acid synthase activity	MF	0.862066824758961	MF fatty acid synthase activity	Pdensi_DN15908_c0_g1d183271, Pdensi_DN18774_c0_g1d355297, Pdensi_DN22639_c0_g3, Pdensi_DN41763_c0_g1d320038, Pdensi_DN7371_c0_g1, Pdensi_GG_14711_c2_g1, Pdensi_GG_80468_c0_g1
GO:0019903	0.047406796886136	0.989217217719062	4	20	protein phosphatase binding	MF	0.865926809887677	MF protein phosphatase binding	Pdensi_DN19803_c0_g1d409969, Pdensi_GG_18615_c0_g1, Pdensi_GG_29430_c1_g1, Pdensi_GG_39321_c0_g1
GO:0097023	0.0478447223776406	1	1	1	fructose 6-phosphate aldolase activity	MF	0.872636927613426	MF fructose 6-phosphate aldolase activity	Pdensi_DN16603_c0_g1d215479
GO:0016894	0.0482588849410237	0.988890538862831	4	21	endonuclease activity, active with either ribo- or deoxyribonucleic acids and producing 3'-phosphomonoesters	MF	0.878894508366273	MF endonuclease activity, active with either ribo- or deoxyribonucleic acids and producing 3'-phosphomonoesters	Pdensi_DN31049_c0_g1d310607, Pdensi_DN46200_c0_g1d39386, Pdensi_GG_33485_c0_g1, Pdensi_GG_73180_c0_g1
GO:0045926	0.0486423876373874	0.984185492309074	6	38	negative regulation of growth	BP	0.884576125770489	BP negative regulation of growth	Pdensi_DN10914_c0_g1d387447, Pdensi_DN12630_c0_g1d211812, Pdensi_DN16541_c0_g1d215371, Pdensi_DN19663_c0_g2d359591, Pdensi_DN21317_c0_g1d294644, Pdensi_GG_83776_c1_g1
GO:0009624	0.0489655308395646	0.979471242698143	9	70	response to nematode	BP	0.88830434195307	BP response to nematode	Pdensi_DN14922_c0_g2, Pdensi_DN22939_c1_g1, Pdensi_DN23381_c1_g12, Pdensi_DN25673_c0_g1d75219, Pdensi_DN25853_c0_g1d139439, Pdensi_DN31246_c0_g1d504127, Pdensi_DN32754_c0_g1d312152, Pdensi_DN40101_c2_g1, Pdensi_GG_125392_c2_g1
GO:0010199	0.0490584656794639	0.996147840064855	2	5	organ boundary specification between lateral organs and the meristem	BP	0.88830434195307	BP organ boundary specification between lateral organs and the meristem	Pdensi_GG_54134_c0_g1, Pdensi_GG_55579_c1_g1
GO:0080167	0.0490783281248505	0.979400124693502	9	71	response to karrikin	BP	0.88830434195307	BP response to karrikin	Pdensi_DN10846_c0_g1d335071, Pdensi_DN21774_c0_g1, Pdensi_DN22455_c0_g2d543632, Pdensi_DN23645_c0_g2, Pdensi_DN24374_c1_g3, Pdensi_DN26760_c0_g1d24232, Pdensi_GG_16193_c0_g1, Pdensi_GG_23961_c0_g1, Pdensi_GG_94454_c2_g1
GO:2000762	0.0491542911262082	0.983945007122951	6	39	regulation of phenylpropanoid metabolic process	BP	0.88830434195307	BP regulation of phenylpropanoid metabolic process	Pdensi_DN10229_c0_g1d455090, Pdensi_DN16481_c0_g1d278696, Pdensi_DN18121_c0_g1, Pdensi_DN21735_c0_g1d296632, Pdensi_DN37478_c2_g10, Pdensi_GG_32076_c0_g1
GO:0080142	0.0492826580150321	0.988647752156063	4	20	regulation of salicylic acid biosynthetic process	BP	0.88830434195307	BP regulation of salicylic acid biosynthetic process	Pdensi_DN16450_c0_g1d278785, Pdensi_DN25291_c3_g3, Pdensi_DN40133_c1_g5, Pdensi_GG_26203_c1_g1
