# Supplementary material for: Transcriptional Regulation of Pine Male and Female Cone Initiation and Development: Key Players Identified Through Comparative Transcriptomics
Source: Front Genet. 2022 Mar 18;13:815093. doi: 10.3389/fgene.2022.815093 (PMC8971679; doi:10.3389/fgene.2022.815093)
Supplement: Supplementary file 2 [file DataSheet3.ZIP › SUP_GSEA/salmon.gene.counts.matrix.FC_3_vs_MC_2_4.DESeq2.DE_results.P0.001_C2.DE.subset.GOseq.depleted]

category	over_represented_pvalue	under_represented_pvalue	numDEInCat	numInCat	term	ontology	over_represented_FDR	under_represented_FDR	go_term
GO:0000943	1	0	8	897	retrotransposon nucleocapsid	CC	0.9999999999	0	CC retrotransposon nucleocapsid
GO:0003723	1	0	46	1465	RNA binding	MF	0.9999999999	0	MF RNA binding
GO:0003964	1	0	10	952	RNA-directed DNA polymerase activity	MF	0.9999999999	0	MF RNA-directed DNA polymerase activity
GO:0004190	1	0	28	1070	aspartic-type endopeptidase activity	MF	0.9999999999	0	MF aspartic-type endopeptidase activity
GO:0004518	1	0	28	1287	nuclease activity	MF	0.9999999999	0	MF nuclease activity
GO:0004519	1	0	22	1185	endonuclease activity	MF	0.9999999999	0	MF endonuclease activity
GO:0005739	1	0	60	1334	mitochondrion	CC	0.9999999999	0	CC mitochondrion
GO:0006139	1	0	137	3818	nucleobase-containing compound metabolic process	BP	0.9999999999	0	BP nucleobase-containing compound metabolic process
GO:0006259	1	0	36	1580	DNA metabolic process	BP	0.9999999999	0	BP DNA metabolic process
GO:0006396	1	0	24	986	RNA processing	BP	0.9999999999	0	BP RNA processing
GO:0006397	1	0	10	516	mRNA processing	BP	0.9999999999	0	BP mRNA processing
GO:0006725	1	0	245	4352	cellular aromatic compound metabolic process	BP	0.9999999999	0	BP cellular aromatic compound metabolic process
GO:0006807	1	0	598	7394	nitrogen compound metabolic process	BP	0.9999999999	0	BP nitrogen compound metabolic process
GO:0008270	1	0	77	1789	zinc ion binding	MF	0.9999999999	0	MF zinc ion binding
GO:0009451	1	0	9	739	RNA modification	BP	0.9999999999	0	BP RNA modification
GO:0015074	1	0	10	976	DNA integration	BP	0.9999999999	0	BP DNA integration
GO:0016070	1	0	54	1886	RNA metabolic process	BP	0.9999999999	0	BP RNA metabolic process
GO:0016071	1	0	12	687	mRNA metabolic process	BP	0.9999999999	0	BP mRNA metabolic process
GO:0016779	1	0	16	1132	nucleotidyltransferase activity	MF	0.9999999999	0	MF nucleotidyltransferase activity
GO:0030529	1	0	13	828	NA	NA	0.9999999999	0	none
GO:0032991	1	0	125	2989	protein-containing complex	CC	0.9999999999	0	CC protein-containing complex
GO:0034061	1	0	11	993	DNA polymerase activity	MF	0.9999999999	0	MF DNA polymerase activity
GO:0034641	1	0	193	4511	cellular nitrogen compound metabolic process	BP	0.9999999999	0	BP cellular nitrogen compound metabolic process
GO:0043170	1	0	540	6733	macromolecule metabolic process	BP	0.9999999999	0	BP macromolecule metabolic process
GO:0043228	1	0	49	1252	non-membrane-bounded organelle	CC	0.9999999999	0	CC non-membrane-bounded organelle
GO:0043232	1	0	49	1251	intracellular non-membrane-bounded organelle	CC	0.9999999999	0	CC intracellular non-membrane-bounded organelle
GO:0043234	1	0	54	1511	NA	NA	0.9999999999	0	none
GO:0044260	1	0	438	6279	cellular macromolecule metabolic process	BP	0.9999999999	0	BP cellular macromolecule metabolic process
GO:0044422	1	0	419	6324	organelle part	CC	0.9999999999	0	CC organelle part
GO:0044428	1	0	73	2496	nuclear part	CC	0.9999999999	0	CC nuclear part
GO:0044446	1	0	413	6301	intracellular organelle part	CC	0.9999999999	0	CC intracellular organelle part
GO:0046483	1	0	181	4092	heterocycle metabolic process	BP	0.9999999999	0	BP heterocycle metabolic process
GO:0070001	1	0	28	1070	aspartic-type peptidase activity	MF	0.9999999999	0	MF aspartic-type peptidase activity
GO:0090304	1	0	83	3379	nucleic acid metabolic process	BP	0.9999999999	0	BP nucleic acid metabolic process
GO:1901360	1	0	268	4492	organic cyclic compound metabolic process	BP	0.9999999999	0	BP organic cyclic compound metabolic process
GO:1990904	1	0	15	881	ribonucleoprotein complex	CC	0.9999999999	0	CC ribonucleoprotein complex
GO:0003676	1	0	348	4352	nucleic acid binding	MF	0.9999999999	0	MF nucleic acid binding
GO:0006310	1	0	11	562	DNA recombination	BP	0.9999999999	0	BP DNA recombination
GO:0034660	1	0	10	488	ncRNA metabolic process	BP	0.9999999999	0	BP ncRNA metabolic process
GO:0044451	1	0	9	472	nucleoplasm part	CC	0.9999999999	0	CC nucleoplasm part
GO:0034470	1	0	6	393	ncRNA processing	BP	0.9999999999	0	BP ncRNA processing
GO:0044271	1.00000000000002	0	62	1151	cellular nitrogen compound biosynthetic process	BP	0.9999999999	0	BP cellular nitrogen compound biosynthetic process
GO:0004175	1.00000000000002	0	61	1294	endopeptidase activity	MF	0.9999999999	0	MF endopeptidase activity
GO:0043604	1.00000000000004	0	9	440	amide biosynthetic process	BP	0.9999999999	0	BP amide biosynthetic process
GO:0043043	1.00000000000004	0	6	386	peptide biosynthetic process	BP	0.9999999999	0	BP peptide biosynthetic process
GO:0006412	1.00000000000009	0	6	380	translation	BP	0.9999999999	0	BP translation
GO:0009059	1.00000000000026	0	59	1076	macromolecule biosynthetic process	BP	0.9999999999	0	BP macromolecule biosynthetic process
GO:0044237	1.00000000000031	0	851	8847	cellular metabolic process	BP	0.9999999999	0	BP cellular metabolic process
GO:0003735	1.00000000000051	0	5	346	structural constituent of ribosome	MF	0.9999999999	0	MF structural constituent of ribosome
GO:0034645	1.00000000000159	0	45	886	cellular macromolecule biosynthetic process	BP	0.9999999999	0	BP cellular macromolecule biosynthetic process
GO:0005198	1.00000000000435	0	13	459	structural molecule activity	MF	0.9999999999	0	MF structural molecule activity
GO:0006996	1.00000000000496	0	59	1010	organelle organization	BP	0.9999999999	0	BP organelle organization
GO:0008104	1.00000000000903	0	45	847	protein localization	BP	0.9999999999	0	BP protein localization
GO:0033036	1.00000000002248	0	52	916	macromolecule localization	BP	0.9999999999	0	BP macromolecule localization
GO:0006281	1	5.12660264075557e-11	12	401	DNA repair	BP	0.9999999999	1.14453734228796e-08	BP DNA repair
GO:0034622	1	8.13525951523656e-11	15	445	cellular protein-containing complex assembly	BP	0.9999999999	1.78380092120696e-08	BP cellular protein-containing complex assembly
GO:0004386	1	8.38663484845407e-11	2	229	helicase activity	MF	0.9999999999	1.79635873563563e-08	MF helicase activity
GO:0006974	1	8.48512148113582e-11	16	453	cellular response to DNA damage stimulus	BP	0.9999999999	1.79635873563563e-08	BP cellular response to DNA damage stimulus
GO:0044444	1	8.65753676326061e-11	755	7680	cytoplasmic part	CC	0.9999999999	1.8017948121369e-08	CC cytoplasmic part
GO:0005840	0.99999999998053	1.37992129729858e-10	7	327	ribosome	CC	0.9999999999	2.80456990938013e-08	CC ribosome
GO:0043603	0.999999999966609	1.4016966470171e-10	22	551	cellular amide metabolic process	BP	0.9999999999	2.80456990938013e-08	BP cellular amide metabolic process
GO:0043933	0.999999999961863	1.42813213804288e-10	31	654	protein-containing complex subunit organization	BP	0.9999999999	2.80456990938013e-08	BP protein-containing complex subunit organization
GO:0044391	0.999999999994995	1.43894376000446e-10	1	212	ribosomal subunit	CC	0.9999999999	2.80456990938013e-08	CC ribosomal subunit
GO:0008380	0.999999999951133	2.97749230653514e-10	9	336	RNA splicing	BP	0.9999999999	5.70822220820243e-08	BP RNA splicing
GO:0046907	0.999999999920942	3.02169918994346e-10	28	606	intracellular transport	BP	0.9999999999	5.70822220820243e-08	BP intracellular transport
GO:0005730	0.999999999905605	4.10600285990908e-10	19	484	nucleolus	CC	0.9999999999	7.63903168436721e-08	CC nucleolus
GO:0045184	0.999999999797076	5.44790293566981e-10	42	764	establishment of protein localization	BP	0.9999999999	9.98429852941636e-08	BP establishment of protein localization
GO:0005681	0.999999999977419	6.15336370475128e-10	1	187	spliceosomal complex	CC	0.9999999999	1.11113460192119e-07	CC spliceosomal complex
GO:0016072	0.999999999918766	6.7132245122024e-10	5	267	rRNA metabolic process	BP	0.9999999999	1.19466208384541e-07	BP rRNA metabolic process
GO:0046914	0.999999999594216	7.2785258263742e-10	167	2236	transition metal ion binding	MF	0.9999999999	1.27675740888641e-07	MF transition metal ion binding
GO:0006364	0.999999999875125	1.08328455539233e-09	4	246	rRNA processing	BP	0.9999999999	1.87347197967076e-07	BP rRNA processing
GO:0051649	0.999999998948884	2.7862592052223e-09	33	640	establishment of localization in cell	BP	0.9999999999	4.75173288623954e-07	BP establishment of localization in cell
GO:0000398	1	2.9819667745915e-09	0	152	mRNA splicing, via spliceosome	BP	0.9999999999	5.01583151030261e-07	BP mRNA splicing, via spliceosome
GO:0044427	0.999999998940814	3.28110080332879e-09	22	511	chromosomal part	CC	0.9999999999	5.44441037352355e-07	CC chromosomal part
GO:0016556	1	3.39272008290982e-09	0	149	mRNA modification	BP	0.9999999999	5.51942247532678e-07	BP mRNA modification
GO:0016604	0.999999999757618	3.41620741204361e-09	2	194	nuclear body	CC	0.9999999999	5.51942247532678e-07	CC nuclear body
GO:0015031	0.999999998479326	3.60435617697368e-09	42	739	protein transport	BP	0.9999999999	5.69449965661987e-07	BP protein transport
GO:0015833	0.99999999846158	3.61732203938717e-09	43	750	peptide transport	BP	0.9999999999	5.69449965661987e-07	BP peptide transport
GO:0044424	0.999999996264821	4.5962449518713e-09	1385	13295	intracellular part	CC	0.9999999999	7.14396098278831e-07	CC intracellular part
GO:0098796	0.999999998633058	4.84775368087025e-09	16	426	membrane protein complex	CC	0.9999999999	7.44069593092572e-07	CC membrane protein complex
GO:0051641	0.999999997804427	4.93110919072134e-09	47	794	cellular localization	BP	0.9999999999	7.47519626578609e-07	BP cellular localization
GO:0005654	0.999999998838256	5.58330205667663e-09	9	311	nucleoplasm	CC	0.9999999999	8.36065438462589e-07	CC nucleoplasm
GO:1902494	0.999999996068863	8.46001201769152e-09	52	846	catalytic complex	CC	0.9999999999	1.25157213934017e-06	CC catalytic complex
GO:0065003	0.999999996733523	8.7038356517808e-09	29	580	protein-containing complex assembly	BP	0.9999999999	1.26253387557549e-06	BP protein-containing complex assembly
GO:0006518	0.999999997258096	8.7397491183253e-09	19	464	peptide metabolic process	BP	0.9999999999	1.26253387557549e-06	BP peptide metabolic process
GO:0016607	1	2.94041105480719e-08	0	130	nuclear speck	CC	0.9999999999	4.19829155139273e-06	CC nuclear speck
GO:0070011	0.999999981571732	3.21634333986861e-08	96	1462	peptidase activity, acting on L-amino acid peptides	MF	0.9999999999	4.53948044485594e-06	MF peptidase activity, acting on L-amino acid peptides
GO:0008233	0.999999974630335	4.37076689161324e-08	99	1488	peptidase activity	MF	0.9999999999	6.09870984796806e-06	MF peptidase activity
GO:0044445	0.99999999237721	4.87931560298766e-08	5	238	cytosolic part	CC	0.9999999999	6.73181081899837e-06	CC cytosolic part
GO:0042886	0.999999966323324	7.07698534717595e-08	48	764	amide transport	BP	0.9999999999	9.65536700866373e-06	BP amide transport
GO:0006886	0.999999973107776	7.70902231350224e-08	21	449	intracellular protein transport	BP	0.9999999999	1.0402097251373e-05	BP intracellular protein transport
GO:1901566	0.99999990175057	1.81683348557747e-07	69	994	organonitrogen compound biosynthetic process	BP	0.9999999999	2.4248802575441e-05	BP organonitrogen compound biosynthetic process
GO:0071840	0.999999868204772	1.85973141781203e-07	251	2773	cellular component organization or biogenesis	BP	0.9999999999	2.45544538487247e-05	BP cellular component organization or biogenesis
GO:0044454	0.99999997198104	1.96833529864622e-07	4	201	nuclear chromosome part	CC	0.9999999999	2.57119033319967e-05	CC nuclear chromosome part
GO:0006325	0.999999877922674	3.57911910728224e-07	18	392	chromatin organization	BP	0.9999999999	4.62610563350722e-05	BP chromatin organization
GO:0006399	0.999999938440327	4.18239252885267e-07	4	191	tRNA metabolic process	BP	0.9999999999	5.34954144393562e-05	BP tRNA metabolic process
GO:0016043	0.999999581350738	5.85667565456839e-07	243	2664	cellular component organization	BP	0.9999999999	7.41382684148921e-05	BP cellular component organization
GO:0003729	0.99999980753163	6.99122755616633e-07	11	287	mRNA binding	MF	0.9999999999	8.75972277164963e-05	MF mRNA binding
GO:0071826	0.99999985386403	9.53039157767536e-07	4	189	ribonucleoprotein complex subunit organization	BP	0.9999999999	0.000118205735537652	BP ribonucleoprotein complex subunit organization
GO:0022607	0.999999288054225	1.33926244066891e-06	56	809	cellular component assembly	BP	0.9999999999	0.000164448035089735	BP cellular component assembly
GO:0034654	0.99999936203193	1.38704041047116e-06	35	574	nucleobase-containing compound biosynthetic process	BP	0.9999999999	0.000168628407922528	BP nucleobase-containing compound biosynthetic process
GO:0044429	0.999999099949925	2.09078267975004e-06	28	497	mitochondrial part	CC	0.9999999999	0.000251693338476968	CC mitochondrial part
GO:0003887	0.999999655872841	2.14236861265365e-06	4	203	DNA-directed DNA polymerase activity	MF	0.9999999999	0.000255399458201691	MF DNA-directed DNA polymerase activity
GO:0043412	0.999998164648578	2.48149910025518e-06	273	2908	macromolecule modification	BP	0.9999999999	0.000292983917808013	BP macromolecule modification
GO:0022618	0.999999580178345	2.60368298775227e-06	4	179	ribonucleoprotein complex assembly	BP	0.9999999999	0.000304482127682002	BP ribonucleoprotein complex assembly
GO:0019843	0.999999692599865	3.09312186280652e-06	2	144	rRNA binding	MF	0.9999999999	0.00035830606937171	MF rRNA binding
GO:0044238	0.999996987858419	3.59696987806183e-06	900	8693	primary metabolic process	BP	0.9999999999	0.000412777505913282	BP primary metabolic process
GO:0006402	1	4.23047852874053e-06	0	97	mRNA catabolic process	BP	0.9999999999	0.000480981906059305	BP mRNA catabolic process
GO:0044265	0.999996809516202	6.47547183649313e-06	38	584	cellular macromolecule catabolic process	BP	0.9999999999	0.000729470813580726	BP cellular macromolecule catabolic process
GO:0000375	0.999998698487696	6.67737673377586e-06	5	180	RNA splicing, via transesterification reactions	BP	0.9999999999	0.000745377353763943	BP RNA splicing, via transesterification reactions
GO:0000377	0.999998533943011	7.47691010196916e-06	5	179	RNA splicing, via transesterification reactions with bulged adenosine as nucleophile	BP	0.9999999999	0.000827107920198913	BP RNA splicing, via transesterification reactions with bulged adenosine as nucleophile
GO:0031966	0.999997636741533	8.14326777195025e-06	10	255	mitochondrial membrane	CC	0.9999999999	0.00089277843724801	CC mitochondrial membrane
GO:0051276	0.999998011814681	8.27909815872989e-06	7	208	chromosome organization	BP	0.9999999999	0.000899637577796853	BP chromosome organization
GO:0015935	1	8.44846656038666e-06	0	95	small ribosomal subunit	CC	0.9999999999	0.000903250618223067	CC small ribosomal subunit
GO:1900864	1	8.45946910136434e-06	0	92	mitochondrial RNA modification	BP	0.9999999999	0.000903250618223067	BP mitochondrial RNA modification
GO:0015934	0.999999471651752	8.66260024646117e-06	1	118	large ribosomal subunit	CC	0.9999999999	0.000916966107123247	CC large ribosomal subunit
GO:0000959	0.999999403315198	9.72580115343405e-06	1	113	mitochondrial RNA metabolic process	BP	0.9999999999	0.00101516983108052	BP mitochondrial RNA metabolic process
GO:0080156	1	9.75568369309406e-06	0	91	mitochondrial mRNA modification	BP	0.9999999999	0.00101516983108052	BP mitochondrial mRNA modification
GO:0017111	0.99999359065133	1.09684771962145e-05	67	884	nucleoside-triphosphatase activity	MF	0.9999999999	0.00113178093691024	MF nucleoside-triphosphatase activity
GO:0008033	0.999998310495318	1.5408949587122e-05	2	125	tRNA processing	BP	0.9999999999	0.00157207228510349	BP tRNA processing
GO:0044435	0.999990092536002	1.54915503296296e-05	97	1187	plastid part	CC	0.9999999999	0.00157207228510349	CC plastid part
GO:0051082	0.999997094098947	1.62992089844737e-05	4	161	unfolded protein binding	MF	0.9999999999	0.00164047530426519	MF unfolded protein binding
GO:0010608	0.999995742018975	1.7082161623186e-05	7	205	posttranscriptional regulation of gene expression	BP	0.9999999999	0.00170529969570001	BP posttranscriptional regulation of gene expression
GO:1902582	0.999996318765416	2.03844488482575e-05	4	158	NA	NA	0.9999999999	0.00201855360812704	none
GO:1903047	0.999993891306387	2.1259600649803e-05	9	225	mitotic cell cycle process	BP	0.9999999999	0.00208530650784549	BP mitotic cell cycle process
GO:0017038	0.99999759809292	2.13982099510165e-05	2	125	protein import	BP	0.9999999999	0.00208530650784549	BP protein import
GO:0034613	0.999991166036955	2.1975423596276e-05	19	349	cellular protein localization	BP	0.9999999999	0.0021246946955801	BP cellular protein localization
GO:1902580	0.999993838045503	2.63473271576821e-05	6	184	NA	NA	0.9999999999	0.00252749086069671	none
GO:0006457	0.999991723040821	2.83764137072452e-05	9	226	protein folding	BP	0.9999999999	0.00270103863497104	BP protein folding
GO:0016893	0.999991162500529	2.86433926810837e-05	10	260	endonuclease activity, active with either ribo- or deoxyribonucleic acids and producing 5'-phosphomonoesters	MF	0.9999999999	0.00270547860562328	MF endonuclease activity, active with either ribo- or deoxyribonucleic acids and producing 5'-phosphomonoesters
GO:0046982	0.999990324603797	3.71708468348822e-05	7	207	protein heterodimerization activity	MF	0.9999999999	0.0034841284601948	MF protein heterodimerization activity
GO:0006913	0.999995320435808	3.98894845389905e-05	2	121	nucleocytoplasmic transport	BP	0.9999999999	0.00368272917785161	BP nucleocytoplasmic transport
GO:0051169	0.999995320435808	3.98894845389905e-05	2	121	nuclear transport	BP	0.9999999999	0.00368272917785161	BP nuclear transport
GO:0016772	0.999969976723789	4.02365659243393e-05	219	2484	transferase activity, transferring phosphorus-containing groups	MF	0.9999999999	0.00368705069391763	MF transferase activity, transferring phosphorus-containing groups
GO:0022613	1	4.56041542991711e-05	0	80	ribonucleoprotein complex biogenesis	BP	0.9999999999	0.00414795118992239	BP ribonucleoprotein complex biogenesis
GO:0000956	1	4.63063097729257e-05	0	78	nuclear-transcribed mRNA catabolic process	BP	0.9999999999	0.00415338046414251	BP nuclear-transcribed mRNA catabolic process
GO:0030684	1	4.63403472259568e-05	0	80	preribosome	CC	0.9999999999	0.00415338046414251	CC preribosome
GO:0006401	0.999992400503553	4.81355135412757e-05	3	133	RNA catabolic process	BP	0.9999999999	0.00428301428096612	BP RNA catabolic process
GO:0009756	1	5.05776774020299e-05	0	75	carbohydrate mediated signaling	BP	0.9999999999	0.00443602357728232	BP carbohydrate mediated signaling
GO:0010182	1	5.05776774020299e-05	0	75	sugar mediated signaling pathway	BP	0.9999999999	0.00443602357728232	BP sugar mediated signaling pathway
GO:0004540	0.999981117010072	5.11855947260973e-05	14	303	ribonuclease activity	MF	0.9999999999	0.00445750296199821	MF ribonuclease activity
GO:0034248	0.999987915054923	5.49758304659372e-05	5	165	regulation of cellular amide metabolic process	BP	0.9999999999	0.00472455895493233	BP regulation of cellular amide metabolic process
GO:0016462	0.999965417134673	5.53471612669359e-05	76	943	pyrophosphatase activity	MF	0.9999999999	0.00472455895493233	MF pyrophosphatase activity
GO:0070727	0.999974500494531	5.54068382544069e-05	25	405	cellular macromolecule localization	BP	0.9999999999	0.00472455895493233	BP cellular macromolecule localization
GO:0031123	1	5.57912735943633e-05	0	76	RNA 3'-end processing	BP	0.9999999999	0.00472455895493233	BP RNA 3'-end processing
GO:0050657	0.999993137419541	5.70541860842339e-05	2	116	nucleic acid transport	BP	0.9999999999	0.00473356993870478	BP nucleic acid transport
GO:0050658	0.999993137419541	5.70541860842339e-05	2	116	RNA transport	BP	0.9999999999	0.00473356993870478	BP RNA transport
GO:0051236	0.999993137419541	5.70541860842339e-05	2	116	establishment of RNA localization	BP	0.9999999999	0.00473356993870478	BP establishment of RNA localization
GO:0044434	0.999962059570479	5.7708165989759e-05	97	1158	chloroplast part	CC	0.9999999999	0.00473858530772823	CC chloroplast part
GO:0019866	0.999979899285578	5.81046157986703e-05	12	255	organelle inner membrane	CC	0.9999999999	0.00473858530772823	CC organelle inner membrane
GO:0051128	0.999970080164695	5.82723659473054e-05	35	517	regulation of cellular component organization	BP	0.9999999999	0.00473858530772823	BP regulation of cellular component organization
GO:0016818	0.999961509552471	6.12781480230975e-05	77	951	hydrolase activity, acting on acid anhydrides, in phosphorus-containing anhydrides	MF	0.9999999999	0.00495022618141851	MF hydrolase activity, acting on acid anhydrides, in phosphorus-containing anhydrides
GO:0016817	0.999959824409158	6.37261708115035e-05	78	960	hydrolase activity, acting on acid anhydrides	MF	0.9999999999	0.00511433759081341	MF hydrolase activity, acting on acid anhydrides
GO:0016569	0.999985702637346	6.45255382970343e-05	5	158	covalent chromatin modification	BP	0.9999999999	0.00513951028089452	BP covalent chromatin modification
GO:0044802	0.999984015464771	6.49932371291258e-05	6	172	NA	NA	0.9999999999	0.00513951028089452	none
GO:0043484	1	6.52955129749609e-05	0	72	regulation of RNA splicing	BP	0.9999999999	0.00513951028089452	BP regulation of RNA splicing
GO:0016891	0.999979762551288	6.6185576571493e-05	9	237	endoribonuclease activity, producing 5'-phosphomonoesters	MF	0.9999999999	0.00517638659058193	MF endoribonuclease activity, producing 5'-phosphomonoesters
GO:0031967	0.999966746985413	6.82747180774487e-05	29	447	organelle envelope	CC	0.9999999999	0.00527261171869807	CC organelle envelope
GO:0031975	0.999966746985413	6.82747180774487e-05	29	447	envelope	CC	0.9999999999	0.00527261171869807	CC envelope
GO:0051246	0.999965442023844	6.87481170705861e-05	32	487	regulation of protein metabolic process	BP	0.9999999999	0.00527598830943579	BP regulation of protein metabolic process
GO:0006417	0.999982994382389	7.58420901928721e-05	5	162	regulation of translation	BP	0.9999999999	0.00576103042944159	BP regulation of translation
GO:0016570	0.999982989837072	7.60067537722564e-05	5	156	histone modification	BP	0.9999999999	0.00576103042944159	BP histone modification
GO:0033365	0.999968009050795	8.50082463254053e-05	14	274	protein localization to organelle	BP	0.9999999999	0.00640378071551934	BP protein localization to organelle
GO:0006839	1	9.14424321782015e-05	0	74	mitochondrial transport	BP	0.9999999999	0.00684647332143985	BP mitochondrial transport
GO:0004521	0.999957967812555	0.000117008594181439	12	268	endoribonuclease activity	MF	0.9999999999	0.00870756683608416	MF endoribonuclease activity
GO:0018130	0.99992715437867	0.000119160458603718	63	792	heterocycle biosynthetic process	BP	0.9999999999	0.00881428476623524	BP heterocycle biosynthetic process
GO:0043226	0.999878999831519	0.000139362301913281	1003	9293	organelle	CC	0.9999999999	0.0102468844622346	CC organelle
GO:0000785	0.999965891021526	0.0001460094306807	5	153	chromatin	CC	0.9999999999	0.0106717249960018	CC chromatin
GO:0032268	0.999920743847889	0.00015619369643112	30	450	regulation of cellular protein metabolic process	BP	0.9999999999	0.0113485349022351	BP regulation of cellular protein metabolic process
GO:0003678	0.999987570704042	0.000162494038499754	1	87	DNA helicase activity	MF	0.9999999999	0.0117368488161087	MF DNA helicase activity
GO:1903311	1	0.000166810717935765	0	65	regulation of mRNA metabolic process	BP	0.9999999999	0.0119781801493173	BP regulation of mRNA metabolic process
GO:0030532	1	0.000173670580964098	0	70	small nuclear ribonucleoprotein complex	CC	0.9999999999	0.0123982619980126	CC small nuclear ribonucleoprotein complex
GO:0022627	1	0.000176837137943714	0	71	cytosolic small ribosomal subunit	CC	0.9999999999	0.0125513480740513	CC cytosolic small ribosomal subunit
GO:0043229	0.999840863239711	0.000182860068951194	1002	9268	intracellular organelle	CC	0.9999999999	0.0129042459002972	CC intracellular organelle
GO:0044455	0.99996135443772	0.000185236872716478	4	141	mitochondrial membrane part	CC	0.9999999999	0.0129972774862036	CC mitochondrial membrane part
GO:0043623	0.999947946691226	0.000197677716943643	6	161	NA	NA	0.9999999999	0.0137467137741597	none
GO:0008565	0.999984561699197	0.000198156880692748	1	86	protein transporter activity	MF	0.9999999999	0.0137467137741597	MF protein transporter activity
GO:0061024	0.999933898143962	0.000204313271088391	9	199	membrane organization	BP	0.9999999999	0.014094172223002	BP membrane organization
GO:0008094	0.99998298522605	0.000216660323275179	1	85	DNA-dependent ATPase activity	MF	0.9999999999	0.0148624140195303	MF DNA-dependent ATPase activity
GO:0097525	1	0.000224755432476378	0	68	spliceosomal snRNP complex	CC	0.9999999999	0.0153320664187636	CC spliceosomal snRNP complex
GO:0005768	0.999890708319188	0.000227761474592964	24	374	endosome	CC	0.9999999999	0.0154512881023591	CC endosome
GO:0005743	0.999938933884604	0.000229493303981365	6	162	mitochondrial inner membrane	CC	0.9999999999	0.0154832323054241	CC mitochondrial inner membrane
GO:0018193	0.999895868460571	0.000234698452164436	19	319	peptidyl-amino acid modification	BP	0.9999999999	0.0157478813886727	BP peptidyl-amino acid modification
GO:0044430	0.999884397507851	0.000240290107107384	24	377	cytoskeletal part	CC	0.9999999999	0.0160354468759324	CC cytoskeletal part
GO:0072594	0.999910588243493	0.000249364103106011	11	225	establishment of protein localization to organelle	BP	0.9999999999	0.0164762914359486	BP establishment of protein localization to organelle
GO:0009295	1	0.000249579787204695	0	62	nucleoid	CC	0.9999999999	0.0164762914359486	CC nucleoid
GO:0071822	0.999878359971633	0.000263378464005138	21	340	NA	NA	0.9999999999	0.0172942468423481	none
GO:0044452	0.999976457138231	0.000292159917423793	1	80	nucleolar part	CC	0.9999999999	0.01908208311727	CC nucleolar part
GO:0022625	0.999975559954179	0.000300738543577042	1	87	cytosolic large ribosomal subunit	CC	0.9999999999	0.0195384580771561	CC cytosolic large ribosomal subunit
GO:0009507	0.999768693030133	0.000310189227603547	170	1804	chloroplast	CC	0.9999999999	0.0200111773945205	CC chloroplast
GO:0008135	0.999932731700835	0.000311274116976417	4	130	translation factor activity, RNA binding	MF	0.9999999999	0.0200111773945205	MF translation factor activity, RNA binding
GO:0008026	0.999971524934412	0.000346913285883577	1	81	ATP-dependent helicase activity	MF	0.9999999999	0.0220712343904893	MF ATP-dependent helicase activity
GO:0070035	0.999971524934412	0.000346913285883577	1	81	purine NTP-dependent helicase activity	MF	0.9999999999	0.0220712343904893	MF purine NTP-dependent helicase activity
GO:0005829	0.99972687581986	0.000362927731462984	178	1874	cytosol	CC	0.9999999999	0.0228724145606732	CC cytosol
GO:0005622	0.999909691174662	0.00036323160186752	5	144	intracellular	CC	0.9999999999	0.0228724145606732	CC intracellular
GO:0022411	0.999948491475906	0.000369349481380622	2	97	cellular component disassembly	BP	0.9999999999	0.0231389912340442	BP cellular component disassembly
GO:0065002	0.999964865557753	0.000419336643376323	1	82	intracellular protein transmembrane transport	BP	0.9999999999	0.0259314742591238	BP intracellular protein transmembrane transport
GO:0071806	0.999964865557753	0.000419336643376323	1	82	protein transmembrane transport	BP	0.9999999999	0.0259314742591238	BP protein transmembrane transport
GO:0003743	0.999964780120412	0.000420259253812659	1	82	translation initiation factor activity	MF	0.9999999999	0.0259314742591238	MF translation initiation factor activity
GO:0005694	0.999920215050659	0.000430783962392543	3	108	chromosome	CC	0.9999999999	0.0264479813710902	CC chromosome
GO:0032259	0.99985955407982	0.000438442030129936	8	177	methylation	BP	0.9999999999	0.0267842273033109	BP methylation
GO:1901137	0.999785663000976	0.00046778956009456	19	310	carbohydrate derivative biosynthetic process	BP	0.9999999999	0.0284355842000055	BP carbohydrate derivative biosynthetic process
GO:0033043	0.999765013137319	0.000494666043430907	21	328	regulation of organelle organization	BP	0.9999999999	0.0299212036812222	BP regulation of organelle organization
GO:0051028	0.999923133505499	0.000532743578554429	2	96	mRNA transport	BP	0.9999999999	0.0320664627503423	BP mRNA transport
GO:0043632	0.999696705549888	0.000558738562584808	32	445	modification-dependent macromolecule catabolic process	BP	0.9999999999	0.0334670771218481	BP modification-dependent macromolecule catabolic process
GO:0044877	0.999770979199655	0.00058722457272933	12	224	protein-containing complex binding	MF	0.9999999999	0.0350025753812788	MF protein-containing complex binding
GO:0003682	0.999823149894816	0.000621988189858066	6	147	chromatin binding	MF	0.9999999999	0.0368956182766531	MF chromatin binding
GO:0022402	0.99965305989293	0.000666266592578306	27	386	cell cycle process	BP	0.9999999999	0.0393321513955241	BP cell cycle process
GO:0051052	0.999795514676796	0.00071189682763838	6	147	regulation of DNA metabolic process	BP	0.9999999999	0.041824790174984	BP regulation of DNA metabolic process
GO:0044431	0.999556449566329	0.00073345597293478	47	596	Golgi apparatus part	CC	0.9999999999	0.042711240478517	CC Golgi apparatus part
GO:0031090	0.99944591935847	0.000733941830846737	164	1717	organelle membrane	CC	0.9999999999	0.042711240478517	CC organelle membrane
GO:0050684	1	0.000749038381950873	0	54	regulation of mRNA processing	BP	0.9999999999	0.043384161754598	BP regulation of mRNA processing
GO:0031984	0.999600239021709	0.000755334217082308	28	397	organelle subcompartment	CC	0.9999999999	0.0435434218382801	CC organelle subcompartment
GO:0051168	1	0.000775553841160758	0	57	nuclear export	BP	0.9999999999	0.0445001196991259	BP nuclear export
GO:0043414	0.999719756732879	0.000838709675304959	8	169	macromolecule methylation	BP	0.9999999999	0.0479000748979981	BP macromolecule methylation
GO:0016192	0.999518490999165	0.000857661394532175	34	459	vesicle-mediated transport	BP	0.9999999999	0.0487556678863916	BP vesicle-mediated transport
GO:0009536	0.999334367071539	0.000867714200209667	181	1872	plastid	CC	0.9999999999	0.0490998279464263	CC plastid
GO:0006260	0.999732602411301	0.000913282792866346	6	147	DNA replication	BP	0.9999999999	0.0513900262722305	BP DNA replication
GO:0005684	1	0.000916558005832599	0	54	U2-type spliceosomal complex	CC	0.9999999999	0.0513900262722305	CC U2-type spliceosomal complex
GO:0018205	0.999705560980021	0.00099960339173494	6	144	peptidyl-lysine modification	BP	0.9999999999	0.0557915002141515	BP peptidyl-lysine modification
GO:1990234	0.999305495171322	0.00116583519877386	41	527	transferase complex	CC	0.9999999999	0.0647750697092499	CC transferase complex
GO:0019941	0.999337409713856	0.00118339584818779	32	432	modification-dependent protein catabolic process	BP	0.9999999999	0.0654545838734141	BP modification-dependent protein catabolic process
GO:1990542	1	0.00121771240715696	0	54	mitochondrial transmembrane transport	BP	0.9999999999	0.0670506307061896	BP mitochondrial transmembrane transport
GO:0048024	1	0.00128354531631721	0	50	regulation of mRNA splicing, via spliceosome	BP	0.9999999999	0.0703600577636565	BP regulation of mRNA splicing, via spliceosome
GO:0000790	0.999791860552805	0.00132252121819941	2	88	nuclear chromatin	CC	0.9999999999	0.0721743912812024	CC nuclear chromatin
GO:0005741	1	0.00139316581053113	0	52	mitochondrial outer membrane	CC	0.9999999999	0.0756932875553617	CC mitochondrial outer membrane
GO:0016197	0.999765228423749	0.00147626848634642	2	86	endosomal transport	BP	0.9999999999	0.0798550693561575	BP endosomal transport
GO:0006405	1	0.00149531506985967	0	52	RNA export from nucleus	BP	0.9999999999	0.0805305865912584	BP RNA export from nucleus
GO:0004523	0.999419553996277	0.0015699718717293	9	199	RNA-DNA hybrid ribonuclease activity	MF	0.9999999999	0.0841820288775726	MF RNA-DNA hybrid ribonuclease activity
GO:0007005	0.999555032298401	0.00159923230785232	5	126	mitochondrion organization	BP	0.9999999999	0.0853781456874724	BP mitochondrion organization
GO:1902589	0.999290506567378	0.00161661987624225	14	230	NA	NA	0.9999999999	0.085932794200773	none
GO:0098791	0.999235465721674	0.00165808953696746	16	255	Golgi subcompartment	CC	0.9999999999	0.0877572475190665	CC Golgi subcompartment
GO:0016788	0.998687697273955	0.00168251653813286	184	2016	hydrolase activity, acting on ester bonds	MF	0.9999999999	0.0886678994494994	MF hydrolase activity, acting on ester bonds
GO:0033044	0.999413734024065	0.00176902630123859	7	150	regulation of chromosome organization	BP	0.9999999999	0.0926042165393868	BP regulation of chromosome organization
GO:0032774	0.999131751469002	0.00177229341858098	19	284	RNA biosynthetic process	BP	0.9999999999	0.0926042165393868	BP RNA biosynthetic process
GO:0009532	0.99890572401765	0.00178653411592926	43	540	plastid stroma	CC	0.9999999999	0.0929527644470143	CC plastid stroma
GO:1901363	0.998399048134232	0.00181353912831659	853	7949	heterocyclic compound binding	MF	0.9999999999	0.0939596917999974	MF heterocyclic compound binding
GO:0097159	0.998387681023461	0.00182606060418736	855	7966	organic cyclic compound binding	MF	0.9999999999	0.0942109166336832	MF organic cyclic compound binding
GO:0006400	0.999702232426899	0.00183499190259482	2	81	tRNA modification	BP	0.9999999999	0.0942755881672044	BP tRNA modification
GO:0016853	0.999161200370491	0.0018486162578358	15	243	isomerase activity	MF	0.9999999999	0.0945798292915239	MF isomerase activity
GO:0007093	1	0.00189693374637846	0	48	mitotic cell cycle checkpoint	BP	0.9999999999	0.0964590424668104	BP mitotic cell cycle checkpoint
GO:0005635	0.999690056696032	0.00190105776341462	2	82	nuclear envelope	CC	0.9999999999	0.0964590424668104	CC nuclear envelope
GO:0009570	0.998681005445193	0.00213813329802921	43	536	chloroplast stroma	CC	0.9999999999	0.108041723318933	CC chloroplast stroma
GO:0071013	1	0.00222956555184317	0	49	catalytic step 2 spliceosome	CC	0.9999999999	0.112200145127386	CC catalytic step 2 spliceosome
GO:1901988	1	0.00225017595521366	0	48	negative regulation of cell cycle phase transition	BP	0.9999999999	0.112775145118647	BP negative regulation of cell cycle phase transition
GO:0032182	0.999770370891499	0.00228472703306744	1	65	ubiquitin-like protein binding	MF	0.9999999999	0.114041313979817	MF ubiquitin-like protein binding
GO:0032197	0.999479791280089	0.00238431162903127	3	112	transposition, RNA-mediated	BP	0.9999999999	0.118530212521761	BP transposition, RNA-mediated
GO:0090305	0.999464369550541	0.00246597946805367	3	96	nucleic acid phosphodiester bond hydrolysis	BP	0.9999999999	0.122095814065447	BP nucleic acid phosphodiester bond hydrolysis
GO:0004527	0.999361961877972	0.00248822231822838	4	108	exonuclease activity	MF	0.9999999999	0.122702336729021	MF exonuclease activity
GO:0070585	1	0.00253511635486343	0	48	protein localization to mitochondrion	BP	0.9999999999	0.124018700085132	BP protein localization to mitochondrion
GO:0072655	1	0.00253511635486343	0	48	establishment of protein localization to mitochondrion	BP	0.9999999999	0.124018700085132	BP establishment of protein localization to mitochondrion
GO:0042254	1	0.00259482557792001	0	47	ribosome biogenesis	BP	0.9999999999	0.126435965362221	BP ribosome biogenesis
GO:0000075	0.999711674219029	0.00279920140403556	1	63	cell cycle checkpoint	BP	0.9999999999	0.13585531241167	BP cell cycle checkpoint
GO:1901987	0.999517635619876	0.00283101451140574	2	80	regulation of cell cycle phase transition	BP	0.9999999999	0.136858374746264	BP regulation of cell cycle phase transition
GO:0016050	0.999366346555284	0.00287527249747151	3	93	vesicle organization	BP	0.9999999999	0.138452827437069	BP vesicle organization
GO:0090407	0.998302177993218	0.00303732372593136	27	365	organophosphate biosynthetic process	BP	0.9999999999	0.145684757932466	BP organophosphate biosynthetic process
GO:0006461	0.998428494093622	0.00306130548602222	20	291	NA	NA	0.9999999999	0.146263696742673	none
GO:0044743	0.999676088796615	0.00309893823439268	1	64	protein transmembrane import into intracellular organelle	BP	0.9999999999	0.147487839457782	BP protein transmembrane import into intracellular organelle
GO:0005802	0.998443373141566	0.00331094910497487	15	234	trans-Golgi network	CC	0.9999999999	0.156969668185276	CC trans-Golgi network
GO:0015931	0.998753942492275	0.00336806682433677	8	156	nucleobase-containing compound transport	BP	0.9999999999	0.158835216556655	BP nucleobase-containing compound transport
GO:0006353	0.999414409279367	0.0033761700074344	2	76	DNA-templated transcription, termination	BP	0.9999999999	0.158835216556655	BP DNA-templated transcription, termination
GO:0009526	0.998044699947539	0.00347505296318491	27	360	plastid envelope	CC	0.9999999999	0.162863264637204	CC plastid envelope
GO:0009524	0.999066775286849	0.0035225035613695	4	104	phragmoplast	CC	0.9999999999	0.164459396312001	CC phragmoplast
GO:0048586	1	0.00354280444374145	0	42	regulation of long-day photoperiodism, flowering	BP	0.9999999999	0.164780665775383	BP regulation of long-day photoperiodism, flowering
GO:1901991	1	0.00357774091958956	0	44	negative regulation of mitotic cell cycle phase transition	BP	0.9999999999	0.165777663213737	BP negative regulation of mitotic cell cycle phase transition
GO:0006511	0.997882642490821	0.00359684995965191	32	412	ubiquitin-dependent protein catabolic process	BP	0.9999999999	0.166036543814157	BP ubiquitin-dependent protein catabolic process
GO:0003724	1	0.00370433058393151	0	43	RNA helicase activity	MF	0.9999999999	0.170357585168895	MF RNA helicase activity
GO:0098798	0.999004384143562	0.00372884605680211	4	108	mitochondrial protein complex	CC	0.9999999999	0.170845151983108	CC mitochondrial protein complex
GO:0008170	0.999002095276296	0.00374503529610627	4	103	N-methyltransferase activity	MF	0.9999999999	0.170949027512598	MF N-methyltransferase activity
GO:0030117	1	0.00386832973422849	0	44	membrane coat	CC	0.9999999999	0.175556206243175	CC membrane coat
GO:0016874	0.998201770372636	0.00387456078604939	14	224	ligase activity	MF	0.9999999999	0.175556206243175	MF ligase activity
GO:0051726	0.99802526139212	0.00398469642746754	17	253	regulation of cell cycle	BP	0.9999999999	0.179882674385566	BP regulation of cell cycle
GO:0043130	0.999566796198848	0.0040166204566189	1	60	ubiquitin binding	MF	0.9999999999	0.180258566567558	MF ubiquitin binding
GO:0003899	0.999566580019141	0.00402238351979076	1	59	DNA-directed 5'-3' RNA polymerase activity	MF	0.9999999999	0.180258566567558	MF DNA-directed 5'-3' RNA polymerase activity
GO:0051336	0.998732087138315	0.00418616589066576	5	117	regulation of hydrolase activity	BP	0.9999999999	0.186571089901993	BP regulation of hydrolase activity
GO:0071704	0.996229933501589	0.0041936330982124	1038	9459	organic substance metabolic process	BP	0.9999999999	0.186571089901993	BP organic substance metabolic process
GO:0000988	0.998576931416554	0.00429100057648609	6	129	NA	NA	0.9999999999	0.189797251328685	none
GO:0071897	1	0.00429706294237108	0	43	DNA biosynthetic process	BP	0.9999999999	0.189797251328685	BP DNA biosynthetic process
GO:0009941	0.997537107379306	0.00432809651820908	27	356	chloroplast envelope	CC	0.9999999999	0.190482785473438	CC chloroplast envelope
GO:0009657	0.997820516982681	0.00445605954460821	16	236	plastid organization	BP	0.9999999999	0.195414125529444	BP plastid organization
GO:0032984	0.999510256972269	0.00447247484262039	1	60	protein-containing complex disassembly	BP	0.9999999999	0.195436009226106	BP protein-containing complex disassembly
GO:0042393	0.99867890366336	0.00483973401248079	4	98	histone binding	MF	0.9999999999	0.210669811043449	MF histone binding
GO:0000139	0.997058105221768	0.00485540813790178	34	426	Golgi membrane	CC	0.9999999999	0.210669811043449	CC Golgi membrane
GO:0008186	1	0.0049741558900525	0	41	RNA-dependent ATPase activity	MF	0.9999999999	0.214519611339864	MF RNA-dependent ATPase activity
GO:0000381	1	0.00497907722386686	0	40	regulation of alternative mRNA splicing, via spliceosome	BP	0.9999999999	0.214519611339864	BP regulation of alternative mRNA splicing, via spliceosome
GO:0005643	1	0.00499952412164616	0	42	nuclear pore	CC	0.9999999999	0.214647401012913	CC nuclear pore
GO:0001510	0.999441982788206	0.00502306732451119	1	58	RNA methylation	BP	0.9999999999	0.214906772396073	BP RNA methylation
GO:0030490	1	0.00511012806565084	0	42	maturation of SSU-rRNA	BP	0.9999999999	0.217872439299051	BP maturation of SSU-rRNA
GO:0005856	0.998264905188943	0.00515265413153066	6	124	cytoskeleton	CC	0.9999999999	0.218925398204377	CC cytoskeleton
GO:0019001	0.997235318498923	0.00522472757940701	20	277	guanyl nucleotide binding	MF	0.9999999999	0.220461958582607	MF guanyl nucleotide binding
GO:0032561	0.997235318498923	0.00522472757940701	20	277	guanyl ribonucleotide binding	MF	0.9999999999	0.220461958582607	MF guanyl ribonucleotide binding
GO:0046872	0.995430464449093	0.00525721286519417	508	4877	metal ion binding	MF	0.9999999999	0.221073002642874	MF metal ion binding
GO:0016311	0.998529251621446	0.00533771474162757	4	96	dephosphorylation	BP	0.9999999999	0.223692147824044	BP dephosphorylation
GO:0031982	0.996497446860385	0.00541098538164986	45	530	vesicle	CC	0.9999999999	0.225991460888703	CC vesicle
GO:0001882	0.997067206092072	0.00552401043106422	20	276	nucleoside binding	MF	0.9999999999	0.22992991214589	MF nucleoside binding
GO:0006650	0.99797116146929	0.00557783676583923	7	136	glycerophospholipid metabolic process	BP	0.9999999999	0.230481945330035	BP glycerophospholipid metabolic process
GO:0031072	0.998967740705714	0.00560105875358954	2	73	heat shock protein binding	MF	0.9999999999	0.230481945330035	MF heat shock protein binding
GO:0034062	0.998966250082921	0.00561235456093172	2	72	5'-3' RNA polymerase activity	MF	0.9999999999	0.230481945330035	MF 5'-3' RNA polymerase activity
GO:0097747	0.998966250082921	0.00561235456093172	2	72	RNA polymerase activity	MF	0.9999999999	0.230481945330035	MF RNA polymerase activity
GO:0008408	0.999345901908935	0.00578152894541643	1	56	3'-5' exonuclease activity	MF	0.9999999999	0.236637979735894	MF 3'-5' exonuclease activity
GO:1902749	1	0.00584843681195058	0	41	regulation of cell cycle G2/M phase transition	BP	0.9999999999	0.238581247886848	BP regulation of cell cycle G2/M phase transition
GO:0032549	0.996860872518517	0.00588976239240606	20	275	ribonucleoside binding	MF	0.9999999999	0.239471498067397	MF ribonucleoside binding
GO:0005769	0.999322158491797	0.00595765777822735	1	57	early endosome	CC	0.9999999999	0.241432606794896	CC early endosome
GO:0061025	0.999310841987142	0.00605684766238318	1	55	membrane fusion	BP	0.9999999999	0.244644843573694	BP membrane fusion
GO:0032040	1	0.00612739629119585	0	42	small-subunit processome	CC	0.9999999999	0.246682947736373	CC small-subunit processome
GO:0044815	0.997331167557934	0.00626179601626447	10	182	DNA packaging complex	CC	0.9999999999	0.251269912691867	CC DNA packaging complex
GO:1901990	0.998818817347242	0.00631959846891578	2	71	regulation of mitotic cell cycle phase transition	BP	0.9999999999	0.252763353745332	BP regulation of mitotic cell cycle phase transition
GO:0098800	0.998468426187004	0.00636844480607262	3	89	inner mitochondrial membrane protein complex	CC	0.9999999999	0.253890044720018	CC inner mitochondrial membrane protein complex
GO:0006606	0.999262004684913	0.00641501111138032	1	57	protein import into nucleus	BP	0.9999999999	0.254096520763351	BP protein import into nucleus
GO:1902593	0.999262004684913	0.00641501111138032	1	57	NA	NA	0.9999999999	0.254096520763351	none
GO:0003684	0.99924950426471	0.00652285481545386	1	55	damaged DNA binding	MF	0.9999999999	0.255509142387322	MF damaged DNA binding
GO:0004004	1	0.00654594183572856	0	39	ATP-dependent RNA helicase activity	MF	0.9999999999	0.255509142387322	MF ATP-dependent RNA helicase activity
GO:0016796	0.999244071964806	0.006550274319038	1	57	exonuclease activity, active with either ribo- or deoxyribonucleic acids and producing 5'-phosphomonoesters	MF	0.9999999999	0.255509142387322	MF exonuclease activity, active with either ribo- or deoxyribonucleic acids and producing 5'-phosphomonoesters
GO:0090501	0.999243359074188	0.00655564163749407	1	57	RNA phosphodiester bond hydrolysis	BP	0.9999999999	0.255509142387322	BP RNA phosphodiester bond hydrolysis
GO:0051054	1	0.00656762781068229	0	38	positive regulation of DNA metabolic process	BP	0.9999999999	0.255509142387322	BP positive regulation of DNA metabolic process
GO:0007017	0.996838814153544	0.00657552642677692	14	212	microtubule-based process	BP	0.9999999999	0.255509142387322	BP microtubule-based process
GO:0006928	0.997711785502269	0.00663645788387406	6	122	movement of cell or subcellular component	BP	0.9999999999	0.257063300807854	BP movement of cell or subcellular component
GO:0006302	0.997681602930987	0.00672096927656907	6	120	double-strand break repair	BP	0.9999999999	0.259518181594313	BP double-strand break repair
GO:0006890	1	0.00676259827296823	0	41	retrograde vesicle-mediated transport, Golgi to ER	BP	0.9999999999	0.26030703509021	BP retrograde vesicle-mediated transport, Golgi to ER
GO:0000989	0.99780460792205	0.00690893507056732	5	111	NA	NA	0.9999999999	0.265108792910926	none
GO:0009378	1	0.00695438522176794	0	37	four-way junction helicase activity	MF	0.9999999999	0.265733655079815	MF four-way junction helicase activity
GO:0010228	0.99868054623461	0.00696850207147979	2	71	vegetative to reproductive phase transition of meristem	BP	0.9999999999	0.265733655079815	BP vegetative to reproductive phase transition of meristem
GO:0031329	0.99830323282913	0.00700213585472187	3	83	regulation of cellular catabolic process	BP	0.9999999999	0.266189554675325	BP regulation of cellular catabolic process
GO:0032993	0.996705906755637	0.00715873122153344	12	203	protein-DNA complex	CC	0.9999999999	0.271302656386448	CC protein-DNA complex
GO:0006338	0.99913961668802	0.00735181337838375	1	54	chromatin remodeling	BP	0.9999999999	0.277762819917459	BP chromatin remodeling
GO:0035770	0.998188216766788	0.00741935808425256	3	84	ribonucleoprotein granule	CC	0.9999999999	0.27945490158447	CC ribonucleoprotein granule
GO:0043169	0.993387622605501	0.00755830386524815	516	4924	cation binding	MF	0.9999999999	0.283817777251933	MF cation binding
GO:0003712	0.997563838066485	0.00759418668073266	5	110	transcription coregulator activity	MF	0.9999999999	0.284295787355842	MF transcription coregulator activity
GO:0000932	0.999091637630734	0.00768952775102013	1	56	P-body	CC	0.9999999999	0.286990003813909	CC P-body
GO:0009226	1	0.00786636474319042	0	36	nucleotide-sugar biosynthetic process	BP	0.9999999999	0.29270028085344	BP nucleotide-sugar biosynthetic process
GO:0000723	0.99905817799441	0.00794220628118281	1	55	telomere maintenance	BP	0.9999999999	0.293742020863385	BP telomere maintenance
GO:0032200	0.99905817799441	0.00794220628118281	1	55	telomere organization	BP	0.9999999999	0.293742020863385	BP telomere organization
GO:1902410	1	0.00806609260717833	0	38	mitotic cytokinetic process	BP	0.9999999999	0.29742808145208	BP mitotic cytokinetic process
GO:0016887	0.994359568150571	0.00840510272107652	49	561	ATPase activity	MF	0.9999999999	0.309000767401493	MF ATPase activity
GO:0046488	0.997860335384912	0.00861875597342986	3	81	phosphatidylinositol metabolic process	BP	0.9999999999	0.31555358253154	BP phosphatidylinositol metabolic process
GO:0000184	1	0.00863474254667298	0	37	nuclear-transcribed mRNA catabolic process, nonsense-mediated decay	BP	0.9999999999	0.31555358253154	BP nuclear-transcribed mRNA catabolic process, nonsense-mediated decay
GO:0001883	0.995197958634634	0.00878876103044686	20	268	purine nucleoside binding	MF	0.9999999999	0.318339813253266	MF purine nucleoside binding
GO:0005525	0.995197958634634	0.00878876103044686	20	268	GTP binding	MF	0.9999999999	0.318339813253266	MF GTP binding
GO:0032550	0.995197958634634	0.00878876103044686	20	268	purine ribonucleoside binding	MF	0.9999999999	0.318339813253266	MF purine ribonucleoside binding
GO:0002181	1	0.00882146332244926	0	38	cytoplasmic translation	BP	0.9999999999	0.318584553342219	BP cytoplasmic translation
GO:1905368	0.997744906758395	0.0090252138092313	3	82	peptidase complex	CC	0.9999999999	0.324987097840326	CC peptidase complex
GO:0048193	0.996185375156047	0.00906421281729854	9	154	Golgi vesicle transport	BP	0.9999999999	0.325437044396517	BP Golgi vesicle transport
GO:0000154	1	0.00929585944826166	0	36	rRNA modification	BP	0.9999999999	0.332665956120219	BP rRNA modification
GO:0007602	1	0.00931974011770954	0	37	phototransduction	BP	0.9999999999	0.332665956120219	BP phototransduction
GO:0042788	1	0.00947248091139418	0	39	polysomal ribosome	CC	0.9999999999	0.337137951046403	CC polysomal ribosome
GO:0044801	0.998808841211676	0.00976950889658179	1	51	NA	NA	0.9999999999	0.346704623529271	none
GO:0060249	0.998060652138069	0.00980725540339755	2	67	anatomical structure homeostasis	BP	0.9999999999	0.34704117895769	BP anatomical structure homeostasis
GO:0009658	0.995025127825253	0.00984020427905204	15	213	chloroplast organization	BP	0.9999999999	0.347206518225517	BP chloroplast organization
GO:0032196	0.996710708067038	0.00991428214705604	5	123	transposition	BP	0.9999999999	0.348364338877757	BP transposition
GO:0044267	0.991656902199778	0.00992975963899461	271	2571	cellular protein metabolic process	BP	0.9999999999	0.348364338877757	BP cellular protein metabolic process
GO:0010948	0.997989063148606	0.010123721620286	2	67	negative regulation of cell cycle process	BP	0.9999999999	0.354007598995847	BP negative regulation of cell cycle process
GO:0036464	0.997427992613483	0.0101482754985372	3	81	cytoplasmic ribonucleoprotein granule	CC	0.9999999999	0.354007598995847	CC cytoplasmic ribonucleoprotein granule
GO:0009585	1	0.0105231402586756	0	36	red, far-red light phototransduction	BP	0.9999999999	0.366044303785489	BP red, far-red light phototransduction
GO:0008360	1	0.010800544373916	0	35	regulation of cell shape	BP	0.9999999999	0.374632441715579	BP regulation of cell shape
GO:0022626	0.997198183016872	0.0109349960636476	3	83	cytosolic ribosome	CC	0.9999999999	0.378227652578956	CC cytosolic ribosome
GO:0051020	0.997161584776325	0.0111015716704758	3	77	GTPase binding	MF	0.9999999999	0.382056471158418	MF GTPase binding
GO:0000786	0.995005732881288	0.0111756412756328	10	174	nucleosome	CC	0.9999999999	0.382056471158418	CC nucleosome
GO:0007059	1	0.0112103741828548	0	36	chromosome segregation	BP	0.9999999999	0.382056471158418	BP chromosome segregation
GO:0045786	0.996246957593692	0.0112407181454035	5	104	negative regulation of cell cycle	BP	0.9999999999	0.382056471158418	BP negative regulation of cell cycle
GO:0005747	1	0.0112634939782838	0	37	mitochondrial respiratory chain complex I	CC	0.9999999999	0.382056471158418	CC mitochondrial respiratory chain complex I
GO:0030964	1	0.0112634939782838	0	37	NADH dehydrogenase complex	CC	0.9999999999	0.382056471158418	CC NADH dehydrogenase complex
GO:0045271	1	0.0112634939782838	0	37	respiratory chain complex I	CC	0.9999999999	0.382056471158418	CC respiratory chain complex I
GO:0097708	0.992475256500216	0.0113402631882757	43	494	intracellular vesicle	CC	0.9999999999	0.3833114941391	CC intracellular vesicle
GO:0005770	0.997709459399949	0.0113629272633466	2	65	late endosome	CC	0.9999999999	0.3833114941391	CC late endosome
GO:0045292	1	0.01158046133179	0	34	mRNA cis splicing, via spliceosome	BP	0.9999999999	0.389579410117945	BP mRNA cis splicing, via spliceosome
GO:0016553	1	0.0116557659070462	0	36	base conversion or substitution editing	BP	0.9999999999	0.389941160113924	BP base conversion or substitution editing
GO:0016554	1	0.0116557659070462	0	36	cytidine to uridine editing	BP	0.9999999999	0.389941160113924	BP cytidine to uridine editing
GO:0051345	0.997636851953468	0.0116864848051082	2	64	positive regulation of hydrolase activity	BP	0.9999999999	0.389941160113924	BP positive regulation of hydrolase activity
GO:0008173	0.997599291535946	0.0118387703665995	2	65	RNA methyltransferase activity	MF	0.9999999999	0.392839011843657	MF RNA methyltransferase activity
GO:0051983	1	0.0118550340692305	0	34	regulation of chromosome segregation	BP	0.9999999999	0.392839011843657	BP regulation of chromosome segregation
GO:0031410	0.992106773312626	0.0118693112952192	43	493	cytoplasmic vesicle	CC	0.9999999999	0.392839011843657	CC cytoplasmic vesicle
GO:0031124	1	0.0124106551018944	0	33	mRNA 3'-end processing	BP	0.9999999999	0.409651704290757	BP mRNA 3'-end processing
GO:0009892	0.991201495891277	0.0124723999982024	59	644	negative regulation of metabolic process	BP	0.9999999999	0.41058605784967	BP negative regulation of metabolic process
GO:0045930	0.997437893825615	0.0125302372603373	2	65	negative regulation of mitotic cell cycle	BP	0.9999999999	0.411387121175621	BP negative regulation of mitotic cell cycle
GO:0030120	1	0.0125746863640648	0	35	vesicle coat	CC	0.9999999999	0.411745530304937	CC vesicle coat
GO:0051087	0.998377002071898	0.0127257848218618	1	52	chaperone binding	MF	0.9999999999	0.415584871882025	MF chaperone binding
GO:0048284	0.996113264597714	0.0128136981278897	4	88	organelle fusion	BP	0.9999999999	0.41734588677018	BP organelle fusion
GO:0005875	0.996091936059698	0.0128695004715989	4	89	microtubule associated complex	CC	0.9999999999	0.418054487541699	CC microtubule associated complex
GO:0006413	0.998301159537666	0.0132326165563944	1	52	translational initiation	BP	0.9999999999	0.428715827693844	BP translational initiation
GO:0051301	0.991924312096677	0.0134436425355488	26	324	cell division	BP	0.9999999999	0.434242418773133	BP cell division
GO:0043628	1	0.0134739279707276	0	34	ncRNA 3'-end processing	BP	0.9999999999	0.434242418773133	BP ncRNA 3'-end processing
GO:0005623	1	0.0136383911180728	0	34	cell	CC	0.9999999999	0.438392158478575	CC cell
GO:1900865	1	0.0136856655479092	0	33	chloroplast RNA modification	BP	0.9999999999	0.438763152122135	BP chloroplast RNA modification
GO:0005813	0.998226268760067	0.0137749709841341	1	49	centrosome	CC	0.9999999999	0.439523200364595	CC centrosome
GO:0016859	0.997138315671564	0.0138081444904219	2	64	cis-trans isomerase activity	MF	0.9999999999	0.439523200364595	MF cis-trans isomerase activity
GO:0042623	0.99128144279968	0.0138167566854576	32	386	ATPase activity, coupled	MF	0.9999999999	0.439523200364595	MF ATPase activity, coupled
GO:0010605	0.990078137940573	0.0142386945477319	53	584	negative regulation of macromolecule metabolic process	BP	0.9999999999	0.451550138014644	BP negative regulation of macromolecule metabolic process
GO:0044436	0.991173814976619	0.0142683812647351	29	357	thylakoid part	CC	0.9999999999	0.451550138014644	CC thylakoid part
GO:0034976	0.997012220213871	0.0143719852452801	2	61	response to endoplasmic reticulum stress	BP	0.9999999999	0.453522430671621	BP response to endoplasmic reticulum stress
GO:0042981	0.997001427332928	0.0144045726819718	2	62	regulation of apoptotic process	BP	0.9999999999	0.453522430671621	BP regulation of apoptotic process
GO:0006366	0.998096246641491	0.014631426750114	1	49	transcription by RNA polymerase II	BP	0.9999999999	0.459486672799616	BP transcription by RNA polymerase II
GO:1990204	0.995428244440455	0.0147964401494398	4	89	oxidoreductase complex	CC	0.9999999999	0.463483389272887	CC oxidoreductase complex
GO:0033045	1	0.0151930103289277	0	32	regulation of sister chromatid segregation	BP	0.9999999999	0.471587470430129	BP regulation of sister chromatid segregation
GO:0046540	1	0.0151963486590273	0	35	U4/U6 x U5 tri-snRNP complex	CC	0.9999999999	0.471587470430129	CC U4/U6 x U5 tri-snRNP complex
GO:0097526	1	0.0151963486590273	0	35	spliceosomal tri-snRNP complex	CC	0.9999999999	0.471587470430129	CC spliceosomal tri-snRNP complex
GO:0010389	1	0.0152087823349077	0	32	regulation of G2/M transition of mitotic cell cycle	BP	0.9999999999	0.471587470430129	BP regulation of G2/M transition of mitotic cell cycle
GO:0008276	0.995232410855018	0.0153739159026465	4	87	protein methyltransferase activity	MF	0.9999999999	0.475297695653176	MF protein methyltransferase activity
GO:0007276	1	0.0154058541306266	0	32	gamete generation	BP	0.9999999999	0.475297695653176	BP gamete generation
GO:0008152	0.985476710922639	0.0158530145317707	1139	10203	metabolic process	BP	0.9999999999	0.48700610456397	BP metabolic process
GO:0010498	0.990976003293899	0.0158776122734245	20	259	proteasomal protein catabolic process	BP	0.9999999999	0.48700610456397	BP proteasomal protein catabolic process
GO:0032970	0.997903055991692	0.015904344647785	1	48	regulation of actin filament-based process	BP	0.9999999999	0.48700610456397	BP regulation of actin filament-based process
GO:0071824	0.993963527590643	0.0160279789639536	6	112	protein-DNA complex subunit organization	BP	0.9999999999	0.489571029100463	BP protein-DNA complex subunit organization
GO:0004003	0.997870099060283	0.0161165073109508	1	48	ATP-dependent DNA helicase activity	MF	0.9999999999	0.491053581318027	MF ATP-dependent DNA helicase activity
GO:0007346	0.99281679283144	0.0162131177266044	9	144	regulation of mitotic cell cycle	BP	0.9999999999	0.492253691400519	BP regulation of mitotic cell cycle
GO:0051170	0.996551574717749	0.0162360733787125	2	64	import into nucleus	BP	0.9999999999	0.492253691400519	BP import into nucleus
GO:0044087	0.992666529617855	0.0165218624598987	9	144	regulation of cellular component biogenesis	BP	0.9999999999	0.499684603805656	BP regulation of cellular component biogenesis
GO:0051053	0.99645973240931	0.0166232933277362	2	63	negative regulation of DNA metabolic process	BP	0.9999999999	0.500498782092344	BP negative regulation of DNA metabolic process
GO:0008237	0.994784675351965	0.0166480805168615	4	87	metallopeptidase activity	MF	0.9999999999	0.500498782092344	MF metallopeptidase activity
GO:0010564	0.99203476854945	0.0167000182593329	11	166	regulation of cell cycle process	BP	0.9999999999	0.500498782092344	BP regulation of cell cycle process
GO:0016879	0.99548854130145	0.016711825120764	3	76	ligase activity, forming carbon-nitrogen bonds	MF	0.9999999999	0.500498782092344	MF ligase activity, forming carbon-nitrogen bonds
GO:0034357	0.989625444908735	0.0170154295699201	26	323	photosynthetic membrane	CC	0.9999999999	0.507117620604488	CC photosynthetic membrane
GO:0042651	0.989625444908735	0.0170154295699201	26	323	thylakoid membrane	CC	0.9999999999	0.507117620604488	CC thylakoid membrane
GO:0009535	0.98965343310721	0.0171199597622456	25	313	chloroplast thylakoid membrane	CC	0.9999999999	0.507768081933851	CC chloroplast thylakoid membrane
GO:0055035	0.98965343310721	0.0171199597622456	25	313	plastid thylakoid membrane	CC	0.9999999999	0.507768081933851	CC plastid thylakoid membrane
GO:0016592	0.997641967609216	0.0175908339876284	1	47	mediator complex	CC	0.9999999999	0.520476748274913	CC mediator complex
GO:0000428	0.996183993841745	0.0177826870788595	2	60	DNA-directed RNA polymerase complex	CC	0.9999999999	0.524375222465784	CC DNA-directed RNA polymerase complex
GO:0008654	0.992773943505553	0.0178080029129597	7	120	phospholipid biosynthetic process	BP	0.9999999999	0.524375222465784	BP phospholipid biosynthetic process
GO:0016073	1	0.0178767738170064	0	32	snRNA metabolic process	BP	0.9999999999	0.524935282111022	BP snRNA metabolic process
GO:0032956	0.997582065093947	0.0179686651802209	1	47	regulation of actin cytoskeleton organization	BP	0.9999999999	0.524935282111022	BP regulation of actin cytoskeleton organization
GO:0000502	0.996126648381641	0.0179980253904015	2	61	proteasome complex	CC	0.9999999999	0.524935282111022	CC proteasome complex
GO:1905369	0.996126648381641	0.0179980253904015	2	61	endopeptidase complex	CC	0.9999999999	0.524935282111022	CC endopeptidase complex
GO:0003713	0.997559881610446	0.0181304329452256	1	46	transcription coactivator activity	MF	0.9999999999	0.527494082464625	MF transcription coactivator activity
GO:0006378	1	0.0182146340064338	0	30	mRNA polyadenylation	BP	0.9999999999	0.527494082464625	BP mRNA polyadenylation
GO:0043631	1	0.0182146340064338	0	30	RNA polyadenylation	BP	0.9999999999	0.527494082464625	BP RNA polyadenylation
GO:0005874	0.989898821410399	0.0183747928781173	17	228	microtubule	CC	0.9999999999	0.530880192353887	CC microtubule
GO:0048471	0.995968828120423	0.0186792384367791	2	58	perinuclear region of cytoplasm	CC	0.9999999999	0.53840931635026	CC perinuclear region of cytoplasm
GO:0003774	0.993990965572428	0.0188727759404154	4	87	motor activity	MF	0.9999999999	0.542316246176221	MF motor activity
GO:0008156	1	0.0189031153484341	0	31	negative regulation of DNA replication	BP	0.9999999999	0.542316246176221	BP negative regulation of DNA replication
GO:0045595	0.992655706373596	0.0191357100053845	6	109	regulation of cell differentiation	BP	0.9999999999	0.547709517846425	BP regulation of cell differentiation
GO:0003697	0.994677022408252	0.0193556449148308	3	73	single-stranded DNA binding	MF	0.9999999999	0.552716195137691	MF single-stranded DNA binding
GO:0072657	0.992423997928682	0.0196909626441842	6	107	protein localization to membrane	BP	0.9999999999	0.560986845262038	BP protein localization to membrane
GO:0006221	1	0.0197541684996996	0	31	pyrimidine nucleotide biosynthetic process	BP	0.9999999999	0.561484803258822	BP pyrimidine nucleotide biosynthetic process
GO:0043021	0.994499697453872	0.0199315261939244	3	72	ribonucleoprotein complex binding	MF	0.9999999999	0.564881298196989	MF ribonucleoprotein complex binding
GO:0043241	0.997265041209867	0.0199656717499384	1	46	NA	NA	0.9999999999	0.564881298196989	none
GO:0006406	1	0.0201558597888148	0	32	mRNA export from nucleus	BP	0.9999999999	0.566838398931624	BP mRNA export from nucleus
GO:0004532	1	0.0201937357558329	0	31	exoribonuclease activity	MF	0.9999999999	0.566838398931624	MF exoribonuclease activity
GO:0016896	1	0.0201937357558329	0	31	exoribonuclease activity, producing 5'-phosphomonoesters	MF	0.9999999999	0.566838398931624	MF exoribonuclease activity, producing 5'-phosphomonoesters
GO:0061077	0.995571880274487	0.0202194982272214	2	60	chaperone-mediated protein folding	BP	0.9999999999	0.566838398931624	BP chaperone-mediated protein folding
GO:0043161	0.987937877128743	0.0208211046770585	20	254	proteasome-mediated ubiquitin-dependent protein catabolic process	BP	0.9999999999	0.582374360659684	BP proteasome-mediated ubiquitin-dependent protein catabolic process
GO:0065004	0.992509866304561	0.0209094026680283	5	98	protein-DNA complex assembly	BP	0.9999999999	0.583514898547088	BP protein-DNA complex assembly
GO:0080008	0.995361366802123	0.0210448747869243	2	60	Cul4-RING E3 ubiquitin ligase complex	CC	0.9999999999	0.585963758523	CC Cul4-RING E3 ubiquitin ligase complex
GO:0031965	0.993173702561805	0.0211788254334847	4	82	nuclear membrane	CC	0.9999999999	0.588359270356921	CC nuclear membrane
GO:0051130	0.989919129142615	0.0213611467108751	10	150	positive regulation of cellular component organization	BP	0.9999999999	0.592084696304368	BP positive regulation of cellular component organization
GO:0060968	0.993910017849036	0.0217854815260753	3	72	regulation of gene silencing	BP	0.9999999999	0.602486323555583	BP regulation of gene silencing
GO:0034504	0.993885962561015	0.021860537076438	3	72	protein localization to nucleus	BP	0.9999999999	0.603203448902432	BP protein localization to nucleus
GO:0006275	0.995070112945841	0.0222152357466369	2	58	regulation of DNA replication	BP	0.9999999999	0.611198426769648	BP regulation of DNA replication
GO:0008047	0.989814289992603	0.0222841164675792	9	142	enzyme activator activity	MF	0.9999999999	0.611198426769648	MF enzyme activator activity
GO:0033108	1	0.0222996086971905	0	30	mitochondrial respiratory chain complex assembly	BP	0.9999999999	0.611198426769648	BP mitochondrial respiratory chain complex assembly
GO:0009225	0.996851681830565	0.0225661770427687	1	43	nucleotide-sugar metabolic process	BP	0.9999999999	0.617127144561596	BP nucleotide-sugar metabolic process
GO:0008649	1	0.0226212147148358	0	29	rRNA methyltransferase activity	MF	0.9999999999	0.617257545518819	MF rRNA methyltransferase activity
GO:0090174	0.996771879018515	0.0230150735001955	1	44	organelle membrane fusion	BP	0.9999999999	0.6266121674255	BP organelle membrane fusion
GO:0003755	0.99482457753681	0.0231423718409602	2	59	peptidyl-prolyl cis-trans isomerase activity	MF	0.9999999999	0.627427762372811	MF peptidyl-prolyl cis-trans isomerase activity
GO:0000776	1	0.0231472250472256	0	29	kinetochore	CC	0.9999999999	0.627427762372811	CC kinetochore
GO:0080135	0.990209846189151	0.0234239331474896	7	118	regulation of cellular response to stress	BP	0.9999999999	0.633529680876706	BP regulation of cellular response to stress
GO:0006605	0.988434831239321	0.0235129393179492	11	161	protein targeting	BP	0.9999999999	0.63453930084637	BP protein targeting
GO:0000911	1	0.023653275088211	0	30	cytokinesis by cell plate formation	BP	0.9999999999	0.63692667721084	BP cytokinesis by cell plate formation
GO:0060627	0.994682021071828	0.0237522906448751	2	56	regulation of vesicle-mediated transport	BP	0.9999999999	0.638193384744906	BP regulation of vesicle-mediated transport
GO:0033047	1	0.0239865775969815	0	28	regulation of mitotic sister chromatid segregation	BP	0.9999999999	0.643081192823878	BP regulation of mitotic sister chromatid segregation
GO:0004712	0.994571958156864	0.0241509004755641	2	57	protein serine/threonine/tyrosine kinase activity	MF	0.9999999999	0.64552778809938	MF protein serine/threonine/tyrosine kinase activity
GO:0048519	0.980839717318661	0.0241829776468536	114	1123	negative regulation of biological process	BP	0.9999999999	0.64552778809938	BP negative regulation of biological process
GO:0051539	0.991929086669396	0.0245058504232202	4	85	4 iron, 4 sulfur cluster binding	MF	0.9999999999	0.650697160647737	MF 4 iron, 4 sulfur cluster binding
GO:0009987	0.977295042860551	0.0245107172818939	1384	12271	cellular process	BP	0.9999999999	0.650697160647737	BP cellular process
GO:0015197	0.989163404708677	0.0245356124586613	8	126	NA	NA	0.9999999999	0.650697160647737	none
GO:0044433	0.984355122362236	0.0246546335131985	28	331	cytoplasmic vesicle part	CC	0.9999999999	0.652444493337423	CC cytoplasmic vesicle part
GO:0009894	0.989589191845141	0.0247612171507311	7	117	regulation of catabolic process	BP	0.9999999999	0.652689080048186	BP regulation of catabolic process
GO:0022900	0.991839594226515	0.0247701857889449	4	83	electron transport chain	BP	0.9999999999	0.652689080048186	BP electron transport chain
GO:0006515	1	0.0249171608145734	0	29	protein quality control for misfolded or incompletely synthesized proteins	BP	0.9999999999	0.655155926428581	BP protein quality control for misfolded or incompletely synthesized proteins
GO:0031647	0.996425596059283	0.0250081195735563	1	46	regulation of protein stability	BP	0.9999999999	0.656142521888243	BP regulation of protein stability
GO:0016126	1	0.0253128480588606	0	28	sterol biosynthetic process	BP	0.9999999999	0.66272166591631	BP sterol biosynthetic process
GO:0043624	0.996374412133258	0.0253694176000658	1	44	cellular protein complex disassembly	BP	0.9999999999	0.662789529172783	BP cellular protein complex disassembly
GO:0016776	1	0.0255327424406274	0	28	phosphotransferase activity, phosphate group as acceptor	MF	0.9999999999	0.665640221716483	MF phosphotransferase activity, phosphate group as acceptor
GO:0006487	1	0.0258938543481491	0	28	protein N-linked glycosylation	BP	0.9999999999	0.673624232078226	BP protein N-linked glycosylation
GO:0000781	0.996267757251747	0.0260262911901488	1	43	chromosome, telomeric region	CC	0.9999999999	0.674855492862475	CC chromosome, telomeric region
GO:0034708	0.996266681051554	0.0260678441791537	1	42	methyltransferase complex	CC	0.9999999999	0.674855492862475	CC methyltransferase complex
GO:0000784	1	0.026110127307233	0	28	nuclear chromosome, telomeric region	CC	0.9999999999	0.674855492862475	CC nuclear chromosome, telomeric region
GO:0055029	0.994047250369576	0.0261610240738283	2	56	nuclear DNA-directed RNA polymerase complex	CC	0.9999999999	0.674855492862475	CC nuclear DNA-directed RNA polymerase complex
GO:0031167	1	0.0266022747295789	0	28	rRNA methylation	BP	0.9999999999	0.682751695571267	BP rRNA methylation
GO:0000229	1	0.0266339329081063	0	27	cytoplasmic chromosome	CC	0.9999999999	0.682751695571267	CC cytoplasmic chromosome
GO:0009508	1	0.0266339329081063	0	27	plastid chromosome	CC	0.9999999999	0.682751695571267	CC plastid chromosome
GO:0044774	1	0.0267063679182967	0	28	mitotic DNA integrity checkpoint	BP	0.9999999999	0.683008134681363	BP mitotic DNA integrity checkpoint
GO:0006458	0.996142410071851	0.0267551846878195	1	43	'de novo' protein folding	BP	0.9999999999	0.683008134681363	BP 'de novo' protein folding
GO:0004693	1	0.0272357682667257	0	27	cyclin-dependent protein serine/threonine kinase activity	MF	0.9999999999	0.692397512519928	MF cyclin-dependent protein serine/threonine kinase activity
GO:0097472	1	0.0272357682667257	0	27	cyclin-dependent protein kinase activity	MF	0.9999999999	0.692397512519928	MF cyclin-dependent protein kinase activity
GO:0006284	1	0.0273156071656352	0	27	base-excision repair	BP	0.9999999999	0.692565914887273	BP base-excision repair
GO:0043038	0.993706477562208	0.0274115998562762	2	57	amino acid activation	BP	0.9999999999	0.692565914887273	BP amino acid activation
GO:0043039	0.993706477562208	0.0274115998562762	2	57	tRNA aminoacylation	BP	0.9999999999	0.692565914887273	BP tRNA aminoacylation
GO:0009124	0.990815254791914	0.0274806115787542	4	83	nucleoside monophosphate biosynthetic process	BP	0.9999999999	0.692883838964114	BP nucleoside monophosphate biosynthetic process
GO:0003924	0.984774107542165	0.0277714918022738	15	197	GTPase activity	MF	0.9999999999	0.698783089836312	MF GTPase activity
GO:1990391	1	0.0283381365501238	0	28	DNA repair complex	CC	0.9999999999	0.711582778525501	CC DNA repair complex
GO:0071705	0.977595732858942	0.0284962981662529	101	1005	nitrogen compound transport	BP	0.9999999999	0.714093969762081	BP nitrogen compound transport
GO:0017016	0.99163645572137	0.0288021710401885	3	67	Ras GTPase binding	MF	0.9999999999	0.718824915045679	MF Ras GTPase binding
GO:0031267	0.99163645572137	0.0288021710401885	3	67	small GTPase binding	MF	0.9999999999	0.718824915045679	MF small GTPase binding
GO:0000725	0.990230549204783	0.0290873171377942	4	78	recombinational repair	BP	0.9999999999	0.724468898853905	BP recombinational repair
GO:0043022	0.995721247793812	0.0292102717845042	1	42	ribosome binding	MF	0.9999999999	0.726058557169893	MF ribosome binding
GO:0010638	0.987447113849377	0.0293198748693941	7	113	positive regulation of organelle organization	BP	0.9999999999	0.727310592972302	BP positive regulation of organelle organization
GO:0051117	1	0.0296088785171734	0	27	ATPase binding	MF	0.9999999999	0.730540510370484	MF ATPase binding
GO:0006352	0.993113876659875	0.0296262664597353	2	56	DNA-templated transcription, initiation	BP	0.9999999999	0.730540510370484	BP DNA-templated transcription, initiation
GO:0070271	1	0.0296457694937807	0	28	NA	NA	0.9999999999	0.730540510370484	none
GO:0004222	0.995644274972966	0.0296880621121322	1	41	metalloendopeptidase activity	MF	0.9999999999	0.730540510370484	MF metalloendopeptidase activity
GO:0043227	0.972548544395879	0.0298614929925042	985	8718	membrane-bounded organelle	CC	0.9999999999	0.733338544909918	CC membrane-bounded organelle
GO:2000242	0.992959762809415	0.0302463834891384	2	54	negative regulation of reproductive process	BP	0.9999999999	0.741308069587086	BP negative regulation of reproductive process
GO:0022406	0.995464165449756	0.0306639152203255	1	42	membrane docking	BP	0.9999999999	0.74885427239117	BP membrane docking
GO:0005819	0.989592419096339	0.0306762520573954	4	82	spindle	CC	0.9999999999	0.74885427239117	CC spindle
GO:0006470	0.995448169177587	0.0308398496938421	1	40	protein dephosphorylation	BP	0.9999999999	0.750958058353941	BP protein dephosphorylation
GO:0008536	1	0.0308963788437157	0	26	Ran GTPase binding	MF	0.9999999999	0.750958058353941	MF Ran GTPase binding
GO:0099080	0.981763482864495	0.0309459058170123	19	239	supramolecular complex	CC	0.9999999999	0.750958058353941	CC supramolecular complex
GO:0031570	0.995359455954108	0.0312512893864427	1	42	DNA integrity checkpoint	BP	0.9999999999	0.755386782230585	BP DNA integrity checkpoint
GO:0000469	1	0.0312514443662462	0	27	cleavage involved in rRNA processing	BP	0.9999999999	0.755386782230585	BP cleavage involved in rRNA processing
GO:0005815	0.988162262357471	0.0314739096518545	5	90	microtubule organizing center	CC	0.9999999999	0.759269423605347	CC microtubule organizing center
GO:1901293	0.982407050175593	0.0316957365505731	15	201	nucleoside phosphate biosynthetic process	BP	0.9999999999	0.76186215947146	BP nucleoside phosphate biosynthetic process
GO:0060341	0.989225960991019	0.0317054779289776	4	77	regulation of cellular localization	BP	0.9999999999	0.76186215947146	BP regulation of cellular localization
GO:0031977	0.992444210145965	0.0320912003907912	2	55	thylakoid lumen	CC	0.9999999999	0.769624706247119	CC thylakoid lumen
GO:0008757	0.981794831757724	0.0322065718315735	16	206	S-adenosylmethionine-dependent methyltransferase activity	MF	0.9999999999	0.770885956179125	MF S-adenosylmethionine-dependent methyltransferase activity
GO:0043087	0.995149439853242	0.0324215397249085	1	42	regulation of GTPase activity	BP	0.9999999999	0.774521568642317	BP regulation of GTPase activity
GO:0017069	1	0.0325894509206098	0	25	snRNA binding	MF	0.9999999999	0.777021102629453	MF snRNA binding
GO:0006505	1	0.0329939989988716	0	27	GPI anchor metabolic process	BP	0.9999999999	0.783623430768172	BP GPI anchor metabolic process
GO:0006506	1	0.0329939989988716	0	27	GPI anchor biosynthetic process	BP	0.9999999999	0.783623430768172	BP GPI anchor biosynthetic process
GO:0009543	0.995015927056698	0.0331602258848987	1	42	chloroplast thylakoid lumen	CC	0.9999999999	0.784536442467573	CC chloroplast thylakoid lumen
GO:0031978	0.995015927056698	0.0331602258848987	1	42	plastid thylakoid lumen	CC	0.9999999999	0.784536442467573	CC plastid thylakoid lumen
GO:0009579	0.980229912982948	0.0333451518852503	19	239	thylakoid	CC	0.9999999999	0.787394461536517	CC thylakoid
GO:0034661	1	0.0335205783666655	0	26	ncRNA catabolic process	BP	0.9999999999	0.790017623347956	BP ncRNA catabolic process
GO:0009165	0.981211117912541	0.0336723732027333	15	200	nucleotide biosynthetic process	BP	0.9999999999	0.791735948327648	BP nucleotide biosynthetic process
GO:0007033	0.989974451159245	0.033735095678366	3	65	vacuole organization	BP	0.9999999999	0.791735948327648	BP vacuole organization
GO:0046834	1	0.0337869237660793	0	27	lipid phosphorylation	BP	0.9999999999	0.791735948327648	BP lipid phosphorylation
GO:0032204	1	0.0339287522664364	0	27	regulation of telomere maintenance	BP	0.9999999999	0.793545045865852	BP regulation of telomere maintenance
GO:0099081	0.979721771211549	0.0341441963019465	19	237	supramolecular polymer	CC	0.9999999999	0.795553294860724	CC supramolecular polymer
GO:0099512	0.979721771211549	0.0341441963019465	19	237	supramolecular fiber	CC	0.9999999999	0.795553294860724	CC supramolecular fiber
GO:0004536	0.98979100735639	0.0342181304792173	3	67	deoxyribonuclease activity	MF	0.9999999999	0.795765954837706	MF deoxyribonuclease activity
GO:0045324	1	0.0344634596170907	0	27	late endosome to vacuole transport	BP	0.9999999999	0.799956182681015	BP late endosome to vacuole transport
GO:0050821	1	0.0346379433206812	0	27	protein stabilization	BP	0.9999999999	0.802489256669141	BP protein stabilization
GO:0006915	0.994666819398322	0.0352191456005935	1	39	apoptotic process	BP	0.9999999999	0.814417869735757	BP apoptotic process
GO:0032506	0.994627193249049	0.0353351363769395	1	41	cytokinetic process	BP	0.9999999999	0.814474771363217	BP cytokinetic process
GO:0046474	0.989366195036223	0.0354662152796797	3	66	glycerophospholipid biosynthetic process	BP	0.9999999999	0.814474771363217	BP glycerophospholipid biosynthetic process
GO:0008064	0.994599274074218	0.0354869291212086	1	41	regulation of actin polymerization or depolymerization	BP	0.9999999999	0.814474771363217	BP regulation of actin polymerization or depolymerization
GO:0030832	0.994599274074218	0.0354869291212086	1	41	regulation of actin filament length	BP	0.9999999999	0.814474771363217	BP regulation of actin filament length
GO:0005732	1	0.0356656433432696	0	26	small nucleolar ribonucleoprotein complex	CC	0.9999999999	0.816311654946656	CC small nucleolar ribonucleoprotein complex
GO:0003777	0.989276204564157	0.0356999233411804	3	67	microtubule motor activity	MF	0.9999999999	0.816311654946656	MF microtubule motor activity
GO:0009896	0.991398604345875	0.0358896885198615	2	53	positive regulation of catabolic process	BP	0.9999999999	0.819125437426355	BP positive regulation of catabolic process
GO:0006289	0.994482233366829	0.0360744260436696	1	42	nucleotide-excision repair	BP	0.9999999999	0.819387797221864	BP nucleotide-excision repair
GO:0006301	1	0.0360952084477271	0	26	postreplication repair	BP	0.9999999999	0.819387797221864	BP postreplication repair
GO:0010014	0.994461007320841	0.0361013761948879	1	44	meristem initiation	BP	0.9999999999	0.819387797221864	BP meristem initiation
GO:0043231	0.966311916771871	0.0365639612354852	965	8528	intracellular membrane-bounded organelle	CC	0.9999999999	0.827232230247046	CC intracellular membrane-bounded organelle
GO:0043254	0.987305479969153	0.0365817331235562	4	77	regulation of protein complex assembly	BP	0.9999999999	0.827232230247046	BP regulation of protein complex assembly
GO:0000462	1	0.0368943214017464	0	26	maturation of SSU-rRNA from tricistronic rRNA transcript (SSU-rRNA, 5.8S rRNA, LSU-rRNA)	BP	0.9999999999	0.831029277737829	BP maturation of SSU-rRNA from tricistronic rRNA transcript (SSU-rRNA, 5.8S rRNA, LSU-rRNA)
GO:0035601	1	0.0369526822741962	0	26	protein deacylation	BP	0.9999999999	0.831029277737829	BP protein deacylation
GO:0098732	1	0.0369526822741962	0	26	macromolecule deacylation	BP	0.9999999999	0.831029277737829	BP macromolecule deacylation
GO:0006779	0.990828625956646	0.0378924665355037	2	53	porphyrin-containing compound biosynthetic process	BP	0.9999999999	0.850606209487111	BP porphyrin-containing compound biosynthetic process
GO:0099513	0.977165529339193	0.0381087415846221	19	235	polymeric cytoskeletal fiber	CC	0.9999999999	0.853900069192654	CC polymeric cytoskeletal fiber
GO:0070925	0.983117609090807	0.0382443364101721	7	109	organelle assembly	BP	0.9999999999	0.853986198297934	BP organelle assembly
GO:0016482	0.994086667371364	0.0382979412547906	1	40	cytosolic transport	BP	0.9999999999	0.853986198297934	BP cytosolic transport
GO:0009504	1	0.0383212309847839	0	25	cell plate	CC	0.9999999999	0.853986198297934	CC cell plate
GO:0030544	1	0.0388576619969527	0	26	Hsp70 protein binding	MF	0.9999999999	0.864371796486561	MF Hsp70 protein binding
GO:0033554	0.968458885361615	0.0390483576124419	116	1131	cellular response to stress	BP	0.9999999999	0.867043007456011	BP cellular response to stress
GO:0016884	1	0.03985538220725	0	26	carbon-nitrogen ligase activity, with glutamine as amido-N-donor	MF	0.9999999999	0.883365050763219	MF carbon-nitrogen ligase activity, with glutamine as amido-N-donor
GO:0098803	0.990151264123289	0.0402067951249678	2	54	respiratory chain complex	CC	0.9999999999	0.889548175386451	CC respiratory chain complex
GO:0033290	1	0.0405433822691124	0	26	eukaryotic 48S preinitiation complex	CC	0.9999999999	0.892528678481257	CC eukaryotic 48S preinitiation complex
GO:0042644	1	0.040592246220417	0	24	chloroplast nucleoid	CC	0.9999999999	0.892528678481257	CC chloroplast nucleoid
GO:0042646	1	0.040592246220417	0	24	plastid nucleoid	CC	0.9999999999	0.892528678481257	CC plastid nucleoid
GO:0000724	0.985691529342917	0.0406633130475116	4	74	double-strand break repair via homologous recombination	BP	0.9999999999	0.892528678481257	BP double-strand break repair via homologous recombination
GO:0009583	0.993632275019866	0.0407049482815786	1	40	detection of light stimulus	BP	0.9999999999	0.892528678481257	BP detection of light stimulus
GO:0051247	0.976083103743059	0.040804683042615	17	213	positive regulation of protein metabolic process	BP	0.9999999999	0.893120682852531	BP positive regulation of protein metabolic process
GO:0007049	0.972717651641463	0.040965639842288	30	345	cell cycle	BP	0.9999999999	0.893664513464802	BP cell cycle
GO:0007018	0.985527757637007	0.0409964782691716	4	77	microtubule-based movement	BP	0.9999999999	0.893664513464802	BP microtubule-based movement
GO:0006270	1	0.0410478691745377	0	25	DNA replication initiation	BP	0.9999999999	0.893664513464802	BP DNA replication initiation
GO:0071103	0.983908626198416	0.0413189292015624	5	85	DNA conformation change	BP	0.9999999999	0.897973684364574	BP DNA conformation change
GO:0031312	1	0.0417428015844347	0	25	extrinsic component of organelle membrane	CC	0.9999999999	0.905582792677161	CC extrinsic component of organelle membrane
GO:0006906	0.993420367015384	0.0418729755781113	1	39	vesicle fusion	BP	0.9999999999	0.906804703921744	BP vesicle fusion
GO:0030163	0.971216851305658	0.0426026502021797	32	353	protein catabolic process	BP	0.9999999999	0.920795957354817	BP protein catabolic process
GO:0006479	0.983263910200441	0.0427440097477193	5	86	protein methylation	BP	0.9999999999	0.920795957354817	BP protein methylation
GO:0008213	0.983263910200441	0.0427440097477193	5	86	protein alkylation	BP	0.9999999999	0.920795957354817	BP protein alkylation
GO:0031386	0.993172712207377	0.0431620217707649	1	39	protein tag	MF	0.9999999999	0.928172443648375	MF protein tag
GO:0031334	0.993139699120746	0.0432737152053257	1	40	positive regulation of protein complex assembly	BP	0.9999999999	0.928947463297543	BP positive regulation of protein complex assembly
GO:0030515	1	0.0435087569334086	0	25	snoRNA binding	MF	0.9999999999	0.932251289858478	MF snoRNA binding
GO:0010588	1	0.0436041949744498	0	24	cotyledon vascular tissue pattern formation	BP	0.9999999999	0.932251289858478	BP cotyledon vascular tissue pattern formation
GO:0048523	0.966179413833903	0.0436553865680125	77	770	negative regulation of cellular process	BP	0.9999999999	0.932251289858478	BP negative regulation of cellular process
GO:1902750	1	0.043838868794747	0	24	negative regulation of cell cycle G2/M phase transition	BP	0.9999999999	0.934544218629684	BP negative regulation of cell cycle G2/M phase transition
GO:0000209	0.984213901342541	0.0442540563578316	4	75	protein polyubiquitination	BP	0.9999999999	0.938040364545185	BP protein polyubiquitination
GO:0055075	0.992927030255438	0.0443705196818956	1	40	potassium ion homeostasis	BP	0.9999999999	0.938040364545185	BP potassium ion homeostasis
GO:0001522	1	0.0444174140671342	0	23	pseudouridine synthesis	BP	0.9999999999	0.938040364545185	BP pseudouridine synthesis
GO:0060589	0.981071620687868	0.0445963164674862	6	98	nucleoside-triphosphatase regulator activity	MF	0.9999999999	0.938040364545185	MF nucleoside-triphosphatase regulator activity
GO:0004812	0.988881260354782	0.0446140217358407	2	52	aminoacyl-tRNA ligase activity	MF	0.9999999999	0.938040364545185	MF aminoacyl-tRNA ligase activity
GO:0006418	0.988881260354782	0.0446140217358407	2	52	tRNA aminoacylation for protein translation	BP	0.9999999999	0.938040364545185	BP tRNA aminoacylation for protein translation
GO:0016875	0.988881260354782	0.0446140217358407	2	52	ligase activity, forming carbon-oxygen bonds	MF	0.9999999999	0.938040364545185	MF ligase activity, forming carbon-oxygen bonds
GO:0016876	0.988881260354782	0.0446140217358407	2	52	NA	NA	0.9999999999	0.938040364545185	none
GO:0034250	0.992823601332377	0.0448435140896478	1	41	positive regulation of cellular amide metabolic process	BP	0.9999999999	0.939647627144685	BP positive regulation of cellular amide metabolic process
GO:0045727	0.992823601332377	0.0448435140896478	1	41	positive regulation of translation	BP	0.9999999999	0.939647627144685	BP positive regulation of translation
GO:1905354	1	0.0450479858399306	0	23	exoribonuclease complex	CC	0.9999999999	0.942324051326248	CC exoribonuclease complex
GO:0032845	1	0.0452104364239477	0	24	NA	NA	0.9999999999	0.944113858587847	none
GO:0060590	1	0.0454958056782529	0	25	ATPase regulator activity	MF	0.9999999999	0.94846009834171	MF ATPase regulator activity
GO:0006298	1	0.0459033580664488	0	23	mismatch repair	BP	0.9999999999	0.955334463894788	BP mismatch repair
GO:0006473	0.985292637364836	0.0469721512853413	3	62	protein acetylation	BP	0.9999999999	0.975274547960151	BP protein acetylation
GO:0008137	1	0.0470203218822713	0	26	NADH dehydrogenase (ubiquinone) activity	MF	0.9999999999	0.975274547960151	MF NADH dehydrogenase (ubiquinone) activity
GO:0000228	1	0.0473907109512094	0	23	nuclear chromosome	CC	0.9999999999	0.981299392529343	CC nuclear chromosome
GO:0031248	0.987852249892124	0.0481011834634926	2	51	protein acetyltransferase complex	CC	0.9999999999	0.99266291050122	CC protein acetyltransferase complex
GO:1902493	0.987852249892124	0.0481011834634926	2	51	acetyltransferase complex	CC	0.9999999999	0.99266291050122	CC acetyltransferase complex
GO:0007166	0.98782874296246	0.048275279659198	2	49	cell surface receptor signaling pathway	BP	0.9999999999	0.994584159287403	BP cell surface receptor signaling pathway
GO:0008138	1	0.0485653174005899	0	23	protein tyrosine/serine/threonine phosphatase activity	MF	0.9999999999	0.998883638797057	MF protein tyrosine/serine/threonine phosphatase activity
GO:0006497	0.984643548347654	0.048734994117595	3	62	protein lipidation	BP	0.9999999999	0.9999999999	BP protein lipidation
GO:0016180	1	0.0488139744541668	0	24	snRNA processing	BP	0.9999999999	0.9999999999	BP snRNA processing
GO:0005871	0.984458128632966	0.0492007010640645	3	63	kinesin complex	CC	0.9999999999	0.9999999999	CC kinesin complex
GO:0000387	1	0.0492281068419032	0	24	spliceosomal snRNP assembly	BP	0.9999999999	0.9999999999	BP spliceosomal snRNP assembly
GO:0000726	1	0.0492618917012413	0	23	non-recombinational repair	BP	0.9999999999	0.9999999999	BP non-recombinational repair
GO:0000028	1	0.0499777860792719	0	23	ribosomal small subunit assembly	BP	0.9999999999	0.9999999999	BP ribosomal small subunit assembly
