# Supplementary material for: Transcriptional Regulation of Pine Male and Female Cone Initiation and Development: Key Players Identified Through Comparative Transcriptomics
Source: Front Genet. 2022 Mar 18;13:815093. doi: 10.3389/fgene.2022.815093 (PMC8971679; doi:10.3389/fgene.2022.815093)
Supplement: Supplementary file 3 [file Table3.XLSX]

## Sheet: Sheet1
Genes identified through GO term annotation				Expression values avg Rep by Log
gene_ids	Hit description	GO-ID	Go term	bud	apex	FC-1	FC-2	FC-3	MC-1	MC-2	MC-3	needles
Pdensi_DN10090_c0_g1d4523	DRPE_CRAPL	GO:0009628	response to abiotic stimulus	0.73	62.483	28.595	5.27	0.994	0.819	1.205	0.507	0
Pdensi_DN10531_c0_g1d455577	NAS4_ARATH	GO:0009555	pollen development	1.291	24.244	25.543	6.681	1.904	5.583	1.866	175.38	2.196
Pdensi_DN10586_c0_g1d209930	C70A3_ORYSJ	GO:0080110, GO:0010584, GO:0010208	sporopollenin biosynthetic process, pollen exine formation, pollen wall assembly	0	0.015	0.004	0.188	0.134	13.305	514.528	4.578	0.023
Pdensi_DN10914_c0_g1d387447	PCAP1_ARATH	GO:0048640	negative regulation of developmental growth	2.395	21.819	30.52	5.539	4.28	18.668	380.831	356.176	8.718
Pdensi_DN10968_c0_g1d210195	METE_SCHPO	GO:0009628	response to abiotic stimulus	0.253	0.593	2.619	1.309	1.068	0.107	0.056	0.072	0.012
Pdensi_DN11127_c0_g1d519871	TPD1_ARATH	GO:0022414	reproductive process	0.146	0.315	0.924	1.048	2.05	0.08	0.056	0	0
Pdensi_DN11148_c0_g1d335521	SCL3_ARATH	GO:0009739	response to gibberellin	0.474	0.431	2.093	4.82	3.899	0.432	0.287	0.335	5.044
Pdensi_DN11991_c0_g2	DTX48_ARATH	GO:0009628	response to abiotic stimulus	1.896	1.52	12.005	5.686	2.307	0.75	0.129	0	0
Pdensi_DN12603_c0_g1d105849	KAN2_ARATH	GO:0048481	plant ovule development	4.355	9.761	12.486	8.801	5.553	1.577	0.523	0.218	0.016
Pdensi_DN12630_c0_g1d211812	MYB33_ARATH	GO:0048655, GO:0048235	anther wall tapetum morphogenesis, pollen sperm cell differentiation	12.158	3.926	7.373	5.076	4.652	51.935	27.408	4.482	6.747
Pdensi_DN12634_c0_g1d459820	ARR3_ARATH	GO:0009628	response to abiotic stimulus	0.012	0.784	1.202	0.372	0.433	0.015	0.083	2.682	0
Pdensi_DN12887_c0_g1d176910	LRP1_ARATH	GO:0048653, GO:0009555	anther development, pollen development	9.748	16.288	25.297	19.811	15.672	4.75	4.178	5.933	0
Pdensi_DN12936_c0_g1d6825	ZFP6_ARATH	GO:0009740, GO:0010476	gibberellic acid mediated signaling pathway, gibberellin mediated signaling pathway	0.098	0.084	0.146	0.521	1.679	0.033	0.093	0.357	0.448
Pdensi_DN13293_c0_g1d461084	POP3_ARATH	GO:0009865	pollen tube adhesion	3.545	14.348	12.286	12.262	12.048	14.966	27.368	26.413	0.03
Pdensi_DN13368_c0_g1d177692	AP2_ARATH	GO:0090567, GO:0048608, GO:0048481	reproductive shoot system development, reproductive structure development, plant ovule development	1.554	1.949	1.043	0.123	0.094	1.16	1.765	0.031	9.172
Pdensi_DN13671_c0_g1	GATL4_ARATH	GO:0090406	pollen tube	0.74	25.112	28.303	11.917	6.451	8.581	41.236	30.708	1.722
Pdensi_DN13806_c0_g1	BH137_ARATH	GO:0009739	response to gibberellin	18.766	45.331	45.993	8.74	4.613	5.105	1.003	0	0
Pdensi_DN13938_c0_g1d178814	LSH6_ARATH	GO:0009628	response to abiotic stimulus	29.07	27.865	28.289	24.588	20.259	5.457	5.519	12.375	1.63
Pdensi_DN14230_c0_g3	CHI5_ARATH	GO:0022414	reproductive process	0.106	0.528	1.268	3.768	3.441	0.127	0.291	36.633	25.825
Pdensi_DN14344_c0_g1d463866	TCP2_ARATH	GO:0009628	response to abiotic stimulus	0.188	0.483	1.226	1.819	1.263	0.042	0.04	0.047	0.025
Pdensi_DN14344_c0_g3	TCP2_ARATH	GO:0009628	response to abiotic stimulus	9.618	9.05	12.211	5.26	3.522	2.203	1.529	0.248	0.646
Pdensi_DN14537_c0_g1d342362	OFT13_ARATH	GO:0009628	response to abiotic stimulus	0.785	0.546	1.404	0.659	0.421	0.105	0.163	0.014	0.305
Pdensi_DN14729_c0_g3	RAV1_ARATH	GO:0009909	regulation of flower development	0.289	1.093	3.901	4.324	3.619	0.734	2.568	1.009	0.163
Pdensi_DN15055_c0_g1d181160	B2_DAUCA	GO:0009908, GO:0048608	flower development, reproductive structure development	16.792	19.782	53.868	59.156	52.668	11.314	8.434	10.684	0.019
Pdensi_DN15221_c0_g1d214075	MADS6_ORYSJ	GO:0010094, GO:0010093, GO:0048833, GO:0090701, GO:0048832, GO:0048455, GO:0048481, GO:0009553, GO:0010582, GO:0048437, GO:0048449, GO:0048457, GO:0048459, GO:0022414, GO:0048437, GO:0048316, GO:0048459, GO:0048457, GO:00484505, GO:0080112, GO:0048608	specification of carpel identity, specification of floral organ identity, specification of floral organ number, specification of ovule identity, specification of plant organ identity, stamen formation, plant ovule, reproductive structure development, reproductive , reproductive process, floral organ development, seed development, floral whorl structural organization, floral whorl morphogenesis, s…	8.602	15.749	149.18	240.258	202.216	26.444	64.968	90.412	2.905
Pdensi_DN15327_c0_g1	SCR_ARATH	GO:0009628	response to abiotic stimulus	7.972	9.009	20.078	20.22	17.975	2.404	1.029	0.004	0.229
Pdensi_DN15429_c0_g1	SRS5_ARATH	GO:0009740, GO:0010476, GO:0009739, GO:0048653, GO:0009555	gibberellic acid mediated signaling pathway, gibberellin mediated signaling pathway, response to gibberellin, anther development, pollen development	1.946	4.131	8.063	8.646	6.621	0.842	1.135	6.411	0.053
Pdensi_DN15886_c1_g3	SOC1_ARATH	GO:0009909, GO:0048608, GO:0009908, GO:0009911, GO:0009628, GO:0009739	regulation of flower development, reproductive structure development, flower development, positive regulation of flower development, response to abiotic stimulus, response to gibberellin	4.973	10.219	8.823	4.277	3.807	1.016	0.666	0.954	5.805
Pdensi_DN16222_c0_g1d347070	ICE1_ARATH	GO:0009628	response to abiotic stimulus	8.805	8.867	25.336	22.514	17.334	3.042	1.565	0.287	0.696
Pdensi_DN16319_c0_g1d111066	GSTUJ_ARATH	GO:0009628	response to abiotic stimulus	0.778	1.68	1.072	3.19	1.719	0	0.011	0	0
Pdensi_DN16333_c0_g1d278592	TO6BL_ARATH	GO:0048235	pollen sperm cell differentiation	0.465	0.311	0.234	0.127	0.126	8.42	2.917	0.199	0.13
Pdensi_DN16441_c0_g1	SUS4_ORYSJ	GO:0009628	response to abiotic stimulus	93.645	138.065	166.745	100.98	92.377	22.207	22.164	195.731	53.476
Pdensi_DN16462_c0_g2	LBD40_ARATH	GO:0009739	response to gibberellin	1.788	1.109	6.431	8.418	7.308	3.186	2.469	14.203	0.67
Pdensi_DN16481_c0_g1d278696	RHA2A_ARATH	GO:0009628	response to abiotic stimulus	3.899	13.972	17.828	14.722	11.13	3.699	1.276	0.703	0.28
Pdensi_DN16539_c0_g1d279215	PHT15_ARATH	GO:0048608GO:0010094, GO:0010093, GO:0048833, GO:0090701, GO:0048455, GO:0048481	specification of carpel identity, specification of floral organ identity, specification of floral organ number, specification of ovule identity, specification of plant organ identity, stamen formation, plant ovule, reproductive structure development	8.106	7.167	11.996	12.504	8.471	2.414	2.545	2.987	1.692
Pdensi_DN16624_c2_g1	TPR2_ORYSJ	GO:0022414, GO:0090567, GO:0048608	reproductive process, reproductive shoot system development, reproductive structure development	26.78	5.692	8.184	8.4	6.008	36.579	19.348	4.927	8.268
Pdensi_DN17135_c0_g2	TPR4_ARATH	GO:0022414, GO:0090567, GO:0048608	reproductive process, reproductive shoot system development, reproductive structure development	4.387	0.942	2.149	1.741	1.121	5.034	2.967	0.796	0.316
Pdensi_DN17158_c0_g2	TKPR1_ARATH	GO:0010208	pollen wall assembly	0.073	0.044	0.029	0.173	0.174	38.652	350.93	2.619	0.035
Pdensi_DN17197_c0_g1d56823	NDK1_MESCR	GO:0003006, GO:0009835	developmental process involved in reproduction, fruit ripening	72.909	180.67	135.878	51.777	31.372	15.329	10.174	316	380.848
Pdensi_DN17251_c0_g1d215968	HBD_BACSU	GO:0048608	reproductive structure development	0.791	7.557	10.033	5.22	3.453	1.395	1.799	3.807	0.099
Pdensi_DN17458_c0_g1d12111	TKPR2_ARATH	GO:0080110, GO:0010584, GO:0010208	sporopollenin biosynthetic process, pollen exine formation, pollen wall assembly	0.222	0.472	0.772	0.943	0.865	6.508	828.164	2.43	1.315
Pdensi_DN17532_c0_g1d113246	WUS_ANTMA	GO:0022414, GO:0048608	reproductive process, reproductive structure development	0.155	0.148	0.054	3.431	2.579	0	0.05	0	0
Pdensi_DN17823_c0_g3	TPR2_ORYSJ	GO:0022414	reproductive process	5.107	0.778	1.383	1.579	1.028	5.621	1.803	0.386	0.327
Pdensi_DN17836_c0_g1	AGL24_ARATH	GO:0003006, GO:0009908, GO:0048608	developmental process involved in reproduction, flower development, reproductive structure development	2.618	3.675	19.56	12.994	8.769	0.006	0.017	0	0
Pdensi_DN17842_c0_g1	COL2_ARATH	GO:0009909	regulation of flower development	11.582	23.307	30.507	12.731	7.419	1.895	0.946	0.044	0.022
Pdensi_DN17929_c0_g1d282500	KN1_ARATH	GO:0009555	pollen development	0.549	0.322	0.437	0.437	0.412	10.328	3.098	0.234	0.262
Pdensi_DN18334_c0_g1d114947	WOX3_ARATH	GO:0090567, GO:0048608	reproductive shoot system development, reproductive structure development	7.415	5.2	3.938	0.836	0.113	1.645	0.604	0.117	0
Pdensi_DN18345_c0_g1d403901	LSU4_ARATH	GO:0009909	regulation of flower development	1.041	8.248	11.83	5.601	3.14	0.953	8.518	258.822	0.532
Pdensi_DN18588_c0_g2	MAD18_ORYSJ	GO:0090567, GO:0048608	reproductive shoot system development, reproductive structure development	3.309	6.428	3.31	0.829	0.649	0.598	0.27	0.127	0
Pdensi_DN18670_c0_g1d532266	GID2_ARATH	GO:0009740, GO:0010476	gibberellic acid mediated signaling pathway, gibberellin mediated signaling pathway	1.05	1.562	9.209	2.414	1.331	0.19	0.069	0	0
Pdensi_DN18751_c0_g1d59633	TI10A_ARATH	GO:0022414, GO:0048608	reproductive process, reproductive structure development	0.783	0.403	0.4	1.862	2.286	0.639	0.168	0.206	0.334
Pdensi_DN18816_c0_g1d14153	ARR3_ARATH	GO:0009628	response to abiotic stimulus	0	1.714	2.077	0.746	0.408	0.141	0.138	2.499	0.013
Pdensi_DN18852_c0_g2d480517	DNAJ8_ARATH	GO:0009628	response to abiotic stimulus	40.669	128.168	166.257	64.323	31.576	33.362	50.594	462.351	5.011
Pdensi_DN18888_c0_g1d405534	RUP2_ARATH	GO:0022414, GO:0048608	reproductive process, reproductive structure development	0.003	0.144	0.2	0.784	1.883	0.04	0.29	0.602	0.708
Pdensi_DN19038_c1_g6	MYB17_ARATH	GO:0022414, GO:0048608	reproductive process, reproductive structure development	1.577	0.768	1.895	45.855	51.924	13.612	12.147	0.735	0.006
Pdensi_DN19290_c1_g3	CEP1_ARATH	GO:0048658, GO:0009555	anther wall tapetum development, pollen development	0.126	11.014	12.968	6.222	1.533	0.427	0.82	232.164	0.276
Pdensi_DN19519_c0_g5	FACR2_ARATH	GO:0010584, GO:0010208	pollen exine formation, pollen wall assembly	8.132	7.835	9.471	54.372	42.431	10.254	11.869	1.033	0.902
Pdensi_DN19585_c4_g1	PTL_ARATH	GO:0048640	negative regulation of developmental growth	8.831	12.026	9.089	4.187	2.985	5.336	3.408	4.878	26.699
Pdensi_DN19600_c0_g1d485629	CEP1_ARATH	GO:0009555, GO:0048658	pollen development, anther wall tapetum development	2.031	115.588	121.985	63.501	21.359	8.158	21.82	2630.52	1.759
Pdensi_DN19663_c0_g2d359591	ZOG_PHALU	GO:0022414, GO:0048316, GO:0048608	reproductive process, seed development, reproductive structure development	0.019	0.106	0.255	0.991	3.049	0.274	3.414	16.001	1.083
Pdensi_DN20215_c0_g1d489506	PPCK1_ARATH	GO:0009628	response to abiotic stimulus	0	1.784	1.859	0.783	0.228	0.02	0.019	1.221	0.029
Pdensi_DN20250_c0_g5	GAUTE_ARATH	GO:0009555, GO:0090406	pollen development, pollen tube	0.411	21.213	26.425	10.619	5.117	5.638	14.477	2.282	0.009
Pdensi_DN20326_c0_g1d290432	ACL5_ARATH	GO:0016768	spermine synthase activity	4.685	2.085	7.777	18.39	13.023	6.471	8.8	0	0
Pdensi_DN20464_c0_g2	RFS2_ARATH	GO:0009628	response to abiotic stimulus	5.804	6.749	12.094	7.633	5.203	1.818	1.921	18.161	2.36
Pdensi_DN20468_c2_g3	MAD50_ORYSJ	GO:0090567, GO:0048608, GO:0003006, GO:0009908	reproductive shoot system development, reproductive structure development, developmental process involved in reproduction, flower development	23.223	23.311	27.539	14.121	4.78	3.169	0.486	0.445	0.012
Pdensi_DN20631_c2_g1	LAC12_ARATH	GO:0022414	reproductive process	9.161	11.969	30.383	104.625	131.026	9.033	9.76	26.598	0.039
Pdensi_DN20665_c0_g1d220157	TPR1_ARATH	GO:0022414	reproductive process	16.318	3.625	6.089	7.335	3.826	12.616	4.065	1.723	4.435
Pdensi_DN20784_c0_g1	CTL1_ARATH	GO:0009628	response to abiotic stimulus	3.59	173.259	183.081	66.482	34.58	36.055	74.525	11.044	0.031
Pdensi_DN20922_c4_g2	CALS5_ARATH	GO:0010208	pollen wall assembly	6.419	9.527	3.02	5.884	6.923	23.831	18.595	8.886	10.376
Pdensi_DN21087_c1_g1	MGL_ARATH	GO:0009628	response to abiotic stimulus	24.049	37.58	52.657	43.581	33.339	5.023	8.038	174.982	17.254
Pdensi_DN21144_c0_g1d64804	TPR2_ORYSJ	GO:0022414, GO:0048608	reproductive process, reproductive structure development	0.13	0.162	0.351	0.526	1.566	0.088	1.37	0.034	0.332
Pdensi_DN21237_c4_g1d122408	IDD2_ARATH	GO:0009740, GO:0010476	gibberellic acid mediated signaling pathway, gibberellin mediated signaling pathway	1.683	1.604	3.465	6.262	7.457	1.972	1.708	3.83	4.658
Pdensi_DN21385_c0_g1	MAD22_ORYSJ	GO:0009908, GO:0048608	flower development, reproductive structure development	1.444	2.74	41.712	51.302	26.779	0.065	0.013	0	0.015
Pdensi_DN21564_c0_g2d123398	NAKR1_ARATH	GO:0090567, GO:0048608	reproductive shoot system development, reproductive structure development	37.732	40.143	23.484	15.881	4.652	37.796	2.595	0.225	0.018
Pdensi_DN21690_c0_g1d419489	FT_ARATH	GO:0048573, GO:0003006, GO:0009908	photoperiodism, flowering, developmental process involved in reproduction, flower development	2.378	3.213	0.909	0.44	0.454	0.133	0.27	11.557	0.013
Pdensi_DN22125_c1_g1d125322	BH137_ARATH	GO:0009739	response to gibberellin	5.507	1.925	10.117	29.626	17.69	2.312	0.276	0.015	0.023
Pdensi_DN22166_c0_g1d125199	G3PB_TOBAC	GO:0009628	response to abiotic stimulus	1.62	2.619	14.766	12.977	11.631	1.938	2.906	0.238	0.857
Pdensi_DN22172_c0_g1d125423	RD22_ARATH	GO:0009628	response to abiotic stimulus	3.639	1.556	1.307	0.908	0.69	0.042	0.028	0.612	19.31
Pdensi_DN22225_c3_g3	AGL14_ARATH	GO:0009909, GO:0048608, GO:0009908, GO:0009628	regulation of flower development, reproductive structure development, flower development, response to abiotic stimulus	2.432	3.57	3.249	0.717	0.613	0.235	0.122	0.371	3.545
Pdensi_DN22243_c1_g3	G1L1_ORYSJ	GO:0009628	response to abiotic stimulus	57.367	48.487	59.519	53.227	50.315	10.599	5.776	6.164	1.073
Pdensi_DN22301_c1_g4	DNAJ8_ARATH	GO:0009628	response to abiotic stimulus	0.515	5.253	4.824	1.828	0.43	0.195	0.512	24.076	2.643
Pdensi_DN22489_c0_g2	PTR7_ARATH	GO:0009628	response to abiotic stimulus	3.472	9.164	12.158	5.706	4.18	1.428	1.43	0.762	23.231
Pdensi_DN22600_c0_g1d426096	KOR1_ORYSJ	GO:0009628	response to abiotic stimulus	4.459	10.383	12.571	10.854	9.733	1.622	1.545	10.827	1.311
Pdensi_DN22636_c0_g1	OPR7_ORYSJ	GO:0022414, GO:0048437	reproductive process, floral organ development	0.051	0.056	0.083	0.835	1.791	0.067	0.312	1.233	0
Pdensi_DN22960_c1_g3d303306	SPO12_ORYSJ	GO:0009555	pollen development	0.332	0.228	0.375	0.485	0.403	10.49	2.603	0.042	0.116
Pdensi_DN23083_c0_g1d68985	GID1C_ARATH	GO:0009739	response to gibberellin	0.17	1.715	2.237	2.603	3.207	0.671	67.125	9.727	0.17
Pdensi_DN23124_c0_g1d21375	WUS_SOLLC	GO:0009908, GO:0048608	flower development, reproductive structure development	0.514	1.73	12.643	19.164	12.579	1.372	1.099	0.029	0
Pdensi_DN23219_c1_g1d223835	FPF1_SINAL	GO:0009909	regulation of flower development, reproductive structure development	10.085	34.071	29.205	8.263	6.179	1.951	3.94	40.62	0
Pdensi_DN23394_c1_g2	MYB08_ANTMA	GO:0009739	response to gibberellin	0.908	4.528	7.663	9.569	3.516	2.349	5.833	24.216	0.344
Pdensi_DN23691_c0_g5	RAD_ANTMA	GO:0090567, GO:0048608	reproductive shoot system development, reproductive structure development	11.079	9.339	1.548	2.813	0.938	3.891	0.552	0	0.242
Pdensi_DN2370_c0_g1d447131	ASD_ARATH	GO:0048608, GO:0009628	reproductive structure development, response to abiotic stimulus	0.648	1.499	4.81	1.633	1.308	0.572	0.824	11.983	0.243
Pdensi_DN23723_c0_g3	AGL14_ARATH	GO:0009909, GO:0048608, GO:0009908, GO:0009628	regulation of flower development, reproductive structure development, flower development, response to abiotic stimulus	1.093	0.836	1.579	1.629	1.339	0.222	0.18	0.037	0.011
Pdensi_DN2386_c0_g1d835	LEP_ARATH	GO:0009740, GO:0010476, GO:0009739	gibberellic acid mediated signaling pathway, gibberellin mediated signaling pathway, response to gibberellin	1.424	1.419	8.573	3.777	2.747	0.565	0.331	0.17	0.069
Pdensi_DN24147_c1_g2	ASR1_SOLLC	GO:0009628	response to abiotic stimulus	67.674	53.513	47.155	9.968	9.074	5.534	4.391	33.493	104.138
Pdensi_DN24294_c0_g1	PAO6_ORYSJ	GO:0052900	spermine oxidase (propane-1,3-diamine-forming) activity	11.443	33.902	76.326	128.738	130.845	8.551	5.382	0.737	3.078
Pdensi_DN24374_c1_g3	DIOX5_ARATH	GO:0009628	response to abiotic stimulus	1.698	15.779	23.638	6.451	1.697	1.259	1.98	28.941	4.772
Pdensi_DN24421_c4_g1	APF2_ARATH	GO:0009628	response to abiotic stimulus	3.088	4.973	5.562	4.981	4.617	0.801	1.269	6.183	3.038
Pdensi_DN24610_c0_g1	AGL14_ARATH	GO:0009909, GO:0048608, GO:0009908, GO:0009628, GO:0090567	regulation of flower development, reproductive structure development, flower development, response to abiotic stimulus, reproductive shoot system development	6.203	15.632	10.229	2.107	1.008	1.928	1.036	0.878	0.65
Pdensi_DN24801_c1_g3	AB9G_ARATH	GO:0022414	reproductive process	1.769	1.524	4.601	6.076	6.852	1.568	1.148	0.177	0.919
Pdensi_DN25015_c0_g3	MAD50_ORYSJ	GO:0090567, GO:0048608	reproductive shoot system development, reproductive structure development	2.559	6.186	5.065	0.829	0.513	0.459	0.106	0.267	0
Pdensi_DN25070_c0_g1d226785	SOC1_ARATH	GO:0009909, GO:0048608, GO:0009739, GO:0009908, GO:0009911, GO:0009628	regulation of flower development, reproductive structure development, flower development, positive regulation of flower development, response to abiotic stimulus	3.074	5.437	8.743	5.611	3.587	0.573	0.298	0.118	0
Pdensi_DN25070_c0_g1d22838	CMB1_DIACA	GO:0048481, GO:0010622	plant ovule development, specification of ovule identity	2.9	7.758	5.488	1.657	1.245	0.469	0.215	0.191	0.016
Pdensi_DN25233_c0_g1d74016	NAC10_ORYSI	GO:0009555, GO:0048653	pollen development, anther development	1.426	15.337	19.653	7.986	1.69	1.875	8.891	331.609	2.787
Pdensi_DN25291_c0_g1d227068	RADL6_ARATH	GO:0090567, GO:0048608	reproductive shoot system development, reproductive structure development	13.023	10.385	1.549	4.259	1.576	2.554	0.804	0	0.246
Pdensi_DN25810_c0_g1d139459	TPR4_ARATH	GO:0003006	developmental process involved in reproduction	3.052	1.361	1.95	1.311	1.083	0.33	0.189	0	0.258
Pdensi_DN25853_c0_g1d139439	DTX48_ARATH	GO:0009628	response to abiotic stimulus	0.375	2.15	1.557	0.076	0.05	0.023	0	0.005	0
Pdensi_DN25925_c2_g1d75993	TPR2_ARATH	GO:0022414	reproductive process	20.695	3.126	6.604	7.741	7.046	47.15	20.945	7.839	2.358
Pdensi_DN25939_c0_g1d429589	NFYA9_ARATH	GO:0048608, GO:0003006	reproductive structure development, developmental process involved in reproduction	22.198	26.712	9.308	9.03	5.284	3.475	7.12	0.731	7.835
Pdensi_DN25987_c0_g1d559726	AK10B_ARATH	GO:0022414	reproductive process	1.436	2.757	4.078	11.035	14.756	2.895	3.243	4.545	1.15
Pdensi_DN26139_c0_g1d559879	DET2_GOSHI	GO:0007548, GO:0022414	sex differentiation, reproductive process	5.251	5.014	6.437	20.639	24.587	7.055	11.24	3.317	42.757
Pdensi_DN26248_c0_g3	DNAJ8_ARATH	GO:0009628	response to abiotic stimulus	5.298	18.885	32.847	22.691	10.114	6.563	5.818	26.406	4.457
Pdensi_DN26518_c3_g1	TAR2_ARATH	GO:0009908, GO:0048608, GO:0009628	flower development, reproductive structure development, response to abiotic stimulus	22.125	29.58	62.582	52.269	35.883	9.191	14	14.716	2.965
Pdensi_DN26680_c0_g1d229530	YUC4_ARATH	GO:0022414, GO:0048608	reproductive process, reproductive structure development	0.014	0.04	0.112	0.386	13.952	0	0.006	0	0
Pdensi_DN26999_c0_g2	QKY_ARATH	GO:0009911, GO:0009909	positive regulation of flower development, regulation of flower development	2.291	2.916	3.782	2.729	2.059	0.655	1.03	4.236	1.892
Pdensi_DN27992_c0_g1d501182	AB11G_ARATH	GO:0022414	reproductive process	2.058	1.387	7.572	9.926	8.013	1.793	3.093	1.5	0
Pdensi_DN32451_c0_g1d28804	IDD15_ARATH	GO:0009628	response to abiotic stimulus	4.15	2.64	3.777	3.766	4.987	0.641	0.42	0.08	4.48
Pdensi_DN32909_c0_g1d199954	CCD33_ARATH	GO:0048608	reproductive structure development	36.778	43.459	96.507	116.059	113.974	8.536	2.435	0.501	1.244
Pdensi_DN33577_c0_g2	EF113_ARATH	GO:0009628	response to abiotic stimulus	0.052	2.418	2.131	1.745	1.045	0	0.274	22.946	0.772
Pdensi_DN34641_c1_g2	NFYC2_ARATH	GO:0010476, GO:0048586, GO:2000028, GO:0009740	gibberellin mediated signaling pathway, regulation of long-day photoperiodism, flowering, regulation of photoperiodism, flowering, gibberellic acid mediated signaling pathway	27.811	66.581	29.275	2.392	1.183	1.161	1.727	5.176	0.467
Pdensi_DN35010_c2_g3	MYB26_ARATH	GO:0009739	response to gibberellin	0.032	1.959	1.315	0.442	0.394	0.359	0.466	0	0
Pdensi_DN35058_c0_g1d314079	CPC_ARATH	GO:0022414	reproductive process	0.042	0.045	0.337	2.613	2.83	0.258	3.867	0.26	0
Pdensi_DN35582_c2_g1	SOC1_ARAT	GO:0090567, GO:0048608	reproductive shoot system development, reproductive structure development	10.367	16.765	8.397	2.903	1.66	2.687	8.289	20.481	25.273
Pdensi_DN37196_c2_g1	ACT7_ARATH	GO:0009628	response to abiotic stimulus	6.501	24.494	26.551	25.671	35.651	4.365	4.523	12.84	0.016
Pdensi_DN37478_c2_g10	MYB4_ARATH	GO:0009628	response to abiotic stimulus	1.568	16.915	14.888	4.568	2.837	0.859	0.29	1.853	0
Pdensi_DN37968_c1_g1	EXB17_ORYSJ	GO:0022414	reproductive process	13.003	35.07	75.988	142.808	186.453	15.619	11.977	6.005	0.025
Pdensi_DN38801_c0_g1d90377	U72B1_ARATH	GO:0009628	response to abiotic stimulus	1.42	2.575	7.111	7.335	6.285	0.468	0.038	0.073	8.548
Pdensi_DN38997_c0_g1d571459	MYB2_ORYSJ	GO:0009628	response to abiotic stimulus	5.155	29.111	29.897	11.088	5.175	3.687	9.235	220.296	5.569
Pdensi_DN40307_c0_g1	BABL_CUCSA	GO:0048653	anther development	2.937	4.713	3.688	0.287	0.265	0.073	0	0	0
Pdensi_DN41846_c0_g1d93086	ATB13_ARATH	GO:0003006	BP developmental process involved in reproduction	11.747	16.265	12.855	16.393	5.94	0.434	0.288	1.731	0.029
Pdensi_DN42346_c0_g1d153836	ADHX_ORYSJ	GO:0022414, GO:0048316, GO:0048608	reproductive process, seed development, reproductive structure development	0	0	0	0.129	2.695	0	0.345	0	0
Pdensi_DN45607_c0_g1d156537	P2C27_ARATH	GO:0009628	response to abiotic stimulus	1.19	2.9	4.753	7.788	8.736	0.657	1.245	2.932	0.443
Pdensi_DN589_c0_g1d164266	LLG3_ARATH	GO:0090406	pollen tube	0.091	9.405	12.998	14.803	15.957	1.899	3.763	44.837	0
Pdensi_DN6746_c0_g1d450456	UFO_ARATH	GO:0009908, GO:0048608, GO:0003006	flower development, reproductive structure development, developmental process involved in reproduction	18.987	16.384	17.983	24.545	17.323	0.719	0.03	0.022	0
Pdensi_DN6880_c0_g1d450628	HD3A_ORYSJ	GO:0048573, GO:0048506, GO:0048510, GO:0048575, GO:0090567, GO:0003006, GO:0009908, GO:0048608	photoperiodism, flowering, regulation of timing of meristematic phase transition, regulation of timing of transition from vegetative to reproductive phase, short-day photoperiodism, flowering, reproductive shoot system development, developmental process, reproductive structure development involved in reproduction, flower development	21.558	39.046	5.895	0.251	0.32	0.476	0.434	0.217	5.368
Pdensi_DN7025_c0_g1d383786	BH123_ARATH	GO:0009628	response to abiotic stimulus	2.553	1.354	3.903	3.063	2.628	0.705	0.581	0.648	1.439
Pdensi_DN7313_c0_g2	LBD40_ARATH	GO:0009739	response to gibberellin	0.483	0.461	2.071	2.406	2.669	0.249	0.276	0.064	0.025
Pdensi_DN74748_c0_g1	ATL49_ARATH	GO:0022414	reproductive process	0.091	0.219	0.554	1.894	2.734	0.381	1.278	3.962	1.803
Pdensi_DN8312_c0_g1d264528	GID2_ARATH	GO:0009740, GO:0010476	gibberellic acid mediated signaling pathway, gibberellin mediated signaling pathway	5.359	6.897	10.649	5.65	4.412	1.401	1	3.818	19.949
Pdensi_DN9616_c0_g1d333228	SOC1_ARATH	GO:0090567, GO:0048608	reproductive shoot system development, reproductive structure development	13.512	17.644	17.513	2.899	3.386	2.259	0.599	1.853	18.029
Pdensi_DN9799_c0_g1	IBH1_ARATH	GO:0009740, GO:0010476	gibberellic acid mediated signaling pathway, gibberellin mediated signaling pathway	0.112	0.051	0.152	0.231	1.962	0.08	0.01	0.091	1.62
Pdensi_GG_101642_c1_g1	Y1343_ARATH	GO:0022414	reproductive process	0.584	0.275	0.547	2.049	2.072	0.332	1.226	0.024	0.106
Pdensi_GG_113712_c3_g1	AB26G_ARATH	GO:0010584, GO:0010208, GO:0009555, GO:0010208	pollen exine formation, pollen wall assembly, pollen development, pollen wall assembly	0.022	0.028	0.026	0.132	0.145	20.53	531.39	1.043	0.108
Pdensi_GG_145387_c0_g1	TPL_ARATH	GO:0022414	reproductive process	11.103	2.296	4.359	3.404	3.091	9.609	4.724	2.935	0.874
Pdensi_GG_147018_c0_g1	MYB26_ARATH	GO:0009739	response to gibberellin	1.214	16.412	18.592	3.131	0.958	2.935	0.959	0.063	0
Pdensi_GG_14711_c2_g1	PKSB_ARATH	GO:0080110, GO:0010584, GO:0010208	sporopollenin biosynthetic process, pollen exine formation, pollen wall assembly	0.029	0.142	0.006	0.729	0.67	3.804	3231.34	0.563	0.123
Pdensi_GG_26120_c1_g1	CCR1_ARATH	GO:0009628	response to abiotic stimulus	0	0.886	1.546	1.025	1.583	0	0.182	0	0
Pdensi_GG_2636_c0_g1	SUS4_ORYSJ	GO:0009628	response to abiotic stimulus	31.306	65.064	93.994	61.739	53.829	10.452	9.926	93.294	9.321
Pdensi_GG_32521_c0_g1	PTD_ARATH	GO:0009555	pollen development	0.404	0.156	0.279	0.082	0.069	6.595	2.769	0.035	0.117
Pdensi_GG_3689_c1_g1	BAME1_ARATH	GO:0022414, GO:0048437	reproductive process, floral organ development	13.306	8.271	11.68	20.691	45.164	6.301	1.765	0	1.645
Pdensi_GG_41924_c0_g1	KAN4_ARATH	GO:0048481	plant ovule development	2.614	3.09	2.262	0.67	0.301	0.543	0.146	0.437	0.184
Pdensi_GG_42014_c0_g1	LRL12_ARATH	GO:0009628	response to abiotic stimulus	0.656	2.664	3.656	2.175	2.336	0.483	0.767	0.19	0.086
Pdensi_GG_54628_c0_g1	NFD4_ARATH	GO:0009628	response to abiotic stimulus	1.528	9.692	13.609	8.98	6.401	1.132	1.247	55.195	15.421
Pdensi_GG_63438_c0_g1	NPR5_ARATH	GO:0009908, GO:0048608	flower development, reproductive structure development	6.41	10.827	12.796	9.913	7.986	1.369	0.78	0.452	0.134
Pdensi_GG_72957_c0_g1	CXE18_ARATH	GO:0022414	reproductive process	2.373	1.629	1.876	6.553	7.78	2.521	2.939	0.671	0.087
Pdensi_GG_78818_c0_g1	GIS2_ARATH	GO:0009739	response to gibberellin	0.186	2.799	3.382	0.984	0.541	0.466	0.655	9.957	1.746
Pdensi_GG_81284_c2_g1	C70B1_ARATH	GO:0080110, GO:0010584, GO:0010208	sporopollenin biosynthetic process, pollen exine formation, pollen wall assembly	0.011	0.008	0.008	0.169	0.132	16.003	515.265	4.572	0.015
Pdensi_GG_82049_c0_g1	C94B1_ARATH	GO:0009555	pollen development	2.168	2.457	2.38	5.143	5.255	21.052	41.07	0.634	0.004
Pdensi_GG_83776_c1_g1	MB101_ARATH	GO:0048235	pollen sperm cell differentiation	0.75	0.454	0.676	0.69	0.627	3.424	7.918	9.752	0.172
Pdensi_GG_93000_c0_g1	NA	GO:0022414	reproductive process	2.986	0.23	0.638	3.665	8.817	0.876	3.543	1.257	0.416
Pdensi_GG_93610_c0_g1	GLO15_ORYSJ	GO:0010584, GO:0022414, GO:0010208	pollen exine formation, pollen wall assembly, reproductive process	19.259	10.158	20.575	196.841	117.543	91.459	133.182	0.283	0.032
Pdensi_GG_98112_c0_g1	D6KL1_ARATH	GO:0022414	reproductive process	0.358	0.21	1.506	3.277	2.684	0.416	0.172	0	0.119
