# Supplementary material for: Transcriptional Regulation of Pine Male and Female Cone Initiation and Development: Key Players Identified Through Comparative Transcriptomics
Source: Front Genet. 2022 Mar 18;13:815093. doi: 10.3389/fgene.2022.815093 (PMC8971679; doi:10.3389/fgene.2022.815093)
Supplement: Supplementary file 4 [file DataSheet4.ZIP]

Archive with 7 entries (7 files):
- AGL9_PETHY.pdf
- GGM13_GNEGN_2_aln.pdf
- HM72ND5701R-Alignment-HitTable.csv
- MAD23_ORYSJ_1.pdf
- MAD23_ORYSJ_2.pdf
- MADS6_ORYSJ_2.pdf
- MADS6_ORYSJ_3.pdf
