# Supplementary material for: Transcriptional Regulation of Pine Male and Female Cone Initiation and Development: Key Players Identified Through Comparative Transcriptomics
Source: Front Genet. 2022 Mar 18;13:815093. doi: 10.3389/fgene.2022.815093 (PMC8971679; doi:10.3389/fgene.2022.815093)
Supplement: Supplementary file 4 [file DataSheet4.ZIP › HM72ND5701R-Alignment-HitTable.csv]

Pdensi_DN18166_c0_g1d216835_i2.p1	CAB44451.1	59.917	242	88	3	25	258	1	241	5.35e-92	281	77.69
Pdensi_DN18166_c0_g1d216835_i2.p1	AAM51776.1	53.191	235	99	4	1	228	1	231	6.83e-72	229	70.21
Pdensi_DN18166_c0_g1d216835_i2.p1	XP_011623002.1	48.988	247	122	3	1	245	1	245	2.74e-71	229	71.66
Pdensi_DN18166_c0_g1d216835_i2.p1	OVA04014.1	51.200	250	117	4	1	247	1	248	7.57e-71	228	69.20
Pdensi_DN18166_c0_g1d216835_i2.p1	AAM51780.1	52.697	241	94	7	1	228	1	234	3.30e-68	220	68.05
Pdensi_DN18166_c0_g1d216835_i2.p1	XP_024515500.1	48.679	265	122	5	1	254	1	262	1.29e-67	219	64.53
Pdensi_DN18166_c0_g1d216835_i2.p1	XP_018817259.1	47.347	245	125	4	1	243	1	243	1.33e-67	219	70.61
Pdensi_DN18166_c0_g1d216835_i2.p1	XP_018844465.1	46.444	239	124	4	1	237	1	237	2.61e-67	219	70.29
Pdensi_DN18166_c0_g1d216835_i2.p1	EFJ13151.1	52.101	238	101	4	1	228	1	235	4.54e-67	217	66.39
Pdensi_DN18166_c0_g1d216835_i2.p1	XP_022756854.1	46.311	244	128	3	1	243	1	242	5.90e-67	218	72.54
Pdensi_DN18166_c0_g1d216835_i2.p1	XP_026427157.1	49.020	255	116	7	1	244	1	252	8.02e-67	218	69.02
Pdensi_DN18166_c0_g1d216835_i2.p1	XP_024545728.1	46.545	275	123	4	1	254	1	272	1.24e-66	218	62.18
Pdensi_DN18166_c0_g1d216835_i2.p1	XP_024373432.1	51.613	248	109	6	1	243	53	294	1.44e-66	219	68.55
Pdensi_DN18166_c0_g1d216835_i2.p1	XP_024373424.1	51.613	248	109	6	1	243	53	294	1.50e-66	219	68.55
Pdensi_DN18166_c0_g1d216835_i2.p1	AKO90065.1	45.607	239	126	4	1	237	1	237	1.64e-66	216	70.29
Pdensi_DN18166_c0_g1d216835_i2.p1	KAE8038297.1	47.347	245	125	4	1	243	1	243	1.79e-66	216	69.39
Pdensi_DN18166_c0_g1d216835_i2.p1	XP_026417879.1	49.020	255	116	7	1	244	28	279	1.90e-66	218	69.02
Pdensi_DN18166_c0_g1d216835_i2.p1	XP_024186607.1	46.185	249	130	4	1	247	5	251	4.73e-66	216	68.27
Pdensi_DN18166_c0_g1d216835_i2.p1	XP_006438919.1	48.936	235	107	4	1	229	1	228	6.88e-66	215	71.06
Pdensi_DN18166_c0_g1d216835_i2.p1	XP_004307242.1	46.531	245	127	4	1	243	5	247	7.64e-66	215	69.39
Pdensi_DN18166_c0_g1d216835_i2.p1	XP_006482951.1	48.936	235	107	4	1	229	1	228	8.28e-66	215	71.06
Pdensi_DN18166_c0_g1d216835_i2.p1	KDO83296.1	48.936	235	107	4	1	229	1	228	1.73e-65	214	70.64
Pdensi_DN18166_c0_g1d216835_i2.p1	AJD79561.1	45.635	252	132	4	1	251	1	248	1.96e-65	214	68.65
Pdensi_DN18166_c0_g1d216835_i2.p1	XP_020522230.1	46.559	247	114	3	1	245	1	231	1.98e-65	213	68.02
Pdensi_DN18166_c0_g1d216835_i2.p1	XP_026427156.1	47.692	260	117	7	1	244	1	257	3.29e-65	214	67.31
Pdensi_DN18166_c0_g1d216835_i2.p1	RZC79011.1	47.692	260	117	7	1	244	1	257	3.33e-65	214	67.31
Pdensi_DN18166_c0_g1d216835_i2.p1	XP_024515498.1	46.377	276	123	5	1	254	1	273	6.60e-65	213	61.96
Pdensi_DN18166_c0_g1d216835_i2.p1	XP_012065634.1	49.565	230	113	3	1	229	1	228	6.81e-65	213	71.30
Pdensi_DN18166_c0_g1d216835_i2.p1	XP_026417877.1	47.692	260	117	7	1	244	28	284	8.43e-65	214	67.31
Pdensi_DN18166_c0_g1d216835_i2.p1	XP_024515499.1	47.426	272	122	6	1	254	1	269	2.10e-64	212	62.87
Pdensi_DN18166_c0_g1d216835_i2.p1	API68655.1	47.755	245	124	4	1	243	1	243	2.21e-64	211	67.76
Pdensi_DN18166_c0_g1d216835_i2.p1	XP_010279516.1	50.000	230	113	2	1	229	1	229	2.46e-64	211	70.00
Pdensi_DN18166_c0_g1d216835_i2.p1	XP_004516227.1	45.382	249	132	4	1	247	1	247	3.40e-64	210	68.67
Pdensi_DN18166_c0_g1d216835_i2.p1	AFX72882.1	47.809	251	125	5	1	247	22	270	6.18e-64	211	68.53
Pdensi_DN18166_c0_g1d216835_i2.p1	XP_002534454.2	47.390	249	127	4	1	247	1	247	6.32e-64	210	68.27
Pdensi_DN18166_c0_g1d216835_i2.p1	GAV81624.1	44.578	249	132	5	1	247	1	245	6.48e-64	210	69.88
Pdensi_DN18166_c0_g1d216835_i2.p1	XP_024515497.1	45.390	282	123	5	1	254	1	279	7.33e-64	211	60.64
Pdensi_DN18166_c0_g1d216835_i2.p1	XP_021821687.1	46.245	253	132	4	1	251	1	251	7.45e-64	210	66.40
Pdensi_DN18166_c0_g1d216835_i2.p1	TYI15148.1	46.586	249	129	4	1	247	1	247	7.76e-64	209	69.88
Pdensi_DN18166_c0_g1d216835_i2.p1	XP_017623688.1	46.185	249	130	4	1	247	1	247	9.13e-64	209	69.88
Pdensi_DN18166_c0_g1d216835_i2.p1	XP_008231548.1	47.347	245	125	4	1	243	1	243	1.09e-63	209	67.35
Pdensi_DN18166_c0_g1d216835_i2.p1	XP_022770123.1	44.882	254	134	4	1	251	1	251	1.16e-63	209	70.08
Pdensi_DN18166_c0_g1d216835_i2.p1	AUJ18468.1	49.345	229	112	3	1	229	1	225	1.31e-63	209	69.87
Pdensi_DN18166_c0_g1d216835_i2.p1	XP_034203354.1	47.347	245	125	4	1	243	1	243	1.35e-63	209	67.35
Pdensi_DN18166_c0_g1d216835_i2.p1	XP_030465754.1	47.347	245	118	4	1	241	1	238	1.48e-63	209	68.57
Pdensi_DN18166_c0_g1d216835_i2.p1	XP_010269745.1	51.948	231	107	3	1	229	1	229	1.49e-63	209	72.73
Pdensi_DN18166_c0_g1d216835_i2.p1	TYG57996.1	45.059	253	135	4	1	251	1	251	1.52e-63	209	69.57
Pdensi_DN18166_c0_g1d216835_i2.p1	KAB2070374.1	46.586	249	129	4	1	247	1	247	1.57e-63	209	69.88
Pdensi_DN18166_c0_g1d216835_i2.p1	XP_015881556.1	46.667	240	124	4	1	238	1	238	1.87e-63	209	70.00
Pdensi_DN18166_c0_g1d216835_i2.p1	XP_012475397.1	45.059	253	135	4	1	251	1	251	1.95e-63	209	69.57
Pdensi_DN18166_c0_g1d216835_i2.p1	PQQ19640.1	46.245	253	132	4	1	251	1	251	2.38e-63	208	66.01
Pdensi_DN18166_c0_g1d216835_i2.p1	XP_007219474.2	46.245	253	132	4	1	251	1	251	4.19e-63	208	66.01
Pdensi_DN18166_c0_g1d216835_i2.p1	KAB2017636.1	44.664	253	136	4	1	251	1	251	5.90e-63	207	69.57
Pdensi_DN18166_c0_g1d216835_i2.p1	KAB1224958.1	49.351	231	112	3	1	228	1	229	6.06e-63	208	68.83
Pdensi_DN18166_c0_g1d216835_i2.p1	PQQ16626.1	46.185	249	130	4	1	247	1	247	6.83e-63	207	67.07
Pdensi_DN18166_c0_g1d216835_i2.p1	XP_030494537.1	47.598	229	118	2	1	229	1	227	7.21e-63	207	69.87
Pdensi_DN18166_c0_g1d216835_i2.p1	XP_027356129.1	45.714	245	129	4	1	243	1	243	7.69e-63	207	69.80
Pdensi_DN18166_c0_g1d216835_i2.p1	XP_016650261.1	48.696	230	115	3	1	229	1	228	8.07e-63	206	68.70
Pdensi_DN18166_c0_g1d216835_i2.p1	XP_030532241.1	47.581	248	113	5	1	241	1	238	9.83e-63	207	67.34
Pdensi_DN18166_c0_g1d216835_i2.p1	XP_034203356.1	48.696	230	115	3	1	229	1	228	1.06e-62	206	68.70
Pdensi_DN18166_c0_g1d216835_i2.p1	XP_021865126.1	47.656	256	120	6	1	248	1	250	1.15e-62	207	66.41
Pdensi_DN18166_c0_g1d216835_i2.p1	XP_022770122.1	44.061	261	129	5	1	251	1	254	1.53e-62	206	68.97
Pdensi_DN18166_c0_g1d216835_i2.p1	AEL16646.1	50.218	229	110	4	1	228	1	226	1.68e-62	206	71.18
Pdensi_DN18166_c0_g1d216835_i2.p1	XP_021821689.1	48.696	230	115	3	1	229	1	228	1.78e-62	205	68.26
Pdensi_DN18166_c0_g1d216835_i2.p1	APP89290.1	48.485	231	116	3	1	230	1	229	1.80e-62	206	67.97
Pdensi_DN18166_c0_g1d216835_i2.p1	NP_001314234.1	45.783	249	131	4	1	247	1	247	2.74e-62	206	69.88
Pdensi_DN18166_c0_g1d216835_i2.p1	KAF5203522.1	47.012	251	127	5	1	247	1	249	2.74e-62	206	68.53
Pdensi_DN18166_c0_g1d216835_i2.p1	XP_010067793.1	46.531	245	120	4	1	241	1	238	2.94e-62	206	68.98
Pdensi_DN18166_c0_g1d216835_i2.p1	ONI20577.1	48.696	230	115	3	1	229	1	228	3.07e-62	205	68.26
Pdensi_DN18166_c0_g1d216835_i2.p1	XP_024515496.1	45.230	283	123	6	1	254	1	280	5.08e-62	206	60.42
Pdensi_DN18166_c0_g1d216835_i2.p1	XP_034705454.1	49.345	229	111	4	1	229	1	224	5.38e-62	205	69.87
Pdensi_DN18166_c0_g1d216835_i2.p1	XP_021281503.1	44.400	250	132	6	1	246	1	247	6.18e-62	205	69.20
Pdensi_DN18166_c0_g1d216835_i2.p1	XP_021688428.1	48.261	230	116	3	1	229	1	228	6.60e-62	205	70.43
Pdensi_DN18166_c0_g1d216835_i2.p1	XP_010659213.1	49.345	229	111	4	1	229	1	224	6.91e-62	204	69.87
Pdensi_DN18166_c0_g1d216835_i2.p1	ARQ16476.1	48.696	230	115	3	1	229	1	228	8.75e-62	204	70.43
Pdensi_DN18166_c0_g1d216835_i2.p1	XP_017975249.1	45.200	250	130	6	1	246	1	247	1.09e-61	204	69.20
Pdensi_DN18166_c0_g1d216835_i2.p1	KAB2594783.1	46.875	256	129	5	1	251	1	254	1.17e-61	204	66.80
Pdensi_DN18166_c0_g1d216835_i2.p1	XP_019412949.1	45.306	245	130	4	1	243	1	243	1.66e-61	204	68.16
Pdensi_DN18166_c0_g1d216835_i2.p1	XP_016650260.1	46.939	245	125	5	1	243	1	242	1.68e-61	204	67.35
Pdensi_DN18166_c0_g1d216835_i2.p1	RWR91988.1	59.302	172	69	1	1	171	1	172	2.15e-61	201	79.65
Pdensi_DN18166_c0_g1d216835_i2.p1	XP_024540272.1	54.187	203	77	2	1	200	44	233	2.15e-61	206	71.92
Pdensi_DN18166_c0_g1d216835_i2.p1	XP_034203355.1	46.939	245	125	5	1	243	1	242	2.21e-61	203	67.35
Pdensi_DN18166_c0_g1d216835_i2.p1	XP_024538443.1	54.187	203	77	2	1	200	44	233	2.29e-61	206	71.92
Pdensi_DN18166_c0_g1d216835_i2.p1	ALE99367.1	43.284	268	130	3	1	247	1	267	2.41e-61	204	60.82
Pdensi_DN18166_c0_g1d216835_i2.p1	XP_015583989.1	46.988	249	126	5	1	247	1	245	3.20e-61	203	67.47
Pdensi_DN18166_c0_g1d216835_i2.p1	KAF2319662.1	47.826	230	117	3	1	229	1	228	3.75e-61	203	70.00
Pdensi_DN18166_c0_g1d216835_i2.p1	XP_021821688.1	45.850	253	130	5	1	251	1	248	5.83e-61	202	65.61
Pdensi_DN18166_c0_g1d216835_i2.p1	XP_031264696.1	47.845	232	116	4	1	229	1	230	6.71e-61	202	70.69
Pdensi_DN18166_c0_g1d216835_i2.p1	PON84816.1	46.281	242	127	3	1	241	1	240	7.14e-61	202	66.94
Pdensi_DN18166_c0_g1d216835_i2.p1	TYG57995.1	44.664	253	134	5	1	251	1	249	7.67e-61	202	68.77
Pdensi_DN18166_c0_g1d216835_i2.p1	XP_021684712.1	47.826	230	117	3	1	229	1	228	8.19e-61	202	69.57
Pdensi_DN18166_c0_g1d216835_i2.p1	XP_018844467.1	45.188	239	101	4	1	237	1	211	8.27e-61	201	64.85
Pdensi_DN18166_c0_g1d216835_i2.p1	QBC36319.1	45.312	256	133	5	1	251	1	254	8.61e-61	202	66.41
Pdensi_DN18166_c0_g1d216835_i2.p1	TYH58847.1	44.664	253	134	5	1	251	1	249	9.64e-61	202	68.77
Pdensi_DN18166_c0_g1d216835_i2.p1	KAF3965703.1	46.320	231	117	5	1	229	1	226	1.43e-60	201	69.26
Pdensi_DN18166_c0_g1d216835_i2.p1	PON74318.1	46.281	242	127	3	1	241	1	240	1.48e-60	201	66.94
Pdensi_DN18166_c0_g1d216835_i2.p1	XP_024399807.1	49.615	260	101	7	1	243	63	309	1.66e-60	204	65.77
Pdensi_DN18166_c0_g1d216835_i2.p1	XP_023925149.1	46.320	231	117	5	1	229	1	226	1.87e-60	201	69.26
Pdensi_DN18166_c0_g1d216835_i2.p1	XP_030966977.1	46.320	231	117	5	1	229	1	226	2.02e-60	201	69.26
Pdensi_DN18166_c0_g1d216835_i2.p1	XP_024025821.1	46.725	229	120	2	1	229	1	227	2.25e-60	201	68.56
Pdensi_DN11994_c0_g1d269286_i1.p1	AAM51776.1	47.802	182	86	2	26	206	1	174	1.90e-46	163	67.58
Pdensi_DN11994_c0_g1d269286_i1.p1	EFJ13151.1	48.387	186	83	3	26	209	1	175	1.85e-44	158	66.13
Pdensi_DN11994_c0_g1d269286_i1.p1	XP_024515500.1	48.387	186	83	3	26	209	1	175	2.15e-44	159	66.13
Pdensi_DN11994_c0_g1d269286_i1.p1	XP_024374643.1	47.340	188	78	3	23	206	65	235	5.14e-44	160	65.43
Pdensi_DN11994_c0_g1d269286_i1.p1	BAC06829.1	47.253	182	81	2	26	206	1	168	1.16e-43	157	67.58
Pdensi_DN11994_c0_g1d269286_i1.p1	BAC67017.1	46.774	186	90	2	24	209	41	217	1.41e-43	157	65.59
Pdensi_DN11994_c0_g1d269286_i1.p1	XP_020088055.1	46.448	183	89	2	26	208	1	174	1.86e-43	156	65.03
Pdensi_DN11994_c0_g1d269286_i1.p1	RWR96248.1	44.262	183	92	1	26	208	1	173	1.91e-43	155	66.12
Pdensi_DN11994_c0_g1d269286_i1.p1	XP_002991417.2	45.146	206	95	3	24	221	16	211	2.09e-43	156	64.56
Pdensi_DN11994_c0_g1d269286_i1.p1	XP_021599035.1	45.355	183	90	1	26	208	16	188	2.16e-43	155	65.57
Pdensi_DN11994_c0_g1d269286_i1.p1	EFJ07529.1	45.098	204	94	3	26	221	1	194	2.24e-43	155	64.71
Pdensi_DN11994_c0_g1d269286_i1.p1	CAL36572.1	43.147	197	102	1	26	222	1	187	2.79e-43	155	63.45
Pdensi_DN11994_c0_g1d269286_i1.p1	KAF3789906.1	43.000	200	102	2	26	223	1	190	2.91e-43	155	63.50
Pdensi_DN11994_c0_g1d269286_i1.p1	AAS55893.1	46.703	182	82	2	26	206	1	168	3.29e-43	156	67.58
Pdensi_DN11994_c0_g1d269286_i1.p1	OAY70233.1	46.448	183	89	2	26	208	19	192	3.50e-43	155	65.03
Pdensi_DN11994_c0_g1d269286_i1.p1	XP_028777729.1	45.550	191	87	2	26	213	1	177	5.52e-43	154	64.40
Pdensi_DN11994_c0_g1d269286_i1.p1	XP_031490989.1	42.500	200	103	2	26	223	1	190	6.91e-43	154	63.50
Pdensi_DN11994_c0_g1d269286_i1.p1	XP_024399807.1	46.667	195	88	2	26	219	63	242	7.75e-43	157	64.62
Pdensi_DN11994_c0_g1d269286_i1.p1	XP_024373424.1	45.699	186	85	2	25	209	52	222	8.38e-43	157	65.05
Pdensi_DN11994_c0_g1d269286_i1.p1	XP_024540272.1	45.946	185	91	1	24	208	42	217	8.78e-43	156	65.41
Pdensi_DN11994_c0_g1d269286_i1.p1	XP_027345542.1	44.262	183	92	1	26	208	17	189	9.00e-43	154	65.57
Pdensi_DN11994_c0_g1d269286_i1.p1	XP_024373432.1	45.699	186	85	2	25	209	52	222	9.45e-43	156	65.05
Pdensi_DN11994_c0_g1d269286_i1.p1	XP_024520892.1	53.247	154	62	2	24	177	16	159	1.06e-42	155	71.43
Pdensi_DN11994_c0_g1d269286_i1.p1	BAA85630.1	41.414	198	105	2	26	223	1	187	1.07e-42	154	63.64
Pdensi_DN11994_c0_g1d269286_i1.p1	XP_024538443.1	45.946	185	91	1	24	208	42	217	1.09e-42	156	65.41
Pdensi_DN11994_c0_g1d269286_i1.p1	RWR92674.1	40.609	197	107	1	26	222	1	187	1.09e-42	153	62.94
Pdensi_DN11994_c0_g1d269286_i1.p1	XP_024540269.1	46.448	183	89	1	24	206	42	215	1.27e-42	157	65.57
Pdensi_DN11994_c0_g1d269286_i1.p1	XP_024455023.1	44.809	183	91	1	26	208	16	188	1.54e-42	154	65.57
Pdensi_DN11994_c0_g1d269286_i1.p1	XP_011009675.1	44.809	183	91	1	26	208	16	188	1.56e-42	154	65.57
Pdensi_DN11994_c0_g1d269286_i1.p1	XP_024394528.1	47.826	184	80	2	26	208	64	232	1.61e-42	156	67.93
Pdensi_DN11994_c0_g1d269286_i1.p1	XP_024515499.1	46.632	193	83	4	26	209	1	182	1.64e-42	154	64.25
Pdensi_DN11994_c0_g1d269286_i1.p1	XP_002988315.2	53.247	154	62	2	24	177	16	159	1.85e-42	154	71.43
Pdensi_DN11994_c0_g1d269286_i1.p1	EFJ10734.1	53.289	152	61	2	26	177	1	142	1.97e-42	153	71.71
Pdensi_DN11994_c0_g1d269286_i1.p1	XP_024545728.1	45.685	197	83	3	26	209	1	186	2.01e-42	154	62.44
Pdensi_DN11994_c0_g1d269286_i1.p1	XP_024515498.1	45.685	197	83	3	26	209	1	186	2.06e-42	154	62.44
Pdensi_DN11994_c0_g1d269286_i1.p1	XP_026389551.1	43.147	197	103	2	26	222	1	188	2.16e-42	152	62.44
Pdensi_DN11994_c0_g1d269286_i1.p1	XP_028777728.1	46.739	184	81	2	26	206	1	170	2.30e-42	153	65.22
Pdensi_DN11994_c0_g1d269286_i1.p1	ACV74250.1	45.918	196	90	3	26	218	1	183	2.31e-42	153	63.27
Pdensi_DN11994_c0_g1d269286_i1.p1	XP_015650845.1	44.751	181	89	1	26	206	1	170	2.36e-42	152	64.09
Pdensi_DN11994_c0_g1d269286_i1.p1	XP_028777725.1	46.739	184	81	2	26	206	1	170	2.39e-42	153	65.22
Pdensi_DN11994_c0_g1d269286_i1.p1	CAB44455.1	41.753	194	102	2	26	219	1	183	2.50e-42	153	63.92
Pdensi_DN11994_c0_g1d269286_i1.p1	QDF82832.1	41.117	197	106	1	26	222	1	187	2.56e-42	152	61.93
Pdensi_DN11994_c0_g1d269286_i1.p1	XP_025883353.1	44.751	181	89	1	26	206	1	170	2.61e-42	152	64.09
Pdensi_DN11994_c0_g1d269286_i1.p1	BAD93169.1	43.434	198	101	1	26	223	1	187	2.70e-42	153	61.11
Pdensi_DN11994_c0_g1d269286_i1.p1	AAD09207.1	41.837	196	103	1	26	221	1	185	2.78e-42	153	62.24
Pdensi_DN11994_c0_g1d269286_i1.p1	CAA70822.1	41.837	196	103	1	26	221	1	185	2.81e-42	153	62.24
Pdensi_DN11994_c0_g1d269286_i1.p1	XP_017405872.1	44.809	183	91	1	26	208	17	189	2.91e-42	153	65.03
Pdensi_DN11994_c0_g1d269286_i1.p1	CAG27846.1	42.640	197	103	1	26	222	1	187	2.94e-42	152	62.44
Pdensi_DN11994_c0_g1d269286_i1.p1	KAF2314627.1	44.809	183	91	1	26	208	1	173	3.18e-42	152	65.57
Pdensi_DN11994_c0_g1d269286_i1.p1	KOM30838.1	45.304	181	89	1	26	206	17	187	3.21e-42	153	65.19
Pdensi_DN11994_c0_g1d269286_i1.p1	AHH28261.1	44.505	182	91	1	27	208	1	172	3.23e-42	152	66.48
Pdensi_DN11994_c0_g1d269286_i1.p1	AAT46096.1	42.132	197	104	1	26	222	8	194	3.58e-42	152	61.42
Pdensi_DN11994_c0_g1d269286_i1.p1	XP_034890349.1	44.262	183	92	1	26	208	16	188	3.82e-42	152	65.57
Pdensi_DN11994_c0_g1d269286_i1.p1	AAU29513.1	43.169	183	94	1	26	208	17	189	4.31e-42	152	65.03
Pdensi_DN11994_c0_g1d269286_i1.p1	XP_034595275.1	44.565	184	93	2	26	209	1	175	4.62e-42	153	66.30
Pdensi_DN11994_c0_g1d269286_i1.p1	XP_007025252.1	43.716	183	93	1	26	208	16	188	4.69e-42	152	65.03
Pdensi_DN11994_c0_g1d269286_i1.p1	XP_021653360.1	44.809	183	91	1	26	208	16	188	5.12e-42	152	65.57
Pdensi_DN11994_c0_g1d269286_i1.p1	XP_030480533.1	43.523	193	88	2	26	213	1	177	5.25e-42	150	62.69
Pdensi_DN11994_c0_g1d269286_i1.p1	XP_028783876.1	43.716	183	93	1	26	208	19	191	5.26e-42	152	65.03
Pdensi_DN11994_c0_g1d269286_i1.p1	XP_021662672.1	44.809	183	91	1	26	208	16	188	5.34e-42	152	65.03
Pdensi_DN11994_c0_g1d269286_i1.p1	XP_013595734.1	45.304	181	88	1	26	206	1	170	5.42e-42	152	65.19
Pdensi_DN11994_c0_g1d269286_i1.p1	QDF82833.1	42.211	199	103	3	26	222	1	189	5.64e-42	152	63.82
Pdensi_DN11994_c0_g1d269286_i1.p1	XP_014507803.2	44.809	183	91	1	26	208	34	206	6.33e-42	152	65.03
Pdensi_DN11994_c0_g1d269286_i1.p1	ADD25206.1	43.169	183	94	1	26	208	1	173	6.55e-42	151	65.57
Pdensi_DN11994_c0_g1d269286_i1.p1	KAF2551218.1	45.304	181	88	1	26	206	1	170	6.66e-42	152	65.19
Pdensi_DN11994_c0_g1d269286_i1.p1	XP_021294820.1	43.716	183	93	1	26	208	16	188	6.77e-42	152	65.03
Pdensi_DN11994_c0_g1d269286_i1.p1	AER30448.1	42.935	184	95	1	25	208	28	201	6.82e-42	152	65.76
Pdensi_DN11994_c0_g1d269286_i1.p1	XP_028755853.1	43.716	183	93	1	26	208	19	191	6.93e-42	152	65.03
Pdensi_DN11994_c0_g1d269286_i1.p1	XP_020415441.1	45.960	198	92	3	26	220	1	186	7.50e-42	153	61.62
Pdensi_DN11994_c0_g1d269286_i1.p1	AIU94283.1	43.169	183	94	1	26	208	17	189	7.72e-42	152	65.03
Pdensi_DN11994_c0_g1d269286_i1.p1	XP_028768562.1	44.565	184	91	2	26	209	1	173	7.82e-42	151	66.85
Pdensi_DN11994_c0_g1d269286_i1.p1	BAD93172.1	41.837	196	103	1	26	221	1	185	8.06e-42	152	62.24
Pdensi_DN11994_c0_g1d269286_i1.p1	PON54645.1	43.716	183	93	1	26	208	16	188	8.55e-42	152	66.12
Pdensi_DN11994_c0_g1d269286_i1.p1	NP_001292936.1	44.751	181	90	1	26	206	16	186	9.46e-42	151	66.30
Pdensi_DN11994_c0_g1d269286_i1.p1	XP_015579787.1	45.213	188	92	1	26	213	1	177	9.58e-42	151	64.36
Pdensi_DN11994_c0_g1d269286_i1.p1	XP_026454153.1	42.640	197	104	2	26	222	1	188	9.81e-42	151	62.44
Pdensi_DN11994_c0_g1d269286_i1.p1	PTQ46500.1	47.826	184	83	3	26	208	1	172	9.89e-42	152	68.48
Pdensi_DN11994_c0_g1d269286_i1.p1	XP_017606957.1	44.149	188	94	1	26	213	1	177	1.03e-41	151	63.83
Pdensi_DN11994_c0_g1d269286_i1.p1	XP_017606955.1	44.149	188	94	1	26	213	1	177	1.05e-41	152	63.83
Pdensi_DN11994_c0_g1d269286_i1.p1	XP_034890056.1	45.213	188	92	1	26	213	1	177	1.13e-41	151	62.77
Pdensi_DN11994_c0_g1d269286_i1.p1	XP_007211925.1	43.169	183	94	1	26	208	17	189	1.14e-41	151	65.03
Pdensi_DN11994_c0_g1d269286_i1.p1	XP_002317315.1	44.262	183	92	1	26	208	16	188	1.17e-41	151	65.57
Pdensi_DN11994_c0_g1d269286_i1.p1	XP_004970830.1	44.565	184	93	2	26	209	1	175	1.23e-41	152	66.30
Pdensi_DN11994_c0_g1d269286_i1.p1	XP_034889952.1	44.262	183	92	1	26	208	16	188	1.27e-41	151	65.57
Pdensi_DN11994_c0_g1d269286_i1.p1	XP_020111347.1	46.154	182	86	3	26	206	1	171	1.36e-41	151	67.03
Pdensi_DN11994_c0_g1d269286_i1.p1	TKS14893.1	45.213	188	92	1	26	213	1	177	1.51e-41	151	62.77
Pdensi_DN11994_c0_g1d269286_i1.p1	ACU15109.1	41.117	197	106	1	26	222	1	187	1.55e-41	149	61.93
Pdensi_DN11994_c0_g1d269286_i1.p1	XP_022142063.1	44.199	181	91	1	26	206	9	179	1.56e-41	150	65.75
Pdensi_DN11994_c0_g1d269286_i1.p1	AZR37457.1	44.262	183	92	1	26	208	16	188	1.56e-41	151	65.57
Pdensi_DN11994_c0_g1d269286_i1.p1	VDD40910.1	43.850	187	98	2	26	206	1	186	1.57e-41	151	65.78
Pdensi_DN11994_c0_g1d269286_i1.p1	AXR70623.1	45.109	184	90	3	26	208	1	174	1.66e-41	151	67.39
Pdensi_DN11994_c0_g1d269286_i1.p1	ADK95059.1	43.646	181	92	1	26	206	17	187	1.70e-41	150	65.19
Pdensi_DN11994_c0_g1d269286_i1.p1	XP_034890071.1	45.213	188	92	1	26	213	1	177	1.75e-41	151	62.77
Pdensi_DN11994_c0_g1d269286_i1.p1	XP_022925702.1	43.716	183	93	1	26	208	9	181	1.77e-41	150	65.57
Pdensi_DN11994_c0_g1d269286_i1.p1	BBH01027.1	43.646	181	92	1	26	206	26	196	1.78e-41	151	65.19
Pdensi_DN11994_c0_g1d269286_i1.p1	KAE8057104.1	43.523	193	88	2	26	213	1	177	1.83e-41	149	62.18
Pdensi_DN11994_c0_g1d269286_i1.p1	XP_016748925.1	43.617	188	95	1	26	213	1	177	1.85e-41	150	63.83
Pdensi_DN11994_c0_g1d269286_i1.p1	XP_024520893.1	53.247	154	58	2	24	177	16	155	1.94e-41	151	69.48
Pdensi_DN11994_c0_g1d269286_i1.p1	XP_034890063.1	45.213	188	92	1	26	213	1	177	2.02e-41	150	62.77
Pdensi_DN11994_c0_g1d269286_i1.p1	XP_016748923.1	43.617	188	95	1	26	213	1	177	2.12e-41	151	63.83
Pdensi_DN15548_c0_g1_i3.p1	AAM51776.1	38.824	170	98	2	1	167	1	167	5.58e-31	126	64.12
Pdensi_DN15548_c0_g1_i3.p1	AAM51776.1	29.565	115	76	1	186	295	91	205	5.01e-04	52.4	53.91
Pdensi_DN15548_c0_g1_i3.p1	CAC13993.1	38.542	192	93	4	1	167	1	192	2.99e-29	120	58.33
Pdensi_DN15548_c0_g1_i3.p1	AIP93871.1	37.895	190	105	5	1	180	1	187	3.28e-28	119	62.11
Pdensi_DN15548_c0_g1_i3.p1	BAD93168.1	40.828	169	85	4	1	162	1	161	3.31e-28	118	59.76
Pdensi_DN15548_c0_g1_i3.p1	XP_024373432.1	37.129	202	98	6	1	200	53	227	5.58e-28	120	57.92
Pdensi_DN15548_c0_g1_i3.p1	XP_024373424.1	37.129	202	98	6	1	200	53	227	8.43e-28	120	57.92
Pdensi_DN15548_c0_g1_i3.p1	AGR53806.1	41.379	174	87	5	1	167	1	166	9.63e-28	117	60.92
Pdensi_DN15548_c0_g1_i3.p1	XP_010557822.1	40.805	174	84	4	1	167	1	162	1.05e-27	118	59.77
Pdensi_DN15548_c0_g1_i3.p1	EFJ13151.1	40.556	180	99	4	1	178	1	174	1.17e-27	117	58.89
Pdensi_DN15548_c0_g1_i3.p1	XP_024515500.1	40.556	180	99	4	1	178	1	174	2.89e-27	117	58.89
Pdensi_DN15548_c0_g1_i3.p1	CAA69276.1	36.269	193	106	3	1	183	1	186	3.13e-27	116	56.99
Pdensi_DN15548_c0_g1_i3.p1	XP_031263230.1	31.636	275	177	4	1	270	1	269	3.26e-27	118	55.27
Pdensi_DN15548_c0_g1_i3.p1	XP_015650845.1	35.385	195	114	3	1	193	1	185	3.66e-27	115	62.05
Pdensi_DN15548_c0_g1_i3.p1	BAD93174.1	41.420	169	84	4	1	162	1	161	3.71e-27	116	60.36
Pdensi_DN15548_c0_g1_i3.p1	XP_025883353.1	34.673	199	118	3	1	197	1	189	3.88e-27	115	61.81
Pdensi_DN15548_c0_g1_i3.p1	XP_027096627.1	35.122	205	107	5	1	191	1	193	4.21e-27	116	55.61
Pdensi_DN15548_c0_g1_i3.p1	XP_006338337.1	36.216	185	107	4	1	177	1	182	5.31e-27	116	62.16
Pdensi_DN15548_c0_g1_i3.p1	AJP06275.1	40.828	169	85	4	1	162	1	161	5.83e-27	115	61.54
Pdensi_DN15548_c0_g1_i3.p1	AJP06275.1	34.483	87	51	2	177	257	75	161	3.8	40.8	62.07
Pdensi_DN15548_c0_g1_i3.p1	Q6VAM4.1	38.217	157	89	2	1	155	1	151	8.71e-27	113	63.69
Pdensi_DN15548_c0_g1_i3.p1	QBL14493.1	36.082	194	113	5	1	187	1	190	9.96e-27	114	61.34
Pdensi_DN15548_c0_g1_i3.p1	QIZ31302.1	37.949	195	106	7	1	187	1	188	1.06e-26	115	59.49
Pdensi_DN15548_c0_g1_i3.p1	AAK21258.1	36.082	194	113	5	1	187	1	190	1.08e-26	115	61.86
Pdensi_DN15548_c0_g1_i3.p1	PKA66277.1	33.333	213	128	4	1	204	1	208	1.22e-26	115	55.40
Pdensi_DN15548_c0_g1_i3.p1	AAC24319.1	35.938	192	106	3	1	182	1	185	1.35e-26	114	56.77
Pdensi_DN15548_c0_g1_i3.p1	XP_009415390.1	37.158	183	107	2	1	180	1	178	1.43e-26	115	60.11
Pdensi_DN15548_c0_g1_i3.p1	RWR91988.1	39.881	168	95	2	1	167	1	163	1.45e-26	113	57.74
Pdensi_DN15548_c0_g1_i3.p1	XP_020520175.1	38.462	169	101	2	1	167	1	168	1.55e-26	114	61.54
Pdensi_DN15548_c0_g1_i3.p1	XP_020520175.1	39.216	51	31	0	207	257	118	168	3.9	40.8	72.55
Pdensi_DN15548_c0_g1_i3.p1	XP_017255801.1	35.294	170	107	1	1	167	1	170	1.68e-26	115	61.18
Pdensi_DN15548_c0_g1_i3.p1	XP_027073038.1	38.922	167	98	2	1	167	1	163	1.70e-26	114	61.68
Pdensi_DN15548_c0_g1_i3.p1	XP_011651760.1	36.527	167	101	1	1	167	1	162	1.82e-26	114	61.68
Pdensi_DN15548_c0_g1_i3.p1	XP_011651760.1	28.916	83	55	1	199	277	104	186	1.9	42.0	59.04
Pdensi_DN15548_c0_g1_i3.p1	XP_027069012.1	38.922	167	98	2	1	167	1	163	1.88e-26	114	61.68
Pdensi_DN15548_c0_g1_i3.p1	NP_001237033.2	37.500	168	99	2	1	167	1	163	2.07e-26	114	63.69
Pdensi_DN15548_c0_g1_i3.p1	NP_001237033.2	32.000	75	50	1	199	273	105	178	3.8	40.8	64.00
Pdensi_DN15548_c0_g1_i3.p1	XP_021281503.1	39.548	177	84	5	1	167	1	164	2.08e-26	114	60.45
Pdensi_DN15548_c0_g1_i3.p1	XP_021684713.1	36.310	168	101	2	1	167	1	163	2.09e-26	112	61.31
Pdensi_DN15548_c0_g1_i3.p1	Q9XGJ4.1	40.828	169	85	4	1	162	1	161	2.29e-26	114	60.95
Pdensi_DN15548_c0_g1_i3.p1	XP_015064042.1	36.316	190	108	5	1	180	1	187	2.60e-26	114	62.11
Pdensi_DN15548_c0_g1_i3.p1	AJP06273.1	40.476	168	97	2	1	167	25	190	2.67e-26	114	59.52
Pdensi_DN15548_c0_g1_i3.p1	KAB2067896.1	38.462	169	97	3	1	167	1	164	2.70e-26	113	62.72
Pdensi_DN15548_c0_g1_i3.p1	XP_020518338.1	36.905	168	97	1	1	168	1	159	2.82e-26	113	61.90
Pdensi_DN15548_c0_g1_i3.p1	NP_001361312.1	36.316	190	108	5	1	180	1	187	3.07e-26	114	62.11
Pdensi_DN15548_c0_g1_i3.p1	KAF3964901.1	36.216	185	109	3	1	179	1	182	3.38e-26	114	57.30
Pdensi_DN15548_c0_g1_i3.p1	AJP06279.1	39.645	169	87	4	1	162	1	161	3.43e-26	113	59.76
Pdensi_DN15548_c0_g1_i3.p1	KAA0048400.1	36.111	180	107	3	1	177	1	175	4.26e-26	114	60.56
Pdensi_DN15548_c0_g1_i3.p1	XP_030960321.1	36.264	182	107	3	1	176	1	179	4.52e-26	114	57.69
Pdensi_DN15548_c0_g1_i3.p1	QBL14478.1	36.464	181	101	5	1	172	1	176	5.13e-26	111	62.98
Pdensi_DN15548_c0_g1_i3.p1	ONI20577.1	36.686	169	99	3	1	167	1	163	6.00e-26	112	62.13
Pdensi_DN15548_c0_g1_i3.p1	PUZ51571.1	38.217	157	89	2	1	155	1	151	6.01e-26	113	60.51
Pdensi_DN15548_c0_g1_i3.p1	XP_017608751.1	38.462	169	97	3	1	167	1	164	6.15e-26	113	62.72
Pdensi_DN15548_c0_g1_i3.p1	XP_023910685.1	36.264	182	107	3	1	176	1	179	6.33e-26	113	57.69
Pdensi_DN15548_c0_g1_i3.p1	XP_034203356.1	36.686	169	99	3	1	167	1	163	6.53e-26	112	62.13
Pdensi_DN15548_c0_g1_i3.p1	XP_025821378.1	38.217	157	89	2	1	155	1	151	6.67e-26	112	60.51
Pdensi_DN15548_c0_g1_i3.p1	KAB2067895.1	38.462	169	97	3	1	167	1	164	6.69e-26	113	62.72
Pdensi_DN15548_c0_g1_i3.p1	APP89290.1	36.686	169	99	3	1	167	1	163	6.85e-26	113	61.54
Pdensi_DN15548_c0_g1_i3.p1	XP_011623002.1	31.373	255	142	7	1	238	1	239	7.32e-26	113	50.98
Pdensi_DN15548_c0_g1_i3.p1	TKY49629.1	36.310	168	101	2	1	167	1	163	7.51e-26	111	62.50
Pdensi_DN15548_c0_g1_i3.p1	TKY49629.1	34.940	83	46	3	201	276	107	188	5.1	40.0	59.04
Pdensi_DN15548_c0_g1_i3.p1	XP_022770123.1	37.725	167	101	1	1	167	1	164	9.38e-26	113	61.08
Pdensi_DN15548_c0_g1_i3.p1	XP_024185956.1	38.333	180	102	4	1	173	1	178	9.50e-26	113	58.89
Pdensi_DN15548_c0_g1_i3.p1	XP_024540272.1	38.095	168	100	2	1	167	44	208	9.52e-26	114	60.71
Pdensi_DN15548_c0_g1_i3.p1	XP_024540272.1	27.559	127	75	4	175	293	118	235	4.9	40.8	49.61
Pdensi_DN15548_c0_g1_i3.p1	XP_024538443.1	38.095	168	100	2	1	167	44	208	9.72e-26	114	60.71
Pdensi_DN15548_c0_g1_i3.p1	XP_024538443.1	27.559	127	75	4	175	293	118	235	4.5	40.8	49.61
Pdensi_DN15548_c0_g1_i3.p1	XP_029129262.1	35.928	167	102	1	1	167	1	162	1.01e-25	112	62.87
Pdensi_DN15548_c0_g1_i3.p1	XP_029129262.1	31.169	77	50	1	199	275	104	177	1.2	42.4	62.34
Pdensi_DN15548_c0_g1_i3.p1	XP_007219474.2	36.686	169	99	3	1	167	1	163	1.19e-25	112	62.13
Pdensi_DN15548_c0_g1_i3.p1	KAA8518158.1	35.329	167	103	1	1	167	1	162	1.24e-25	112	62.28
Pdensi_DN15548_c0_g1_i3.p1	XP_008461826.1	36.905	168	100	2	1	167	1	163	1.30e-25	112	61.90
Pdensi_DN15548_c0_g1_i3.p1	XP_008461826.1	28.916	83	55	1	199	277	105	187	1.8	42.0	59.04
Pdensi_DN15548_c0_g1_i3.p1	XP_034203354.1	36.686	169	99	3	1	167	1	163	1.31e-25	112	62.13
Pdensi_DN15548_c0_g1_i3.p1	AHM92081.1	37.363	182	108	3	1	181	1	177	1.36e-25	112	58.24
Pdensi_DN15548_c0_g1_i3.p1	XP_016561266.1	38.298	188	105	6	1	180	1	185	1.36e-25	112	61.17
Pdensi_DN15548_c0_g1_i3.p1	AJP06271.1	37.662	154	93	1	1	154	1	151	1.38e-25	110	62.99
Pdensi_DN15548_c0_g1_i3.p1	PHU27469.1	38.298	188	105	6	1	180	1	185	1.44e-25	112	61.17
Pdensi_DN15548_c0_g1_i3.p1	XP_029129261.1	36.257	171	105	2	1	167	1	171	1.45e-25	112	63.16
Pdensi_DN15548_c0_g1_i3.p1	XP_029129261.1	29.032	93	65	1	181	273	95	186	4.5	40.8	58.06
Pdensi_DN15548_c0_g1_i3.p1	XP_006659427.1	34.197	193	115	3	1	191	1	183	1.46e-25	111	61.66
Pdensi_DN15548_c0_g1_i3.p1	KJB49311.1	36.364	176	90	4	1	167	1	163	1.57e-25	110	60.23
Pdensi_DN15548_c0_g1_i3.p1	XP_013458016.1	36.310	168	103	2	1	167	1	165	1.60e-25	112	61.90
Pdensi_DN15548_c0_g1_i3.p1	ARQ16476.1	36.905	168	100	2	1	167	1	163	1.65e-25	112	60.71
Pdensi_DN15548_c0_g1_i3.p1	ARQ16476.1	28.037	107	64	4	199	302	105	201	7.7	40.0	55.14
Pdensi_DN15548_c0_g1_i3.p1	XP_021688428.1	36.905	168	100	2	1	167	1	163	1.68e-25	112	60.71
Pdensi_DN15548_c0_g1_i3.p1	XP_021688428.1	28.037	107	64	4	199	302	105	201	7.7	40.0	55.14
Pdensi_DN15548_c0_g1_i3.p1	XP_022152602.1	36.310	168	101	2	1	167	1	163	1.80e-25	112	61.31
Pdensi_DN15548_c0_g1_i3.p1	XP_022152602.1	28.916	83	55	1	199	277	105	187	1.4	42.4	59.04
Pdensi_DN15548_c0_g1_i3.p1	XP_010660493.1	36.905	168	102	2	1	167	1	165	1.84e-25	112	60.71
Pdensi_DN15548_c0_g1_i3.p1	XP_021637029.1	37.209	172	95	2	1	167	1	164	1.86e-25	110	59.88
Pdensi_DN15548_c0_g1_i3.p1	XP_034203355.1	36.686	169	98	3	1	167	1	162	1.86e-25	112	61.54
Pdensi_DN15548_c0_g1_i3.p1	XP_020988998.1	38.095	168	95	3	1	162	1	165	1.90e-25	111	60.71
Pdensi_DN15548_c0_g1_i3.p1	AAT07448.1	36.905	168	102	2	1	167	1	165	1.96e-25	112	60.71
Pdensi_DN15548_c0_g1_i3.p1	XP_034706449.1	36.905	168	102	2	1	167	1	165	1.98e-25	112	60.71
Pdensi_DN15548_c0_g1_i3.p1	NP_001268211.1	36.905	168	102	2	1	167	1	165	2.00e-25	112	60.71
Pdensi_DN15548_c0_g1_i3.p1	XP_019438988.1	36.905	168	98	3	1	162	1	166	2.17e-25	110	60.71
Pdensi_DN15548_c0_g1_i3.p1	XP_021618134.1	35.071	211	107	4	1	200	1	192	2.21e-25	111	55.45
Pdensi_DN15548_c0_g1_i3.p1	XP_016650261.1	37.725	167	100	2	1	167	1	163	2.22e-25	111	62.28
Pdensi_DN15548_c0_g1_i3.p1	QBL14491.1	35.556	180	106	4	1	173	1	177	2.34e-25	109	62.22
Pdensi_DN15548_c0_g1_i3.p1	KAF3619026.1	38.298	188	105	6	1	180	1	185	2.37e-25	112	60.64
Pdensi_DN15548_c0_g1_i3.p1	OVA04014.1	38.922	167	98	2	1	167	1	163	2.57e-25	112	61.68
Pdensi_DN15548_c0_g1_i3.p1	CDP02340.1	35.385	195	116	5	1	188	1	192	2.64e-25	111	59.49
Pdensi_DN15548_c0_g1_i3.p1	QIZ31304.1	36.774	155	95	1	1	155	1	152	2.65e-25	111	60.65
Pdensi_DN15548_c0_g1_i3.p1	XP_025623911.1	37.647	170	97	3	1	164	1	167	2.94e-25	111	60.59
Pdensi_DN15548_c0_g1_i3.p1	XP_027078844.1	35.385	195	116	5	1	188	1	192	2.94e-25	111	59.49
Pdensi_DN15548_c0_g1_i3.p1	XP_027074837.1	35.385	195	116	5	1	188	1	192	3.01e-25	111	59.49
Pdensi_DN15548_c0_g1_i3.p1	AQM52299.1	32.474	194	121	4	1	187	1	191	3.04e-25	111	60.31
Pdensi_DN15548_c0_g1_i3.p1	XP_027078843.1	35.385	195	116	5	1	188	1	192	3.14e-25	111	59.49
Pdensi_DN15548_c0_g1_i3.p1	XP_020109780.1	36.413	184	111	3	1	184	3	180	3.29e-25	111	57.07
Pdensi_DN15548_c0_g1_i3.p1	XP_023872549.1	37.313	201	116	5	1	200	1	192	3.42e-25	111	59.20
Pdensi_DN15548_c0_g1_i3.p1	XP_027174162.1	38.922	167	94	3	1	167	1	159	3.42e-25	111	61.08
Pdensi_DN15548_c0_g1_i3.p1	XP_020226324.1	36.257	171	97	3	1	167	1	163	3.47e-25	111	61.40
Pdensi_DN15548_c0_g1_i3.p1	XP_020226324.1	31.169	77	50	1	199	275	105	178	1.2	42.4	62.34
Pdensi_DN15548_c0_g1_i3.p1	XP_022770122.1	36.257	171	101	3	1	167	1	167	3.50e-25	111	61.99
Pdensi_DN34828_c0_g4_i1.p1	APB03418.1	54.000	250	97	5	1	237	1	245	1.90e-75	238	66.80
Pdensi_DN34828_c0_g4_i1.p1	BAD93172.1	53.629	248	99	4	1	237	1	243	2.51e-72	230	66.53
Pdensi_DN34828_c0_g4_i1.p1	QIZ31302.1	52.490	261	96	5	1	237	1	257	4.02e-70	225	61.30
Pdensi_DN34828_c0_g4_i1.p1	AIC79629.1	59.130	230	78	5	1	216	1	228	1.49e-69	223	68.70
Pdensi_DN34828_c0_g4_i1.p1	AJP06265.1	53.053	262	97	6	1	237	1	261	2.39e-69	223	62.21
Pdensi_DN34828_c0_g4_i1.p1	AAD09207.1	53.659	246	101	5	1	237	1	242	3.09e-69	222	66.67
Pdensi_DN34828_c0_g4_i1.p1	AAB58907.1	52.075	265	95	6	1	237	1	261	3.73e-69	223	61.51
Pdensi_DN34828_c0_g4_i1.p1	CAA70822.1	53.252	246	102	5	1	237	1	242	1.55e-68	220	66.26
Pdensi_DN34828_c0_g4_i1.p1	AGR53802.1	52.033	246	106	4	1	237	1	243	1.82e-68	220	65.45
Pdensi_DN34828_c0_g4_i1.p1	ADE76318.1	51.698	265	96	6	1	237	1	261	6.05e-68	219	60.75
Pdensi_DN34828_c0_g4_i1.p1	CAA56864.1	52.672	262	98	6	1	237	1	261	7.44e-68	219	61.45
Pdensi_DN34828_c0_g4_i1.p1	AJP06270.1	53.659	246	101	5	1	237	50	291	8.02e-68	220	66.67
Pdensi_DN34828_c0_g4_i1.p1	BAA85630.1	52.778	252	104	6	1	237	1	252	2.63e-67	218	61.90
Pdensi_DN34828_c0_g4_i1.p1	CAB44455.1	52.569	253	104	5	1	237	1	253	3.13e-67	218	61.26
Pdensi_DN34828_c0_g4_i1.p1	XP_010260833.1	49.407	253	102	9	1	237	1	243	1.25e-63	208	65.61
Pdensi_DN34828_c0_g4_i1.p1	AGT80607.1	62.842	183	65	1	1	180	1	183	1.76e-63	206	75.96
Pdensi_DN34828_c0_g4_i1.p1	ALV83430.1	49.388	245	112	5	1	237	1	241	3.20e-63	207	66.53
Pdensi_DN34828_c0_g4_i1.p1	AFS60086.1	49.590	244	108	5	1	236	1	237	8.52e-63	206	66.39
Pdensi_DN34828_c0_g4_i1.p1	QIZ31304.1	63.842	177	60	1	1	173	1	177	1.93e-62	204	74.01
Pdensi_DN34828_c0_g4_i1.p1	QIZ31303.1	63.842	177	60	1	1	173	1	177	3.73e-62	205	74.01
Pdensi_DN34828_c0_g4_i1.p1	XP_010917558.1	51.464	239	91	7	1	223	1	230	3.94e-62	204	65.27
Pdensi_DN34828_c0_g4_i1.p1	XP_015899344.1	52.968	219	97	2	1	217	1	215	4.30e-62	204	66.67
Pdensi_DN34828_c0_g4_i1.p1	PIN00412.1	49.035	259	97	7	1	235	1	248	6.55e-62	204	61.00
Pdensi_DN34828_c0_g4_i1.p1	AAX15924.1	50.644	233	102	6	1	223	1	230	7.49e-62	203	68.67
Pdensi_DN34828_c0_g4_i1.p1	ALV83431.1	50.195	257	95	10	1	237	1	244	9.38e-62	203	64.59
Pdensi_DN34828_c0_g4_i1.p1	XP_026380230.1	54.299	221	85	5	1	211	1	215	9.83e-62	204	67.42
Pdensi_DN34828_c0_g4_i1.p1	AOZ15902.1	50.794	252	99	6	1	237	1	242	1.11e-61	203	61.90
Pdensi_DN34828_c0_g4_i1.p1	BAM34482.1	53.744	227	87	6	1	216	1	220	1.22e-61	203	65.64
Pdensi_DN34828_c0_g4_i1.p1	AGV28075.1	50.196	255	104	8	1	237	1	250	1.48e-61	203	63.14
Pdensi_DN34828_c0_g4_i1.p1	XP_010913017.1	47.529	263	91	7	1	237	1	242	1.59e-61	202	61.60
Pdensi_DN34828_c0_g4_i1.p1	AIE44767.1	49.012	253	106	7	1	237	1	246	1.85e-61	202	64.03
Pdensi_DN34828_c0_g4_i1.p1	XP_019431569.1	47.984	248	110	6	1	236	1	241	1.89e-61	202	64.92
Pdensi_DN34828_c0_g4_i1.p1	AAX15922.1	49.213	254	95	8	1	237	1	237	1.90e-61	202	62.99
Pdensi_DN34828_c0_g4_i1.p1	BAM34478.1	50.800	250	103	7	1	237	1	243	2.05e-61	202	64.00
Pdensi_DN34828_c0_g4_i1.p1	PIA49759.1	50.612	245	98	5	1	228	1	239	2.34e-61	202	62.45
Pdensi_DN34828_c0_g4_i1.p1	XP_020261081.1	48.000	250	109	8	1	237	1	242	2.37e-61	202	64.80
Pdensi_DN34828_c0_g4_i1.p1	XP_026409535.1	54.299	221	85	5	1	211	1	215	2.69e-61	202	66.97
Pdensi_DN34828_c0_g4_i1.p1	ADD25198.1	49.012	253	106	7	1	237	1	246	2.83e-61	202	64.03
Pdensi_DN34828_c0_g4_i1.p1	XP_019431567.1	47.600	250	110	6	1	236	1	243	2.87e-61	202	64.40
Pdensi_DN34828_c0_g4_i1.p1	AUW56532.1	49.798	247	107	5	1	237	1	240	2.89e-61	202	61.54
Pdensi_DN34828_c0_g4_i1.p1	ALM95509.1	49.402	251	107	5	1	237	1	245	2.90e-61	202	62.15
Pdensi_DN34828_c0_g4_i1.p1	PIA49765.1	50.403	248	96	6	1	228	1	241	2.99e-61	202	62.10
Pdensi_DN34828_c0_g4_i1.p1	XP_022728790.1	49.398	249	108	5	1	237	1	243	3.01e-61	202	63.45
Pdensi_DN34828_c0_g4_i1.p1	XP_020699194.1	50.996	251	100	7	1	237	1	242	3.01e-61	202	62.15
Pdensi_DN34828_c0_g4_i1.p1	AGT80606.1	50.196	255	104	8	1	237	1	250	3.46e-61	202	63.53
Pdensi_DN34828_c0_g4_i1.p1	NP_001306837.1	49.407	253	101	8	1	237	1	242	3.59e-61	202	63.24
Pdensi_DN34828_c0_g4_i1.p1	ALV83432.1	50.813	246	109	4	1	237	1	243	4.35e-61	201	61.38
Pdensi_DN34828_c0_g4_i1.p1	BAL04982.1	52.036	221	91	4	1	211	1	216	5.00e-61	201	66.97
Pdensi_DN34828_c0_g4_i1.p1	BAC80253.1	48.606	251	105	6	1	236	1	242	5.77e-61	201	64.14
Pdensi_DN34828_c0_g4_i1.p1	AHY82573.1	50.000	244	113	5	1	237	1	242	7.84e-61	201	64.75
Pdensi_DN34828_c0_g4_i1.p1	XP_020084133.1	53.617	235	93	6	1	223	1	231	8.21e-61	201	64.68
Pdensi_DN34828_c0_g4_i1.p1	AHA42267.1	48.400	250	105	5	1	237	1	239	8.23e-61	201	61.60
Pdensi_DN34828_c0_g4_i1.p1	XP_002263039.1	47.843	255	104	7	1	237	1	244	8.31e-61	201	61.57
Pdensi_DN34828_c0_g4_i1.p1	XP_010257958.1	47.809	251	109	6	1	237	1	243	8.45e-61	201	63.35
Pdensi_DN34828_c0_g4_i1.p1	XP_031494811.1	52.489	221	90	4	1	211	1	216	9.80e-61	201	66.06
Pdensi_DN34828_c0_g4_i1.p1	AHC54144.1	59.649	171	65	2	1	167	1	171	1.01e-60	198	79.53
Pdensi_DN34828_c0_g4_i1.p1	XP_028117323.1	49.796	245	111	4	1	237	1	241	1.02e-60	201	61.63
Pdensi_DN34828_c0_g4_i1.p1	ATB53135.1	50.397	252	100	6	1	237	1	242	1.05e-60	201	61.51
Pdensi_DN34828_c0_g4_i1.p1	XP_010255596.1	51.406	249	101	7	1	237	1	241	1.17e-60	200	62.65
Pdensi_DN34828_c0_g4_i1.p1	AGG68164.1	53.617	235	93	6	1	223	1	231	1.30e-60	200	64.26
Pdensi_DN34828_c0_g4_i1.p1	CAB44457.1	52.466	223	100	4	1	219	1	221	1.41e-60	201	67.26
Pdensi_DN34828_c0_g4_i1.p1	XP_034672733.1	47.843	255	104	7	1	237	1	244	1.67e-60	200	61.18
Pdensi_DN34828_c0_g4_i1.p1	PIA49756.1	50.413	242	100	5	1	228	1	236	1.74e-60	200	62.40
Pdensi_DN34828_c0_g4_i1.p1	AOC50668.1	50.196	255	100	7	1	237	1	246	1.74e-60	200	61.96
Pdensi_DN34828_c0_g4_i1.p1	PIA49757.1	50.204	245	98	6	1	228	1	238	1.75e-60	200	62.04
Pdensi_DN34828_c0_g4_i1.p1	ABK41485.1	50.628	239	93	7	1	223	1	230	1.77e-60	200	64.85
Pdensi_DN34828_c0_g4_i1.p1	QCL07898.1	50.794	252	100	6	1	237	1	243	1.91e-60	200	61.11
Pdensi_DN34828_c0_g4_i1.p1	XP_004507287.1	48.606	251	112	5	1	237	1	248	1.93e-60	200	60.96
Pdensi_DN34828_c0_g4_i1.p1	BAU88528.1	48.207	251	102	6	1	235	1	239	2.16e-60	199	63.75
Pdensi_DN34828_c0_g4_i1.p1	XP_019431568.1	48.193	249	109	7	1	236	1	242	2.18e-60	200	64.66
Pdensi_DN34828_c0_g4_i1.p1	XP_009388901.1	51.613	217	95	4	1	212	1	212	2.26e-60	200	69.12
Pdensi_DN34828_c0_g4_i1.p1	AAQ83835.1	51.261	238	94	5	1	223	1	231	2.49e-60	199	61.76
Pdensi_DN34828_c0_g4_i1.p1	ABS82744.1	55.505	218	86	5	1	211	1	214	2.63e-60	199	66.97
Pdensi_DN34828_c0_g4_i1.p1	XP_006445200.1	50.000	250	106	5	1	237	1	244	2.85e-60	199	61.60
Pdensi_DN34828_c0_g4_i1.p1	XP_008801852.1	48.617	253	103	7	1	237	1	242	3.19e-60	199	62.45
Pdensi_DN34828_c0_g4_i1.p1	BAC66964.1	52.466	223	87	3	1	211	1	216	3.47e-60	199	63.23
Pdensi_DN34828_c0_g4_i1.p1	ABX47015.1	54.587	218	88	4	1	211	1	214	3.60e-60	199	66.51
Pdensi_DN34828_c0_g4_i1.p1	XP_028963662.1	49.194	248	110	6	1	237	1	243	3.63e-60	199	63.31
Pdensi_DN34828_c0_g4_i1.p1	XP_020706096.1	51.339	224	90	4	1	211	1	218	4.13e-60	199	66.96
Pdensi_DN34828_c0_g4_i1.p1	XP_019431566.1	47.809	251	109	7	1	236	1	244	4.49e-60	199	64.14
Pdensi_DN34828_c0_g4_i1.p1	ACB45304.1	51.131	221	89	4	1	211	1	212	4.52e-60	199	66.52
Pdensi_DN34828_c0_g4_i1.p1	XP_028117320.1	48.996	249	114	4	1	237	1	248	4.56e-60	199	61.04
Pdensi_DN34828_c0_g4_i1.p1	AMA97172.1	49.174	242	114	5	1	235	1	240	4.73e-60	199	64.46
Pdensi_DN34828_c0_g4_i1.p1	AUO28995.1	48.400	250	105	5	1	237	1	239	4.84e-60	199	61.20
Pdensi_DN34828_c0_g4_i1.p1	KAB2067896.1	54.502	211	89	3	1	204	1	211	5.48e-60	197	68.72
Pdensi_DN34828_c0_g4_i1.p1	XP_021318119.1	50.220	227	98	4	1	215	1	224	5.50e-60	198	65.20
Pdensi_DN34828_c0_g4_i1.p1	XP_030521542.1	46.640	253	111	6	1	237	1	245	5.58e-60	199	62.06
Pdensi_DN34828_c0_g4_i1.p1	XP_020261082.1	50.655	229	94	7	1	219	1	220	5.89e-60	198	67.69
Pdensi_DN34828_c0_g4_i1.p1	KAF3787012.1	47.934	242	103	5	1	219	1	242	5.97e-60	200	63.22
Pdensi_DN34828_c0_g4_i1.p1	XP_004507288.1	48.400	250	113	5	1	237	1	247	6.00e-60	199	61.20
Pdensi_DN34828_c0_g4_i1.p1	XP_011093185.1	50.593	253	107	7	1	237	1	251	6.63e-60	199	61.66
Pdensi_DN34828_c0_g4_i1.p1	KAA3454403.1	61.453	179	65	2	1	175	1	179	6.89e-60	199	73.18
Pdensi_DN34828_c0_g4_i1.p1	NP_001292763.1	47.951	244	113	6	1	237	1	237	7.54e-60	198	65.16
Pdensi_DN34828_c0_g4_i1.p1	EEC73792.1	51.786	224	93	4	1	213	1	220	7.65e-60	199	64.73
Pdensi_DN34828_c0_g4_i1.p1	XP_012487593.1	61.453	179	65	2	1	175	1	179	7.78e-60	198	73.18
Pdensi_DN34828_c0_g4_i1.p1	XP_022632181.1	46.371	248	113	5	1	236	1	240	9.17e-60	198	62.90
Pdensi_DN34828_c0_g4_i1.p1	RYR32938.1	50.403	248	107	7	1	237	1	243	9.23e-60	198	63.71
Pdensi_DN34828_c0_g4_i1.p1	XP_015623947.1	51.786	224	93	4	1	213	1	220	9.82e-60	198	64.73
Pdensi_DN34828_c0_g4_i1.p1	QCL07894.1	48.819	254	105	8	1	237	1	246	1.05e-59	198	63.39
Pdensi_DN34828_c0_g4_i1.p1	PQP93697.1	46.743	261	105	8	1	237	1	251	1.07e-59	198	61.69
Pdensi_DN34828_c0_g5_i2.p1	AIC79629.1	55.605	223	81	3	1	205	1	223	1.80e-67	218	67.26
Pdensi_DN34828_c0_g5_i2.p1	AAB58907.1	52.743	237	86	3	1	211	1	237	5.54e-66	215	65.40
Pdensi_DN34828_c0_g5_i2.p1	QIZ31302.1	52.743	237	86	3	1	211	1	237	9.81e-66	214	64.98
Pdensi_DN34828_c0_g5_i2.p1	BAD93172.1	52.444	225	91	3	1	211	1	223	1.26e-65	213	68.00
Pdensi_DN34828_c0_g5_i2.p1	CAA56864.1	52.321	237	87	3	1	211	1	237	4.05e-65	213	64.56
Pdensi_DN34828_c0_g5_i2.p1	ADE76318.1	52.321	237	87	3	1	211	1	237	5.14e-65	213	64.56
Pdensi_DN34828_c0_g5_i2.p1	AJP06265.1	52.321	237	87	3	1	211	1	237	7.05e-65	212	65.40
Pdensi_DN34828_c0_g5_i2.p1	BAA85630.1	51.695	236	80	4	1	210	1	228	1.62e-64	211	65.25
Pdensi_DN34828_c0_g5_i2.p1	AGR53802.1	51.556	225	93	4	1	211	1	223	7.59e-64	209	67.56
Pdensi_DN34828_c0_g5_i2.p1	AAD09207.1	52.466	223	93	4	1	211	1	222	8.85e-64	209	68.61
Pdensi_DN34828_c0_g5_i2.p1	CAB44455.1	52.838	229	89	3	1	210	1	229	1.78e-63	208	65.50
Pdensi_DN34828_c0_g5_i2.p1	CAA70822.1	52.018	223	94	4	1	211	1	222	5.04e-63	207	68.16
Pdensi_DN34828_c0_g5_i2.p1	AJP06270.1	51.786	224	93	4	1	211	50	271	1.21e-62	207	67.86
Pdensi_DN34828_c0_g5_i2.p1	APB03418.1	52.915	223	92	3	1	210	1	223	2.46e-62	205	68.16
Pdensi_DN34828_c0_g5_i2.p1	AGT80606.1	52.000	225	88	4	1	205	1	225	4.06e-60	199	67.11
Pdensi_DN34828_c0_g5_i2.p1	AGV28075.1	51.111	225	90	3	1	205	1	225	2.78e-59	197	66.22
Pdensi_DN34828_c0_g5_i2.p1	AGT80607.1	60.920	174	65	1	1	171	1	174	3.74e-58	192	78.16
Pdensi_DN34828_c0_g5_i2.p1	XP_021318119.1	48.649	222	95	4	1	205	1	220	8.11e-58	193	64.86
Pdensi_DN34828_c0_g5_i2.p1	XP_020084133.1	49.550	222	99	4	1	211	1	220	9.85e-58	193	64.86
Pdensi_DN34828_c0_g5_i2.p1	XP_008797646.1	51.628	215	93	3	1	205	1	214	1.29e-57	193	64.65
Pdensi_DN34828_c0_g5_i2.p1	AIZ95412.1	50.218	229	89	6	1	211	1	222	1.31e-57	193	63.76
Pdensi_DN34828_c0_g5_i2.p1	XP_020703300.1	48.085	235	83	6	1	209	1	222	1.33e-57	193	65.96
Pdensi_DN34828_c0_g5_i2.p1	CAB44457.1	49.091	220	97	3	1	205	1	220	1.53e-57	193	67.27
Pdensi_DN34828_c0_g5_i2.p1	ATB53135.1	50.901	222	97	4	1	211	1	221	2.29e-57	192	64.86
Pdensi_DN34828_c0_g5_i2.p1	AAZ95252.1	49.362	235	93	7	1	212	1	232	4.39e-57	192	65.96
Pdensi_DN34828_c0_g5_i2.p1	ALV83432.1	50.000	228	93	5	1	212	1	223	4.44e-57	192	64.47
Pdensi_DN34828_c0_g5_i2.p1	ATB53133.1	51.852	216	92	4	1	205	1	215	4.54e-57	191	65.28
Pdensi_DN34828_c0_g5_i2.p1	QCL07898.1	50.226	221	100	3	1	211	1	221	4.79e-57	191	64.71
Pdensi_DN34828_c0_g5_i2.p1	AOZ15901.1	51.852	216	92	4	1	205	1	215	4.80e-57	191	65.28
Pdensi_DN34828_c0_g5_i2.p1	AOZ15902.1	50.901	222	97	4	1	211	1	221	6.43e-57	191	64.86
Pdensi_DN34828_c0_g5_i2.p1	AGG68164.1	49.099	222	100	4	1	211	1	220	6.95e-57	191	64.86
Pdensi_DN34828_c0_g5_i2.p1	XP_010272608.1	49.774	221	100	3	1	211	1	220	7.25e-57	191	65.16
Pdensi_DN34828_c0_g5_i2.p1	XP_016194433.1	47.598	229	89	5	1	206	1	221	1.17e-56	191	65.50
Pdensi_DN34828_c0_g5_i2.p1	AEX58638.1	49.107	224	101	3	1	211	1	224	1.40e-56	190	63.84
Pdensi_DN34828_c0_g5_i2.p1	XP_026380230.1	50.685	219	96	4	1	208	1	218	1.66e-56	191	65.30
Pdensi_DN34828_c0_g5_i2.p1	XP_015962615.1	48.869	221	98	5	1	206	1	221	2.57e-56	190	68.33
Pdensi_DN34828_c0_g5_i2.p1	XP_025696835.1	47.598	229	89	5	1	206	1	221	2.66e-56	190	65.50
Pdensi_DN34828_c0_g5_i2.p1	AGT80613.1	50.673	223	97	4	1	211	1	222	3.41e-56	189	65.02
Pdensi_DN34828_c0_g5_i2.p1	AIE44769.1	50.909	220	91	5	1	205	1	218	3.47e-56	189	65.91
Pdensi_DN34828_c0_g5_i2.p1	BAC66964.1	50.000	216	97	3	1	205	1	216	4.57e-56	189	63.89
Pdensi_DN34828_c0_g5_i2.p1	BBC77270.1	50.679	221	90	6	1	205	1	218	4.60e-56	188	66.52
Pdensi_DN34828_c0_g5_i2.p1	ABX47015.1	50.233	215	96	3	1	205	1	214	4.70e-56	189	65.12
Pdensi_DN34828_c0_g5_i2.p1	XP_026409535.1	50.685	219	96	4	1	208	1	218	6.14e-56	189	64.84
Pdensi_DN34828_c0_g5_i2.p1	AUW56532.1	50.000	220	100	3	1	211	1	219	6.59e-56	189	64.09
Pdensi_DN34828_c0_g5_i2.p1	XP_010911080.1	49.767	215	97	3	1	205	1	214	6.79e-56	189	64.65
Pdensi_DN34828_c0_g5_i2.p1	XP_020706096.1	47.414	232	102	6	1	212	1	232	7.45e-56	188	66.38
Pdensi_DN34828_c0_g5_i2.p1	XP_016194431.1	47.368	228	89	5	1	205	1	220	8.96e-56	189	64.91
Pdensi_DN34828_c0_g5_i2.p1	ABK35281.1	51.628	215	93	3	1	205	1	214	1.03e-55	188	65.12
Pdensi_DN34828_c0_g5_i2.p1	XP_027096635.1	60.355	169	59	3	1	163	1	167	1.06e-55	186	76.33
Pdensi_DN34828_c0_g5_i2.p1	XP_020107646.1	48.444	225	96	5	1	209	1	221	1.37e-55	188	66.22
Pdensi_DN34828_c0_g5_i2.p1	XP_031494811.1	49.123	228	93	5	1	211	1	222	1.59e-55	187	63.16
Pdensi_DN34828_c0_g5_i2.p1	XP_015962614.1	48.636	220	98	5	1	205	1	220	1.64e-55	188	68.18
Pdensi_DN34828_c0_g5_i2.p1	BAO74163.1	49.339	227	92	5	1	205	1	226	1.68e-55	188	64.76
Pdensi_DN34828_c0_g5_i2.p1	AIZ95417.1	49.115	226	95	5	1	209	1	223	1.73e-55	187	66.37
Pdensi_DN34828_c0_g5_i2.p1	XP_025696834.1	47.368	228	89	5	1	205	1	220	1.85e-55	188	64.91
Pdensi_DN34828_c0_g5_i2.p1	BAM34482.1	49.541	218	93	4	1	205	1	214	1.88e-55	187	65.14
Pdensi_DN34828_c0_g5_i2.p1	RWR89433.1	51.869	214	93	3	1	205	1	213	1.95e-55	187	64.49
Pdensi_DN34828_c0_g5_i2.p1	PUZ48583.1	49.327	223	93	5	1	205	1	221	2.05e-55	188	63.68
Pdensi_DN34828_c0_g5_i2.p1	BAT57273.1	49.130	230	92	6	1	209	1	226	2.16e-55	187	66.52
Pdensi_DN34828_c0_g5_i2.p1	XP_015946307.1	49.770	217	97	5	1	205	1	217	2.35e-55	187	67.28
Pdensi_DN34828_c0_g5_i2.p1	BAC80253.1	50.000	224	97	4	1	209	1	224	2.68e-55	187	66.96
Pdensi_DN34828_c0_g5_i2.p1	AAW66884.1	49.767	215	97	3	1	205	1	214	2.81e-55	187	64.65
Pdensi_DN34828_c0_g5_i2.p1	AAQ83835.1	49.767	215	97	3	1	205	1	214	2.91e-55	187	65.12
Pdensi_DN34828_c0_g5_i2.p1	RYR32938.1	49.537	216	98	5	1	205	1	216	2.96e-55	187	67.59
Pdensi_DN34828_c0_g5_i2.p1	XP_027151193.1	57.222	180	69	3	1	174	1	178	3.06e-55	187	73.33
Pdensi_DN34828_c0_g5_i2.p1	KAA3454403.1	57.222	180	73	2	1	176	1	180	3.15e-55	187	73.33
Pdensi_DN34828_c0_g5_i2.p1	XP_015946308.1	49.537	216	98	5	1	205	1	216	3.19e-55	187	67.59
Pdensi_DN34828_c0_g5_i2.p1	ALE99364.1	49.770	217	96	5	1	205	1	216	3.26e-55	187	67.74
Pdensi_DN34828_c0_g5_i2.p1	XP_027151194.1	59.763	169	60	3	1	163	1	167	3.35e-55	184	76.92
Pdensi_DN34828_c0_g5_i2.p1	XP_022728790.1	56.425	179	74	2	1	175	1	179	3.67e-55	187	73.74
Pdensi_DN34828_c0_g5_i2.p1	XP_034602761.1	49.321	221	95	4	1	205	1	220	4.20e-55	187	62.44
Pdensi_DN34828_c0_g5_i2.p1	XP_025824169.1	49.327	223	93	5	1	205	1	221	4.47e-55	187	63.23
Pdensi_DN34828_c0_g5_i2.p1	QGP72146.1	46.694	242	108	5	1	226	1	237	5.25e-55	186	63.22
Pdensi_DN34828_c0_g5_i2.p1	AMW17745.1	50.711	211	98	2	1	205	1	211	5.60e-55	186	64.45
Pdensi_DN34828_c0_g5_i2.p1	XP_012487593.1	47.012	251	117	6	1	243	1	243	5.79e-55	186	62.15
Pdensi_DN34828_c0_g5_i2.p1	XP_027096627.1	57.222	180	69	3	1	174	1	178	6.59e-55	186	72.78
Pdensi_DN34828_c0_g5_i2.p1	EOX96140.1	50.926	216	94	4	1	205	1	215	6.60e-55	186	66.20
Pdensi_DN34828_c0_g5_i2.p1	XP_017969919.1	50.926	216	94	4	1	205	1	215	6.60e-55	186	66.20
Pdensi_DN34828_c0_g5_i2.p1	XP_008801852.1	48.869	221	93	5	1	205	1	217	7.06e-55	186	67.42
Pdensi_DN34828_c0_g5_i2.p1	ADU56820.1	60.355	169	59	3	1	163	1	167	8.53e-55	186	76.92
Pdensi_DN34828_c0_g5_i2.p1	AIZ95398.1	46.383	235	100	5	1	212	1	232	8.56e-55	186	64.68
Pdensi_DN34828_c0_g5_i2.p1	QIZ31304.1	53.623	207	88	3	1	200	1	206	8.62e-55	185	65.22
Pdensi_DN34828_c0_g5_i2.p1	ASZ80005.1	47.273	220	100	4	1	205	1	219	8.92e-55	186	62.73
Pdensi_DN34828_c0_g5_i2.p1	XP_012489836.1	50.679	221	93	5	1	208	1	218	1.05e-54	186	65.61
Pdensi_DN34828_c0_g5_i2.p1	XP_017608751.1	55.026	189	81	2	1	185	1	189	1.11e-54	186	70.37
Pdensi_DN34828_c0_g5_i2.p1	ERM96536.1	49.074	216	98	3	1	205	1	215	1.12e-54	185	64.81
Pdensi_DN34828_c0_g5_i2.p1	XP_027096626.1	60.355	169	59	3	1	163	1	167	1.14e-54	185	76.33
Pdensi_DN34828_c0_g5_i2.p1	GER31274.1	50.000	218	89	4	1	205	1	211	1.21e-54	185	66.06
Pdensi_DN34828_c0_g5_i2.p1	XP_006602962.1	48.458	227	92	5	1	205	1	224	1.26e-54	186	65.20
Pdensi_DN34828_c0_g5_i2.p1	PPD78214.1	50.917	218	91	5	1	205	1	215	1.28e-54	184	66.06
Pdensi_DN34828_c0_g5_i2.p1	KAB2067895.1	55.026	189	81	2	1	185	1	189	1.34e-54	185	70.37
Pdensi_DN34828_c0_g5_i2.p1	RZB98711.1	48.198	222	95	4	1	205	1	219	1.39e-54	184	65.32
Pdensi_DN34828_c0_g5_i2.p1	XP_010255596.1	49.099	222	101	4	1	211	1	221	1.42e-54	185	64.86
Pdensi_DN34828_c0_g5_i2.p1	XP_003531877.1	48.430	223	94	4	1	205	1	220	1.49e-54	186	64.57
Pdensi_DN34828_c0_g5_i2.p1	XP_010913017.1	49.545	220	93	6	1	205	1	217	1.54e-54	185	68.18
Pdensi_DN34828_c0_g5_i2.p1	TYH56089.1	56.667	180	74	2	1	176	1	180	1.62e-54	185	72.78
Pdensi_DN34828_c0_g5_i2.p1	XP_027151190.1	59.763	169	60	3	1	163	1	167	1.75e-54	185	76.92
Pdensi_DN34828_c0_g5_i2.p1	XP_006585806.1	48.198	222	95	4	1	205	1	219	1.98e-54	185	65.32
Pdensi_DN34828_c0_g5_i2.p1	XP_004976585.1	48.869	221	96	4	1	205	1	220	2.00e-54	185	61.99
Pdensi_DN34828_c0_g5_i2.p1	AFS60086.1	49.767	215	97	4	1	205	1	214	2.03e-54	185	66.98
Pdensi_DN34828_c0_g2_i3.p1	BAD93172.1	47.368	266	100	5	1	257	1	235	1.80e-64	211	61.65
Pdensi_DN34828_c0_g2_i3.p1	AGR53802.1	47.170	265	102	6	1	257	1	235	5.32e-64	210	62.64
Pdensi_DN34828_c0_g2_i3.p1	AIC79629.1	49.071	269	97	6	1	257	1	241	7.44e-64	210	61.34
Pdensi_DN34828_c0_g2_i3.p1	AAD09207.1	46.415	265	103	6	1	257	1	234	5.33e-63	208	63.02
Pdensi_DN34828_c0_g2_i3.p1	CAA70822.1	46.038	265	104	6	1	257	1	234	4.72e-62	205	62.64
Pdensi_DN34828_c0_g2_i3.p1	AJP06270.1	45.660	265	105	5	1	257	50	283	6.93e-62	206	62.64
Pdensi_DN34828_c0_g2_i3.p1	AAB58907.1	45.000	280	104	5	1	257	1	253	4.29e-60	201	57.14
Pdensi_DN34828_c0_g2_i3.p1	QIZ31302.1	45.487	277	101	5	1	254	1	250	1.59e-59	199	57.40
Pdensi_DN34828_c0_g2_i3.p1	AJP06265.1	43.929	280	107	5	1	257	1	253	3.19e-59	199	57.50
Pdensi_DN34828_c0_g2_i3.p1	ADE76318.1	45.357	280	103	6	1	257	1	253	4.61e-59	198	57.50
Pdensi_DN34828_c0_g2_i3.p1	CAA56864.1	45.357	280	103	6	1	257	1	253	5.60e-59	198	57.50
Pdensi_DN34828_c0_g2_i3.p1	CAB44455.1	48.207	251	91	5	1	239	1	224	4.47e-58	196	60.96
Pdensi_DN34828_c0_g2_i3.p1	APB03418.1	47.791	249	89	6	1	239	1	218	5.40e-58	195	62.25
Pdensi_DN34828_c0_g2_i3.p1	BAA85630.1	47.547	265	96	8	1	251	1	236	1.93e-57	194	60.38
Pdensi_DN34828_c0_g2_i3.p1	AUO28995.1	44.238	269	100	6	1	257	1	231	2.72e-57	193	59.11
Pdensi_DN34828_c0_g2_i3.p1	TXG62750.1	45.588	272	122	7	1	263	1	255	4.22e-57	194	59.56
Pdensi_DN34828_c0_g2_i3.p1	AHA42267.1	43.956	273	103	6	1	261	1	235	1.40e-56	191	58.24
Pdensi_DN34828_c0_g2_i3.p1	XP_015623947.1	46.825	252	91	5	1	241	1	220	1.57e-56	191	59.52
Pdensi_DN34828_c0_g2_i3.p1	KAF0933815.1	46.591	264	94	7	1	250	1	231	2.82e-56	191	58.33
Pdensi_DN34828_c0_g2_i3.p1	EEC73792.1	46.429	252	92	5	1	241	1	220	6.21e-56	190	59.52
Pdensi_DN34828_c0_g2_i3.p1	AMW17745.1	43.494	269	102	6	1	257	1	231	6.65e-56	189	58.74
Pdensi_DN34828_c0_g2_i3.p1	AAO45877.1	44.528	265	92	6	1	244	1	231	9.25e-56	189	58.87
Pdensi_DN34828_c0_g2_i3.p1	BAC66964.1	48.276	261	83	9	1	244	1	226	9.62e-56	189	59.00
Pdensi_DN34828_c0_g2_i3.p1	AOZ15902.1	47.390	249	87	6	1	239	1	215	1.04e-55	189	60.64
Pdensi_DN34828_c0_g2_i3.p1	ALV83432.1	46.400	250	93	4	1	241	1	218	1.11e-55	189	60.00
Pdensi_DN34828_c0_g2_i3.p1	BAC80253.1	44.697	264	113	6	1	258	1	237	1.25e-55	189	59.47
Pdensi_DN34828_c0_g2_i3.p1	EMS49687.1	43.798	258	106	4	1	244	1	233	1.52e-55	189	60.08
Pdensi_DN34828_c0_g2_i3.p1	XP_025791343.1	43.704	270	100	5	1	250	1	238	1.96e-55	189	55.56
Pdensi_DN34828_c0_g2_i3.p1	XP_010233642.1	44.141	256	104	4	1	242	1	231	2.14e-55	189	60.55
Pdensi_DN34828_c0_g2_i3.p1	RLM80288.1	43.704	270	100	5	1	250	1	238	2.43e-55	189	55.56
Pdensi_DN34828_c0_g2_i3.p1	XP_010917558.1	43.071	267	112	5	1	253	1	241	2.47e-55	188	58.43
Pdensi_DN34828_c0_g2_i3.p1	ATB53135.1	47.390	249	87	6	1	239	1	215	2.58e-55	188	60.24
Pdensi_DN34828_c0_g2_i3.p1	BAM34478.1	43.116	276	100	7	1	253	1	242	2.72e-55	188	58.33
Pdensi_DN34828_c0_g2_i3.p1	AAQ83835.1	48.800	250	81	8	1	239	1	214	2.76e-55	188	59.60
Pdensi_DN34828_c0_g2_i3.p1	BAO74163.1	46.825	252	95	6	1	239	1	226	2.85e-55	188	61.51
Pdensi_DN34828_c0_g2_i3.p1	XP_020107646.1	41.729	266	117	3	1	253	1	241	3.01e-55	188	57.14
Pdensi_DN34828_c0_g2_i3.p1	XP_006477713.1	43.478	276	99	5	1	255	1	240	3.22e-55	188	55.07
Pdensi_DN34828_c0_g2_i3.p1	XP_020194872.1	43.657	268	96	6	1	247	1	234	3.28e-55	188	58.58
Pdensi_DN34828_c0_g2_i3.p1	AIZ95412.1	46.215	251	88	5	1	239	1	216	3.51e-55	188	58.96
Pdensi_DN34828_c0_g2_i3.p1	ATB53133.1	46.586	249	89	5	1	239	1	215	4.74e-55	187	59.84
Pdensi_DN34828_c0_g2_i3.p1	XP_002445814.1	44.186	258	94	6	1	242	1	224	5.41e-55	187	61.24
Pdensi_DN34828_c0_g2_i3.p1	XP_026380230.1	45.783	249	91	5	1	239	1	215	6.23e-55	187	61.04
Pdensi_DN34828_c0_g2_i3.p1	AAO45876.1	45.522	268	100	6	1	250	1	240	6.61e-55	187	56.72
Pdensi_DN34828_c0_g2_i3.p1	XP_031091376.1	45.318	267	90	7	1	246	1	232	7.05e-55	187	58.80
Pdensi_DN34828_c0_g2_i3.p1	ABF57932.1	43.284	268	97	6	1	247	1	234	7.16e-55	187	58.96
Pdensi_DN34828_c0_g2_i3.p1	XP_006477714.1	43.273	275	100	5	1	255	1	239	7.26e-55	187	55.27
Pdensi_DN34828_c0_g2_i3.p1	QCL07898.1	45.594	261	91	6	1	245	1	226	7.53e-55	187	57.47
Pdensi_DN34828_c0_g2_i3.p1	XP_028117323.1	46.281	242	101	3	1	239	1	216	9.92e-55	187	59.50
Pdensi_DN34828_c0_g2_i3.p1	XP_010272608.1	44.727	275	96	7	1	253	1	241	1.00e-54	187	56.36
Pdensi_DN34828_c0_g2_i3.p1	BAF75017.1	43.657	268	96	6	1	247	1	234	1.08e-54	187	58.21
Pdensi_DN34828_c0_g2_i3.p1	ALM95509.1	46.591	264	93	8	1	250	1	230	1.17e-54	186	59.47
Pdensi_DN34828_c0_g2_i3.p1	XP_015899344.1	45.902	244	98	4	1	242	1	212	1.42e-54	186	61.07
Pdensi_DN34828_c0_g2_i3.p1	XP_006659622.1	43.446	267	104	7	1	250	1	237	1.47e-54	186	60.30
Pdensi_DN34828_c0_g2_i3.p1	ABF57929.1	43.657	268	96	6	1	247	1	234	1.51e-54	186	58.21
Pdensi_DN34828_c0_g2_i3.p1	XP_008801852.1	41.729	266	117	3	1	253	1	241	1.54e-54	186	57.14
Pdensi_DN34828_c0_g2_i3.p1	XP_019159234.1	45.076	264	103	6	1	247	1	239	1.67e-54	186	59.47
Pdensi_DN34828_c0_g2_i3.p1	XP_020676503.1	43.866	269	101	7	1	257	1	231	1.75e-54	186	58.36
Pdensi_DN34828_c0_g2_i3.p1	AOZ15901.1	46.586	249	89	5	1	239	1	215	1.76e-54	186	59.44
Pdensi_DN34828_c0_g2_i3.p1	KAA8532874.1	42.642	265	114	6	1	253	1	239	1.92e-54	186	59.25
Pdensi_DN34828_c0_g2_i3.p1	BAU88528.1	41.667	264	115	4	1	251	1	238	2.21e-54	186	58.33
Pdensi_DN34828_c0_g2_i3.p1	XP_031091375.1	52.284	197	68	2	1	195	1	173	2.37e-54	186	68.02
Pdensi_DN34828_c0_g2_i3.p1	XP_026409535.1	45.783	249	91	5	1	239	1	215	2.40e-54	186	60.64
Pdensi_DN34828_c0_g2_i3.p1	XP_020699194.1	43.841	276	97	8	1	258	1	236	3.18e-54	185	57.25
Pdensi_DN34828_c0_g2_i3.p1	BAM34481.1	50.495	202	72	2	1	199	1	177	3.47e-54	186	68.81
Pdensi_DN34828_c0_g2_i3.p1	XP_015688949.1	46.183	262	102	7	1	250	1	235	3.52e-54	186	58.40
Pdensi_DN34828_c0_g2_i3.p1	XP_031407624.1	44.534	247	97	4	1	232	1	222	3.83e-54	185	60.32
Pdensi_DN34828_c0_g2_i3.p1	AAX15924.1	41.791	268	114	6	1	253	1	241	4.31e-54	185	58.96
Pdensi_DN34828_c0_g2_i3.p1	VAI74401.1	43.774	265	94	6	1	244	1	231	4.51e-54	185	58.49
Pdensi_DN34828_c0_g2_i3.p1	KAF0900056.1	43.969	257	102	5	1	242	1	230	4.66e-54	185	60.31
Pdensi_DN34828_c0_g2_i3.p1	BAF75016.1	43.774	265	94	6	1	244	1	231	4.86e-54	185	58.49
Pdensi_DN34828_c0_g2_i3.p1	ERM96536.1	44.487	263	101	7	1	253	1	228	6.08e-54	184	59.32
Pdensi_DN34828_c0_g2_i3.p1	AQM52295.1	44.444	270	114	6	1	265	1	239	6.10e-54	185	57.78
Pdensi_DN34828_c0_g2_i3.p1	NP_001292763.1	42.857	273	100	6	1	266	1	224	6.52e-54	184	56.78
Pdensi_DN34828_c0_g2_i3.p1	AAS48129.1	44.487	263	95	7	1	244	1	231	6.65e-54	185	59.70
Pdensi_DN34828_c0_g2_i3.p1	ABS82744.1	47.131	244	94	5	1	239	1	214	7.27e-54	184	61.07
Pdensi_DN34828_c0_g2_i3.p1	XP_009397558.1	46.154	260	95	7	1	247	1	228	7.37e-54	184	58.08
Pdensi_DN34828_c0_g2_i3.p1	NP_001288311.1	44.828	261	93	7	1	242	1	229	7.41e-54	185	60.15
Pdensi_DN34828_c0_g2_i3.p1	XP_010913017.1	41.353	266	118	3	1	253	1	241	7.49e-54	184	57.14
Pdensi_DN34828_c0_g2_i3.p1	KAF3442261.1	46.586	249	91	6	1	239	1	217	7.78e-54	184	60.64
Pdensi_DN34828_c0_g2_i3.p1	NP_001292762.1	44.231	260	101	5	1	250	1	226	7.92e-54	184	58.46
Pdensi_DN34828_c0_g2_i3.p1	AAB00079.1	42.599	277	106	6	1	256	1	245	7.97e-54	185	54.15
Pdensi_DN34828_c0_g2_i3.p1	XP_020706096.1	45.714	245	100	5	1	239	1	218	8.14e-54	184	61.63
Pdensi_DN34828_c0_g2_i3.p1	AFX72880.1	44.195	267	100	7	1	250	1	235	9.05e-54	185	57.68
Pdensi_DN34828_c0_g2_i3.p1	PSS24199.1	42.606	284	113	8	1	274	1	244	9.23e-54	184	56.34
Pdensi_DN34828_c0_g2_i3.p1	ABF57918.1	43.893	262	92	6	1	241	1	228	9.51e-54	184	58.78
Pdensi_DN34828_c0_g2_i3.p1	KAA8541072.1	42.066	271	110	5	1	253	1	242	9.68e-54	184	57.93
Pdensi_DN34828_c0_g2_i3.p1	ONM03220.1	44.961	258	106	7	1	242	1	238	9.69e-54	184	62.02
Pdensi_DN34828_c0_g2_i3.p1	ABC70706.1	43.223	273	100	6	1	253	1	238	1.18e-53	184	56.78
Pdensi_DN34828_c0_g2_i3.p1	NP_001289810.2	44.815	270	102	6	1	250	1	243	1.42e-53	184	56.30
Pdensi_DN34828_c0_g2_i3.p1	XP_022759529.1	46.400	250	88	6	1	239	1	215	1.51e-53	184	59.20
Pdensi_DN34828_c0_g2_i3.p1	XP_024045679.1	42.909	275	101	5	1	255	1	239	1.55e-53	184	54.91
Pdensi_DN34828_c0_g2_i3.p1	NP_001105692.2	42.238	277	107	6	1	256	1	245	1.56e-53	184	54.15
Pdensi_DN34828_c0_g2_i3.p1	AGT80607.1	54.229	201	63	2	1	198	1	175	1.58e-53	182	69.15
Pdensi_DN34828_c0_g2_i3.p1	XP_011093185.1	46.586	249	96	6	1	239	1	222	1.65e-53	184	60.64
Pdensi_DN34828_c0_g2_i3.p1	XP_006445200.1	44.828	261	101	6	1	250	1	229	1.87e-53	183	58.62
Pdensi_DN34828_c0_g2_i3.p1	XP_020261082.1	43.223	273	100	6	1	253	1	238	2.04e-53	183	56.78
Pdensi_DN34828_c0_g2_i3.p1	NP_001306837.1	41.353	266	118	4	1	253	1	241	2.05e-53	183	58.27
Pdensi_DN34828_c0_g2_i3.p1	ABK41485.1	42.322	267	114	5	1	253	1	241	2.23e-53	183	58.05
Pdensi_DN34828_c0_g2_i3.p1	PPD69940.1	48.444	225	77	4	1	221	1	190	2.27e-53	183	61.78
Pdensi_DN34828_c0_g2_i3.p1	AAX15922.1	43.911	271	99	8	1	253	1	236	2.55e-53	183	59.41
