# Supplementary material for: Transcriptional Regulation of Pine Male and Female Cone Initiation and Development: Key Players Identified Through Comparative Transcriptomics
Source: Front Genet. 2022 Mar 18;13:815093. doi: 10.3389/fgene.2022.815093 (PMC8971679; doi:10.3389/fgene.2022.815093)
Supplement: Supplementary file 8 [file Table4.XLSX]

## Sheet: Sheet1
Lane	Library ID	Sample description	Barcode sequence	PF Clusters	% of the	% Perfect	% One mismatch	Yield (Mbases)	% PF	% >= Q30	Mean Quality
					lane	barcode	barcode		Clusters	bases	Score
1	CAUD1ANXX-2610-01-21-1	needles tree-1 Lane1	CGGCTATG+TATAGCCT	9158164	4.13	96.75	3.25	2290	94.75	93.66	35.6
2	CAUD1ANXX-2610-01-21-1	needles tree-1 Lane2	CGGCTATG+TATAGCCT	9254775	4.15	97.78	2.22	2314	95.59	83.93	33.63
3	CAUD1ANXX-2610-01-21-1	needles tree-1 Lane3	CGGCTATG+TATAGCCT	9325591	4.16	97.87	2.13	2331	95.89	93.94	35.64
4	CAUD1ANXX-2610-01-21-1	needles tree-1 Lane4	CGGCTATG+TATAGCCT	9344828	4.16	95.65	4.35	2336	95.81	93.93	35.64
5	CAUD1ANXX-2610-01-21-1	needles tree-1 Lane5	CGGCTATG+TATAGCCT	9352984	4.15	96.95	3.05	2338	96.34	93.91	35.63
6	CAUD1ANXX-2610-01-21-1	needles tree-1 Lane6	CGGCTATG+TATAGCCT	9368376	4.16	97.78	2.22	2342	95.94	93.81	35.61
7	CAUD1ANXX-2610-01-21-1	needles tree-1 Lane7	CGGCTATG+TATAGCCT	9349389	4.15	97.69	2.31	2337	96	94.01	35.65
1	CAUD1ANXX-2610-07-21-1	apex tree-1 Lane1	CGGCTATG+ATAGAGGC	7574875	3.42	96.39	3.61	1894	96.72	94.07	35.69
2	CAUD1ANXX-2610-07-21-1	apex tree-1 Lane2	CGGCTATG+ATAGAGGC	7610413	3.41	97.3	2.7	1903	97.08	84.61	33.77
3	CAUD1ANXX-2610-07-21-1	apex tree-1 Lane3	CGGCTATG+ATAGAGGC	7659500	3.41	96.71	3.29	1915	97.21	94.39	35.74
4	CAUD1ANXX-2610-07-21-1	apex tree-1 Lane4	CGGCTATG+ATAGAGGC	7670432	3.41	94.13	5.87	1918	97.18	94.47	35.75
5	CAUD1ANXX-2610-07-21-1	apex tree-1 Lane5	CGGCTATG+ATAGAGGC	7657769	3.4	94.94	5.06	1914	97.47	94.41	35.74
6	CAUD1ANXX-2610-07-21-1	apex tree-1 Lane6	CGGCTATG+ATAGAGGC	7690039	3.41	96.54	3.46	1923	97.21	94.31	35.72
7	CAUD1ANXX-2610-07-21-1	apex tree-1 Lane7	CGGCTATG+ATAGAGGC	7680525	3.41	96.65	3.35	1920	97.28	94.44	35.75
1	CAUD1ANXX-2610-08-21-1	apex tree-2 Lane1	CGGCTATG+CCTATCCT	7425185	3.35	97.07	2.93	1856	95.7	94.24	35.73
2	CAUD1ANXX-2610-08-21-1	apex tree-2 Lane2	CGGCTATG+CCTATCCT	7489365	3.36	98.23	1.77	1872	96.24	84.95	33.85
3	CAUD1ANXX-2610-08-21-1	apex tree-2 Lane3	CGGCTATG+CCTATCCT	7530051	3.36	98.41	1.59	1883	96.35	94.52	35.77
4	CAUD1ANXX-2610-08-21-1	apex tree-2 Lane4	CGGCTATG+CCTATCCT	7556370	3.36	96.26	3.74	1889	96.31	94.59	35.78
5	CAUD1ANXX-2610-08-21-1	apex tree-2 Lane5	CGGCTATG+CCTATCCT	7545064	3.35	98.04	1.96	1886	96.67	94.52	35.77
6	CAUD1ANXX-2610-08-21-1	apex tree-2 Lane6	CGGCTATG+CCTATCCT	7569427	3.36	98.48	1.52	1892	96.39	94.43	35.75
7	CAUD1ANXX-2610-08-21-1	apex tree-2 Lane7	CGGCTATG+CCTATCCT	7558445	3.36	98.47	1.53	1890	96.42	94.59	35.78
1	CAUD1ANXX-2610-09-21-1	apex tree-3 Lane1	CGGCTATG+GGCTCTGA	7760761	3.5	95.94	4.06	1940	95.49	93.51	35.6
2	CAUD1ANXX-2610-09-21-1	apex tree-3 Lane2	CGGCTATG+GGCTCTGA	7811339	3.5	97.25	2.75	1953	96.1	84.07	33.69
3	CAUD1ANXX-2610-09-21-1	apex tree-3 Lane3	CGGCTATG+GGCTCTGA	7861306	3.5	97.01	2.99	1965	96.3	93.87	35.65
4	CAUD1ANXX-2610-09-21-1	apex tree-3 Lane4	CGGCTATG+GGCTCTGA	7869783	3.5	94.62	5.38	1967	96.3	93.96	35.67
5	CAUD1ANXX-2610-09-21-1	apex tree-3 Lane5	CGGCTATG+GGCTCTGA	7875224	3.5	96.29	3.71	1969	96.64	93.88	35.65
6	CAUD1ANXX-2610-09-21-1	apex tree-3 Lane6	CGGCTATG+GGCTCTGA	7877531	3.49	97	3	1969	96.32	93.77	35.63
7	CAUD1ANXX-2610-09-21-1	apex tree-3 Lane7	CGGCTATG+GGCTCTGA	7879508	3.5	97.09	2.91	1970	96.38	93.94	35.66
1	CAUD1ANXX-2610-10-21-1	FC-1 (female cones pre-open)) tree-1 Lane1	CGGCTATG+AGGCGAAG	7252371	3.27	96.05	3.95	1813	96.2	93.09	35.54
2	CAUD1ANXX-2610-10-21-1	FC-1 (female cones pre-open)) tree-1 Lane2	CGGCTATG+AGGCGAAG	7311358	3.28	97.27	2.73	1828	96.6	83.86	33.67
3	CAUD1ANXX-2610-10-21-1	FC-1 (female cones pre-open)) tree-1 Lane3	CGGCTATG+AGGCGAAG	7360308	3.28	97.04	2.96	1840	96.79	93.53	35.61
4	CAUD1ANXX-2610-10-21-1	FC-1 (female cones pre-open)) tree-1 Lane4	CGGCTATG+AGGCGAAG	7388732	3.29	94.45	5.55	1847	96.84	93.64	35.62
5	CAUD1ANXX-2610-10-21-1	FC-1 (female cones pre-open)) tree-1 Lane5	CGGCTATG+AGGCGAAG	7385559	3.28	96.03	3.97	1846	97.04	93.57	35.61
6	CAUD1ANXX-2610-10-21-1	FC-1 (female cones pre-open)) tree-1 Lane6	CGGCTATG+AGGCGAAG	7404459	3.28	97.08	2.92	1851	96.8	93.49	35.59
7	CAUD1ANXX-2610-10-21-1	FC-1 (female cones pre-open)) tree-1 Lane7	CGGCTATG+AGGCGAAG	7401784	3.29	97.03	2.97	1850	96.89	93.62	35.62
1	CAUD1ANXX-2610-11-21-1	FC-1 (female cones pre-open)) tree-2 Lane1	CGGCTATG+TAATCTTA	7666880	3.46	94.23	5.77	1917	94.68	94.38	35.74
2	CAUD1ANXX-2610-11-21-1	FC-1 (female cones pre-open)) tree-2 Lane2	CGGCTATG+TAATCTTA	7740587	3.47	95.23	4.77	1935	95.55	85.06	33.85
3	CAUD1ANXX-2610-11-21-1	FC-1 (female cones pre-open)) tree-2 Lane3	CGGCTATG+TAATCTTA	7784548	3.47	90.87	9.13	1946	95.77	94.69	35.79
4	CAUD1ANXX-2610-11-21-1	FC-1 (female cones pre-open)) tree-2 Lane4	CGGCTATG+TAATCTTA	7784907	3.46	86.97	13.03	1946	95.72	94.73	35.79
5	CAUD1ANXX-2610-11-21-1	FC-1 (female cones pre-open)) tree-2 Lane5	CGGCTATG+TAATCTTA	7797462	3.46	86.76	13.24	1949	96.22	94.68	35.78
6	CAUD1ANXX-2610-11-21-1	FC-1 (female cones pre-open)) tree-2 Lane6	CGGCTATG+TAATCTTA	7808574	3.46	90.28	9.72	1952	95.82	94.58	35.76
7	CAUD1ANXX-2610-11-21-1	FC-1 (female cones pre-open)) tree-2 Lane7	CGGCTATG+TAATCTTA	7805741	3.47	90.96	9.04	1951	95.87	94.75	35.8
1	CAUD1ANXX-2610-12-21-1	FC-1 (female cones pre-open)) tree-3 Lane1	CGGCTATG+CAGGACGT	8384067	3.78	96.66	3.34	2096	97.12	94.59	35.78
2	CAUD1ANXX-2610-12-21-1	FC-1 (female cones pre-open)) tree-3 Lane2	CGGCTATG+CAGGACGT	8401485	3.77	97.82	2.18	2100	97.41	85.38	33.92
3	CAUD1ANXX-2610-12-21-1	FC-1 (female cones pre-open)) tree-3 Lane3	CGGCTATG+CAGGACGT	8450417	3.77	97.87	2.13	2113	97.53	94.9	35.83
4	CAUD1ANXX-2610-12-21-1	FC-1 (female cones pre-open)) tree-3 Lane4	CGGCTATG+CAGGACGT	8467668	3.77	95.66	4.34	2117	97.5	94.99	35.85
5	CAUD1ANXX-2610-12-21-1	FC-1 (female cones pre-open)) tree-3 Lane5	CGGCTATG+CAGGACGT	8456723	3.76	97.12	2.88	2114	97.7	94.9	35.83
6	CAUD1ANXX-2610-12-21-1	FC-1 (female cones pre-open)) tree-3 Lane6	CGGCTATG+CAGGACGT	8468909	3.76	97.81	2.19	2117	97.51	94.83	35.81
7	CAUD1ANXX-2610-12-21-1	FC-1 (female cones pre-open)) tree-3 Lane7	CGGCTATG+CAGGACGT	8465479	3.76	97.78	2.22	2116	97.54	94.95	35.84
1	CAUD1ANXX-2610-13-21-1	FC-2 (female cones partial open) tree-1 Lane1	CGGCTATG+GTACTGAC	8142453	3.67	96.72	3.28	2036	96.64	94.62	35.79
2	CAUD1ANXX-2610-13-21-1	FC-2 (female cones partial open) tree-1 Lane2	CGGCTATG+GTACTGAC	8171119	3.66	97.87	2.13	2043	97.09	85.39	33.92
3	CAUD1ANXX-2610-13-21-1	FC-2 (female cones partial open) tree-1 Lane3	CGGCTATG+GTACTGAC	8211184	3.66	97.98	2.02	2053	97.21	94.92	35.83
4	CAUD1ANXX-2610-13-21-1	FC-2 (female cones partial open) tree-1 Lane4	CGGCTATG+GTACTGAC	8191898	3.64	95.97	4.03	2048	97.16	95.01	35.85
5	CAUD1ANXX-2610-13-21-1	FC-2 (female cones partial open) tree-1 Lane5	CGGCTATG+GTACTGAC	8219825	3.65	97.57	2.43	2055	97.46	94.91	35.83
6	CAUD1ANXX-2610-13-21-1	FC-2 (female cones partial open) tree-1 Lane6	CGGCTATG+GTACTGAC	8227413	3.65	98.06	1.94	2057	97.2	94.83	35.81
7	CAUD1ANXX-2610-13-21-1	FC-2 (female cones partial open) tree-1 Lane7	CGGCTATG+GTACTGAC	8230502	3.66	98.1	1.9	2058	97.26	94.97	35.84
1	CAUD1ANXX-2610-14-21-1	FC-2 (female cones partial open) tree-2 Lane1	TCCGCGAA+TATAGCCT	8220441	3.71	97.04	2.96	2055	94.96	94.02	35.68
2	CAUD1ANXX-2610-14-21-1	FC-2 (female cones partial open) tree-2 Lane2	TCCGCGAA+TATAGCCT	8303853	3.72	98.25	1.75	2076	95.72	84.57	33.77
3	CAUD1ANXX-2610-14-21-1	FC-2 (female cones partial open) tree-2 Lane3	TCCGCGAA+TATAGCCT	8359961	3.73	98.37	1.63	2090	95.92	94.34	35.73
4	CAUD1ANXX-2610-14-21-1	FC-2 (female cones partial open) tree-2 Lane4	TCCGCGAA+TATAGCCT	8390654	3.73	95.12	4.88	2098	95.88	94.38	35.74
5	CAUD1ANXX-2610-14-21-1	FC-2 (female cones partial open) tree-2 Lane5	TCCGCGAA+TATAGCCT	8379951	3.72	97.89	2.11	2095	96.34	94.34	35.72
6	CAUD1ANXX-2610-14-21-1	FC-2 (female cones partial open) tree-2 Lane6	TCCGCGAA+TATAGCCT	8396640	3.73	98.4	1.6	2099	95.98	94.23	35.7
7	CAUD1ANXX-2610-14-21-1	FC-2 (female cones partial open) tree-2 Lane7	TCCGCGAA+TATAGCCT	8387286	3.73	98.39	1.61	2097	96.05	94.4	35.74
1	CAUD1ANXX-2610-15-21-1	FC-2 (female cones partial open) tree-3 Lane1	TCCGCGAA+ATAGAGGC	7643615	3.45	96.65	3.35	1911	96.47	93.79	35.64
2	CAUD1ANXX-2610-15-21-1	FC-2 (female cones partial open) tree-3 Lane2	TCCGCGAA+ATAGAGGC	7684697	3.45	97.65	2.35	1921	96.82	84.42	33.74
3	CAUD1ANXX-2610-15-21-1	FC-2 (female cones partial open) tree-3 Lane3	TCCGCGAA+ATAGAGGC	7743535	3.45	97.29	2.71	1936	96.96	94.13	35.69
4	CAUD1ANXX-2610-15-21-1	FC-2 (female cones partial open) tree-3 Lane4	TCCGCGAA+ATAGAGGC	7762169	3.45	93.72	6.28	1941	96.94	94.19	35.7
5	CAUD1ANXX-2610-15-21-1	FC-2 (female cones partial open) tree-3 Lane5	TCCGCGAA+ATAGAGGC	7748192	3.44	95.96	4.04	1937	97.23	94.13	35.69
6	CAUD1ANXX-2610-15-21-1	FC-2 (female cones partial open) tree-3 Lane6	TCCGCGAA+ATAGAGGC	7778134	3.45	97.16	2.84	1945	96.98	94.01	35.66
7	CAUD1ANXX-2610-15-21-1	FC-2 (female cones partial open) tree-3 Lane7	TCCGCGAA+ATAGAGGC	7758932	3.45	97.24	2.76	1940	97.05	94.17	35.7
1	CAUD1ANXX-2610-16-21-1	FC-3 (female cone fully open) tree-1 Lane1	TCCGCGAA+CCTATCCT	7684787	3.47	97.16	2.84	1921	95.55	94.08	35.7
2	CAUD1ANXX-2610-16-21-1	FC-3 (female cone fully open) tree-1 Lane2	TCCGCGAA+CCTATCCT	7769165	3.48	98.33	1.67	1942	96.08	84.6	33.78
3	CAUD1ANXX-2610-16-21-1	FC-3 (female cone fully open) tree-1 Lane3	TCCGCGAA+CCTATCCT	7814086	3.48	98.46	1.54	1954	96.19	94.36	35.74
4	CAUD1ANXX-2610-16-21-1	FC-3 (female cone fully open) tree-1 Lane4	TCCGCGAA+CCTATCCT	7852046	3.49	95.34	4.66	1963	96.16	94.42	35.75
5	CAUD1ANXX-2610-16-21-1	FC-3 (female cone fully open) tree-1 Lane5	TCCGCGAA+CCTATCCT	7836086	3.48	98.14	1.86	1959	96.49	94.34	35.73
6	CAUD1ANXX-2610-16-21-1	FC-3 (female cone fully open) tree-1 Lane6	TCCGCGAA+CCTATCCT	7861673	3.49	98.53	1.47	1965	96.24	94.25	35.72
7	CAUD1ANXX-2610-16-21-1	FC-3 (female cone fully open) tree-1 Lane7	TCCGCGAA+CCTATCCT	7844473	3.48	98.53	1.47	1961	96.27	94.4	35.75
1	CAUD1ANXX-2610-17-21-1	FC-3 (female cone fully open) tree-2 Lane1	TCCGCGAA+GGCTCTGA	7545504	3.41	96.12	3.88	1886	95.55	93.51	35.6
2	CAUD1ANXX-2610-17-21-1	FC-3 (female cone fully open) tree-2 Lane2	TCCGCGAA+GGCTCTGA	7600675	3.41	97.4	2.6	1900	96.12	84.1	33.69
3	CAUD1ANXX-2610-17-21-1	FC-3 (female cone fully open) tree-2 Lane3	TCCGCGAA+GGCTCTGA	7647199	3.41	97.18	2.82	1912	96.32	93.86	35.65
4	CAUD1ANXX-2610-17-21-1	FC-3 (female cone fully open) tree-2 Lane4	TCCGCGAA+GGCTCTGA	7661326	3.41	93.85	6.15	1915	96.31	93.95	35.67
5	CAUD1ANXX-2610-17-21-1	FC-3 (female cone fully open) tree-2 Lane5	TCCGCGAA+GGCTCTGA	7649686	3.4	96.55	3.45	1912	96.64	93.87	35.65
6	CAUD1ANXX-2610-17-21-1	FC-3 (female cone fully open) tree-2 Lane6	TCCGCGAA+GGCTCTGA	7664439	3.4	97.15	2.85	1916	96.33	93.77	35.63
7	CAUD1ANXX-2610-17-21-1	FC-3 (female cone fully open) tree-2 Lane7	TCCGCGAA+GGCTCTGA	7667203	3.41	97.25	2.75	1917	96.4	93.92	35.66
1	CAUD1ANXX-2610-18-21-1	FC-3 (female cone fully open) tree-3 Lane1	TCCGCGAA+AGGCGAAG	7710438	3.48	96.15	3.85	1928	96.41	92.99	35.52
2	CAUD1ANXX-2610-18-21-1	FC-3 (female cone fully open) tree-3 Lane2	TCCGCGAA+AGGCGAAG	7782801	3.49	97.41	2.59	1946	96.7	83.54	33.6
3	CAUD1ANXX-2610-18-21-1	FC-3 (female cone fully open) tree-3 Lane3	TCCGCGAA+AGGCGAAG	7837844	3.49	97.26	2.74	1959	96.86	93.42	35.58
4	CAUD1ANXX-2610-18-21-1	FC-3 (female cone fully open) tree-3 Lane4	TCCGCGAA+AGGCGAAG	7874893	3.5	93.83	6.17	1969	96.89	93.52	35.6
5	CAUD1ANXX-2610-18-21-1	FC-3 (female cone fully open) tree-3 Lane5	TCCGCGAA+AGGCGAAG	7857199	3.49	96.39	3.61	1964	97.09	93.47	35.59
6	CAUD1ANXX-2610-18-21-1	FC-3 (female cone fully open) tree-3 Lane6	TCCGCGAA+AGGCGAAG	7891538	3.5	97.24	2.76	1973	96.88	93.36	35.57
7	CAUD1ANXX-2610-18-21-1	FC-3 (female cone fully open) tree-3 Lane7	TCCGCGAA+AGGCGAAG	7875579	3.5	97.21	2.79	1969	96.96	93.51	35.6
1	CAUD1ANXX-2610-19-21-1	MC-1 (male cone small) tree-1 Lane1	TCCGCGAA+TAATCTTA	8503303	3.84	92.62	7.38	2126	94.1	93.83	35.63
2	CAUD1ANXX-2610-19-21-1	MC-1 (male cone small) tree-1 Lane2	TCCGCGAA+TAATCTTA	8600310	3.86	93.37	6.63	2150	95	84.38	33.72
3	CAUD1ANXX-2610-19-21-1	MC-1 (male cone small) tree-1 Lane3	TCCGCGAA+TAATCTTA	8652232	3.86	86.38	13.62	2163	95.25	94.16	35.68
4	CAUD1ANXX-2610-19-21-1	MC-1 (male cone small) tree-1 Lane4	TCCGCGAA+TAATCTTA	8643885	3.84	81.59	18.41	2161	95.2	94.18	35.69
5	CAUD1ANXX-2610-19-21-1	MC-1 (male cone small) tree-1 Lane5	TCCGCGAA+TAATCTTA	8653956	3.84	80.29	19.71	2163	95.75	94.14	35.68
6	CAUD1ANXX-2610-19-21-1	MC-1 (male cone small) tree-1 Lane6	TCCGCGAA+TAATCTTA	8686124	3.85	85.3	14.7	2172	95.31	94.04	35.66
7	CAUD1ANXX-2610-19-21-1	MC-1 (male cone small) tree-1 Lane7	TCCGCGAA+TAATCTTA	8674850	3.85	86.23	13.77	2169	95.36	94.22	35.69
1	CAUD1ANXX-2610-20-21-1	MC-1 (male cone small) tree-2 Lane1	TCCGCGAA+CAGGACGT	7633019	3.44	96.81	3.19	1908	96.7	93.8	35.62
2	CAUD1ANXX-2610-20-21-1	MC-1 (male cone small) tree-2 Lane2	TCCGCGAA+CAGGACGT	7665534	3.44	98.05	1.95	1916	96.98	84.48	33.74
3	CAUD1ANXX-2610-20-21-1	MC-1 (male cone small) tree-2 Lane3	TCCGCGAA+CAGGACGT	7705842	3.43	98.15	1.85	1926	97.13	94.15	35.68
4	CAUD1ANXX-2610-20-21-1	MC-1 (male cone small) tree-2 Lane4	TCCGCGAA+CAGGACGT	7713103	3.43	95	5	1928	97.1	94.19	35.69
5	CAUD1ANXX-2610-20-21-1	MC-1 (male cone small) tree-2 Lane5	TCCGCGAA+CAGGACGT	7702666	3.42	97.87	2.13	1926	97.34	94.14	35.68
6	CAUD1ANXX-2610-20-21-1	MC-1 (male cone small) tree-2 Lane6	TCCGCGAA+CAGGACGT	7719981	3.42	98.2	1.8	1930	97.12	94.03	35.66
7	CAUD1ANXX-2610-20-21-1	MC-1 (male cone small) tree-2 Lane7	TCCGCGAA+CAGGACGT	7721502	3.43	98.22	1.78	1930	97.18	94.2	35.69
1	CAUD1ANXX-2610-21-21-1	MC-1 (male cone small) tree-3 Lane1	TCCGCGAA+GTACTGAC	8027082	3.62	96.78	3.22	2007	96.03	93.65	35.59
2	CAUD1ANXX-2610-21-21-1	MC-1 (male cone small) tree-3 Lane2	TCCGCGAA+GTACTGAC	8066885	3.62	97.94	2.06	2017	96.5	84.17	33.67
3	CAUD1ANXX-2610-21-21-1	MC-1 (male cone small) tree-3 Lane3	TCCGCGAA+GTACTGAC	8112228	3.61	98.04	1.96	2028	96.68	93.98	35.64
4	CAUD1ANXX-2610-21-21-1	MC-1 (male cone small) tree-3 Lane4	TCCGCGAA+GTACTGAC	8084663	3.59	95.09	4.91	2021	96.6	94.02	35.65
5	CAUD1ANXX-2610-21-21-1	MC-1 (male cone small) tree-3 Lane5	TCCGCGAA+GTACTGAC	8114935	3.6	97.72	2.28	2029	96.96	93.95	35.64
6	CAUD1ANXX-2610-21-21-1	MC-1 (male cone small) tree-3 Lane6	TCCGCGAA+GTACTGAC	8124338	3.6	98.09	1.91	2031	96.64	93.84	35.61
7	CAUD1ANXX-2610-21-21-1	MC-1 (male cone small) tree-3 Lane7	TCCGCGAA+GTACTGAC	8128500	3.61	98.12	1.88	2032	96.72	94.02	35.65
1	CAUD1ANXX-2610-22-21-1	MC-2 (male cone medium) tree-1 Lane1	TCTCGCGC+TATAGCCT	10014830	4.52	96.95	3.05	2504	94.65	93.69	35.61
2	CAUD1ANXX-2610-22-21-1	MC-2 (male cone medium) tree-1 Lane2	TCTCGCGC+TATAGCCT	10131974	4.54	98.06	1.94	2533	95.45	84.15	33.68
3	CAUD1ANXX-2610-22-21-1	MC-2 (male cone medium) tree-1 Lane3	TCTCGCGC+TATAGCCT	10212713	4.55	98.13	1.87	2553	95.73	94.02	35.66
4	CAUD1ANXX-2610-22-21-1	MC-2 (male cone medium) tree-1 Lane4	TCTCGCGC+TATAGCCT	10238449	4.55	95.91	4.09	2560	95.66	94.03	35.66
5	CAUD1ANXX-2610-22-21-1	MC-2 (male cone medium) tree-1 Lane5	TCTCGCGC+TATAGCCT	10239574	4.55	97.29	2.71	2560	96.17	94.01	35.65
6	CAUD1ANXX-2610-22-21-1	MC-2 (male cone medium) tree-1 Lane6	TCTCGCGC+TATAGCCT	10252938	4.55	98.05	1.95	2563	95.77	93.89	35.63
7	CAUD1ANXX-2610-22-21-1	MC-2 (male cone medium) tree-1 Lane7	TCTCGCGC+TATAGCCT	10238591	4.55	97.99	2.01	2560	95.82	94.07	35.67
1	CAUD1ANXX-2610-23-21-1	MC-2 (male cone medium) tree-2 Lane1	TCTCGCGC+ATAGAGGC	7943417	3.58	96.57	3.43	1986	97.04	94.65	35.8
2	CAUD1ANXX-2610-23-21-1	MC-2 (male cone medium) tree-2 Lane2	TCTCGCGC+ATAGAGGC	7991384	3.58	97.52	2.48	1998	97.38	85.28	33.9
3	CAUD1ANXX-2610-23-21-1	MC-2 (male cone medium) tree-2 Lane3	TCTCGCGC+ATAGAGGC	8039451	3.58	96.93	3.07	2010	97.48	94.95	35.85
4	CAUD1ANXX-2610-23-21-1	MC-2 (male cone medium) tree-2 Lane4	TCTCGCGC+ATAGAGGC	8050650	3.58	94.25	5.75	2013	97.46	95.05	35.86
5	CAUD1ANXX-2610-23-21-1	MC-2 (male cone medium) tree-2 Lane5	TCTCGCGC+ATAGAGGC	8032391	3.57	95.15	4.85	2008	97.71	94.95	35.84
6	CAUD1ANXX-2610-23-21-1	MC-2 (male cone medium) tree-2 Lane6	TCTCGCGC+ATAGAGGC	8068124	3.58	96.74	3.26	2017	97.5	94.86	35.83
7	CAUD1ANXX-2610-23-21-1	MC-2 (male cone medium) tree-2 Lane7	TCTCGCGC+ATAGAGGC	8053526	3.58	96.85	3.15	2013	97.55	94.99	35.85
1	CAUD1ANXX-2610-24-21-1	MC-2 (male cone medium) tree-3 Lane1	TCTCGCGC+CCTATCCT	7423584	3.35	97.17	2.83	1856	95.68	94.25	35.73
2	CAUD1ANXX-2610-24-21-1	MC-2 (male cone medium) tree-3 Lane2	TCTCGCGC+CCTATCCT	7518089	3.37	98.35	1.65	1880	96.25	84.82	33.82
3	CAUD1ANXX-2610-24-21-1	MC-2 (male cone medium) tree-3 Lane3	TCTCGCGC+CCTATCCT	7571041	3.37	98.48	1.52	1893	96.35	94.54	35.78
4	CAUD1ANXX-2610-24-21-1	MC-2 (male cone medium) tree-3 Lane4	TCTCGCGC+CCTATCCT	7600865	3.38	96.33	3.67	1900	96.32	94.61	35.78
5	CAUD1ANXX-2610-24-21-1	MC-2 (male cone medium) tree-3 Lane5	TCTCGCGC+CCTATCCT	7589977	3.37	98.09	1.91	1897	96.67	94.53	35.77
6	CAUD1ANXX-2610-24-21-1	MC-2 (male cone medium) tree-3 Lane6	TCTCGCGC+CCTATCCT	7603752	3.37	98.52	1.48	1901	96.39	94.43	35.75
7	CAUD1ANXX-2610-24-21-1	MC-2 (male cone medium) tree-3 Lane7	TCTCGCGC+CCTATCCT	7584788	3.37	98.52	1.48	1896	96.41	94.59	35.78
1	CAUD1ANXX-2610-28-21-1	early buds tree-1 Lane1	TCTCGCGC+GGCTCTGA	7582713	3.42	96.33	3.67	1896	95.19	93.25	35.55
2	CAUD1ANXX-2610-28-21-1	early buds tree-1 Lane2	TCTCGCGC+GGCTCTGA	7648403	3.43	97.63	2.37	1912	95.79	83.86	33.65
3	CAUD1ANXX-2610-28-21-1	early buds tree-1 Lane3	TCTCGCGC+GGCTCTGA	7705088	3.43	97.41	2.59	1926	96	93.6	35.6
4	CAUD1ANXX-2610-28-21-1	early buds tree-1 Lane4	TCTCGCGC+GGCTCTGA	7735422	3.44	95.05	4.95	1934	96	93.69	35.62
5	CAUD1ANXX-2610-28-21-1	early buds tree-1 Lane5	TCTCGCGC+GGCTCTGA	7726134	3.43	96.71	3.29	1932	96.35	93.6	35.6
6	CAUD1ANXX-2610-28-21-1	early buds tree-1 Lane6	TCTCGCGC+GGCTCTGA	7733352	3.43	97.38	2.62	1933	96	93.5	35.58
7	CAUD1ANXX-2610-28-21-1	early buds tree-1 Lane7	TCTCGCGC+GGCTCTGA	7725678	3.43	97.46	2.54	1931	96.09	93.67	35.61
1	CAUD1ANXX-2610-29-21-1	early buds tree-2 Lane1	TCTCGCGC+AGGCGAAG	7724562	3.49	96.24	3.76	1931	96.25	92.96	35.51
2	CAUD1ANXX-2610-29-21-1	early buds tree-2 Lane2	TCTCGCGC+AGGCGAAG	7798641	3.5	97.52	2.48	1950	96.59	83.67	33.63
3	CAUD1ANXX-2610-29-21-1	early buds tree-2 Lane3	TCTCGCGC+AGGCGAAG	7854580	3.5	97.32	2.68	1964	96.77	93.4	35.58
4	CAUD1ANXX-2610-29-21-1	early buds tree-2 Lane4	TCTCGCGC+AGGCGAAG	7896762	3.51	94.81	5.19	1974	96.8	93.51	35.6
5	CAUD1ANXX-2610-29-21-1	early buds tree-2 Lane5	TCTCGCGC+AGGCGAAG	7874017	3.5	96.3	3.7	1969	97.01	93.45	35.59
6	CAUD1ANXX-2610-29-21-1	early buds tree-2 Lane6	TCTCGCGC+AGGCGAAG	7904739	3.51	97.28	2.72	1976	96.78	93.33	35.56
7	CAUD1ANXX-2610-29-21-1	early buds tree-2 Lane7	TCTCGCGC+AGGCGAAG	7893226	3.51	97.24	2.76	1973	96.87	93.48	35.6
1	CAUD1ANXX-2610-30-21-1	early buds tree-3 Lane1	TCTCGCGC+TAATCTTA	7657293	3.46	93.99	6.01	1914	94.73	94.38	35.74
2	CAUD1ANXX-2610-30-21-1	early buds tree-3 Lane2	TCTCGCGC+TAATCTTA	7753051	3.48	94.97	5.03	1938	95.64	85.04	33.85
3	CAUD1ANXX-2610-30-21-1	early buds tree-3 Lane3	TCTCGCGC+TAATCTTA	7803188	3.48	90.08	9.92	1951	95.84	94.69	35.79
4	CAUD1ANXX-2610-30-21-1	early buds tree-3 Lane4	TCTCGCGC+TAATCTTA	7796465	3.47	86.22	13.78	1949	95.8	94.75	35.8
5	CAUD1ANXX-2610-30-21-1	early buds tree-3 Lane5	TCTCGCGC+TAATCTTA	7804515	3.47	85.42	14.58	1951	96.29	94.69	35.79
6	CAUD1ANXX-2610-30-21-1	early buds tree-3 Lane6	TCTCGCGC+TAATCTTA	7828169	3.47	89.32	10.68	1957	95.9	94.6	35.77
7	CAUD1ANXX-2610-30-21-1	early buds tree-3 Lane7	TCTCGCGC+TAATCTTA	7817331	3.47	90.06	9.94	1954	95.95	94.75	35.8
1	CAUD1ANXX-2610-31-21-1	needles tree-2 Lane1	TCTCGCGC+CAGGACGT	9121174	4.12	96.77	3.23	2280	96.62	93.8	35.63
2	CAUD1ANXX-2610-31-21-1	needles tree-2 Lane2	TCTCGCGC+CAGGACGT	9161272	4.11	98.01	1.99	2290	96.93	84.46	33.74
3	CAUD1ANXX-2610-31-21-1	needles tree-2 Lane3	TCTCGCGC+CAGGACGT	9225693	4.11	98.03	1.97	2306	97.09	94.14	35.68
4	CAUD1ANXX-2610-31-21-1	needles tree-2 Lane4	TCTCGCGC+CAGGACGT	9229939	4.1	95.83	4.17	2307	97.04	94.2	35.69
5	CAUD1ANXX-2610-31-21-1	needles tree-2 Lane5	TCTCGCGC+CAGGACGT	9235999	4.1	97.33	2.67	2309	97.31	94.13	35.68
6	CAUD1ANXX-2610-31-21-1	needles tree-2 Lane6	TCTCGCGC+CAGGACGT	9242623	4.1	97.97	2.03	2311	97.06	94.02	35.65
7	CAUD1ANXX-2610-31-21-1	needles tree-2 Lane7	TCTCGCGC+CAGGACGT	9238208	4.1	97.97	2.03	2310	97.12	94.18	35.69
1	CAUD1ANXX-2610-32-21-1	needles tree-3 Lane1	TCTCGCGC+GTACTGAC	8379418	3.78	96.92	3.08	2095	95.84	93.62	35.59
2	CAUD1ANXX-2610-32-21-1	needles tree-3 Lane2	TCTCGCGC+GTACTGAC	8432468	3.78	98.13	1.87	2108	96.33	84.17	33.68
3	CAUD1ANXX-2610-32-21-1	needles tree-3 Lane3	TCTCGCGC+GTACTGAC	8505797	3.79	98.22	1.78	2126	96.5	93.94	35.64
4	CAUD1ANXX-2610-32-21-1	needles tree-3 Lane4	TCTCGCGC+GTACTGAC	8483691	3.77	96.23	3.77	2121	96.44	93.99	35.65
5	CAUD1ANXX-2610-32-21-1	needles tree-3 Lane5	TCTCGCGC+GTACTGAC	8513968	3.78	97.83	2.17	2128	96.82	93.92	35.63
6	CAUD1ANXX-2610-32-21-1	needles tree-3 Lane6	TCTCGCGC+GTACTGAC	8515145	3.78	98.26	1.74	2129	96.48	93.8	35.61
7	CAUD1ANXX-2610-32-21-1	needles tree-3 Lane7	TCTCGCGC+GTACTGAC	8516796	3.78	98.32	1.68	2129	96.54	93.99	35.65
1	CAUD1ANXX-2610-33-21-1	MC-3 (male cone mature) tree-1 Lane1	AGCGATAG+TATAGCCT	6675687	3.01	97.08	2.92	1669	95.9	94.76	35.82
2	CAUD1ANXX-2610-33-21-1	MC-3 (male cone mature) tree-1 Lane2	AGCGATAG+TATAGCCT	6714209	3.01	98.17	1.83	1679	96.53	85.67	33.98
3	CAUD1ANXX-2610-33-21-1	MC-3 (male cone mature) tree-1 Lane3	AGCGATAG+TATAGCCT	6749820	3.01	98.29	1.71	1687	96.68	95.1	35.87
4	CAUD1ANXX-2610-33-21-1	MC-3 (male cone mature) tree-1 Lane4	AGCGATAG+TATAGCCT	6766314	3.01	95.04	4.96	1692	96.66	95.17	35.89
5	CAUD1ANXX-2610-33-21-1	MC-3 (male cone mature) tree-1 Lane5	AGCGATAG+TATAGCCT	6754017	3	97.53	2.47	1689	97.04	95.11	35.87
6	CAUD1ANXX-2610-33-21-1	MC-3 (male cone mature) tree-1 Lane6	AGCGATAG+TATAGCCT	6770660	3	98.21	1.79	1693	96.74	95.03	35.86
7	CAUD1ANXX-2610-33-21-1	MC-3 (male cone mature) tree-1 Lane7	AGCGATAG+TATAGCCT	6765873	3.01	98.15	1.85	1691	96.78	95.15	35.88
1	CAUD1ANXX-2610-34-21-1	MC-3 (male cone mature) tree-2 Lane1	AGCGATAG+ATAGAGGC	9981965	4.5	96.56	3.44	2495	96.65	94.04	35.68
2	CAUD1ANXX-2610-34-21-1	MC-3 (male cone mature) tree-2 Lane2	AGCGATAG+ATAGAGGC	10016721	4.49	97.43	2.57	2504	97.01	84.74	33.8
3	CAUD1ANXX-2610-34-21-1	MC-3 (male cone mature) tree-2 Lane3	AGCGATAG+ATAGAGGC	10063329	4.48	96.73	3.27	2516	97.16	94.41	35.74
4	CAUD1ANXX-2610-34-21-1	MC-3 (male cone mature) tree-2 Lane4	AGCGATAG+ATAGAGGC	10067118	4.48	93.1	6.9	2517	97.11	94.48	35.75
5	CAUD1ANXX-2610-34-21-1	MC-3 (male cone mature) tree-2 Lane5	AGCGATAG+ATAGAGGC	10067932	4.47	94.8	5.2	2517	97.43	94.44	35.74
6	CAUD1ANXX-2610-34-21-1	MC-3 (male cone mature) tree-2 Lane6	AGCGATAG+ATAGAGGC	10096481	4.48	96.5	3.5	2524	97.16	94.32	35.72
7	CAUD1ANXX-2610-34-21-1	MC-3 (male cone mature) tree-2 Lane7	AGCGATAG+ATAGAGGC	10091878	4.48	96.64	3.36	2523	97.22	94.47	35.75
1	CAUD1ANXX-2610-35-21-1	MC-3 (male cone mature) tree-3 Lane1	AGCGATAG+CCTATCCT	7213103	3.26	97.18	2.82	1803	95.53	93.9	35.66
2	CAUD1ANXX-2610-35-21-1	MC-3 (male cone mature) tree-3 Lane2	AGCGATAG+CCTATCCT	7278062	3.26	98.3	1.7	1820	96.04	84.56	33.76
3	CAUD1ANXX-2610-35-21-1	MC-3 (male cone mature) tree-3 Lane3	AGCGATAG+CCTATCCT	7317453	3.26	98.44	1.56	1829	96.21	94.23	35.71
4	CAUD1ANXX-2610-35-21-1	MC-3 (male cone mature) tree-3 Lane4	AGCGATAG+CCTATCCT	7329726	3.26	95.32	4.68	1832	96.14	94.27	35.71
5	CAUD1ANXX-2610-35-21-1	MC-3 (male cone mature) tree-3 Lane5	AGCGATAG+CCTATCCT	7333461	3.26	98.01	1.99	1833	96.54	94.24	35.71
6	CAUD1ANXX-2610-35-21-1	MC-3 (male cone mature) tree-3 Lane6	AGCGATAG+CCTATCCT	7337531	3.26	98.47	1.53	1834	96.23	94.14	35.69
7	CAUD1ANXX-2610-35-21-1	MC-3 (male cone mature) tree-3 Lane7	AGCGATAG+CCTATCCT	7338132	3.26	98.47	1.53	1835	96.28	94.29	35.72
