# Supplementary material for: Transcriptional Regulation of Pine Male and Female Cone Initiation and Development: Key Players Identified Through Comparative Transcriptomics
Source: Front Genet. 2022 Mar 18;13:815093. doi: 10.3389/fgene.2022.815093 (PMC8971679; doi:10.3389/fgene.2022.815093)
Supplement: Supplementary file 9 [file DataSheet2.ZIP › Pdensiflora_transcriptome_annotation.xls]

#gene_id	transcript_id	sprot_Top_BLASTX_hit	RNAMMER	prot_id	prot_coords	sprot_Top_BLASTP_hit	Pfam	SignalP	TmHMM	eggnog	Kegg	gene_ontology_blast	gene_ontology_pfam	transcript	peptide
Pdensi_DN51_c0_g1d202368	Pdensi_DN51_c0_g1_i1	.	.	.	.	.	.	.	.	.	.	.	.	.	.
Pdensi_DN80_c0_g1d258383	Pdensi_DN80_c0_g1_i1	.	.	.	.	.	.	.	.	.	.	.	.	.	.
Pdensi_DN96_c0_g1d97581	Pdensi_DN96_c0_g1_i1	.	.	.	.	.	.	.	.	.	.	.	.	.	.
Pdensi_DN57_c0_g1d97583	Pdensi_DN57_c0_g1_i1	.	.	.	.	.	.	.	.	.	.	.	.	.	.
Pdensi_DN77_c0_g1d202336	Pdensi_DN77_c0_g1_i1	PHO5_NEUCR^PHO5_NEUCR^Q:225-1,H:5-79^69.333%ID^E:3.41e-24^RecName: Full=Repressible high-affinity phosphate permease {ECO:0000303|PubMed:7883177};^Eukaryota; Fungi; Dikarya; Ascomycota; Pezizomycotina; Sordariomycetes; Sordariomycetidae; Sordariales; Sordariaceae; Neurospora	.	.	.	.	.	.	.	.	KEGG:ncr:NCU08325`KO:K08176	GO:0016021^cellular_component^integral component of membrane`GO:0005886^cellular_component^plasma membrane`GO:0005315^molecular_function^inorganic phosphate transmembrane transporter activity`GO:0015293^molecular_function^symporter activity`GO:0006817^biological_process^phosphate ion transport	.	.	.
Pdensi_DN62_c0_g1d97616	Pdensi_DN62_c0_g1_i1	.	.	.	.	.	.	.	.	.	.	.	.	.	.
Pdensi_DN33_c0_g1d42947	Pdensi_DN33_c0_g1_i1	.	.	.	.	.	.	.	.	.	.	.	.	.	.
Pdensi_DN70_c0_g1	Pdensi_DN70_c0_g1_i1	.	.	.	.	.	.	.	.	.	.	.	.	.	.
Pdensi_DN4_c0_g1d42958	Pdensi_DN4_c0_g1_i1	.	.	.	.	.	.	.	.	.	.	.	.	.	.
Pdensi_DN99_c0_g1	Pdensi_DN99_c0_g1_i1	.	.	.	.	.	.	.	.	.	.	.	.	.	.
Pdensi_DN44_c0_g1	Pdensi_DN44_c0_g1_i1	.	.	.	.	.	.	.	.	.	.	.	.	.	.
Pdensi_DN94_c0_g1d513764	Pdensi_DN94_c0_g1_i1	.	.	.	.	.	.	.	.	.	.	.	.	.	.
Pdensi_DN188_c0_g1	Pdensi_DN188_c0_g1_i1	.	.	.	.	.	.	.	.	.	.	.	.	.	.
Pdensi_DN159_c0_g1d202447	Pdensi_DN159_c0_g1_i1	.	.	.	.	.	.	.	.	.	.	.	.	.	.
Pdensi_DN147_c0_g1d379861	Pdensi_DN147_c0_g1_i1	.	.	.	.	.	.	.	.	.	.	.	.	.	.
Pdensi_DN180_c0_g1	Pdensi_DN180_c0_g1_i1	POLR1_ARATH^POLR1_ARATH^Q:447-1,H:1303-1451^32.215%ID^E:3.82e-20^RecName: Full=Retrovirus-related Pol polyprotein from transposon RE1;^Eukaryota; Viridiplantae; Streptophyta; Embryophyta; Tracheophyta; Spermatophyta; Magnoliophyta; eudicotyledons; Gunneridae; Pentapetalae; rosids; malvids; Brassicales; Brassicaceae; Camelineae; Arabidopsis	.	Pdensi_DN180_c0_g1_i1.p1	116-457[+]	.	.	.	.	.	.	.	.	.	.
Pdensi_DN180_c0_g2	Pdensi_DN180_c0_g2_i1	.	.	.	.	.	.	.	.	.	.	.	.	.	.
Pdensi_DN153_c0_g2	Pdensi_DN153_c0_g2_i1	.	.	Pdensi_DN153_c0_g2_i1.p1	1-321[+]	.	.	.	.	.	.	.	.	.	.
Pdensi_DN140_c0_g1d324205	Pdensi_DN140_c0_g1_i1	.	.	.	.	.	.	.	.	.	.	.	.	.	.
Pdensi_DN181_c0_g1d324211	Pdensi_DN181_c0_g1_i1	.	.	Pdensi_DN181_c0_g1_i1.p1	3-404[+]	.	.	.	.	.	.	.	.	.	.
Pdensi_DN131_c0_g1d97674	Pdensi_DN131_c0_g1_i1	.	.	.	.	.	.	.	.	.	.	.	.	.	.
Pdensi_DN113_c0_g1	Pdensi_DN113_c0_g1_i1	.	.	.	.	.	.	.	.	.	.	.	.	.	.
Pdensi_DN193_c0_g1d72	Pdensi_DN193_c0_g1_i1	ITPA_ORYSI^ITPA_ORYSI^Q:228-779,H:11-195^81.622%ID^E:3.21e-110^RecName: Full=Inosine triphosphate pyrophosphatase {ECO:0000255|HAMAP-Rule:MF_03148};^Eukaryota; Viridiplantae; Streptophyta; Embryophyta; Tracheophyta; Spermatophyta; Magnoliophyta; Liliopsida; Poales; Poaceae; BOP clade; Oryzoideae; Oryzeae; Oryzinae; Oryza; Oryza sativa	.	Pdensi_DN193_c0_g1_i1.p1	177-794[+]	ITPA_ORYSI^ITPA_ORYSI^Q:18-201,H:11-195^81.622%ID^E:1.24e-111^RecName: Full=Inosine triphosphate pyrophosphatase {ECO:0000255|HAMAP-Rule:MF_03148};^Eukaryota; Viridiplantae; Streptophyta; Embryophyta; Tracheophyta; Spermatophyta; Magnoliophyta; Liliopsida; Poales; Poaceae; BOP clade; Oryzoideae; Oryzeae; Oryzinae; Oryza; Oryza sativa	PF01725.16^Ham1p_like^Ham1 family^20-194^E:3.1e-55	.	.	COG0127^Pyrophosphatase that hydrolyzes non-canonical purine nucleotides such as XTP and ITP dITP to their respective monophosphate derivatives. Might exclude non-canonical purines from DNA precursor pool, thus preventing their incorporation into DNA and avoiding chromosomal lesions (By similarity)	.	GO:0005737^cellular_component^cytoplasm`GO:0046872^molecular_function^metal ion binding`GO:0035529^molecular_function^NADH pyrophosphatase activity`GO:0047429^molecular_function^nucleoside-triphosphate diphosphatase activity`GO:0000166^molecular_function^nucleotide binding`GO:0009204^biological_process^deoxyribonucleoside triphosphate catabolic process`GO:0009117^biological_process^nucleotide met…	GO:0047429^molecular_function^nucleoside-triphosphate diphosphatase activity`GO:0009143^biological_process^nucleoside triphosphate catabolic process	.	.
Pdensi_DN175_c0_g1d202438	Pdensi_DN175_c0_g1_i1	.	.	Pdensi_DN175_c0_g1_i1.p1	247-870[+]	.	.	.	ExpAA=22.72^PredHel=1^Topology=i175-197o	.	.	.	.	.	.
Pdensi_DN190_c0_g1d75	Pdensi_DN190_c0_g1_i1	RECAC_ARATH^RECAC_ARATH^Q:1269-205,H:44-407^80.22%ID^E:0^RecName: Full=DNA repair protein recA homolog 1, chloroplastic;^Eukaryota; Viridiplantae; Streptophyta; Embryophyta; Tracheophyta; Spermatophyta; Magnoliophyta; eudicotyledons; Gunneridae; Pentapetalae; rosids; malvids; Brassicales; Brassicaceae; Camelineae; Arabidopsis	.	Pdensi_DN190_c0_g1_i1.p1	124-1368[-]	RECAC_ARATH^RECAC_ARATH^Q:19-388,H:28-407^78.158%ID^E:0^RecName: Full=DNA repair protein recA homolog 1, chloroplastic;^Eukaryota; Viridiplantae; Streptophyta; Embryophyta; Tracheophyta; Spermatophyta; Magnoliophyta; eudicotyledons; Gunneridae; Pentapetalae; rosids; malvids; Brassicales; Brassicaceae; Camelineae; Arabidopsis	PF00154.21^RecA^recA bacterial DNA recombination protein^66-328^E:2e-115`PF08423.11^Rad51^Rad51^100-284^E:2e-07	.	.	COG0468^Can catalyze the hydrolysis of ATP in the presence of single-stranded DNA, the ATP-dependent uptake of single-stranded DNA by duplex DNA, and the ATP-dependent hybridization of homologous single-stranded DNAs. It interacts with LexA causing its activation and leading to its autocatalytic cleavage (By similarity)	KEGG:ath:AT1G79050`KO:K03553	GO:0009570^cellular_component^chloroplast stroma`GO:0005524^molecular_function^ATP binding`GO:0008094^molecular_function^DNA-dependent ATPase activity`GO:0003697^molecular_function^single-stranded DNA binding`GO:0006974^biological_process^cellular response to DNA damage stimulus`GO:0006310^biological_process^DNA recombination`GO:0006281^biological_process^DNA repair	GO:0003697^molecular_function^single-stranded DNA binding`GO:0005524^molecular_function^ATP binding`GO:0006281^biological_process^DNA repair	.	.
Pdensi_DN148_c0_g1d258500	Pdensi_DN148_c0_g1_i1	.	.	.	.	.	.	.	.	.	.	.	.	.	.
Pdensi_DN142_c0_g1	Pdensi_DN142_c0_g1_i1	.	.	.	.	.	.	.	.	.	.	.	.	.	.
Pdensi_DN121_c0_g1	Pdensi_DN121_c0_g1_i1	.	.	.	.	.	.	.	.	.	.	.	.	.	.
Pdensi_DN160_c0_g1d445564	Pdensi_DN160_c0_g1_i1	.	.	Pdensi_DN160_c0_g1_i1.p1	2-313[+]	.	.	.	.	.	.	.	.	.	.
Pdensi_DN119_c0_g1d43006	Pdensi_DN119_c0_g1_i1	.	.	.	.	.	.	.	.	.	.	.	.	.	.
Pdensi_DN120_c0_g1d202434	Pdensi_DN120_c0_g1_i1	.	.	.	.	.	.	.	.	.	.	.	.	.	.
Pdensi_DN178_c0_g1d97705	Pdensi_DN178_c0_g1_i1	.	.	.	.	.	.	.	.	.	.	.	.	.	.
Pdensi_DN155_c0_g1d42970	Pdensi_DN155_c0_g1_i1	.	.	.	.	.	.	.	.	.	.	.	.	.	.
Pdensi_DN132_c0_g1	Pdensi_DN132_c0_g1_i2	.	.	.	.	.	.	.	.	.	.	.	.	.	.
Pdensi_DN268_c0_g1d513856	Pdensi_DN268_c0_g1_i1	.	.	.	.	.	.	.	.	.	.	.	.	.	.
Pdensi_DN296_c0_g1	Pdensi_DN296_c0_g1_i1	.	.	.	.	.	.	.	.	.	.	.	.	.	.
Pdensi_DN265_c0_g1d445634	Pdensi_DN265_c0_g1_i1	.	.	.	.	.	.	.	.	.	.	.	.	.	.
Pdensi_DN267_c0_g1	Pdensi_DN267_c0_g1_i1	POLX_TOBAC^POLX_TOBAC^Q:199-2,H:1175-1240^36.364%ID^E:4.03e-06^RecName: Full=Retrovirus-related Pol polyprotein from transposon TNT 1-94;^Eukaryota; Viridiplantae; Streptophyta; Embryophyta; Tracheophyta; Spermatophyta; Magnoliophyta; eudicotyledons; Gunneridae; Pentapetalae; asterids; lamiids; Solanales; Solanaceae; Nicotianoideae; Nicotianeae; Nicotiana	.	Pdensi_DN267_c0_g1_i1.p1	3-341[+]	.	.	.	ExpAA=21.47^PredHel=1^Topology=o10-32i	.	.	.	.	.	.
Pdensi_DN208_c0_g1d445640	Pdensi_DN208_c0_g1_i1	.	.	Pdensi_DN208_c0_g1_i1.p1	260-628[+]	.	.	.	.	.	.	.	.	.	.
Pdensi_DN278_c0_g2	Pdensi_DN278_c0_g2_i1	.	.	.	.	.	.	.	.	.	.	.	.	.	.
Pdensi_DN207_c0_g1	Pdensi_DN207_c0_g1_i1	.	.	.	.	.	.	.	.	.	.	.	.	.	.
Pdensi_DN259_c0_g1	Pdensi_DN259_c0_g1_i1	.	.	.	.	.	.	.	.	.	.	.	.	.	.
Pdensi_DN286_c0_g1	Pdensi_DN286_c0_g1_i1	.	.	.	.	.	.	.	.	.	.	.	.	.	.
Pdensi_DN237_c0_g1d202516	Pdensi_DN237_c0_g1_i1	DAD2_PETHY^DAD2_PETHY^Q:1076-309,H:10-264^54.688%ID^E:2.34e-104^RecName: Full=Probable strigolactone esterase DAD2;^Eukaryota; Viridiplantae; Streptophyta; Embryophyta; Tracheophyta; Spermatophyta; Magnoliophyta; eudicotyledons; Gunneridae; Pentapetalae; asterids; lamiids; Solanales; Solanaceae; Petunioideae; Petunia	.	Pdensi_DN237_c0_g1_i1.p1	300-1109[-]	DAD2_PETHY^DAD2_PETHY^Q:4-267,H:2-264^54.545%ID^E:4.24e-109^RecName: Full=Probable strigolactone esterase DAD2;^Eukaryota; Viridiplantae; Streptophyta; Embryophyta; Tracheophyta; Spermatophyta; Magnoliophyta; eudicotyledons; Gunneridae; Pentapetalae; asterids; lamiids; Solanales; Solanaceae; Petunioideae; Petunia	PF00561.20^Abhydrolase_1^alpha/beta hydrolase fold^22-123^E:5.7e-10`PF12697.7^Abhydrolase_6^Alpha/beta hydrolase family^23-256^E:2e-08	.	.	.	.	GO:0016788^molecular_function^hydrolase activity, acting on ester bonds`GO:0010223^biological_process^secondary shoot formation`GO:1901601^biological_process^strigolactone biosynthetic process	.	.	.
Pdensi_DN295_c0_g1d324321	Pdensi_DN295_c0_g1_i1	.	.	.	.	.	.	.	.	.	.	.	.	.	.
Pdensi_DN297_c0_g1	Pdensi_DN297_c0_g1_i1	.	.	Pdensi_DN297_c0_g1_i1.p1	2-577[+]	.	.	.	.	.	.	.	.	.	.
Pdensi_DN222_c0_g1d119	Pdensi_DN222_c0_g1_i1	.	.	.	.	.	.	.	.	.	.	.	.	.	.
Pdensi_DN201_c0_g1d324258	Pdensi_DN201_c0_g1_i1	.	.	Pdensi_DN201_c0_g1_i1.p2	1-360[+]	.	.	.	.	.	.	.	.	.	.
Pdensi_DN205_c0_g1d97	Pdensi_DN205_c0_g1_i1	.	.	.	.	.	.	.	.	.	.	.	.	.	.
Pdensi_DN266_c0_g1	Pdensi_DN266_c0_g1_i1	.	.	.	.	.	.	.	.	.	.	.	.	.	.
Pdensi_DN393_c0_g1	Pdensi_DN393_c0_g1_i1	.	.	Pdensi_DN393_c0_g1_i1.p1	3-320[+]	.	.	.	.	.	.	.	.	.	.
Pdensi_DN343_c0_g1d445686	Pdensi_DN343_c0_g1_i1	.	.	.	.	.	.	.	.	.	.	.	.	.	.
Pdensi_DN302_c0_g1d445703	Pdensi_DN302_c0_g1_i1	RNHX1_ARATH^RNHX1_ARATH^Q:310-5,H:1-101^30.392%ID^E:1.77e-12^RecName: Full=Putative ribonuclease H protein At1g65750;^Eukaryota; Viridiplantae; Streptophyta; Embryophyta; Tracheophyta; Spermatophyta; Magnoliophyta; eudicotyledons; Gunneridae; Pentapetalae; rosids; malvids; Brassicales; Brassicaceae; Camelineae; Arabidopsis	.	Pdensi_DN302_c0_g1_i1.p1	2-325[-]	RNHX1_ARATH^RNHX1_ARATH^Q:6-107,H:1-101^30.392%ID^E:1.6e-12^RecName: Full=Putative ribonuclease H protein At1g65750;^Eukaryota; Viridiplantae; Streptophyta; Embryophyta; Tracheophyta; Spermatophyta; Magnoliophyta; eudicotyledons; Gunneridae; Pentapetalae; rosids; malvids; Brassicales; Brassicaceae; Camelineae; Arabidopsis	.	.	.	.	.	GO:0046872^molecular_function^metal ion binding`GO:0003676^molecular_function^nucleic acid binding`GO:0004523^molecular_function^RNA-DNA hybrid ribonuclease activity	.	.	.
Pdensi_DN300_c0_g1d202577	Pdensi_DN300_c0_g1_i1	.	.	.	.	.	.	.	.	.	.	.	.	.	.
Pdensi_DN369_c0_g1	Pdensi_DN369_c0_g1_i1	.	.	.	.	.	.	.	.	.	.	.	.	.	.
Pdensi_DN303_c0_g1d43079	Pdensi_DN303_c0_g1_i1	.	.	.	.	.	.	.	.	.	.	.	.	.	.
Pdensi_DN351_c0_g1d202563	Pdensi_DN351_c0_g1_i1	.	.	.	.	.	.	.	.	.	.	.	.	.	.
Pdensi_DN329_c0_g1	Pdensi_DN329_c0_g1_i1	.	.	.	.	.	.	.	.	.	.	.	.	.	.
Pdensi_DN328_c0_g1	Pdensi_DN328_c0_g1_i1	.	.	.	.	.	.	.	.	.	.	.	.	.	.
Pdensi_DN386_c0_g1d202581	Pdensi_DN386_c0_g1_i1	.	.	.	.	.	.	.	.	.	.	.	.	.	.
Pdensi_DN377_c0_g1d43053	Pdensi_DN377_c0_g1_i1	.	.	.	.	.	.	.	.	.	.	.	.	.	.
Pdensi_DN432_c0_g2	Pdensi_DN432_c0_g2_i1	.	.	.	.	.	.	.	.	.	.	.	.	.	.
Pdensi_DN469_c0_g1d202609	Pdensi_DN469_c0_g1_i1	.	.	.	.	.	.	.	.	.	.	.	.	.	.
Pdensi_DN472_c0_g1d164169	Pdensi_DN472_c0_g1_i1	.	.	.	.	.	.	.	.	.	.	.	.	.	.
Pdensi_DN473_c0_g1	Pdensi_DN473_c0_g1_i1	.	.	.	.	.	.	.	.	.	.	.	.	.	.
Pdensi_DN449_c0_g1	Pdensi_DN449_c0_g1_i1	.	.	.	.	.	.	.	.	.	.	.	.	.	.
Pdensi_DN426_c0_g1d380015	Pdensi_DN426_c0_g1_i1	.	.	.	.	.	.	.	.	.	.	.	.	.	.
Pdensi_DN457_c0_g1d380018	Pdensi_DN457_c0_g1_i1	.	.	.	.	.	.	.	.	.	.	.	.	.	.
Pdensi_DN482_c0_g1d165	Pdensi_DN482_c0_g1_i1	.	.	.	.	.	.	.	.	.	.	.	.	.	.
Pdensi_DN422_c0_g1	Pdensi_DN422_c0_g1_i1	.	.	.	.	.	.	.	.	.	.	.	.	.	.
Pdensi_DN474_c0_g1d324426	Pdensi_DN474_c0_g1_i1	.	.	.	.	.	.	.	.	.	.	.	.	.	.
Pdensi_DN438_c0_g1	Pdensi_DN438_c0_g1_i1	.	.	.	.	.	.	.	.	.	.	.	.	.	.
Pdensi_DN425_c0_g1d445801	Pdensi_DN425_c0_g1_i1	.	.	Pdensi_DN425_c0_g1_i1.p1	1-378[+]	.	.	.	.	.	.	.	.	.	.
Pdensi_DN487_c0_g1d162	Pdensi_DN487_c0_g1_i1	POL2_DROME^POL2_DROME^Q:1-489,H:284-446^32.515%ID^E:1.18e-19^RecName: Full=Retrovirus-related Pol polyprotein from transposon 297;^Eukaryota; Metazoa; Ecdysozoa; Arthropoda; Hexapoda; Insecta; Pterygota; Neoptera; Holometabola; Diptera; Brachycera; Muscomorpha; Ephydroidea; Drosophilidae; Drosophila; Sophophora	.	.	.	.	.	.	.	.	.	GO:0004190^molecular_function^aspartic-type endopeptidase activity`GO:0004519^molecular_function^endonuclease activity`GO:0003676^molecular_function^nucleic acid binding`GO:0003964^molecular_function^RNA-directed DNA polymerase activity`GO:0015074^biological_process^DNA integration	.	.	.
Pdensi_DN411_c0_g2d258665	Pdensi_DN411_c0_g2_i1	.	.	.	.	.	.	.	.	.	.	.	.	.	.
Pdensi_DN450_c0_g1d324403	Pdensi_DN450_c0_g1_i1	.	.	.	.	.	.	.	.	.	.	.	.	.	.
Pdensi_DN485_c0_g1	Pdensi_DN485_c0_g1_i1	.	.	.	.	.	.	.	.	.	.	.	.	.	.
Pdensi_DN416_c0_g1	Pdensi_DN416_c0_g1_i1	.	.	.	.	.	.	.	.	.	.	.	.	.	.
Pdensi_DN571_c0_g1	Pdensi_DN571_c0_g1_i1	.	.	Pdensi_DN571_c0_g1_i1.p1	1-324[+]	.	.	.	.	.	.	.	.	.	.
Pdensi_DN599_c0_g1	Pdensi_DN599_c0_g1_i1	.	.	.	.	.	.	.	.	.	.	.	.	.	.
Pdensi_DN589_c0_g1d324513	Pdensi_DN589_c0_g1_i1	.	.	.	.	.	.	.	.	.	.	.	.	.	.
Pdensi_DN528_c0_g1	Pdensi_DN528_c0_g1_i1	.	.	.	.	.	.	.	.	.	.	.	.	.	.
Pdensi_DN535_c0_g1d202690	Pdensi_DN535_c0_g1_i1	.	.	.	.	.	.	.	.	.	.	.	.	.	.
Pdensi_DN544_c0_g1d445877	Pdensi_DN544_c0_g1_i1	.	.	Pdensi_DN544_c0_g1_i1.p1	2-370[-]	.	.	.	.	.	.	.	.	.	.
Pdensi_DN559_c0_g1d43193	Pdensi_DN559_c0_g1_i1	.	.	.	.	.	.	.	.	.	.	.	.	.	.
Pdensi_DN631_c0_g1	Pdensi_DN631_c0_g1_i1	.	.	.	.	.	.	.	.	.	.	.	.	.	.
Pdensi_DN696_c0_g1d380114	Pdensi_DN696_c0_g1_i1	.	.	.	.	.	.	.	.	.	.	.	.	.	.
Pdensi_DN664_c0_g1d514033	Pdensi_DN664_c0_g1_i1	.	.	.	.	.	.	.	.	.	.	.	.	.	.
Pdensi_DN620_c0_g1d324630	Pdensi_DN620_c0_g1_i1	.	.	Pdensi_DN620_c0_g1_i1.p1	3-581[-]	.	.	.	.	.	.	.	.	.	.
Pdensi_DN619_c0_g1d380125	Pdensi_DN619_c0_g1_i1	.	.	.	.	.	.	.	.	.	.	.	.	.	.
Pdensi_DN658_c0_g1	Pdensi_DN658_c0_g1_i1	.	.	Pdensi_DN658_c0_g1_i1.p1	3-392[+]	.	.	.	.	.	.	.	.	.	.
Pdensi_DN636_c0_g1d380130	Pdensi_DN636_c0_g1_i1	.	.	.	.	.	.	.	.	.	.	.	.	.	.
Pdensi_DN643_c0_g1d514054	Pdensi_DN643_c0_g1_i1	YG31B_YEAST^YG31B_YEAST^Q:351-551,H:691-755^41.791%ID^E:9.92e-15^RecName: Full=Transposon Ty3-G Gag-Pol polyprotein;^Eukaryota; Fungi; Dikarya; Ascomycota; Saccharomycotina; Saccharomycetes; Saccharomycetales; Saccharomycetaceae; Saccharomyces`YG31B_YEAST^YG31B_YEAST^Q:37-327,H:580-681^29.808%ID^E:9.92e-15^RecName: Full=Transposon Ty3-G Gag-Pol polyprotein;^Eukaryota; Fungi; Dikarya; Ascomycota; …	.	Pdensi_DN643_c0_g1_i1.p1	1-366[+]	.	.	.	.	.	.	.	.	.	.
Pdensi_DN643_c0_g2	Pdensi_DN643_c0_g2_i1	TF29_SCHPO^TF29_SCHPO^Q:678-82,H:572-770^29.648%ID^E:1.27e-25^RecName: Full=Transposon Tf2-9 polyprotein;^Eukaryota; Fungi; Dikarya; Ascomycota; Taphrinomycotina; Schizosaccharomycetes; Schizosaccharomycetales; Schizosaccharomycetaceae; Schizosaccharomyces	.	.	.	.	.	.	.	.	KEGG:spo:SPAC167.08`KEGG:spo:SPAC26A3.13c`KEGG:spo:SPAC9.04`KEGG:spo:SPBC9B6.02c	GO:0005737^cellular_component^cytoplasm`GO:0005634^cellular_component^nucleus`GO:0004190^molecular_function^aspartic-type endopeptidase activity`GO:0003677^molecular_function^DNA binding`GO:0003887^molecular_function^DNA-directed DNA polymerase activity`GO:0004519^molecular_function^endonuclease activity`GO:0046872^molecular_function^metal ion binding`GO:0003723^molecular_function^RNA binding`GO:…	.	.	.
Pdensi_DN611_c0_g1	Pdensi_DN611_c0_g1_i1	.	.	.	.	.	.	.	.	.	.	.	.	.	.
Pdensi_DN688_c0_g1d97995	Pdensi_DN688_c0_g1_i1	.	.	.	.	.	.	.	.	.	.	.	.	.	.
Pdensi_DN675_c0_g1	Pdensi_DN675_c0_g1_i1	.	.	.	.	.	.	.	.	.	.	.	.	.	.
Pdensi_DN642_c0_g1	Pdensi_DN642_c0_g1_i1	.	.	.	.	.	.	.	.	.	.	.	.	.	.
Pdensi_DN679_c0_g1	Pdensi_DN679_c0_g1_i1	.	.	.	.	.	.	.	.	.	.	.	.	.	.
Pdensi_DN624_c0_g1d202760	Pdensi_DN624_c0_g1_i1	EF2_NEUCR^EF2_NEUCR^Q:434-3,H:455-598^86.111%ID^E:4.64e-81^RecName: Full=Elongation factor 2;^Eukaryota; Fungi; Dikarya; Ascomycota; Pezizomycotina; Sordariomycetes; Sordariomycetidae; Sordariales; Sordariaceae; Neurospora	.	Pdensi_DN624_c0_g1_i1.p1	3-434[-]	EF2_NEUCR^EF2_NEUCR^Q:1-144,H:455-598^86.111%ID^E:4.17e-81^RecName: Full=Elongation factor 2;^Eukaryota; Fungi; Dikarya; Ascomycota; Pezizomycotina; Sordariomycetes; Sordariomycetidae; Sordariales; Sordariaceae; Neurospora	PF14492.6^EFG_II^Elongation Factor G, domain II^33-95^E:7.2e-13	.	.	.	KEGG:ncr:NCU07700`KO:K03234	GO:0005829^cellular_component^cytosol`GO:1990904^cellular_component^ribonucleoprotein complex`GO:0005525^molecular_function^GTP binding`GO:0003924^molecular_function^GTPase activity`GO:0043022^molecular_function^ribosome binding`GO:0003746^molecular_function^translation elongation factor activity`GO:0006414^biological_process^translational elongation	.	.	.
Pdensi_DN691_c0_g1	Pdensi_DN691_c0_g1_i1	.	.	.	.	.	.	.	.	.	.	.	.	.	.
Pdensi_DN737_c0_g1	Pdensi_DN737_c0_g1_i1	RNHX1_ARATH^RNHX1_ARATH^Q:595-951,H:459-584^29.63%ID^E:6.49e-07^RecName: Full=Putative ribonuclease H protein At1g65750;^Eukaryota; Viridiplantae; Streptophyta; Embryophyta; Tracheophyta; Spermatophyta; Magnoliophyta; eudicotyledons; Gunneridae; Pentapetalae; rosids; malvids; Brassicales; Brassicaceae; Camelineae; Arabidopsis	.	.	.	.	.	.	.	.	.	GO:0046872^molecular_function^metal ion binding`GO:0003676^molecular_function^nucleic acid binding`GO:0004523^molecular_function^RNA-DNA hybrid ribonuclease activity	.	.	.
Pdensi_DN704_c0_g1d98026	Pdensi_DN704_c0_g1_i1	.	.	.	.	.	.	.	.	.	.	.	.	.	.
Pdensi_DN798_c0_g1	Pdensi_DN798_c0_g1_i1	.	.	.	.	.	.	.	.	.	.	.	.	.	.
Pdensi_DN786_c0_g1	Pdensi_DN786_c0_g1_i1	.	.	Pdensi_DN786_c0_g1_i1.p1	97-426[+]	.	.	.	ExpAA=19.13^PredHel=1^Topology=i89-108o	.	.	.	.	.	.
Pdensi_DN703_c0_g1d202789	Pdensi_DN703_c0_g1_i1	MCA1_ARATH^MCA1_ARATH^Q:399-1,H:13-138^40.741%ID^E:3.34e-21^RecName: Full=Metacaspase-1;^Eukaryota; Viridiplantae; Streptophyta; Embryophyta; Tracheophyta; Spermatophyta; Magnoliophyta; eudicotyledons; Gunneridae; Pentapetalae; rosids; malvids; Brassicales; Brassicaceae; Camelineae; Arabidopsis	.	Pdensi_DN703_c0_g1_i1.p1	1-402[-]	MCA1_ARATH^MCA1_ARATH^Q:2-134,H:13-138^40.741%ID^E:1.43e-21^RecName: Full=Metacaspase-1;^Eukaryota; Viridiplantae; Streptophyta; Embryophyta; Tracheophyta; Spermatophyta; Magnoliophyta; eudicotyledons; Gunneridae; Pentapetalae; rosids; malvids; Brassicales; Brassicaceae; Camelineae; Arabidopsis	PF00656.22^Peptidase_C14^Caspase domain^78-132^E:4.9e-06	.	.	ENOG410Y41C^Metacaspase	KEGG:ath:AT1G02170`KO:K22684	GO:0004197^molecular_function^cysteine-type endopeptidase activity`GO:0006952^biological_process^defense response`GO:0043068^biological_process^positive regulation of programmed cell death	.	.	.
Pdensi_DN753_c0_g1d324674	Pdensi_DN753_c0_g1_i1	.	.	Pdensi_DN753_c0_g1_i1.p1	1-324[-]	.	PF14223.6^Retrotran_gag_2^gag-polypeptide of LTR copia-type^2-96^E:2.5e-14	.	.	.	.	.	.	.	.
Pdensi_DN721_c0_g1d446028	Pdensi_DN721_c0_g1_i1	.	.	.	.	.	.	.	.	.	.	.	.	.	.
Pdensi_DN729_c0_g1	Pdensi_DN729_c0_g1_i1	PP108_ARATH^PP108_ARATH^Q:4-519,H:231-402^43.605%ID^E:5.77e-35^RecName: Full=Putative pentatricopeptide repeat-containing protein At1g68930;^Eukaryota; Viridiplantae; Streptophyta; Embryophyta; Tracheophyta; Spermatophyta; Magnoliophyta; eudicotyledons; Gunneridae; Pentapetalae; rosids; malvids; Brassicales; Brassicaceae; Camelineae; Arabidopsis`PP108_ARATH^PP108_ARATH^Q:13-489,H:335-493^40.881%I…	.	Pdensi_DN729_c0_g1_i1.p1	1-546[+]	PP251_ARATH^PP251_ARATH^Q:5-182,H:206-383^39.888%ID^E:2.35e-41^RecName: Full=Putative pentatricopeptide repeat-containing protein At3g23330;^Eukaryota; Viridiplantae; Streptophyta; Embryophyta; Tracheophyta; Spermatophyta; Magnoliophyta; eudicotyledons; Gunneridae; Pentapetalae; rosids; malvids; Brassicales; Brassicaceae; Camelineae; Arabidopsis`PP251_ARATH^PP251_ARATH^Q:10-161,H:312-463^39.474%I…	PF13812.6^PPR_3^Pentatricopeptide repeat domain^3-51^E:0.005`PF13041.6^PPR_2^PPR repeat family^5-52^E:2e-11`PF01535.20^PPR^PPR repeat^7-34^E:4.7e-07`PF01535.20^PPR^PPR repeat^80-104^E:0.025`PF13041.6^PPR_2^PPR repeat family^106-153^E:2.2e-10`PF01535.20^PPR^PPR repeat^108-135^E:9.4e-07`PF13812.6^PPR_3^Pentatricopeptide repeat domain^108-152^E:4.3e-05	.	.	ENOG410Z7Z7^Pentatricopeptide repeat-containing protein	KEGG:ath:AT3G23330	GO:0008270^molecular_function^zinc ion binding`GO:0009451^biological_process^RNA modification	.	.	.
Pdensi_DN707_c0_g1d43287	Pdensi_DN707_c0_g1_i1	.	.	.	.	.	.	.	.	.	.	.	.	.	.
Pdensi_DN776_c0_g1d164411	Pdensi_DN776_c0_g1_i1	RAB21_MOUSE^RAB21_MOUSE^Q:1167-571,H:17-220^54.902%ID^E:3.12e-76^RecName: Full=Ras-related protein Rab-21;^Eukaryota; Metazoa; Chordata; Craniata; Vertebrata; Euteleostomi; Mammalia; Eutheria; Euarchontoglires; Glires; Rodentia; Myomorpha; Muroidea; Muridae; Murinae; Mus; Mus	.	Pdensi_DN776_c0_g1_i1.p1	568-1197[-]	RAB21_MOUSE^RAB21_MOUSE^Q:11-209,H:17-220^54.902%ID^E:2.84e-80^RecName: Full=Ras-related protein Rab-21;^Eukaryota; Metazoa; Chordata; Craniata; Vertebrata; Euteleostomi; Mammalia; Eutheria; Euarchontoglires; Glires; Rodentia; Myomorpha; Muroidea; Muridae; Murinae; Mus; Mus	PF00025.21^Arf^ADP-ribosylation factor family^12-135^E:3.6e-11`PF00071.22^Ras^Ras family^13-172^E:4.7e-52`PF08477.13^Roc^Ras of Complex, Roc, domain of DAPkinase^13-127^E:1.2e-34`PF04670.12^Gtr1_RagA^Gtr1/RagA G protein conserved region^13-138^E:4.5e-06	.	.	ENOG410XQT5^RAB21, member RAS oncogene family	KEGG:mmu:216344`KO:K07890	GO:1904115^cellular_component^axon cytoplasm`GO:0032154^cellular_component^cleavage furrow`GO:0098559^cellular_component^cytoplasmic side of early endosome membrane`GO:0009898^cellular_component^cytoplasmic side of plasma membrane`GO:0030659^cellular_component^cytoplasmic vesicle membrane`GO:0005769^cellular_component^early endosome`GO:0005789^cellular_component^endoplasmic reticulum membrane`GO:…	GO:0005525^molecular_function^GTP binding`GO:0003924^molecular_function^GTPase activity	.	.
Pdensi_DN711_c0_g1	Pdensi_DN711_c0_g1_i1	.	.	.	.	.	.	.	.	.	.	.	.	.	.
Pdensi_DN711_c0_g2	Pdensi_DN711_c0_g2_i1	.	.	.	.	.	.	.	.	.	.	.	.	.	.
Pdensi_DN788_c0_g1d202796	Pdensi_DN788_c0_g1_i1	.	.	.	.	.	.	.	.	.	.	.	.	.	.
Pdensi_DN731_c0_g2	Pdensi_DN731_c0_g2_i1	.	.	.	.	.	.	.	.	.	.	.	.	.	.
Pdensi_DN724_c0_g1d446026	Pdensi_DN724_c0_g1_i1	.	.	.	.	.	.	.	.	.	.	.	.	.	.
Pdensi_DN719_c0_g1d43319	Pdensi_DN719_c0_g1_i1	.	.	Pdensi_DN719_c0_g1_i1.p1	2-328[+]	.	.	.	.	.	.	.	.	.	.
Pdensi_DN744_c0_g1	Pdensi_DN744_c0_g1_i2	.	.	.	.	.	.	.	.	.	.	.	.	.	.
Pdensi_DN793_c0_g1d514102	Pdensi_DN793_c0_g1_i1	.	.	.	.	.	.	.	.	.	.	.	.	.	.
Pdensi_DN720_c1_g1	Pdensi_DN720_c1_g1_i1	.	.	.	.	.	.	.	.	.	.	.	.	.	.
Pdensi_DN763_c0_g1	Pdensi_DN763_c0_g1_i2	.	.	.	.	.	.	.	.	.	.	.	.	.	.
Pdensi_DN771_c0_g2	Pdensi_DN771_c0_g2_i2	RL39_CANAX^RL39_CANAX^Q:288-136,H:1-51^90.196%ID^E:7.38e-27^RecName: Full=60S ribosomal protein L39;^Eukaryota; Fungi; Dikarya; Ascomycota; Saccharomycotina; Saccharomycetes; Saccharomycetales; Debaryomycetaceae; Candida/Lodderomyces clade; Candida	.	.	.	.	.	.	.	.	.	GO:0005840^cellular_component^ribosome`GO:0003735^molecular_function^structural constituent of ribosome`GO:0006412^biological_process^translation	.	.	.
Pdensi_DN888_c0_g1	Pdensi_DN888_c0_g1_i1	RDS1_SCHPO^RDS1_SCHPO^Q:2-400,H:228-334^39.85%ID^E:5.88e-21^RecName: Full=Protein rds1;^Eukaryota; Fungi; Dikarya; Ascomycota; Taphrinomycotina; Schizosaccharomycetes; Schizosaccharomycetales; Schizosaccharomycetaceae; Schizosaccharomyces	.	Pdensi_DN888_c0_g1_i1.p2	23-400[-]	.	.	.	.	.	.	.	.	.	.
Pdensi_DN800_c0_g1	Pdensi_DN800_c0_g1_i1	.	.	.	.	.	.	.	.	.	.	.	.	.	.
Pdensi_DN891_c0_g1d446050	Pdensi_DN891_c0_g1_i1	.	.	Pdensi_DN891_c0_g1_i1.p1	323-688[-]	.	.	.	.	.	.	.	.	.	.
Pdensi_DN875_c0_g1d380245	Pdensi_DN875_c0_g1_i1	.	.	.	.	.	.	.	.	.	.	.	.	.	.
Pdensi_DN810_c0_g1d202867	Pdensi_DN810_c0_g1_i1	MT21D_HUMAN^MT21D_HUMAN^Q:75-725,H:27-225^30.769%ID^E:4.43e-15^RecName: Full=Protein-lysine methyltransferase METTL21D;^Eukaryota; Metazoa; Chordata; Craniata; Vertebrata; Euteleostomi; Mammalia; Eutheria; Euarchontoglires; Primates; Haplorrhini; Catarrhini; Hominidae; Homo	.	Pdensi_DN810_c0_g1_i1.p1	105-728[+]	MT21D_HUMAN^MT21D_HUMAN^Q:3-207,H:38-225^30.622%ID^E:3.29e-24^RecName: Full=Protein-lysine methyltransferase METTL21D;^Eukaryota; Metazoa; Chordata; Craniata; Vertebrata; Euteleostomi; Mammalia; Eutheria; Euarchontoglires; Primates; Haplorrhini; Catarrhini; Hominidae; Homo	PF10294.9^Methyltransf_16^Lysine methyltransferase^3-170^E:3.3e-26	.	.	ENOG4111MAT^peptidyl-lysine trimethylation	KEGG:hsa:79609`KO:K21806	GO:0005737^cellular_component^cytoplasm`GO:0005829^cellular_component^cytosol`GO:0032991^cellular_component^protein-containing complex`GO:0051117^molecular_function^ATPase binding`GO:0016279^molecular_function^protein-lysine N-methyltransferase activity`GO:0032780^biological_process^negative regulation of ATPase activity`GO:0018022^biological_process^peptidyl-lysine methylation`GO:0018023^biologi…	.	.	.
Pdensi_DN872_c0_g1d98100	Pdensi_DN872_c0_g1_i1	.	.	.	.	.	.	.	.	.	.	.	.	.	.
Pdensi_DN884_c0_g1d324784	Pdensi_DN884_c0_g1_i1	MBD9_ARATH^MBD9_ARATH^Q:693-307,H:16-144^33.333%ID^E:1.94e-08^RecName: Full=Methyl-CpG-binding domain-containing protein 9;^Eukaryota; Viridiplantae; Streptophyta; Embryophyta; Tracheophyta; Spermatophyta; Magnoliophyta; eudicotyledons; Gunneridae; Pentapetalae; rosids; malvids; Brassicales; Brassicaceae; Camelineae; Arabidopsis	.	Pdensi_DN884_c0_g1_i1.p1	1-678[-]	MBD9_ARATH^MBD9_ARATH^Q:27-124,H:55-144^34.694%ID^E:4.86e-09^RecName: Full=Methyl-CpG-binding domain-containing protein 9;^Eukaryota; Viridiplantae; Streptophyta; Embryophyta; Tracheophyta; Spermatophyta; Magnoliophyta; eudicotyledons; Gunneridae; Pentapetalae; rosids; malvids; Brassicales; Brassicaceae; Camelineae; Arabidopsis	PF00628.29^PHD^PHD-finger^58-112^E:3.7e-07	.	.	ENOG41128EW^PHD-finger	KEGG:ath:AT3G01460`KO:K22768	GO:0005634^cellular_component^nucleus`GO:0009506^cellular_component^plasmodesma`GO:0004402^molecular_function^histone acetyltransferase activity`GO:0042393^molecular_function^histone binding`GO:0046872^molecular_function^metal ion binding`GO:0008327^molecular_function^methyl-CpG binding`GO:0016573^biological_process^histone acetylation`GO:0043966^biological_process^histone H3 acetylation`GO:00439…	.	.	.
Pdensi_DN860_c0_g1d514163	Pdensi_DN860_c0_g1_i1	.	.	.	.	.	.	.	.	.	.	.	.	.	.
Pdensi_DN889_c1_g1	Pdensi_DN889_c1_g1_i1	.	.	.	.	.	.	.	.	.	.	.	.	.	.
Pdensi_DN889_c0_g1d202863	Pdensi_DN889_c0_g1_i1	PP271_ARATH^PP271_ARATH^Q:2-529,H:417-593^48.588%ID^E:6.83e-48^RecName: Full=Putative pentatricopeptide repeat-containing protein At3g49142;^Eukaryota; Viridiplantae; Streptophyta; Embryophyta; Tracheophyta; Spermatophyta; Magnoliophyta; eudicotyledons; Gunneridae; Pentapetalae; rosids; malvids; Brassicales; Brassicaceae; Camelineae; Arabidopsis	.	Pdensi_DN889_c0_g1_i1.p1	2-454[+]	PPR53_ARATH^PPR53_ARATH^Q:1-150,H:496-646^51.656%ID^E:2.89e-47^RecName: Full=Pentatricopeptide repeat-containing protein At1g20230;^Eukaryota; Viridiplantae; Streptophyta; Embryophyta; Tracheophyta; Spermatophyta; Magnoliophyta; eudicotyledons; Gunneridae; Pentapetalae; rosids; malvids; Brassicales; Brassicaceae; Camelineae; Arabidopsis	PF01535.20^PPR^PPR repeat^1-24^E:0.28`PF01535.20^PPR^PPR repeat^34-55^E:0.0072`PF01535.20^PPR^PPR repeat^98-125^E:0.04	.	.	ENOG410Z7Z7^Pentatricopeptide repeat-containing protein	KEGG:ath:AT1G20230	GO:0008270^molecular_function^zinc ion binding`GO:0009451^biological_process^RNA modification	.	.	.
Pdensi_DN829_c0_g1d446103	Pdensi_DN829_c0_g1_i1	.	.	.	.	.	.	.	.	.	.	.	.	.	.
Pdensi_DN843_c0_g1d446104	Pdensi_DN843_c0_g1_i1	.	.	.	.	.	.	.	.	.	.	.	.	.	.
Pdensi_DN886_c0_g1d202880	Pdensi_DN886_c0_g1_i1	.	.	.	.	.	.	.	.	.	.	.	.	.	.
Pdensi_DN841_c0_g1d258978	Pdensi_DN841_c0_g1_i1	.	.	.	.	.	.	.	.	.	.	.	.	.	.
Pdensi_DN882_c0_g1d380241	Pdensi_DN882_c0_g1_i1	.	.	.	.	.	.	.	.	.	.	.	.	.	.
Pdensi_DN857_c0_g1d43387	Pdensi_DN857_c0_g1_i1	.	.	.	.	.	.	.	.	.	.	.	.	.	.
Pdensi_DN845_c0_g1	Pdensi_DN845_c0_g1_i1	PP347_ARATH^PP347_ARATH^Q:8-160,H:940-990^74.51%ID^E:8.51e-21^RecName: Full=Pentatricopeptide repeat-containing protein At4g33170;^Eukaryota; Viridiplantae; Streptophyta; Embryophyta; Tracheophyta; Spermatophyta; Magnoliophyta; eudicotyledons; Gunneridae; Pentapetalae; rosids; malvids; Brassicales; Brassicaceae; Camelineae; Arabidopsis	.	.	.	.	.	.	.	ENOG410Z7Z7^Pentatricopeptide repeat-containing protein	KEGG:ath:AT4G33170	GO:0008270^molecular_function^zinc ion binding`GO:0009451^biological_process^RNA modification	.	.	.
Pdensi_DN808_c0_g1d43348	Pdensi_DN808_c0_g1_i1	.	.	.	.	.	.	.	.	.	.	.	.	.	.
Pdensi_DN825_c0_g1d258979	Pdensi_DN825_c0_g1_i1	TAO1_ARATH^TAO1_ARATH^Q:215-496,H:716-809^44.681%ID^E:9.19e-15^RecName: Full=Disease resistance protein TAO1 {ECO:0000305};^Eukaryota; Viridiplantae; Streptophyta; Embryophyta; Tracheophyta; Spermatophyta; Magnoliophyta; eudicotyledons; Gunneridae; Pentapetalae; rosids; malvids; Brassicales; Brassicaceae; Camelineae; Arabidopsis`TAO1_ARATH^TAO1_ARATH^Q:215-493,H:692-784^40.86%ID^E:2.84e-11^RecNam…	.	Pdensi_DN825_c0_g1_i1.p1	38-496[+]	TAO1_ARATH^TAO1_ARATH^Q:18-153,H:675-809^42.647%ID^E:2.26e-20^RecName: Full=Disease resistance protein TAO1 {ECO:0000305};^Eukaryota; Viridiplantae; Streptophyta; Embryophyta; Tracheophyta; Spermatophyta; Magnoliophyta; eudicotyledons; Gunneridae; Pentapetalae; rosids; malvids; Brassicales; Brassicaceae; Camelineae; Arabidopsis`TAO1_ARATH^TAO1_ARATH^Q:1-153,H:707-856^36.601%ID^E:1.1e-14^RecName: …	PF00560.33^LRR_1^Leucine Rich Repeat^24-30^E:6200`PF00560.33^LRR_1^Leucine Rich Repeat^50-71^E:49`PF00560.33^LRR_1^Leucine Rich Repeat^73-95^E:1.9`PF00560.33^LRR_1^Leucine Rich Repeat^97-115^E:0.76`PF00560.33^LRR_1^Leucine Rich Repeat^121-143^E:0.37`PF00560.33^LRR_1^Leucine Rich Repeat^145-152^E:18000	.	.	COG4886^leucine Rich Repeat	KEGG:ath:AT5G44510	GO:0043531^molecular_function^ADP binding`GO:0005524^molecular_function^ATP binding`GO:0042742^biological_process^defense response to bacterium`GO:0009816^biological_process^defense response to bacterium, incompatible interaction`GO:0007165^biological_process^signal transduction	GO:0005515^molecular_function^protein binding	.	.
Pdensi_DN925_c0_g1d202935	Pdensi_DN925_c0_g1_i1	.	.	.	.	.	.	.	.	.	.	.	.	.	.
Pdensi_DN945_c0_g1d43413	Pdensi_DN945_c0_g1_i1	.	.	.	.	.	.	.	.	.	.	.	.	.	.
Pdensi_DN904_c0_g1d202960	Pdensi_DN904_c0_g1_i1	.	.	.	.	.	.	.	.	.	.	.	.	.	.
Pdensi_DN901_c0_g1d258995	Pdensi_DN901_c0_g1_i1	.	.	.	.	.	.	.	.	.	.	.	.	.	.
Pdensi_DN912_c0_g1d202910	Pdensi_DN912_c0_g1_i1	.	.	.	.	.	.	.	.	.	.	.	.	.	.
Pdensi_DN990_c0_g1	Pdensi_DN990_c0_g1_i1	.	.	.	.	.	.	.	.	.	.	.	.	.	.
Pdensi_DN926_c0_g1d202943	Pdensi_DN926_c0_g1_i1	.	.	.	.	.	.	.	.	.	.	.	.	.	.
Pdensi_DN934_c0_g1d164585	Pdensi_DN934_c0_g1_i1	.	.	.	.	.	.	.	.	.	.	.	.	.	.
Pdensi_DN959_c0_g1	Pdensi_DN959_c0_g1_i1	.	.	.	.	.	.	.	.	.	.	.	.	.	.
Pdensi_DN931_c0_g1	Pdensi_DN931_c0_g1_i1	.	.	.	.	.	.	.	.	.	.	.	.	.	.
Pdensi_DN919_c0_g1d43447	Pdensi_DN919_c0_g1_i1	.	.	.	.	.	.	.	.	.	.	.	.	.	.
Pdensi_DN981_c0_g1	Pdensi_DN981_c0_g1_i1	.	.	.	.	.	.	.	.	.	.	.	.	.	.
Pdensi_DN973_c0_g1d514211	Pdensi_DN973_c0_g1_i1	.	.	.	.	.	.	.	.	.	.	.	.	.	.
Pdensi_DN994_c0_g1d202953	Pdensi_DN994_c0_g1_i1	.	.	.	.	.	.	.	.	.	.	.	.	.	.
Pdensi_DN935_c0_g1d164556	Pdensi_DN935_c0_g1_i1	.	.	.	.	.	.	.	.	.	.	.	.	.	.
Pdensi_DN1080_c0_g1	Pdensi_DN1080_c0_g1_i1	.	.	.	.	.	.	.	.	.	.	.	.	.	.
Pdensi_DN1046_c0_g1d446186	Pdensi_DN1046_c0_g1_i1	.	.	.	.	.	.	.	.	.	.	.	.	.	.
Pdensi_DN1048_c0_g1d446192	Pdensi_DN1048_c0_g1_i2	.	.	Pdensi_DN1048_c0_g1_i2.p1	193-678[-]	.	.	.	.	.	.	.	.	.	.
Pdensi_DN1074_c0_g1d43494	Pdensi_DN1074_c0_g1_i1	.	.	.	.	.	.	.	.	.	.	.	.	.	.
Pdensi_DN1086_c0_g1	Pdensi_DN1086_c0_g1_i1	POLX_TOBAC^POLX_TOBAC^Q:114-374,H:553-639^43.678%ID^E:5.93e-19^RecName: Full=Retrovirus-related Pol polyprotein from transposon TNT 1-94;^Eukaryota; Viridiplantae; Streptophyta; Embryophyta; Tracheophyta; Spermatophyta; Magnoliophyta; eudicotyledons; Gunneridae; Pentapetalae; asterids; lamiids; Solanales; Solanaceae; Nicotianoideae; Nicotianeae; Nicotiana`POLX_TOBAC^POLX_TOBAC^Q:1-117,H:515-553^5…	.	Pdensi_DN1086_c0_g1_i1.p1	72-386[-]	.	.	.	.	.	.	.	.	.	.
Pdensi_DN1096_c0_g1d446215	Pdensi_DN1096_c0_g1_i1	.	.	.	.	.	.	.	.	.	.	.	.	.	.
Pdensi_DN1088_c0_g1d446218	Pdensi_DN1088_c0_g1_i2	PROF_ANACO^PROF_ANACO^Q:312-701,H:1-129^75.385%ID^E:2e-69^RecName: Full=Profilin;^Eukaryota; Viridiplantae; Streptophyta; Embryophyta; Tracheophyta; Spermatophyta; Magnoliophyta; Liliopsida; Poales; Bromeliaceae; Bromelioideae; Ananas	.	Pdensi_DN1088_c0_g1_i2.p1	312-710[+]	PROF_ANACO^PROF_ANACO^Q:1-132,H:1-131^75%ID^E:8.67e-73^RecName: Full=Profilin;^Eukaryota; Viridiplantae; Streptophyta; Embryophyta; Tracheophyta; Spermatophyta; Magnoliophyta; Liliopsida; Poales; Bromeliaceae; Bromelioideae; Ananas	PF00235.19^Profilin^Profilin^1-131^E:1.4e-41	.	.	.	.	GO:0005737^cellular_component^cytoplasm`GO:0005856^cellular_component^cytoskeleton`GO:0003779^molecular_function^actin binding	.	.	.
Pdensi_DN1038_c0_g1d203021	Pdensi_DN1038_c0_g1_i1	.	.	.	.	.	.	.	.	.	.	.	.	.	.
Pdensi_DN1064_c0_g1d324963	Pdensi_DN1064_c0_g1_i1	.	.	.	.	.	.	.	.	.	.	.	.	.	.
Pdensi_DN1060_c0_g1d380336	Pdensi_DN1060_c0_g1_i1	.	.	Pdensi_DN1060_c0_g1_i1.p1	2-304[+]	.	.	.	.	.	.	.	.	.	.
Pdensi_DN1005_c0_g1d259107	Pdensi_DN1005_c0_g1_i1	.	.	Pdensi_DN1005_c0_g1_i1.p1	124-495[-]	.	.	sigP:1^25^0.46^YES	.	.	.	.	.	.	.
Pdensi_DN1063_c0_g1d43521	Pdensi_DN1063_c0_g1_i1	.	.	Pdensi_DN1063_c0_g1_i1.p1	1-366[+]	.	.	.	.	.	.	.	.	.	.
Pdensi_DN1019_c0_g1	Pdensi_DN1019_c0_g1_i1	.	.	.	.	.	.	.	.	.	.	.	.	.	.
Pdensi_DN1098_c0_g1d446184	Pdensi_DN1098_c0_g1_i1	.	.	.	.	.	.	.	.	.	.	.	.	.	.
Pdensi_DN1003_c0_g1d43510	Pdensi_DN1003_c0_g1_i1	.	.	.	.	.	.	.	.	.	.	.	.	.	.
Pdensi_DN1029_c0_g1d203050	Pdensi_DN1029_c0_g1_i1	POLX_TOBAC^POLX_TOBAC^Q:6-302,H:632-724^31.313%ID^E:2.19e-10^RecName: Full=Retrovirus-related Pol polyprotein from transposon TNT 1-94;^Eukaryota; Viridiplantae; Streptophyta; Embryophyta; Tracheophyta; Spermatophyta; Magnoliophyta; eudicotyledons; Gunneridae; Pentapetalae; asterids; lamiids; Solanales; Solanaceae; Nicotianoideae; Nicotianeae; Nicotiana	.	.	.	.	.	.	.	.	.	GO:0000943^cellular_component^retrotransposon nucleocapsid`GO:0004190^molecular_function^aspartic-type endopeptidase activity`GO:0004519^molecular_function^endonuclease activity`GO:0003676^molecular_function^nucleic acid binding`GO:0003964^molecular_function^RNA-directed DNA polymerase activity`GO:0008270^molecular_function^zinc ion binding`GO:0015074^biological_process^DNA integration	.	.	.
Pdensi_DN1050_c0_g1d324896	Pdensi_DN1050_c0_g1_i1	.	.	.	.	.	.	.	.	.	.	.	.	.	.
Pdensi_DN1189_c0_g1	Pdensi_DN1189_c0_g1_i1	.	.	.	.	.	.	.	.	.	.	.	.	.	.
Pdensi_DN1150_c0_g1d164682	Pdensi_DN1150_c0_g1_i1	.	.	.	.	.	.	.	.	.	.	.	.	.	.
Pdensi_DN1158_c0_g1d98262	Pdensi_DN1158_c0_g1_i1	.	.	.	.	.	.	.	.	.	.	.	.	.	.
Pdensi_DN1183_c0_g1	Pdensi_DN1183_c0_g1_i1	.	.	.	.	.	.	.	.	.	.	.	.	.	.
Pdensi_DN1161_c0_g2	Pdensi_DN1161_c0_g2_i1	RL2_ASHGO^RL2_ASHGO^Q:326-219,H:219-254^86.111%ID^E:7.39e-11^RecName: Full=60S ribosomal protein L2;^Eukaryota; Fungi; Dikarya; Ascomycota; Saccharomycotina; Saccharomycetes; Saccharomycetales; Saccharomycetaceae; Eremothecium	.	.	.	.	.	.	.	.	KEGG:ago:AGOS_ADL127C`KO:K02938	GO:0022625^cellular_component^cytosolic large ribosomal subunit`GO:0019843^molecular_function^rRNA binding`GO:0003735^molecular_function^structural constituent of ribosome`GO:0002181^biological_process^cytoplasmic translation	.	.	.
Pdensi_DN1162_c0_g1	Pdensi_DN1162_c0_g1_i1	.	.	Pdensi_DN1162_c0_g1_i1.p2	261-824[-]	.	.	.	.	.	.	.	.	.	.
Pdensi_DN1159_c0_g1d446293	Pdensi_DN1159_c0_g1_i1	.	.	Pdensi_DN1159_c0_g1_i1.p1	1-537[+]	.	PF03732.17^Retrotrans_gag^Retrotransposon gag protein^81-172^E:2.7e-09	.	.	.	.	.	.	.	.
Pdensi_DN1190_c1_g1	Pdensi_DN1190_c1_g1_i1	.	.	Pdensi_DN1190_c1_g1_i1.p2	3-311[+]	.	.	.	.	.	.	.	.	.	.
Pdensi_DN1101_c0_g1d325049	Pdensi_DN1101_c0_g1_i1	.	.	.	.	.	.	.	.	.	.	.	.	.	.
Pdensi_DN1178_c0_g1	Pdensi_DN1178_c0_g1_i1	.	.	Pdensi_DN1178_c0_g1_i1.p1	2-379[+]	.	PF14223.6^Retrotran_gag_2^gag-polypeptide of LTR copia-type^3-76^E:6.6e-09	.	.	.	.	.	.	.	.
Pdensi_DN1272_c1_g1	Pdensi_DN1272_c1_g1_i1	POL3_DROME^POL3_DROME^Q:384-1,H:315-442^39.844%ID^E:1.22e-22^RecName: Full=Retrovirus-related Pol polyprotein from transposon 17.6;^Eukaryota; Metazoa; Ecdysozoa; Arthropoda; Hexapoda; Insecta; Pterygota; Neoptera; Holometabola; Diptera; Brachycera; Muscomorpha; Ephydroidea; Drosophilidae; Drosophila; Sophophora	.	Pdensi_DN1272_c1_g1_i1.p1	1-387[-]	POL3_DROME^POL3_DROME^Q:2-129,H:315-442^39.844%ID^E:1.1e-22^RecName: Full=Retrovirus-related Pol polyprotein from transposon 17.6;^Eukaryota; Metazoa; Ecdysozoa; Arthropoda; Hexapoda; Insecta; Pterygota; Neoptera; Holometabola; Diptera; Brachycera; Muscomorpha; Ephydroidea; Drosophilidae; Drosophila; Sophophora	PF00078.27^RVT_1^Reverse transcriptase (RNA-dependent DNA polymerase)^14-97^E:2.5e-14	.	.	.	.	GO:0004190^molecular_function^aspartic-type endopeptidase activity`GO:0004519^molecular_function^endonuclease activity`GO:0003676^molecular_function^nucleic acid binding`GO:0003964^molecular_function^RNA-directed DNA polymerase activity`GO:0015074^biological_process^DNA integration	.	.	.
Pdensi_DN1288_c0_g1d514287	Pdensi_DN1288_c0_g1_i1	.	.	.	.	.	.	.	.	.	.	.	.	.	.
Pdensi_DN1238_c0_g1d98316	Pdensi_DN1238_c0_g1_i1	.	.	.	.	.	.	.	.	.	.	.	.	.	.
Pdensi_DN1209_c0_g1d259220	Pdensi_DN1209_c0_g1_i1	.	.	.	.	.	.	.	.	.	.	.	.	.	.
Pdensi_DN1240_c0_g1d203134	Pdensi_DN1240_c0_g1_i1	.	.	.	.	.	.	.	.	.	.	.	.	.	.
Pdensi_DN1261_c0_g1	Pdensi_DN1261_c0_g1_i1	POLX_TOBAC^POLX_TOBAC^Q:209-18,H:537-600^46.875%ID^E:7.38e-12^RecName: Full=Retrovirus-related Pol polyprotein from transposon TNT 1-94;^Eukaryota; Viridiplantae; Streptophyta; Embryophyta; Tracheophyta; Spermatophyta; Magnoliophyta; eudicotyledons; Gunneridae; Pentapetalae; asterids; lamiids; Solanales; Solanaceae; Nicotianoideae; Nicotianeae; Nicotiana	.	.	.	.	.	.	.	.	.	GO:0000943^cellular_component^retrotransposon nucleocapsid`GO:0004190^molecular_function^aspartic-type endopeptidase activity`GO:0004519^molecular_function^endonuclease activity`GO:0003676^molecular_function^nucleic acid binding`GO:0003964^molecular_function^RNA-directed DNA polymerase activity`GO:0008270^molecular_function^zinc ion binding`GO:0015074^biological_process^DNA integration	.	.	.
Pdensi_DN1292_c0_g1	Pdensi_DN1292_c0_g1_i1	.	.	.	.	.	.	.	.	.	.	.	.	.	.
Pdensi_DN1214_c0_g1	Pdensi_DN1214_c0_g1_i2	.	.	Pdensi_DN1214_c0_g1_i2.p1	124-456[+]	.	.	.	.	.	.	.	.	.	.
Pdensi_DN1217_c0_g1d43621	Pdensi_DN1217_c0_g1_i1	.	.	.	.	.	.	.	.	.	.	.	.	.	.
Pdensi_DN1264_c0_g1	Pdensi_DN1264_c0_g1_i1	.	.	.	.	.	.	.	.	.	.	.	.	.	.
Pdensi_DN1260_c0_g2	Pdensi_DN1260_c0_g2_i1	.	.	.	.	.	.	.	.	.	.	.	.	.	.
Pdensi_DN1280_c0_g1d446387	Pdensi_DN1280_c0_g1_i1	.	.	.	.	.	.	.	.	.	.	.	.	.	.
Pdensi_DN1204_c0_g1	Pdensi_DN1204_c0_g1_i1	.	.	.	.	.	.	.	.	.	.	.	.	.	.
Pdensi_DN1201_c0_g1d98322	Pdensi_DN1201_c0_g1_i1	.	.	.	.	.	.	.	.	.	.	.	.	.	.
Pdensi_DN1219_c0_g1	Pdensi_DN1219_c0_g1_i1	.	.	.	.	.	.	.	.	.	.	.	.	.	.
Pdensi_DN1230_c0_g1d446371	Pdensi_DN1230_c0_g1_i1	.	.	.	.	.	.	.	.	.	.	.	.	.	.
Pdensi_DN1230_c0_g2	Pdensi_DN1230_c0_g2_i1	.	.	.	.	.	.	.	.	.	.	.	.	.	.
Pdensi_DN1311_c0_g1d98369	Pdensi_DN1311_c0_g1_i1	.	.	.	.	.	.	.	.	.	.	.	.	.	.
Pdensi_DN1399_c0_g1d98378	Pdensi_DN1399_c0_g1_i1	.	.	.	.	.	.	.	.	.	.	.	.	.	.
Pdensi_DN1330_c0_g2d43670	Pdensi_DN1330_c0_g2_i1	.	.	.	.	.	.	.	.	.	.	.	.	.	.
Pdensi_DN1339_c0_g1d380450	Pdensi_DN1339_c0_g1_i1	POLX_TOBAC^POLX_TOBAC^Q:1-237,H:542-620^49.367%ID^E:2.34e-18^RecName: Full=Retrovirus-related Pol polyprotein from transposon TNT 1-94;^Eukaryota; Viridiplantae; Streptophyta; Embryophyta; Tracheophyta; Spermatophyta; Magnoliophyta; eudicotyledons; Gunneridae; Pentapetalae; asterids; lamiids; Solanales; Solanaceae; Nicotianoideae; Nicotianeae; Nicotiana	.	.	.	.	.	.	.	.	.	GO:0000943^cellular_component^retrotransposon nucleocapsid`GO:0004190^molecular_function^aspartic-type endopeptidase activity`GO:0004519^molecular_function^endonuclease activity`GO:0003676^molecular_function^nucleic acid binding`GO:0003964^molecular_function^RNA-directed DNA polymerase activity`GO:0008270^molecular_function^zinc ion binding`GO:0015074^biological_process^DNA integration	.	.	.
Pdensi_DN1361_c0_g1	Pdensi_DN1361_c0_g1_i2	.	.	.	.	.	.	.	.	.	.	.	.	.	.
Pdensi_DN1340_c0_g1	Pdensi_DN1340_c0_g1_i1	.	.	.	.	.	.	.	.	.	.	.	.	.	.
Pdensi_DN1380_c0_g1	Pdensi_DN1380_c0_g1_i1	.	.	.	.	.	.	.	.	.	.	.	.	.	.
Pdensi_DN1336_c0_g1	Pdensi_DN1336_c0_g1_i1	.	.	.	.	.	.	.	.	.	.	.	.	.	.
Pdensi_DN1314_c0_g1d203228	Pdensi_DN1314_c0_g1_i1	.	.	.	.	.	.	.	.	.	.	.	.	.	.
Pdensi_DN1341_c0_g1	Pdensi_DN1341_c0_g1_i2	CTC1_ARATH^CTC1_ARATH^Q:1747-1217,H:529-694^29.121%ID^E:1.56e-07^RecName: Full=CST complex subunit CTC1 {ECO:0000303|PubMed:19854131};^Eukaryota; Viridiplantae; Streptophyta; Embryophyta; Tracheophyta; Spermatophyta; Magnoliophyta; eudicotyledons; Gunneridae; Pentapetalae; rosids; malvids; Brassicales; Brassicaceae; Camelineae; Arabidopsis	.	Pdensi_DN1341_c0_g1_i2.p1	2-1891[-]	CTC1_ARATH^CTC1_ARATH^Q:49-225,H:529-694^29.121%ID^E:3.95e-07^RecName: Full=CST complex subunit CTC1 {ECO:0000303|PubMed:19854131};^Eukaryota; Viridiplantae; Streptophyta; Embryophyta; Tracheophyta; Spermatophyta; Magnoliophyta; eudicotyledons; Gunneridae; Pentapetalae; rosids; malvids; Brassicales; Brassicaceae; Camelineae; Arabidopsis	.	.	.	ENOG4111YBP^CST complex subunit	KEGG:ath:AT4G09680	GO:1990879^cellular_component^CST complex`GO:0003697^molecular_function^single-stranded DNA binding`GO:0042162^molecular_function^telomeric DNA binding`GO:0045740^biological_process^positive regulation of DNA replication`GO:0010833^biological_process^telomere maintenance via telomere lengthening	.	.	.
Pdensi_DN1349_c0_g1d380433	Pdensi_DN1349_c0_g1_i1	.	.	Pdensi_DN1349_c0_g1_i1.p1	2-301[+]	.	.	.	ExpAA=61.68^PredHel=3^Topology=o10-30i37-59o63-81i	.	.	.	.	.	.
Pdensi_DN1367_c0_g1d43692	Pdensi_DN1367_c0_g1_i1	.	.	.	.	.	.	.	.	.	.	.	.	.	.
Pdensi_DN1331_c0_g1	Pdensi_DN1331_c0_g1_i1	.	.	.	.	.	.	.	.	.	.	.	.	.	.
Pdensi_DN1317_c0_g1d98397	Pdensi_DN1317_c0_g1_i1	.	.	.	.	.	.	.	.	.	.	.	.	.	.
Pdensi_DN1427_c0_g1d203276	Pdensi_DN1427_c0_g1_i1	.	.	.	.	.	.	.	.	.	.	.	.	.	.
Pdensi_DN1491_c0_g1	Pdensi_DN1491_c0_g1_i1	.	.	Pdensi_DN1491_c0_g1_i1.p1	314-706[-]	.	.	.	.	.	.	.	.	.	.
Pdensi_DN1461_c0_g1d446498	Pdensi_DN1461_c0_g1_i1	.	.	.	.	.	.	.	.	.	.	.	.	.	.
Pdensi_DN1440_c0_g1d514408	Pdensi_DN1440_c0_g1_i1	NSP2_MEDTR^NSP2_MEDTR^Q:583-1725,H:113-499^36.165%ID^E:2.71e-56^RecName: Full=Nodulation-signaling pathway 2 protein {ECO:0000305};^Eukaryota; Viridiplantae; Streptophyta; Embryophyta; Tracheophyta; Spermatophyta; Magnoliophyta; eudicotyledons; Gunneridae; Pentapetalae; rosids; fabids; Fabales; Fabaceae; Papilionoideae; 50 kb inversion clade; NPAAA clade; Hologalegina; IRL clade; Trifolieae; Medi…	.	Pdensi_DN1440_c0_g1_i1.p1	115-1743[+]	NSP2_MEDTR^NSP2_MEDTR^Q:157-537,H:113-499^37.065%ID^E:4.82e-57^RecName: Full=Nodulation-signaling pathway 2 protein {ECO:0000305};^Eukaryota; Viridiplantae; Streptophyta; Embryophyta; Tracheophyta; Spermatophyta; Magnoliophyta; eudicotyledons; Gunneridae; Pentapetalae; rosids; fabids; Fabales; Fabaceae; Papilionoideae; 50 kb inversion clade; NPAAA clade; Hologalegina; IRL clade; Trifolieae; Medic…	PF03514.14^GRAS^GRAS domain family^161-538^E:1.9e-66	.	.	.	KEGG:mtr:MTR_3g072710	GO:0005783^cellular_component^endoplasmic reticulum`GO:0031965^cellular_component^nuclear membrane`GO:0009877^biological_process^nodulation	.	.	.
Pdensi_DN1431_c0_g1d380507	Pdensi_DN1431_c0_g1_i1	.	.	.	.	.	.	.	.	.	.	.	.	.	.
Pdensi_DN1435_c0_g1d446517	Pdensi_DN1435_c0_g1_i1	PP337_ARATH^PP337_ARATH^Q:311-3,H:161-263^46.602%ID^E:8.27e-26^RecName: Full=Pentatricopeptide repeat-containing protein At4g25270, chloroplastic;^Eukaryota; Viridiplantae; Streptophyta; Embryophyta; Tracheophyta; Spermatophyta; Magnoliophyta; eudicotyledons; Gunneridae; Pentapetalae; rosids; malvids; Brassicales; Brassicaceae; Camelineae; Arabidopsis`PP337_ARATH^PP337_ARATH^Q:323-3,H:258-361^28.…	.	Pdensi_DN1435_c0_g1_i1.p1	3-425[-]	PP337_ARATH^PP337_ARATH^Q:39-141,H:161-263^46.602%ID^E:1.4e-26^RecName: Full=Pentatricopeptide repeat-containing protein At4g25270, chloroplastic;^Eukaryota; Viridiplantae; Streptophyta; Embryophyta; Tracheophyta; Spermatophyta; Magnoliophyta; eudicotyledons; Gunneridae; Pentapetalae; rosids; malvids; Brassicales; Brassicaceae; Camelineae; Arabidopsis`PP337_ARATH^PP337_ARATH^Q:35-141,H:258-361^28…	PF13041.6^PPR_2^PPR repeat family^37-83^E:9.3e-10`PF01535.20^PPR^PPR repeat^41-69^E:0.00059`PF01535.20^PPR^PPR repeat^111-133^E:0.013	.	.	ENOG410Z7Z7^Pentatricopeptide repeat-containing protein	KEGG:ath:AT4G25270	GO:0009507^cellular_component^chloroplast`GO:0009451^biological_process^RNA modification`GO:0008380^biological_process^RNA splicing	.	.	.
Pdensi_DN1464_c0_g1d514421	Pdensi_DN1464_c0_g1_i1	CHX18_ARATH^CHX18_ARATH^Q:89-370,H:1-94^62.766%ID^E:1.3e-34^RecName: Full=Cation/H(+) antiporter 18;^Eukaryota; Viridiplantae; Streptophyta; Embryophyta; Tracheophyta; Spermatophyta; Magnoliophyta; eudicotyledons; Gunneridae; Pentapetalae; rosids; malvids; Brassicales; Brassicaceae; Camelineae; Arabidopsis	.	Pdensi_DN1464_c0_g1_i1.p1	38-370[-]	.	.	.	.	.	.	.	.	.	.
Pdensi_DN1405_c0_g1d43744	Pdensi_DN1405_c0_g1_i1	RK31_SPIOL^RK31_SPIOL^Q:759-505,H:36-119^69.412%ID^E:1.24e-36^RecName: Full=50S ribosomal protein L31, chloroplastic {ECO:0000303|PubMed:10874046};^Eukaryota; Viridiplantae; Streptophyta; Embryophyta; Tracheophyta; Spermatophyta; Magnoliophyta; eudicotyledons; Gunneridae; Pentapetalae; Caryophyllales; Chenopodiaceae; Chenopodioideae; Anserineae; Spinacia	.	Pdensi_DN1405_c0_g1_i1.p1	460-867[-]	RK31_SPIOL^RK31_SPIOL^Q:37-121,H:36-119^69.412%ID^E:1.29e-39^RecName: Full=50S ribosomal protein L31, chloroplastic {ECO:0000303|PubMed:10874046};^Eukaryota; Viridiplantae; Streptophyta; Embryophyta; Tracheophyta; Spermatophyta; Magnoliophyta; eudicotyledons; Gunneridae; Pentapetalae; Caryophyllales; Chenopodiaceae; Chenopodioideae; Anserineae; Spinacia	PF01197.18^Ribosomal_L31^Ribosomal protein L31^39-103^E:5.1e-19	.	.	.	.	GO:0009507^cellular_component^chloroplast`GO:0005840^cellular_component^ribosome`GO:0019843^molecular_function^rRNA binding`GO:0003735^molecular_function^structural constituent of ribosome`GO:0006412^biological_process^translation	GO:0003735^molecular_function^structural constituent of ribosome`GO:0006412^biological_process^translation`GO:0005840^cellular_component^ribosome	.	.
Pdensi_DN1472_c0_g1d43745	Pdensi_DN1472_c0_g1_i1	.	.	.	.	.	.	.	.	.	.	.	.	.	.
Pdensi_DN1460_c0_g1d203249	Pdensi_DN1460_c0_g1_i1	RS6B_SCHPO^RS6B_SCHPO^Q:701-99,H:39-239^73.632%ID^E:2.39e-95^RecName: Full=40S ribosomal protein S6-B;^Eukaryota; Fungi; Dikarya; Ascomycota; Taphrinomycotina; Schizosaccharomycetes; Schizosaccharomycetales; Schizosaccharomycetaceae; Schizosaccharomyces	.	Pdensi_DN1460_c0_g1_i1.p1	96-707[-]	RS6A_SCHPO^RS6A_SCHPO^Q:2-203,H:38-239^73.267%ID^E:1.74e-106^RecName: Full=40S ribosomal protein S6-A;^Eukaryota; Fungi; Dikarya; Ascomycota; Taphrinomycotina; Schizosaccharomycetes; Schizosaccharomycetales; Schizosaccharomycetaceae; Schizosaccharomyces	PF01092.19^Ribosomal_S6e^Ribosomal protein S6e^2-90^E:7.2e-41	.	.	.	KEGG:spo:SPAC13G6.07c`KO:K02991	GO:0005829^cellular_component^cytosol`GO:0022627^cellular_component^cytosolic small ribosomal subunit`GO:0003735^molecular_function^structural constituent of ribosome`GO:0002181^biological_process^cytoplasmic translation`GO:0042254^biological_process^ribosome biogenesis	GO:0003735^molecular_function^structural constituent of ribosome`GO:0006412^biological_process^translation`GO:0005622^cellular_component^intracellular`GO:0005840^cellular_component^ribosome	.	.
Pdensi_DN1418_c0_g1d514428	Pdensi_DN1418_c0_g1_i1	.	.	.	.	.	.	.	.	.	.	.	.	.	.
Pdensi_DN1481_c0_g1d98467	Pdensi_DN1481_c0_g1_i1	.	.	.	.	.	.	.	.	.	.	.	.	.	.
Pdensi_DN1476_c0_g1d531	Pdensi_DN1476_c0_g1_i1	.	.	.	.	.	.	.	.	.	.	.	.	.	.
Pdensi_DN1438_c0_g1	Pdensi_DN1438_c0_g1_i1	.	.	.	.	.	.	.	.	.	.	.	.	.	.
Pdensi_DN1426_c0_g1d514440	Pdensi_DN1426_c0_g1_i1	.	.	.	.	.	.	.	.	.	.	.	.	.	.
Pdensi_DN1442_c0_g2	Pdensi_DN1442_c0_g2_i1	.	.	.	.	.	.	.	.	.	.	.	.	.	.
Pdensi_DN1445_c0_g1	Pdensi_DN1445_c0_g1_i1	.	.	.	.	.	.	.	.	.	.	.	.	.	.
Pdensi_DN1409_c0_g1d541	Pdensi_DN1409_c0_g1_i1	.	.	.	.	.	.	.	.	.	.	.	.	.	.
Pdensi_DN1479_c0_g1	Pdensi_DN1479_c0_g1_i1	.	.	.	.	.	.	.	.	.	.	.	.	.	.
Pdensi_DN1463_c0_g1	Pdensi_DN1463_c0_g1_i1	.	.	.	.	.	.	.	.	.	.	.	.	.	.
Pdensi_DN1508_c0_g1	Pdensi_DN1508_c0_g1_i1	.	.	.	.	.	.	.	.	.	.	.	.	.	.
Pdensi_DN1578_c0_g1d259385	Pdensi_DN1578_c0_g1_i1	.	.	.	.	.	.	.	.	.	.	.	.	.	.
Pdensi_DN1554_c0_g2	Pdensi_DN1554_c0_g2_i1	.	.	.	.	.	.	.	.	.	.	.	.	.	.
Pdensi_DN1599_c0_g1d43798	Pdensi_DN1599_c0_g1_i1	.	.	.	.	.	.	.	.	.	.	.	.	.	.
Pdensi_DN1581_c0_g1	Pdensi_DN1581_c0_g1_i1	.	.	Pdensi_DN1581_c0_g1_i1.p1	267-1118[-]	.	PF11360.8^DUF3110^Protein of unknown function (DUF3110)^202-251^E:1.1e-05	.	.	.	.	.	.	.	.
Pdensi_DN1583_c0_g1d259399	Pdensi_DN1583_c0_g1_i2	.	.	Pdensi_DN1583_c0_g1_i2.p1	161-916[-]	.	.	.	.	.	.	.	.	.	.
Pdensi_DN1580_c0_g1	Pdensi_DN1580_c0_g1_i1	.	.	.	.	.	.	.	.	.	.	.	.	.	.
Pdensi_DN1560_c0_g1	Pdensi_DN1560_c0_g1_i1	.	.	.	.	.	.	.	.	.	.	.	.	.	.
Pdensi_DN1573_c0_g1	Pdensi_DN1573_c0_g1_i1	.	.	.	.	.	.	.	.	.	.	.	.	.	.
Pdensi_DN1518_c0_g1d514469	Pdensi_DN1518_c0_g1_i1	.	.	.	.	.	.	.	.	.	.	.	.	.	.
Pdensi_DN1509_c0_g1d325364	Pdensi_DN1509_c0_g1_i2	.	.	Pdensi_DN1509_c0_g1_i2.p1	286-747[-]	.	.	.	.	.	.	.	.	.	.
Pdensi_DN1596_c0_g1d325354	Pdensi_DN1596_c0_g1_i1	NT5D_DICDI^NT5D_DICDI^Q:1747-371,H:137-590^42.117%ID^E:3.21e-118^RecName: Full=5'-nucleotidase domain-containing protein DDB_G0275467;^Eukaryota; Amoebozoa; Mycetozoa; Dictyostelids; Dictyosteliales; Dictyosteliaceae; Dictyostelium	.	Pdensi_DN1596_c0_g1_i1.p1	329-2110[-]	NT5D_DICDI^NT5D_DICDI^Q:122-580,H:137-590^41.901%ID^E:9.9e-122^RecName: Full=5'-nucleotidase domain-containing protein DDB_G0275467;^Eukaryota; Amoebozoa; Mycetozoa; Dictyostelids; Dictyosteliales; Dictyosteliaceae; Dictyostelium	PF05761.14^5_nucleotid^5' nucleotidase family^133-578^E:3.6e-137	.	.	ENOG410XT8W^5-nucleotidase domain containing	KEGG:ddi:DDB_G0275467	GO:0008253^molecular_function^5'-nucleotidase activity`GO:0046872^molecular_function^metal ion binding	.	.	.
Pdensi_DN1500_c0_g1	Pdensi_DN1500_c0_g1_i1	B561I_ARATH^B561I_ARATH^Q:341-1246,H:54-356^46.732%ID^E:1.21e-90^RecName: Full=Cytochrome b561 and DOMON domain-containing protein At3g61750;^Eukaryota; Viridiplantae; Streptophyta; Embryophyta; Tracheophyta; Spermatophyta; Magnoliophyta; eudicotyledons; Gunneridae; Pentapetalae; rosids; malvids; Brassicales; Brassicaceae; Camelineae; Arabidopsis	.	Pdensi_DN1500_c0_g1_i1.p1	194-1360[+]	B561I_ARATH^B561I_ARATH^Q:10-364,H:3-369^42.588%ID^E:4.34e-98^RecName: Full=Cytochrome b561 and DOMON domain-containing protein At3g61750;^Eukaryota; Viridiplantae; Streptophyta; Embryophyta; Tracheophyta; Spermatophyta; Magnoliophyta; eudicotyledons; Gunneridae; Pentapetalae; rosids; malvids; Brassicales; Brassicaceae; Camelineae; Arabidopsis	PF03351.17^DOMON^DOMON domain^70-135^E:4.1e-10	sigP:1^31^0.868^YES	ExpAA=143.33^PredHel=6^Topology=o10-32i217-234o249-271i284-303o318-340i347-369o	ENOG410Y10S^auxin-responsive protein	KEGG:ath:AT3G61750	GO:0016021^cellular_component^integral component of membrane`GO:0046872^molecular_function^metal ion binding`GO:0055114^biological_process^oxidation-reduction process	.	.	.
Pdensi_DN1598_c0_g1	Pdensi_DN1598_c0_g1_i1	.	.	.	.	.	.	.	.	.	.	.	.	.	.
Pdensi_DN1642_c0_g1d98542	Pdensi_DN1642_c0_g1_i1	.	.	.	.	.	.	.	.	.	.	.	.	.	.
Pdensi_DN1602_c0_g1d514491	Pdensi_DN1602_c0_g1_i1	.	.	.	.	.	.	.	.	.	.	.	.	.	.
Pdensi_DN1647_c0_g1d514493	Pdensi_DN1647_c0_g1_i1	.	.	Pdensi_DN1647_c0_g1_i1.p1	1-339[+]	.	.	.	.	.	.	.	.	.	.
Pdensi_DN1673_c0_g1	Pdensi_DN1673_c0_g1_i1	.	.	Pdensi_DN1673_c0_g1_i1.p1	1-369[-]	.	PF14111.6^DUF4283^Domain of unknown function (DUF4283)^4-120^E:6e-26	.	.	.	.	.	.	.	.
Pdensi_DN1620_c0_g1d164995	Pdensi_DN1620_c0_g1_i1	POLR1_ARATH^POLR1_ARATH^Q:166-282,H:1296-1334^48.718%ID^E:1.26e-06^RecName: Full=Retrovirus-related Pol polyprotein from transposon RE1;^Eukaryota; Viridiplantae; Streptophyta; Embryophyta; Tracheophyta; Spermatophyta; Magnoliophyta; eudicotyledons; Gunneridae; Pentapetalae; rosids; malvids; Brassicales; Brassicaceae; Camelineae; Arabidopsis`POLR1_ARATH^POLR1_ARATH^Q:8-163,H:1241-1287^30.769%ID^E…	.	.	.	.	.	.	.	.	.	GO:0000943^cellular_component^retrotransposon nucleocapsid`GO:0004190^molecular_function^aspartic-type endopeptidase activity`GO:0004519^molecular_function^endonuclease activity`GO:0046872^molecular_function^metal ion binding`GO:0003676^molecular_function^nucleic acid binding`GO:0003964^molecular_function^RNA-directed DNA polymerase activity`GO:0015074^biological_process^DNA integration`GO:000631…	.	.	.
Pdensi_DN1601_c0_g1d98562	Pdensi_DN1601_c0_g1_i1	.	.	.	.	.	.	.	.	.	.	.	.	.	.
Pdensi_DN1692_c0_g1d98549	Pdensi_DN1692_c0_g1_i1	.	.	.	.	.	.	.	.	.	.	.	.	.	.
Pdensi_DN1660_c0_g2	Pdensi_DN1660_c0_g2_i1	.	.	.	.	.	.	.	.	.	.	.	.	.	.
Pdensi_DN1697_c0_g1d514518	Pdensi_DN1697_c0_g1_i1	.	.	.	.	.	.	.	.	.	.	.	.	.	.
Pdensi_DN1607_c0_g1d613	Pdensi_DN1607_c0_g1_i1	CESA5_ARATH^CESA5_ARATH^Q:153-2351,H:243-1027^36.986%ID^E:7.98e-163^RecName: Full=Cellulose synthase A catalytic subunit 5 [UDP-forming];^Eukaryota; Viridiplantae; Streptophyta; Embryophyta; Tracheophyta; Spermatophyta; Magnoliophyta; eudicotyledons; Gunneridae; Pentapetalae; rosids; malvids; Brassicales; Brassicaceae; Camelineae; Arabidopsis	.	Pdensi_DN1607_c0_g1_i1.p1	81-2453[+]	CESA2_ORYSJ^CESA2_ORYSJ^Q:56-779,H:278-1049^36.696%ID^E:7.99e-166^RecName: Full=Probable cellulose synthase A catalytic subunit 2 [UDP-forming];^Eukaryota; Viridiplantae; Streptophyta; Embryophyta; Tracheophyta; Spermatophyta; Magnoliophyta; Liliopsida; Poales; Poaceae; BOP clade; Oryzoideae; Oryzeae; Oryzinae; Oryza; Oryza sativa	PF03552.14^Cellulose_synt^Cellulose synthase^122-411^E:7.3e-100`PF13632.6^Glyco_trans_2_3^Glycosyl transferase family group 2^415-583^E:1.5e-07`PF03552.14^Cellulose_synt^Cellulose synthase^421-772^E:8.2e-69	.	ExpAA=170.55^PredHel=8^Topology=i47-64o74-91i565-587o597-619i640-662o700-722i729-751o761-783i	COG1215^Glycosyl transferase, family 2	KEGG:osa:4334515`KO:K10999	GO:0005794^cellular_component^Golgi apparatus`GO:0016021^cellular_component^integral component of membrane`GO:0005886^cellular_component^plasma membrane`GO:0005802^cellular_component^trans-Golgi network`GO:0016760^molecular_function^cellulose synthase (UDP-forming) activity`GO:0016759^molecular_function^cellulose synthase activity`GO:0046872^molecular_function^metal ion binding`GO:0071555^biologi…	GO:0016760^molecular_function^cellulose synthase (UDP-forming) activity`GO:0030244^biological_process^cellulose biosynthetic process`GO:0016020^cellular_component^membrane	.	.
Pdensi_DN1628_c0_g1d446665	Pdensi_DN1628_c0_g1_i1	PP420_ARATH^PP420_ARATH^Q:2215-233,H:59-708^48.421%ID^E:0^RecName: Full=Pentatricopeptide repeat-containing protein At5g46580, chloroplastic;^Eukaryota; Viridiplantae; Streptophyta; Embryophyta; Tracheophyta; Spermatophyta; Magnoliophyta; eudicotyledons; Gunneridae; Pentapetalae; rosids; malvids; Brassicales; Brassicaceae; Camelineae; Arabidopsis	.	Pdensi_DN1628_c0_g1_i1.p1	224-2431[-]	PP420_ARATH^PP420_ARATH^Q:73-733,H:59-708^48.421%ID^E:0^RecName: Full=Pentatricopeptide repeat-containing protein At5g46580, chloroplastic;^Eukaryota; Viridiplantae; Streptophyta; Embryophyta; Tracheophyta; Spermatophyta; Magnoliophyta; eudicotyledons; Gunneridae; Pentapetalae; rosids; malvids; Brassicales; Brassicaceae; Camelineae; Arabidopsis	PF13812.6^PPR_3^Pentatricopeptide repeat domain^202-252^E:0.0017`PF13041.6^PPR_2^PPR repeat family^208-253^E:1e-07`PF01535.20^PPR^PPR repeat^245-275^E:0.0011`PF13041.6^PPR_2^PPR repeat family^257-290^E:2e-07`PF13812.6^PPR_3^Pentatricopeptide repeat domain^267-324^E:4.7e-07`PF12854.7^PPR_1^PPR repeat^274-304^E:3.5e-09`PF13041.6^PPR_2^PPR repeat family^277-323^E:3.8e-11`PF01535.20^PPR^PPR repeat^28…	.	.	ENOG410Z7Z7^Pentatricopeptide repeat-containing protein	KEGG:ath:AT5G46580	GO:0009507^cellular_component^chloroplast	.	.	.
Pdensi_DN1680_c0_g1d98583	Pdensi_DN1680_c0_g1_i1	.	.	.	.	.	.	.	.	.	.	.	.	.	.
Pdensi_DN1661_c0_g1d380630	Pdensi_DN1661_c0_g1_i1	.	.	.	.	.	.	.	.	.	.	.	.	.	.
Pdensi_DN1611_c0_g1d165004	Pdensi_DN1611_c0_g1_i1	POLX_TOBAC^POLX_TOBAC^Q:141-4,H:512-557^52.174%ID^E:2.27e-09^RecName: Full=Retrovirus-related Pol polyprotein from transposon TNT 1-94;^Eukaryota; Viridiplantae; Streptophyta; Embryophyta; Tracheophyta; Spermatophyta; Magnoliophyta; eudicotyledons; Gunneridae; Pentapetalae; asterids; lamiids; Solanales; Solanaceae; Nicotianoideae; Nicotianeae; Nicotiana	.	.	.	.	.	.	.	.	.	GO:0000943^cellular_component^retrotransposon nucleocapsid`GO:0004190^molecular_function^aspartic-type endopeptidase activity`GO:0004519^molecular_function^endonuclease activity`GO:0003676^molecular_function^nucleic acid binding`GO:0003964^molecular_function^RNA-directed DNA polymerase activity`GO:0008270^molecular_function^zinc ion binding`GO:0015074^biological_process^DNA integration	.	.	.
Pdensi_DN1674_c0_g2	Pdensi_DN1674_c0_g2_i1	ALOX1_KOMPG^ALOX1_KOMPG^Q:1-969,H:331-650^66.049%ID^E:6.71e-155^RecName: Full=Alcohol oxidase 1;^Eukaryota; Fungi; Dikarya; Ascomycota; Saccharomycotina; Saccharomycetes; Saccharomycetales; Phaffomycetaceae; Komagataella	.	Pdensi_DN1674_c0_g2_i1.p2	1-312[-]	.	.	.	.	.	.	.	.	.	.
Pdensi_DN1706_c0_g1d98598	Pdensi_DN1706_c0_g1_i1	POL5_DROME^POL5_DROME^Q:2-421,H:331-480^37.086%ID^E:5.37e-23^RecName: Full=Retrovirus-related Pol polyprotein from transposon opus;^Eukaryota; Metazoa; Ecdysozoa; Arthropoda; Hexapoda; Insecta; Pterygota; Neoptera; Holometabola; Diptera; Brachycera; Muscomorpha; Ephydroidea; Drosophilidae; Drosophila; Sophophora	.	.	.	.	.	.	.	.	.	GO:0005634^cellular_component^nucleus`GO:0004519^molecular_function^endonuclease activity`GO:0003676^molecular_function^nucleic acid binding`GO:0008233^molecular_function^peptidase activity`GO:0003964^molecular_function^RNA-directed DNA polymerase activity`GO:0015074^biological_process^DNA integration`GO:0006313^biological_process^transposition, DNA-mediated	.	.	.
Pdensi_DN1718_c0_g1	Pdensi_DN1718_c0_g1_i1	.	.	.	.	.	.	.	.	.	.	.	.	.	.
Pdensi_DN1735_c0_g1	Pdensi_DN1735_c0_g1_i1	.	.	.	.	.	.	.	.	.	.	.	.	.	.
Pdensi_DN1707_c1_g1	Pdensi_DN1707_c1_g1_i1	.	.	.	.	.	.	.	.	.	.	.	.	.	.
Pdensi_DN1744_c0_g1d380681	Pdensi_DN1744_c0_g1_i1	Y2579_ARATH^Y2579_ARATH^Q:441-43,H:227-359^43.609%ID^E:6.55e-26^RecName: Full=Probably inactive leucine-rich repeat receptor-like protein kinase At2g25790;^Eukaryota; Viridiplantae; Streptophyta; Embryophyta; Tracheophyta; Spermatophyta; Magnoliophyta; eudicotyledons; Gunneridae; Pentapetalae; rosids; malvids; Brassicales; Brassicaceae; Camelineae; Arabidopsis`Y2579_ARATH^Y2579_ARATH^Q:444-37,H:2…	.	Pdensi_DN1744_c0_g1_i1.p1	1-450[-]	Y2579_ARATH^Y2579_ARATH^Q:4-136,H:227-359^43.609%ID^E:5.89e-26^RecName: Full=Probably inactive leucine-rich repeat receptor-like protein kinase At2g25790;^Eukaryota; Viridiplantae; Streptophyta; Embryophyta; Tracheophyta; Spermatophyta; Magnoliophyta; eudicotyledons; Gunneridae; Pentapetalae; rosids; malvids; Brassicales; Brassicaceae; Camelineae; Arabidopsis`Y2579_ARATH^Y2579_ARATH^Q:3-138,H:298…	PF00560.33^LRR_1^Leucine Rich Repeat^2-17^E:720`PF13516.6^LRR_6^Leucine Rich repeat^4-8^E:18000`PF00560.33^LRR_1^Leucine Rich Repeat^19-41^E:1.1`PF13516.6^LRR_6^Leucine Rich repeat^19-32^E:21`PF00560.33^LRR_1^Leucine Rich Repeat^51-62^E:9200`PF13516.6^LRR_6^Leucine Rich repeat^65-80^E:18`PF00560.33^LRR_1^Leucine Rich Repeat^67-88^E:1`PF13855.6^LRR_8^Leucine rich repeat^86-126^E:1.1e-06`PF13516.6^…	.	.	COG4886^leucine Rich Repeat	KEGG:ath:AT2G25790	GO:0005783^cellular_component^endoplasmic reticulum`GO:0016021^cellular_component^integral component of membrane`GO:0005886^cellular_component^plasma membrane`GO:0005524^molecular_function^ATP binding`GO:0004672^molecular_function^protein kinase activity	GO:0005515^molecular_function^protein binding	.	.
Pdensi_DN1741_c0_g1d514541	Pdensi_DN1741_c0_g1_i1	.	.	.	.	.	.	.	.	.	.	.	.	.	.
Pdensi_DN1752_c0_g1d514556	Pdensi_DN1752_c0_g1_i1	.	.	.	.	.	.	.	.	.	.	.	.	.	.
Pdensi_DN1708_c0_g1d514571	Pdensi_DN1708_c0_g1_i1	.	.	.	.	.	.	.	.	.	.	.	.	.	.
Pdensi_DN1776_c0_g1	Pdensi_DN1776_c0_g1_i1	.	.	.	.	.	.	.	.	.	.	.	.	.	.
Pdensi_DN1754_c0_g1d380726	Pdensi_DN1754_c0_g1_i1	.	.	.	.	.	.	.	.	.	.	.	.	.	.
Pdensi_DN1724_c0_g1d98639	Pdensi_DN1724_c0_g1_i1	.	.	.	.	.	.	.	.	.	.	.	.	.	.
Pdensi_DN1731_c0_g1d325493	Pdensi_DN1731_c0_g1_i1	.	.	.	.	.	.	.	.	.	.	.	.	.	.
Pdensi_DN1740_c0_g1d259473	Pdensi_DN1740_c0_g1_i1	.	.	Pdensi_DN1740_c0_g1_i1.p1	197-757[+]	.	.	.	.	.	.	.	.	.	.
Pdensi_DN1767_c0_g1	Pdensi_DN1767_c0_g1_i1	RL16_NEUCR^RL16_NEUCR^Q:76-348,H:1-91^91.209%ID^E:3.53e-57^RecName: Full=60S ribosomal protein L16;^Eukaryota; Fungi; Dikarya; Ascomycota; Pezizomycotina; Sordariomycetes; Sordariomycetidae; Sordariales; Sordariaceae; Neurospora	.	.	.	.	.	.	.	.	KEGG:ncr:NCU01221`KO:K02872	GO:0022625^cellular_component^cytosolic large ribosomal subunit`GO:0005840^cellular_component^ribosome`GO:0003729^molecular_function^mRNA binding`GO:0003735^molecular_function^structural constituent of ribosome`GO:0017148^biological_process^negative regulation of translation`GO:0006412^biological_process^translation	.	.	.
Pdensi_DN1777_c0_g1d380692	Pdensi_DN1777_c0_g1_i1	.	.	Pdensi_DN1777_c0_g1_i1.p1	1-312[+]	.	.	.	.	.	.	.	.	.	.
Pdensi_DN1796_c0_g1	Pdensi_DN1796_c0_g1_i1	.	.	.	.	.	.	.	.	.	.	.	.	.	.
Pdensi_DN1759_c0_g1d165088	Pdensi_DN1759_c0_g1_i1	.	.	.	.	.	.	.	.	.	.	.	.	.	.
Pdensi_DN1786_c0_g1d43913	Pdensi_DN1786_c0_g1_i1	.	.	.	.	.	.	.	.	.	.	.	.	.	.
Pdensi_DN1809_c0_g1d325530	Pdensi_DN1809_c0_g1_i1	.	.	.	.	.	.	.	.	.	.	.	.	.	.
Pdensi_DN1865_c0_g2	Pdensi_DN1865_c0_g2_i1	.	.	.	.	.	.	.	.	.	.	.	.	.	.
Pdensi_DN1852_c0_g2	Pdensi_DN1852_c0_g2_i1	.	.	Pdensi_DN1852_c0_g2_i1.p1	3-548[+]	.	.	.	.	.	.	.	.	.	.
Pdensi_DN1801_c0_g1d203522	Pdensi_DN1801_c0_g1_i1	.	.	Pdensi_DN1801_c0_g1_i1.p1	207-554[-]	.	.	.	.	.	.	.	.	.	.
Pdensi_DN1871_c0_g2	Pdensi_DN1871_c0_g2_i1	.	.	.	.	.	.	.	.	.	.	.	.	.	.
Pdensi_DN1845_c0_g1	Pdensi_DN1845_c0_g1_i1	.	.	.	.	.	.	.	.	.	.	.	.	.	.
Pdensi_DN1839_c0_g1d514598	Pdensi_DN1839_c0_g1_i1	.	.	.	.	.	.	.	.	.	.	.	.	.	.
Pdensi_DN1839_c0_g2	Pdensi_DN1839_c0_g2_i1	.	.	.	.	.	.	.	.	.	.	.	.	.	.
Pdensi_DN1855_c0_g1	Pdensi_DN1855_c0_g1_i1	.	.	.	.	.	.	.	.	.	.	.	.	.	.
Pdensi_DN1833_c0_g1	Pdensi_DN1833_c0_g1_i1	RAX3_ARATH^RAX3_ARATH^Q:1657-1325,H:1-111^90.09%ID^E:1.15e-68^RecName: Full=Transcription factor RAX3;^Eukaryota; Viridiplantae; Streptophyta; Embryophyta; Tracheophyta; Spermatophyta; Magnoliophyta; eudicotyledons; Gunneridae; Pentapetalae; rosids; malvids; Brassicales; Brassicaceae; Camelineae; Arabidopsis	.	Pdensi_DN1833_c0_g1_i1.p1	368-1657[-]	RAX3_ARATH^RAX3_ARATH^Q:1-124,H:1-124^86.29%ID^E:2.37e-76^RecName: Full=Transcription factor RAX3;^Eukaryota; Viridiplantae; Streptophyta; Embryophyta; Tracheophyta; Spermatophyta; Magnoliophyta; eudicotyledons; Gunneridae; Pentapetalae; rosids; malvids; Brassicales; Brassicaceae; Camelineae; Arabidopsis	PF00249.31^Myb_DNA-binding^Myb-like DNA-binding domain^14-62^E:2.9e-13`PF13921.6^Myb_DNA-bind_6^Myb-like DNA-binding domain^17-76^E:6.9e-09`PF00249.31^Myb_DNA-binding^Myb-like DNA-binding domain^69-111^E:1.2e-09`PF13921.6^Myb_DNA-bind_6^Myb-like DNA-binding domain^71-116^E:8.7e-06	.	.	COG5147^Myblike DNAbinding domain containing protein	KEGG:ath:AT3G49690`KO:K09422	GO:0005634^cellular_component^nucleus`GO:0003700^molecular_function^DNA-binding transcription factor activity`GO:0043565^molecular_function^sequence-specific DNA binding`GO:0044212^molecular_function^transcription regulatory region DNA binding`GO:0030154^biological_process^cell differentiation`GO:0007275^biological_process^multicellular organism development`GO:0009751^biological_process^response …	.	.	.
Pdensi_DN1864_c0_g1d446817	Pdensi_DN1864_c0_g1_i1	.	.	.	.	.	.	.	.	.	.	.	.	.	.
Pdensi_DN1883_c0_g1d325525	Pdensi_DN1883_c0_g1_i1	.	.	.	.	.	.	.	.	.	.	.	.	.	.
Pdensi_DN1856_c0_g1d687	Pdensi_DN1856_c0_g1_i1	.	.	.	.	.	.	.	.	.	.	.	.	.	.
Pdensi_DN1826_c0_g1d325562	Pdensi_DN1826_c0_g1_i1	.	.	.	.	.	.	.	.	.	.	.	.	.	.
Pdensi_DN1810_c0_g1	Pdensi_DN1810_c0_g1_i1	.	.	.	.	.	.	.	.	.	.	.	.	.	.
Pdensi_DN1868_c0_g1d446835	Pdensi_DN1868_c0_g1_i1	RS21_ASPFU^RS21_ASPFU^Q:76-339,H:1-88^82.955%ID^E:4.27e-52^RecName: Full=40S ribosomal protein S21;^Eukaryota; Fungi; Dikarya; Ascomycota; Pezizomycotina; Eurotiomycetes; Eurotiomycetidae; Eurotiales; Aspergillaceae; Aspergillus	.	.	.	.	.	.	.	.	KEGG:afm:AFUA_2G03590`KO:K02971	GO:0022627^cellular_component^cytosolic small ribosomal subunit`GO:0003735^molecular_function^structural constituent of ribosome`GO:0000447^biological_process^endonucleolytic cleavage in ITS1 to separate SSU-rRNA from 5.8S rRNA and LSU-rRNA from tricistronic rRNA transcript (SSU-rRNA, 5.8S rRNA, LSU-rRNA)`GO:0000461^biological_process^endonucleolytic cleavage to generate mature 3'-end of SSU-rRNA…	.	.	.
Pdensi_DN1849_c0_g1	Pdensi_DN1849_c0_g1_i1	.	.	Pdensi_DN1849_c0_g1_i1.p1	156-503[-]	.	PF03242.13^LEA_3^Late embryogenesis abundant protein^28-103^E:1.2e-14	.	.	.	.	.	.	.	.
Pdensi_DN1800_c0_g1	Pdensi_DN1800_c0_g1_i2	.	.	Pdensi_DN1800_c0_g1_i2.p1	2-997[-]	.	.	.	.	.	.	.	.	.	.
Pdensi_DN1836_c0_g1	Pdensi_DN1836_c0_g1_i1	.	.	.	.	.	.	.	.	.	.	.	.	.	.
Pdensi_DN1834_c0_g1	Pdensi_DN1834_c0_g1_i1	.	.	.	.	.	.	.	.	.	.	.	.	.	.
Pdensi_DN1812_c0_g1d98713	Pdensi_DN1812_c0_g1_i1	.	.	Pdensi_DN1812_c0_g1_i1.p1	42-515[+]	.	.	sigP:1^18^0.829^YES	.	.	.	.	.	.	.
Pdensi_DN1876_c0_g1d203524	Pdensi_DN1876_c0_g1_i1	.	.	.	.	.	.	.	.	.	.	.	.	.	.
Pdensi_DN1900_c0_g1d203585	Pdensi_DN1900_c0_g1_i1	.	.	Pdensi_DN1900_c0_g1_i1.p1	1-858[+]	.	.	.	.	.	.	.	.	.	.
Pdensi_DN1911_c0_g1d203559	Pdensi_DN1911_c0_g1_i1	.	.	.	.	.	.	.	.	.	.	.	.	.	.
Pdensi_DN1947_c0_g1	Pdensi_DN1947_c0_g1_i1	.	.	.	.	.	.	.	.	.	.	.	.	.	.
Pdensi_DN1956_c0_g1d98737	Pdensi_DN1956_c0_g1_i1	.	.	.	.	.	.	.	.	.	.	.	.	.	.
Pdensi_DN1933_c0_g1d98742	Pdensi_DN1933_c0_g1_i1	.	.	Pdensi_DN1933_c0_g1_i1.p1	142-801[+]	.	.	.	.	.	.	.	.	.	.
Pdensi_DN1905_c0_g2	Pdensi_DN1905_c0_g2_i1	.	.	.	.	.	.	.	.	.	.	.	.	.	.
Pdensi_DN1945_c0_g2	Pdensi_DN1945_c0_g2_i1	.	.	.	.	.	.	.	.	.	.	.	.	.	.
Pdensi_DN1993_c0_g1	Pdensi_DN1993_c0_g1_i1	.	.	.	.	.	.	.	.	.	.	.	.	.	.
Pdensi_DN1995_c0_g1d446892	Pdensi_DN1995_c0_g1_i1	.	.	.	.	.	.	.	.	.	.	.	.	.	.
Pdensi_DN1961_c0_g2	Pdensi_DN1961_c0_g2_i1	.	.	.	.	.	.	.	.	.	.	.	.	.	.
Pdensi_DN1940_c0_g1	Pdensi_DN1940_c0_g1_i1	.	.	.	.	.	.	.	.	.	.	.	.	.	.
Pdensi_DN1994_c0_g1d446899	Pdensi_DN1994_c0_g1_i1	.	.	Pdensi_DN1994_c0_g1_i1.p1	274-645[+]	.	.	.	.	.	.	.	.	.	.
Pdensi_DN1912_c0_g2	Pdensi_DN1912_c0_g2_i1	.	.	.	.	.	.	.	.	.	.	.	.	.	.
Pdensi_DN1981_c0_g1d98767	Pdensi_DN1981_c0_g1_i1	.	.	Pdensi_DN1981_c0_g1_i1.p1	138-1241[-]	.	PF09459.10^EB_dh^Ethylbenzene dehydrogenase^57-302^E:4.9e-23	sigP:1^23^0.694^YES	ExpAA=22.40^PredHel=1^Topology=i331-353o	.	.	.	GO:0020037^molecular_function^heme binding	.	.
Pdensi_DN1952_c0_g1d203623	Pdensi_DN1952_c0_g1_i1	.	.	.	.	.	.	.	.	.	.	.	.	.	.
Pdensi_DN1959_c0_g1	Pdensi_DN1959_c0_g1_i1	.	.	Pdensi_DN1959_c0_g1_i1.p1	3-383[+]	.	.	.	.	.	.	.	.	.	.
Pdensi_DN1959_c0_g2	Pdensi_DN1959_c0_g2_i1	.	.	Pdensi_DN1959_c0_g2_i1.p1	3-434[-]	.	.	.	.	.	.	.	.	.	.
Pdensi_DN1938_c0_g1d98776	Pdensi_DN1938_c0_g1_i1	NDADB_ARATH^NDADB_ARATH^Q:1146-718,H:1-143^73.427%ID^E:1.31e-70^RecName: Full=NADH dehydrogenase [ubiquinone] 1 alpha subcomplex subunit 13-B;^Eukaryota; Viridiplantae; Streptophyta; Embryophyta; Tracheophyta; Spermatophyta; Magnoliophyta; eudicotyledons; Gunneridae; Pentapetalae; rosids; malvids; Brassicales; Brassicaceae; Camelineae; Arabidopsis	.	Pdensi_DN1938_c0_g1_i1.p1	715-1146[-]	NDADB_ARATH^NDADB_ARATH^Q:1-143,H:1-143^73.427%ID^E:1.29e-75^RecName: Full=NADH dehydrogenase [ubiquinone] 1 alpha subcomplex subunit 13-B;^Eukaryota; Viridiplantae; Streptophyta; Embryophyta; Tracheophyta; Spermatophyta; Magnoliophyta; eudicotyledons; Gunneridae; Pentapetalae; rosids; malvids; Brassicales; Brassicaceae; Camelineae; Arabidopsis	PF06212.12^GRIM-19^GRIM-19 protein^20-136^E:9.4e-41	.	ExpAA=20.83^PredHel=1^Topology=i43-65o	ENOG4111KIB^NADH dehydrogenase (Ubiquinone) 1 alpha subcomplex	KEGG:ath:AT2G33220`KO:K11353	GO:0016021^cellular_component^integral component of membrane`GO:0031966^cellular_component^mitochondrial membrane`GO:0005747^cellular_component^mitochondrial respiratory chain complex I`GO:0005739^cellular_component^mitochondrion`GO:0045271^cellular_component^respiratory chain complex I`GO:0008137^molecular_function^NADH dehydrogenase (ubiquinone) activity`GO:0009853^biological_process^photorespi…	.	.	.
Pdensi_DN1968_c0_g1d165256	Pdensi_DN1968_c0_g1_i1	.	.	.	.	.	.	.	.	.	.	.	.	.	.
Pdensi_DN1998_c0_g1d259583	Pdensi_DN1998_c0_g1_i1	.	.	.	.	.	.	.	.	.	.	.	.	.	.
Pdensi_DN1965_c0_g1d98732	Pdensi_DN1965_c0_g1_i1	.	.	.	.	.	.	.	.	.	.	.	.	.	.
Pdensi_DN1925_c0_g1	Pdensi_DN1925_c0_g1_i2	.	.	.	.	.	.	.	.	.	.	.	.	.	.
Pdensi_DN2076_c0_g1d325673	Pdensi_DN2076_c0_g1_i1	.	.	.	.	.	.	.	.	.	.	.	.	.	.
Pdensi_DN2077_c0_g1	Pdensi_DN2077_c0_g1_i1	ARID2_ARATH^ARID2_ARATH^Q:974-1609,H:369-564^37.037%ID^E:5.1e-24^RecName: Full=AT-rich interactive domain-containing protein 2;^Eukaryota; Viridiplantae; Streptophyta; Embryophyta; Tracheophyta; Spermatophyta; Magnoliophyta; eudicotyledons; Gunneridae; Pentapetalae; rosids; malvids; Brassicales; Brassicaceae; Camelineae; Arabidopsis`ARID2_ARATH^ARID2_ARATH^Q:119-391,H:24-112^36.264%ID^E:1.25e-10^…	.	Pdensi_DN2077_c0_g1_i1.p1	68-1858[+]	ARID2_ARATH^ARID2_ARATH^Q:303-514,H:369-564^38.71%ID^E:3.64e-37^RecName: Full=AT-rich interactive domain-containing protein 2;^Eukaryota; Viridiplantae; Streptophyta; Embryophyta; Tracheophyta; Spermatophyta; Magnoliophyta; eudicotyledons; Gunneridae; Pentapetalae; rosids; malvids; Brassicales; Brassicaceae; Camelineae; Arabidopsis`ARID2_ARATH^ARID2_ARATH^Q:18-108,H:24-112^36.264%ID^E:6.07e-11^Re…	PF01388.21^ARID^ARID/BRIGHT DNA binding domain^23-102^E:9.5e-09	.	.	ENOG410YHCT^NA	KEGG:ath:AT4G11400	GO:0005634^cellular_component^nucleus`GO:0005773^cellular_component^vacuole`GO:0003677^molecular_function^DNA binding	GO:0003677^molecular_function^DNA binding	.	.
Pdensi_DN2083_c0_g1d98799	Pdensi_DN2083_c0_g1_i1	.	.	.	.	.	.	.	.	.	.	.	.	.	.
Pdensi_DN2088_c0_g1	Pdensi_DN2088_c0_g1_i1	.	.	.	.	.	.	.	.	.	.	.	.	.	.
Pdensi_DN2060_c0_g1d446969	Pdensi_DN2060_c0_g1_i1	VATC_ARATH^VATC_ARATH^Q:1502-381,H:2-375^71.733%ID^E:0^RecName: Full=V-type proton ATPase subunit C;^Eukaryota; Viridiplantae; Streptophyta; Embryophyta; Tracheophyta; Spermatophyta; Magnoliophyta; eudicotyledons; Gunneridae; Pentapetalae; rosids; malvids; Brassicales; Brassicaceae; Camelineae; Arabidopsis	.	Pdensi_DN2060_c0_g1_i1.p1	375-1511[-]	VATC_ARATH^VATC_ARATH^Q:4-377,H:2-375^71.733%ID^E:0^RecName: Full=V-type proton ATPase subunit C;^Eukaryota; Viridiplantae; Streptophyta; Embryophyta; Tracheophyta; Spermatophyta; Magnoliophyta; eudicotyledons; Gunneridae; Pentapetalae; rosids; malvids; Brassicales; Brassicaceae; Camelineae; Arabidopsis	PF03223.15^V-ATPase_C^V-ATPase subunit C^7-370^E:1e-124	.	.	COG5127^ATP hydrolysis coupled proton transport	KEGG:ath:AT1G12840`KO:K02148	GO:0009507^cellular_component^chloroplast`GO:0005794^cellular_component^Golgi apparatus`GO:0000325^cellular_component^plant-type vacuole`GO:0005886^cellular_component^plasma membrane`GO:0005774^cellular_component^vacuolar membrane`GO:0000221^cellular_component^vacuolar proton-transporting V-type ATPase, V1 domain`GO:0005773^cellular_component^vacuole`GO:0008553^molecular_function^proton-exporting…	GO:0015078^molecular_function^proton transmembrane transporter activity`GO:0015991^biological_process^ATP hydrolysis coupled proton transport`GO:0033180^cellular_component^proton-transporting V-type ATPase, V1 domain	.	.
Pdensi_DN2078_c0_g1	Pdensi_DN2078_c0_g1_i1	PITH1_ARATH^PITH1_ARATH^Q:178-672,H:11-175^76.364%ID^E:6.64e-89^RecName: Full=PITH domain-containing protein At3g04780;^Eukaryota; Viridiplantae; Streptophyta; Embryophyta; Tracheophyta; Spermatophyta; Magnoliophyta; eudicotyledons; Gunneridae; Pentapetalae; rosids; malvids; Brassicales; Brassicaceae; Camelineae; Arabidopsis	.	Pdensi_DN2078_c0_g1_i1.p1	112-681[+]	PITH1_ARATH^PITH1_ARATH^Q:17-187,H:3-175^74.566%ID^E:1.26e-91^RecName: Full=PITH domain-containing protein At3g04780;^Eukaryota; Viridiplantae; Streptophyta; Embryophyta; Tracheophyta; Spermatophyta; Magnoliophyta; eudicotyledons; Gunneridae; Pentapetalae; rosids; malvids; Brassicales; Brassicaceae; Camelineae; Arabidopsis	PF06201.13^PITH^PITH domain^28-171^E:4.1e-40	.	.	ENOG410YQ2G^thioredoxin-like protein	KEGG:ath:AT3G04780	.	.	.	.
Pdensi_DN2063_c0_g1d514683	Pdensi_DN2063_c0_g1_i1	.	.	.	.	.	.	.	.	.	.	.	.	.	.
Pdensi_DN2003_c0_g1d165334	Pdensi_DN2003_c0_g1_i1	.	.	.	.	.	.	.	.	.	.	.	.	.	.
Pdensi_DN2012_c0_g1d203679	Pdensi_DN2012_c0_g1_i1	.	.	Pdensi_DN2012_c0_g1_i1.p1	167-499[-]	.	.	.	.	.	.	.	.	.	.
Pdensi_DN2070_c0_g1d325668	Pdensi_DN2070_c0_g1_i1	.	.	.	.	.	.	.	.	.	.	.	.	.	.
Pdensi_DN2137_c0_g1d44097	Pdensi_DN2137_c0_g1_i1	.	.	.	.	.	.	.	.	.	.	.	.	.	.
Pdensi_DN2113_c0_g1d203711	Pdensi_DN2113_c0_g1_i1	.	.	.	.	.	.	.	.	.	.	.	.	.	.
Pdensi_DN2124_c0_g1d203712	Pdensi_DN2124_c0_g1_i1	C16B1_PICSI^C16B1_PICSI^Q:239-1552,H:51-473^35.991%ID^E:1.32e-87^RecName: Full=Cytochrome P450 716B1;^Eukaryota; Viridiplantae; Streptophyta; Embryophyta; Tracheophyta; Spermatophyta; Pinidae; Pinales; Pinaceae; Picea	.	Pdensi_DN2124_c0_g1_i1.p1	53-1618[+]	C16B1_PICSI^C16B1_PICSI^Q:63-518,H:51-491^36.324%ID^E:4.32e-96^RecName: Full=Cytochrome P450 716B1;^Eukaryota; Viridiplantae; Streptophyta; Embryophyta; Tracheophyta; Spermatophyta; Pinidae; Pinales; Pinaceae; Picea	PF00067.22^p450^Cytochrome P450^64-498^E:3.1e-63	.	ExpAA=23.14^PredHel=1^Topology=i20-42o	.	.	GO:0016021^cellular_component^integral component of membrane`GO:0020037^molecular_function^heme binding`GO:0005506^molecular_function^iron ion binding`GO:0004497^molecular_function^monooxygenase activity`GO:0016705^molecular_function^oxidoreductase activity, acting on paired donors, with incorporation or reduction of molecular oxygen	GO:0005506^molecular_function^iron ion binding`GO:0016705^molecular_function^oxidoreductase activity, acting on paired donors, with incorporation or reduction of molecular oxygen`GO:0020037^molecular_function^heme binding`GO:0055114^biological_process^oxidation-reduction process	.	.
Pdensi_DN2108_c0_g1d769	Pdensi_DN2108_c0_g1_i1	.	.	.	.	.	.	.	.	.	.	.	.	.	.
Pdensi_DN2170_c0_g1d203727	Pdensi_DN2170_c0_g1_i2	.	.	.	.	.	.	.	.	.	.	.	.	.	.
Pdensi_DN2183_c0_g1	Pdensi_DN2183_c0_g1_i1	.	.	.	.	.	.	.	.	.	.	.	.	.	.
Pdensi_DN2130_c0_g1	Pdensi_DN2130_c0_g1_i1	.	.	.	.	.	.	.	.	.	.	.	.	.	.
Pdensi_DN2102_c0_g1d447006	Pdensi_DN2102_c0_g1_i1	.	.	.	.	.	.	.	.	.	.	.	.	.	.
Pdensi_DN2117_c0_g1d98897	Pdensi_DN2117_c0_g1_i2	.	.	.	.	.	.	.	.	.	.	.	.	.	.
Pdensi_DN2177_c0_g1d98880	Pdensi_DN2177_c0_g1_i1	.	.	.	.	.	.	.	.	.	.	.	.	.	.
Pdensi_DN2282_c0_g1	Pdensi_DN2282_c0_g1_i1	.	.	.	.	.	.	.	.	.	.	.	.	.	.
Pdensi_DN2275_c0_g1	Pdensi_DN2275_c0_g1_i1	POL3_DROME^POL3_DROME^Q:3-230,H:542-617^35.526%ID^E:1.27e-07^RecName: Full=Retrovirus-related Pol polyprotein from transposon 17.6;^Eukaryota; Metazoa; Ecdysozoa; Arthropoda; Hexapoda; Insecta; Pterygota; Neoptera; Holometabola; Diptera; Brachycera; Muscomorpha; Ephydroidea; Drosophilidae; Drosophila; Sophophora	.	Pdensi_DN2275_c0_g1_i1.p1	3-320[+]	POL3_DROME^POL3_DROME^Q:1-76,H:542-617^35.526%ID^E:1.15e-07^RecName: Full=Retrovirus-related Pol polyprotein from transposon 17.6;^Eukaryota; Metazoa; Ecdysozoa; Arthropoda; Hexapoda; Insecta; Pterygota; Neoptera; Holometabola; Diptera; Brachycera; Muscomorpha; Ephydroidea; Drosophilidae; Drosophila; Sophophora	PF17917.1^RT_RNaseH^RNase H-like domain found in reverse transcriptase^1-62^E:1.5e-11	.	.	.	.	GO:0004190^molecular_function^aspartic-type endopeptidase activity`GO:0004519^molecular_function^endonuclease activity`GO:0003676^molecular_function^nucleic acid binding`GO:0003964^molecular_function^RNA-directed DNA polymerase activity`GO:0015074^biological_process^DNA integration	.	.	.
Pdensi_DN2280_c0_g1d44151	Pdensi_DN2280_c0_g1_i1	YQ53_SCHPO^YQ53_SCHPO^Q:380-15,H:130-251^34.959%ID^E:1.9e-21^RecName: Full=Uncharacterized oxidoreductase C162.03;^Eukaryota; Fungi; Dikarya; Ascomycota; Taphrinomycotina; Schizosaccharomycetes; Schizosaccharomycetales; Schizosaccharomycetaceae; Schizosaccharomyces	.	Pdensi_DN2280_c0_g1_i1.p1	3-383[-]	YQ53_SCHPO^YQ53_SCHPO^Q:2-123,H:130-251^34.959%ID^E:1.71e-21^RecName: Full=Uncharacterized oxidoreductase C162.03;^Eukaryota; Fungi; Dikarya; Ascomycota; Taphrinomycotina; Schizosaccharomycetes; Schizosaccharomycetales; Schizosaccharomycetaceae; Schizosaccharomyces	PF00106.25^adh_short^short chain dehydrogenase^4-60^E:1.7e-13`PF13561.6^adh_short_C2^Enoyl-(Acyl carrier protein) reductase^5-78^E:5.5e-08	.	.	.	KEGG:spo:SPCC162.03	GO:0005829^cellular_component^cytosol`GO:0016491^molecular_function^oxidoreductase activity	.	.	.
Pdensi_DN2253_c0_g1d325835	Pdensi_DN2253_c0_g1_i1	.	.	.	.	.	.	.	.	.	.	.	.	.	.
Pdensi_DN2240_c0_g1d203818	Pdensi_DN2240_c0_g1_i1	.	.	.	.	.	.	.	.	.	.	.	.	.	.
Pdensi_DN2206_c0_g1d791	Pdensi_DN2206_c0_g1_i1	ATPA_NEUCR^ATPA_NEUCR^Q:1-342,H:436-549^78.07%ID^E:3.66e-60^RecName: Full=ATP synthase subunit alpha, mitochondrial;^Eukaryota; Fungi; Dikarya; Ascomycota; Pezizomycotina; Sordariomycetes; Sordariomycetidae; Sordariales; Sordariaceae; Neurospora	.	Pdensi_DN2206_c0_g1_i1.p1	1-348[+]	ATPA_NEUCR^ATPA_NEUCR^Q:1-114,H:436-549^78.07%ID^E:4.83e-61^RecName: Full=ATP synthase subunit alpha, mitochondrial;^Eukaryota; Fungi; Dikarya; Ascomycota; Pezizomycotina; Sordariomycetes; Sordariomycetidae; Sordariales; Sordariaceae; Neurospora	PF00306.27^ATP-synt_ab_C^ATP synthase alpha/beta chain, C terminal domain^1-110^E:1.3e-40	.	.	.	KEGG:ncr:NCU02514`KO:K02132	GO:0000275^cellular_component^mitochondrial proton-transporting ATP synthase complex, catalytic core F(1)`GO:0043531^molecular_function^ADP binding`GO:0005524^molecular_function^ATP binding`GO:0046933^molecular_function^proton-transporting ATP synthase activity, rotational mechanism`GO:0006754^biological_process^ATP biosynthetic process`GO:0046034^biological_process^ATP metabolic process`GO:00159…	GO:0015986^biological_process^ATP synthesis coupled proton transport	.	.
Pdensi_DN2225_c0_g1d98926	Pdensi_DN2225_c0_g1_i2	.	.	.	.	.	.	.	.	.	.	.	.	.	.
Pdensi_DN2278_c0_g2	Pdensi_DN2278_c0_g2_i1	.	.	.	.	.	.	.	.	.	.	.	.	.	.
Pdensi_DN2292_c0_g1d98938	Pdensi_DN2292_c0_g1_i1	.	.	.	.	.	.	.	.	.	.	.	.	.	.
Pdensi_DN2287_c0_g1	Pdensi_DN2287_c0_g1_i1	.	.	.	.	.	.	.	.	.	.	.	.	.	.
Pdensi_DN2288_c0_g1	Pdensi_DN2288_c0_g1_i2	.	.	Pdensi_DN2288_c0_g1_i2.p1	260-748[+]	.	.	.	.	.	.	.	.	.	.
Pdensi_DN2210_c0_g1	Pdensi_DN2210_c0_g1_i1	.	.	.	.	.	.	.	.	.	.	.	.	.	.
Pdensi_DN2269_c0_g1	Pdensi_DN2269_c0_g1_i1	.	.	.	.	.	.	.	.	.	.	.	.	.	.
Pdensi_DN2226_c0_g1	Pdensi_DN2226_c0_g1_i1	.	.	.	.	.	.	.	.	.	.	.	.	.	.
Pdensi_DN2335_c0_g1	Pdensi_DN2335_c0_g1_i1	.	.	.	.	.	.	.	.	.	.	.	.	.	.
Pdensi_DN2350_c0_g1d447109	Pdensi_DN2350_c0_g1_i1	.	.	Pdensi_DN2350_c0_g1_i1.p1	1-363[+]	.	.	.	.	.	.	.	.	.	.
Pdensi_DN2378_c0_g1d203865	Pdensi_DN2378_c0_g1_i1	.	.	.	.	.	.	.	.	.	.	.	.	.	.
Pdensi_DN2329_c0_g1d98971	Pdensi_DN2329_c0_g1_i1	.	.	.	.	.	.	.	.	.	.	.	.	.	.
Pdensi_DN2359_c0_g1d514769	Pdensi_DN2359_c0_g1_i1	.	.	.	.	.	.	.	.	.	.	.	.	.	.
Pdensi_DN2374_c0_g1	Pdensi_DN2374_c0_g1_i1	.	.	.	.	.	.	.	.	.	.	.	.	.	.
Pdensi_DN2356_c1_g1	Pdensi_DN2356_c1_g1_i1	.	.	.	.	.	.	.	.	.	.	.	.	.	.
Pdensi_DN2356_c0_g1d381089	Pdensi_DN2356_c0_g1_i1	ORN_ARATH^ORN_ARATH^Q:801-253,H:44-219^58.47%ID^E:1.25e-71^RecName: Full=Oligoribonuclease;^Eukaryota; Viridiplantae; Streptophyta; Embryophyta; Tracheophyta; Spermatophyta; Magnoliophyta; eudicotyledons; Gunneridae; Pentapetalae; rosids; malvids; Brassicales; Brassicaceae; Camelineae; Arabidopsis	.	Pdensi_DN2356_c0_g1_i1.p1	187-876[-]	ORN_ARATH^ORN_ARATH^Q:26-208,H:44-219^58.47%ID^E:1.19e-73^RecName: Full=Oligoribonuclease;^Eukaryota; Viridiplantae; Streptophyta; Embryophyta; Tracheophyta; Spermatophyta; Magnoliophyta; eudicotyledons; Gunneridae; Pentapetalae; rosids; malvids; Brassicales; Brassicaceae; Camelineae; Arabidopsis	PF00929.24^RNase_T^Exonuclease^29-197^E:1.2e-24	.	.	COG1949^3'-to-5' exoribonuclease specific for small oligoribonucleotides (By similarity)	KEGG:ath:AT2G26970`KO:K13288	GO:0005739^cellular_component^mitochondrion`GO:0000175^molecular_function^3'-5'-exoribonuclease activity`GO:0003676^molecular_function^nucleic acid binding	.	.	.
Pdensi_DN2373_c0_g1d447132	Pdensi_DN2373_c0_g1_i1	.	.	.	.	.	.	.	.	.	.	.	.	.	.
Pdensi_DN2379_c0_g1	Pdensi_DN2379_c0_g1_i1	.	.	.	.	.	.	.	.	.	.	.	.	.	.
Pdensi_DN2347_c0_g1d843	Pdensi_DN2347_c0_g1_i1	.	.	.	.	.	.	.	.	.	.	.	.	.	.
Pdensi_DN2309_c0_g1d259904	Pdensi_DN2309_c0_g1_i1	.	.	.	.	.	.	.	.	.	.	.	.	.	.
Pdensi_DN2352_c0_g1	Pdensi_DN2352_c0_g1_i1	M810_ARATH^M810_ARATH^Q:240-88,H:30-80^45.098%ID^E:3.25e-08^RecName: Full=Uncharacterized mitochondrial protein AtMg00810;^Eukaryota; Viridiplantae; Streptophyta; Embryophyta; Tracheophyta; Spermatophyta; Magnoliophyta; eudicotyledons; Gunneridae; Pentapetalae; rosids; malvids; Brassicales; Brassicaceae; Camelineae; Arabidopsis	.	.	.	.	.	.	.	COG2801^Retrotransposon protein	KEGG:ath:ArthMp070	GO:0005739^cellular_component^mitochondrion`GO:0000943^cellular_component^retrotransposon nucleocapsid	.	.	.
Pdensi_DN2389_c0_g2	Pdensi_DN2389_c0_g2_i1	PP158_ARATH^PP158_ARATH^Q:319-2856,H:1-856^39.721%ID^E:0^RecName: Full=Pentatricopeptide repeat-containing protein At2g17140;^Eukaryota; Viridiplantae; Streptophyta; Embryophyta; Tracheophyta; Spermatophyta; Magnoliophyta; eudicotyledons; Gunneridae; Pentapetalae; rosids; malvids; Brassicales; Brassicaceae; Camelineae; Arabidopsis	.	Pdensi_DN2389_c0_g2_i1.p1	202-2889[+]	PP158_ARATH^PP158_ARATH^Q:40-885,H:1-856^39.721%ID^E:0^RecName: Full=Pentatricopeptide repeat-containing protein At2g17140;^Eukaryota; Viridiplantae; Streptophyta; Embryophyta; Tracheophyta; Spermatophyta; Magnoliophyta; eudicotyledons; Gunneridae; Pentapetalae; rosids; malvids; Brassicales; Brassicaceae; Camelineae; Arabidopsis	PF01535.20^PPR^PPR repeat^119-140^E:0.33`PF13041.6^PPR_2^PPR repeat family^148-193^E:8.2e-13`PF01535.20^PPR^PPR repeat^148-177^E:0.33`PF13812.6^PPR_3^Pentatricopeptide repeat domain^168-223^E:5.2e-09`PF12854.7^PPR_1^PPR repeat^176-207^E:1.4e-07`PF01535.20^PPR^PPR repeat^182-210^E:0.0018`PF13041.6^PPR_2^PPR repeat family^191-227^E:1.9e-07`PF12854.7^PPR_1^PPR repeat^210-243^E:9.9e-08`PF01535.20^PPR…	.	.	ENOG410Z7Z7^Pentatricopeptide repeat-containing protein	KEGG:ath:AT2G17140	GO:0005739^cellular_component^mitochondrion	.	.	.
Pdensi_DN2437_c0_g1d203929	Pdensi_DN2437_c0_g1_i1	.	.	.	.	.	.	.	.	.	.	.	.	.	.
Pdensi_DN2444_c0_g1d203953	Pdensi_DN2444_c0_g1_i1	.	.	.	.	.	.	.	.	.	.	.	.	.	.
Pdensi_DN2452_c0_g1d514813	Pdensi_DN2452_c0_g1_i1	.	.	.	.	.	.	.	.	.	.	.	.	.	.
Pdensi_DN2448_c0_g2	Pdensi_DN2448_c0_g2_i1	.	.	.	.	.	.	.	.	.	.	.	.	.	.
Pdensi_DN2492_c0_g1	Pdensi_DN2492_c0_g1_i1	POLX_TOBAC^POLX_TOBAC^Q:3-302,H:543-643^41.584%ID^E:1.79e-14^RecName: Full=Retrovirus-related Pol polyprotein from transposon TNT 1-94;^Eukaryota; Viridiplantae; Streptophyta; Embryophyta; Tracheophyta; Spermatophyta; Magnoliophyta; eudicotyledons; Gunneridae; Pentapetalae; asterids; lamiids; Solanales; Solanaceae; Nicotianoideae; Nicotianeae; Nicotiana	.	.	.	.	.	.	.	.	.	GO:0000943^cellular_component^retrotransposon nucleocapsid`GO:0004190^molecular_function^aspartic-type endopeptidase activity`GO:0004519^molecular_function^endonuclease activity`GO:0003676^molecular_function^nucleic acid binding`GO:0003964^molecular_function^RNA-directed DNA polymerase activity`GO:0008270^molecular_function^zinc ion binding`GO:0015074^biological_process^DNA integration	.	.	.
Pdensi_DN2461_c0_g1	Pdensi_DN2461_c0_g1_i1	YG31B_YEAST^YG31B_YEAST^Q:57-530,H:576-729^46.835%ID^E:1.33e-34^RecName: Full=Transposon Ty3-G Gag-Pol polyprotein;^Eukaryota; Fungi; Dikarya; Ascomycota; Saccharomycotina; Saccharomycetes; Saccharomycetales; Saccharomycetaceae; Saccharomyces	.	Pdensi_DN2461_c0_g1_i1.p1	3-536[+]	YG31B_YEAST^YG31B_YEAST^Q:19-176,H:576-729^46.835%ID^E:8.54e-40^RecName: Full=Transposon Ty3-G Gag-Pol polyprotein;^Eukaryota; Fungi; Dikarya; Ascomycota; Saccharomycotina; Saccharomycetes; Saccharomycetales; Saccharomycetaceae; Saccharomyces	PF00078.27^RVT_1^Reverse transcriptase (RNA-dependent DNA polymerase)^86-177^E:8.6e-12	.	.	.	KEGG:sce:YGR109W-B`KO:K07497	GO:0005737^cellular_component^cytoplasm`GO:0005634^cellular_component^nucleus`GO:0000943^cellular_component^retrotransposon nucleocapsid`GO:0004190^molecular_function^aspartic-type endopeptidase activity`GO:0005524^molecular_function^ATP binding`GO:0003677^molecular_function^DNA binding`GO:0003887^molecular_function^DNA-directed DNA polymerase activity`GO:0008233^molecular_function^peptidase acti…	.	.	.
Pdensi_DN2407_c0_g1d203999	Pdensi_DN2407_c0_g1_i1	.	.	.	.	.	.	.	.	.	.	.	.	.	.
Pdensi_DN2455_c0_g1d878	Pdensi_DN2455_c0_g1_i1	.	.	.	.	.	.	.	.	.	.	.	.	.	.
Pdensi_DN2424_c0_g1d259986	Pdensi_DN2424_c0_g1_i1	.	.	.	.	.	.	.	.	.	.	.	.	.	.
Pdensi_DN2493_c0_g1d514791	Pdensi_DN2493_c0_g1_i1	.	.	Pdensi_DN2493_c0_g1_i1.p1	21-392[-]	.	.	.	.	.	.	.	.	.	.
Pdensi_DN2404_c0_g1d447176	Pdensi_DN2404_c0_g1_i1	.	.	.	.	.	.	.	.	.	.	.	.	.	.
Pdensi_DN2422_c0_g1	Pdensi_DN2422_c0_g1_i1	.	.	.	.	.	.	.	.	.	.	.	.	.	.
Pdensi_DN2434_c0_g1	Pdensi_DN2434_c0_g1_i1	.	.	Pdensi_DN2434_c0_g1_i1.p1	133-1068[-]	.	.	.	.	.	.	.	.	.	.
Pdensi_DN2525_c0_g1	Pdensi_DN2525_c0_g1_i1	.	.	.	.	.	.	.	.	.	.	.	.	.	.
Pdensi_DN2533_c0_g1d204071	Pdensi_DN2533_c0_g1_i1	.	.	.	.	.	.	.	.	.	.	.	.	.	.
Pdensi_DN2536_c0_g1d897	Pdensi_DN2536_c0_g1_i1	.	.	.	.	.	.	.	.	.	.	.	.	.	.
Pdensi_DN2504_c1_g1	Pdensi_DN2504_c1_g1_i1	.	.	.	.	.	.	.	.	.	.	.	.	.	.
Pdensi_DN2596_c0_g1d204023	Pdensi_DN2596_c0_g1_i1	.	.	.	.	.	.	.	.	.	.	.	.	.	.
Pdensi_DN2565_c0_g1d99090	Pdensi_DN2565_c0_g1_i1	.	.	.	.	.	.	.	.	.	.	.	.	.	.
Pdensi_DN2597_c0_g1d204070	Pdensi_DN2597_c0_g1_i1	.	.	.	.	.	.	.	.	.	.	.	.	.	.
Pdensi_DN2595_c0_g1	Pdensi_DN2595_c0_g1_i1	.	.	Pdensi_DN2595_c0_g1_i1.p1	2-1018[-]	.	.	.	.	.	.	.	.	.	.
Pdensi_DN2684_c0_g1	Pdensi_DN2684_c0_g1_i2	.	.	.	.	.	.	.	.	.	.	.	.	.	.
Pdensi_DN2600_c0_g1	Pdensi_DN2600_c0_g1_i1	.	.	.	.	.	.	.	.	.	.	.	.	.	.
Pdensi_DN2654_c0_g1	Pdensi_DN2654_c0_g1_i1	.	.	.	.	.	.	.	.	.	.	.	.	.	.
Pdensi_DN2667_c0_g2	Pdensi_DN2667_c0_g2_i1	.	.	.	.	.	.	.	.	.	.	.	.	.	.
Pdensi_DN2698_c0_g1d204150	Pdensi_DN2698_c0_g1_i1	YI31B_YEAST^YI31B_YEAST^Q:302-3,H:607-706^36%ID^E:1.1e-13^RecName: Full=Transposon Ty3-I Gag-Pol polyprotein;^Eukaryota; Fungi; Dikarya; Ascomycota; Saccharomycotina; Saccharomycetes; Saccharomycetales; Saccharomycetaceae; Saccharomyces	.	.	.	.	.	.	.	.	KEGG:sce:YIL082W-A`KO:K07497	GO:0005737^cellular_component^cytoplasm`GO:0005634^cellular_component^nucleus`GO:0000943^cellular_component^retrotransposon nucleocapsid`GO:0004190^molecular_function^aspartic-type endopeptidase activity`GO:0005524^molecular_function^ATP binding`GO:0003677^molecular_function^DNA binding`GO:0003887^molecular_function^DNA-directed DNA polymerase activity`GO:0008233^molecular_function^peptidase acti…	.	.	.
Pdensi_DN2631_c0_g1d204132	Pdensi_DN2631_c0_g1_i1	.	.	.	.	.	.	.	.	.	.	.	.	.	.
Pdensi_DN2661_c0_g1d204156	Pdensi_DN2661_c0_g1_i1	.	.	.	.	.	.	.	.	.	.	.	.	.	.
Pdensi_DN2636_c0_g1	Pdensi_DN2636_c0_g1_i1	.	.	.	.	.	.	.	.	.	.	.	.	.	.
Pdensi_DN2695_c0_g1d204161	Pdensi_DN2695_c0_g1_i1	.	.	.	.	.	.	.	.	.	.	.	.	.	.
Pdensi_DN2621_c0_g1d99143	Pdensi_DN2621_c0_g1_i1	.	.	.	.	.	.	.	.	.	.	.	.	.	.
Pdensi_DN2646_c0_g1	Pdensi_DN2646_c0_g1_i2	Y3264_ARATH^Y3264_ARATH^Q:951-565,H:351-478^32.308%ID^E:2.32e-14^RecName: Full=Putative UPF0481 protein At3g02645;^Eukaryota; Viridiplantae; Streptophyta; Embryophyta; Tracheophyta; Spermatophyta; Magnoliophyta; eudicotyledons; Gunneridae; Pentapetalae; rosids; malvids; Brassicales; Brassicaceae; Camelineae; Arabidopsis	.	Pdensi_DN2646_c0_g1_i2.p1	538-1302[-]	Y3264_ARATH^Y3264_ARATH^Q:118-246,H:351-478^32.308%ID^E:1.78e-15^RecName: Full=Putative UPF0481 protein At3g02645;^Eukaryota; Viridiplantae; Streptophyta; Embryophyta; Tracheophyta; Spermatophyta; Magnoliophyta; eudicotyledons; Gunneridae; Pentapetalae; rosids; malvids; Brassicales; Brassicaceae; Camelineae; Arabidopsis	PF03140.15^DUF247^Plant protein of unknown function^55-245^E:6e-33	.	.	ENOG410YDVR^UPF0481 protein	KEGG:ath:AT3G02645	GO:0016021^cellular_component^integral component of membrane	.	.	.
Pdensi_DN2767_c0_g1	Pdensi_DN2767_c0_g1_i1	.	.	.	.	.	.	.	.	.	.	.	.	.	.
Pdensi_DN2746_c0_g1d381346	Pdensi_DN2746_c0_g1_i1	.	.	.	.	.	.	.	.	.	.	.	.	.	.
Pdensi_DN2715_c0_g1	Pdensi_DN2715_c0_g1_i1	NACB_PHANO^NACB_PHANO^Q:1-297,H:26-124^95.96%ID^E:1.07e-65^RecName: Full=Nascent polypeptide-associated complex subunit beta;^Eukaryota; Fungi; Dikarya; Ascomycota; Pezizomycotina; Dothideomycetes; Pleosporomycetidae; Pleosporales; Pleosporineae; Phaeosphaeriaceae; Parastagonospora	.	Pdensi_DN2715_c0_g1_i1.p1	1-351[+]	NACB_ASPCL^NACB_ASPCL^Q:1-117,H:35-151^82.051%ID^E:2.07e-67^RecName: Full=Nascent polypeptide-associated complex subunit beta;^Eukaryota; Fungi; Dikarya; Ascomycota; Pezizomycotina; Eurotiomycetes; Eurotiomycetidae; Eurotiales; Aspergillaceae; Aspergillus	PF01849.18^NAC^NAC domain^11-66^E:8.4e-25	.	.	.	KEGG:act:ACLA_097690`KO:K01527	GO:0005737^cellular_component^cytoplasm`GO:0005634^cellular_component^nucleus`GO:0015031^biological_process^protein transport	.	.	.
Pdensi_DN2780_c0_g1	Pdensi_DN2780_c0_g1_i1	.	.	.	.	.	.	.	.	.	.	.	.	.	.
Pdensi_DN2736_c0_g1d44476	Pdensi_DN2736_c0_g1_i1	.	.	.	.	.	.	.	.	.	.	.	.	.	.
Pdensi_DN2747_c0_g1d204213	Pdensi_DN2747_c0_g1_i2	.	.	.	.	.	.	.	.	.	.	.	.	.	.
Pdensi_DN2792_c0_g1d44479	Pdensi_DN2792_c0_g1_i1	.	.	.	.	.	.	.	.	.	.	.	.	.	.
Pdensi_DN2792_c0_g2	Pdensi_DN2792_c0_g2_i1	.	.	Pdensi_DN2792_c0_g2_i1.p1	328-720[-]	.	.	.	.	.	.	.	.	.	.
Pdensi_DN2718_c0_g1d204236	Pdensi_DN2718_c0_g1_i1	.	.	.	.	.	.	.	.	.	.	.	.	.	.
Pdensi_DN2848_c0_g1d204320	Pdensi_DN2848_c0_g1_i1	.	.	.	.	.	.	.	.	.	.	.	.	.	.
Pdensi_DN2838_c0_g1d204249	Pdensi_DN2838_c0_g1_i1	.	.	.	.	.	.	.	.	.	.	.	.	.	.
Pdensi_DN2856_c0_g1d165852	Pdensi_DN2856_c0_g1_i1	.	.	.	.	.	.	.	.	.	.	.	.	.	.
Pdensi_DN2869_c0_g1d995	Pdensi_DN2869_c0_g1_i1	.	.	.	.	.	.	.	.	.	.	.	.	.	.
Pdensi_DN2873_c0_g1d99239	Pdensi_DN2873_c0_g1_i1	.	.	.	.	.	.	.	.	.	.	.	.	.	.
Pdensi_DN2836_c0_g1d204254	Pdensi_DN2836_c0_g1_i2	.	.	.	.	.	.	.	.	.	.	.	.	.	.
Pdensi_DN2804_c0_g1d1005	Pdensi_DN2804_c0_g1_i1	.	.	.	.	.	.	.	.	.	.	.	.	.	.
Pdensi_DN2865_c0_g1	Pdensi_DN2865_c0_g1_i1	.	.	.	.	.	.	.	.	.	.	.	.	.	.
Pdensi_DN2814_c0_g1d44508	Pdensi_DN2814_c0_g1_i1	.	.	Pdensi_DN2814_c0_g1_i1.p1	123-1112[+]	.	PF14622.6^Ribonucleas_3_3^Ribonuclease-III-like^201-306^E:1.1e-09	.	.	.	.	.	GO:0004525^molecular_function^ribonuclease III activity`GO:0006396^biological_process^RNA processing	.	.
Pdensi_DN2813_c0_g1	Pdensi_DN2813_c0_g1_i1	.	.	.	.	.	.	.	.	.	.	.	.	.	.
Pdensi_DN2833_c0_g1d381387	Pdensi_DN2833_c0_g1_i1	.	.	.	.	.	.	.	.	.	.	.	.	.	.
Pdensi_DN2898_c0_g1	Pdensi_DN2898_c0_g1_i1	.	.	Pdensi_DN2898_c0_g1_i1.p1	51-332[-]	.	.	.	.	.	.	.	.	.	.
Pdensi_DN2840_c0_g1d326383	Pdensi_DN2840_c0_g1_i1	.	.	.	.	.	.	.	.	.	.	.	.	.	.
Pdensi_DN2807_c0_g1d514994	Pdensi_DN2807_c0_g1_i1	.	.	.	.	.	.	.	.	.	.	.	.	.	.
Pdensi_DN2802_c0_g1d99286	Pdensi_DN2802_c0_g1_i1	.	.	Pdensi_DN2802_c0_g1_i1.p1	3-572[+]	.	PF00075.24^RNase_H^RNase H^48-168^E:6.5e-07`PF13456.6^RVT_3^Reverse transcriptase-like^49-166^E:5e-13	.	.	.	.	.	GO:0003676^molecular_function^nucleic acid binding`GO:0004523^molecular_function^RNA-DNA hybrid ribonuclease activity	.	.
Pdensi_DN2818_c0_g1d381416	Pdensi_DN2818_c0_g1_i1	.	.	.	.	.	.	.	.	.	.	.	.	.	.
Pdensi_DN2916_c0_g1d381417	Pdensi_DN2916_c0_g1_i1	.	.	.	.	.	.	.	.	.	.	.	.	.	.
Pdensi_DN2943_c1_g1	Pdensi_DN2943_c1_g1_i1	.	.	Pdensi_DN2943_c1_g1_i1.p1	2-376[-]	ECM33_ARTBC^ECM33_ARTBC^Q:24-124,H:1-100^33.663%ID^E:1.11e-11^RecName: Full=Cell surface GPI-anchored protein ARB_01627 {ECO:0000305};^Eukaryota; Fungi; Dikarya; Ascomycota; Pezizomycotina; Eurotiomycetes; Eurotiomycetidae; Onygenales; Arthrodermataceae; Trichophyton	.	.	.	ENOG4111JI6^GPI-anchored cell wall organization protein Ecm33	KEGG:abe:ARB_01627	GO:0031225^cellular_component^anchored component of membrane`GO:0005618^cellular_component^cell wall`GO:0005576^cellular_component^extracellular region`GO:0005886^cellular_component^plasma membrane`GO:0071555^biological_process^cell wall organization	.	.	.
Pdensi_DN2994_c0_g1d44556	Pdensi_DN2994_c0_g1_i1	.	.	Pdensi_DN2994_c0_g1_i1.p2	93-428[-]	.	.	.	.	.	.	.	.	.	.
Pdensi_DN2910_c0_g1	Pdensi_DN2910_c0_g1_i1	.	.	.	.	.	.	.	.	.	.	.	.	.	.
Pdensi_DN2908_c0_g1	Pdensi_DN2908_c0_g1_i1	.	.	.	.	.	.	.	.	.	.	.	.	.	.
Pdensi_DN2902_c0_g1d204344	Pdensi_DN2902_c0_g1_i1	.	.	.	.	.	.	.	.	.	.	.	.	.	.
Pdensi_DN2982_c0_g1	Pdensi_DN2982_c0_g1_i1	.	.	.	.	.	.	.	.	.	.	.	.	.	.
Pdensi_DN2991_c0_g1d204371	Pdensi_DN2991_c0_g1_i1	.	.	.	.	.	.	.	.	.	.	.	.	.	.
Pdensi_DN2946_c0_g1	Pdensi_DN2946_c0_g1_i1	.	.	.	.	.	.	.	.	.	.	.	.	.	.
Pdensi_DN2961_c0_g1d447475	Pdensi_DN2961_c0_g1_i1	.	.	.	.	.	.	.	.	.	.	.	.	.	.
Pdensi_DN2969_c0_g1d204348	Pdensi_DN2969_c0_g1_i1	.	.	.	.	.	.	.	.	.	.	.	.	.	.
Pdensi_DN2988_c0_g2	Pdensi_DN2988_c0_g2_i1	.	.	Pdensi_DN2988_c0_g2_i1.p1	3-440[+]	.	.	.	.	.	.	.	.	.	.
Pdensi_DN2931_c0_g1d515029	Pdensi_DN2931_c0_g1_i2	.	.	.	.	.	.	.	.	.	.	.	.	.	.
Pdensi_DN2987_c0_g1d99323	Pdensi_DN2987_c0_g1_i1	.	.	.	.	.	.	.	.	.	.	.	.	.	.
Pdensi_DN2990_c0_g1	Pdensi_DN2990_c0_g1_i1	.	.	Pdensi_DN2990_c0_g1_i1.p1	2-334[+]	.	.	.	.	.	.	.	.	.	.
Pdensi_DN2956_c0_g2d44562	Pdensi_DN2956_c0_g2_i1	.	.	.	.	.	.	.	.	.	.	.	.	.	.
Pdensi_DN2951_c0_g1	Pdensi_DN2951_c0_g1_i1	.	.	.	.	.	.	.	.	.	.	.	.	.	.
Pdensi_DN2951_c0_g1d99337	Pdensi_DN2951_c0_g1_i2	.	.	.	.	.	.	.	.	.	.	.	.	.	.
Pdensi_DN3031_c0_g1d204416	Pdensi_DN3031_c0_g1_i1	.	.	Pdensi_DN3031_c0_g1_i1.p1	109-1038[+]	.	.	.	ExpAA=70.32^PredHel=3^Topology=i27-49o109-131i163-180o	.	.	.	.	.	.
Pdensi_DN3003_c0_g2	Pdensi_DN3003_c0_g2_i1	.	.	.	.	.	.	.	.	.	.	.	.	.	.
Pdensi_DN3010_c0_g1d515066	Pdensi_DN3010_c0_g1_i1	.	.	.	.	.	.	.	.	.	.	.	.	.	.
Pdensi_DN3061_c0_g1d204442	Pdensi_DN3061_c0_g1_i1	.	.	.	.	.	.	.	.	.	.	.	.	.	.
Pdensi_DN3020_c0_g1d44620	Pdensi_DN3020_c0_g1_i1	.	.	.	.	.	.	.	.	.	.	.	.	.	.
Pdensi_DN3049_c0_g1	Pdensi_DN3049_c0_g1_i1	.	.	.	.	.	.	.	.	.	.	.	.	.	.
Pdensi_DN3048_c0_g1	Pdensi_DN3048_c0_g1_i1	.	.	Pdensi_DN3048_c0_g1_i1.p1	107-460[+]	.	.	.	.	.	.	.	.	.	.
Pdensi_DN3011_c0_g1	Pdensi_DN3011_c0_g1_i1	.	.	.	.	.	.	.	.	.	.	.	.	.	.
Pdensi_DN3034_c1_g1	Pdensi_DN3034_c1_g1_i1	.	.	.	.	.	.	.	.	.	.	.	.	.	.
Pdensi_DN3016_c1_g1	Pdensi_DN3016_c1_g1_i1	.	.	.	.	.	.	.	.	.	.	.	.	.	.
Pdensi_DN3016_c0_g1	Pdensi_DN3016_c0_g1_i1	.	.	.	.	.	.	.	.	.	.	.	.	.	.
Pdensi_DN3055_c0_g1d204466	Pdensi_DN3055_c0_g1_i1	.	.	.	.	.	.	.	.	.	.	.	.	.	.
Pdensi_DN3044_c0_g1d515107	Pdensi_DN3044_c0_g1_i1	.	.	.	.	.	.	.	.	.	.	.	.	.	.
Pdensi_DN3025_c0_g1	Pdensi_DN3025_c0_g1_i1	.	.	.	.	.	.	.	.	.	.	.	.	.	.
Pdensi_DN3068_c0_g1d381489	Pdensi_DN3068_c0_g1_i2	.	.	.	.	.	.	.	.	.	.	.	.	.	.
Pdensi_DN3063_c0_g1	Pdensi_DN3063_c0_g1_i1	.	.	Pdensi_DN3063_c0_g1_i1.p1	99-440[+]	.	.	sigP:1^19^0.452^YES	.	.	.	.	.	.	.
Pdensi_DN3099_c0_g1d99390	Pdensi_DN3099_c0_g1_i1	.	.	.	.	.	.	.	.	.	.	.	.	.	.
Pdensi_DN3096_c0_g1d99391	Pdensi_DN3096_c0_g1_i1	.	.	.	.	.	.	.	.	.	.	.	.	.	.
Pdensi_DN3083_c0_g1d1127	Pdensi_DN3083_c0_g1_i1	RL402_SCHPO^RL402_SCHPO^Q:373-113,H:1-87^43.678%ID^E:9.74e-15^RecName: Full=Ubiquitin-60S ribosomal protein L40;^Eukaryota; Fungi; Dikarya; Ascomycota; Taphrinomycotina; Schizosaccharomycetes; Schizosaccharomycetales; Schizosaccharomycetaceae; Schizosaccharomyces	.	.	.	.	.	.	.	.	KEGG:spo:SPAC11G7.04`KEGG:spo:SPAC1805.12c`KO:K02927	GO:0005737^cellular_component^cytoplasm`GO:0005829^cellular_component^cytosol`GO:0022625^cellular_component^cytosolic large ribosomal subunit`GO:0005730^cellular_component^nucleolus`GO:0005634^cellular_component^nucleus`GO:0031386^molecular_function^protein tag`GO:0003735^molecular_function^structural constituent of ribosome`GO:0031625^molecular_function^ubiquitin protein ligase binding`GO:000218…	.	.	.
Pdensi_DN3026_c0_g1d260302	Pdensi_DN3026_c0_g1_i2	.	.	.	.	.	.	.	.	.	.	.	.	.	.
Pdensi_DN3050_c0_g1d204480	Pdensi_DN3050_c0_g1_i1	FBX6_ARATH^FBX6_ARATH^Q:22-1170,H:75-442^25.815%ID^E:3.76e-23^RecName: Full=F-box only protein 6;^Eukaryota; Viridiplantae; Streptophyta; Embryophyta; Tracheophyta; Spermatophyta; Magnoliophyta; eudicotyledons; Gunneridae; Pentapetalae; rosids; malvids; Brassicales; Brassicaceae; Camelineae; Arabidopsis	.	Pdensi_DN3050_c0_g1_i1.p1	106-1251[+]	FBX6_ARATH^FBX6_ARATH^Q:11-355,H:116-442^26.816%ID^E:3.98e-25^RecName: Full=F-box only protein 6;^Eukaryota; Viridiplantae; Streptophyta; Embryophyta; Tracheophyta; Spermatophyta; Magnoliophyta; eudicotyledons; Gunneridae; Pentapetalae; rosids; malvids; Brassicales; Brassicaceae; Camelineae; Arabidopsis	PF00646.33^F-box^F-box domain^11-51^E:8.4e-09	.	.	ENOG4111JVR^f-box only protein	KEGG:ath:AT1G27340	GO:0004842^molecular_function^ubiquitin-protein transferase activity`GO:0010305^biological_process^leaf vascular tissue pattern formation`GO:0010928^biological_process^regulation of auxin mediated signaling pathway`GO:0031146^biological_process^SCF-dependent proteasomal ubiquitin-dependent protein catabolic process`GO:0060776^biological_process^simple leaf morphogenesis	GO:0005515^molecular_function^protein binding	.	.
Pdensi_DN3036_c0_g1d326552	Pdensi_DN3036_c0_g1_i1	LAC12_ARATH^LAC12_ARATH^Q:3-533,H:233-412^42.857%ID^E:7.19e-35^RecName: Full=Laccase-12;^Eukaryota; Viridiplantae; Streptophyta; Embryophyta; Tracheophyta; Spermatophyta; Magnoliophyta; eudicotyledons; Gunneridae; Pentapetalae; rosids; malvids; Brassicales; Brassicaceae; Camelineae; Arabidopsis	.	.	.	.	.	.	.	COG2132^Multicopper oxidase	KEGG:ath:AT5G05390`KO:K05909	GO:0048046^cellular_component^apoplast`GO:0005507^molecular_function^copper ion binding`GO:0052716^molecular_function^hydroquinone:oxygen oxidoreductase activity`GO:0016491^molecular_function^oxidoreductase activity`GO:0046274^biological_process^lignin catabolic process	.	.	.
Pdensi_DN3038_c0_g1	Pdensi_DN3038_c0_g1_i1	.	.	.	.	.	.	.	.	.	.	.	.	.	.
Pdensi_DN3008_c0_g1	Pdensi_DN3008_c0_g1_i1	.	.	.	.	.	.	.	.	.	.	.	.	.	.
Pdensi_DN3064_c0_g1d326543	Pdensi_DN3064_c0_g1_i1	.	.	.	.	.	.	.	.	.	.	.	.	.	.
Pdensi_DN3126_c0_g2	Pdensi_DN3126_c0_g2_i1	.	.	.	.	.	.	.	.	.	.	.	.	.	.
Pdensi_DN3186_c0_g1	Pdensi_DN3186_c0_g1_i1	.	.	.	.	.	.	.	.	.	.	.	.	.	.
Pdensi_DN3127_c0_g1d99407	Pdensi_DN3127_c0_g1_i1	.	.	.	.	.	.	.	.	.	.	.	.	.	.
Pdensi_DN3154_c0_g1d204543	Pdensi_DN3154_c0_g1_i1	GLNA_CRYNJ^GLNA_CRYNJ^Q:1-198,H:292-357^89.394%ID^E:1.2e-33^RecName: Full=Glutamine synthetase;^Eukaryota; Fungi; Dikarya; Basidiomycota; Agaricomycotina; Tremellomycetes; Tremellales; Cryptococcaceae; Cryptococcus; Cryptococcus neoformans species complex	.	.	.	.	.	.	.	COG0174^glutamine synthetase	.	GO:0005737^cellular_component^cytoplasm`GO:0034399^cellular_component^nuclear periphery`GO:0005524^molecular_function^ATP binding`GO:0004356^molecular_function^glutamate-ammonia ligase activity`GO:0019676^biological_process^ammonia assimilation cycle`GO:0006542^biological_process^glutamine biosynthetic process	.	.	.
Pdensi_DN3123_c0_g1d515136	Pdensi_DN3123_c0_g1_i2	.	.	.	.	.	.	.	.	.	.	.	.	.	.
Pdensi_DN3171_c0_g1	Pdensi_DN3171_c0_g1_i1	.	.	.	.	.	.	.	.	.	.	.	.	.	.
Pdensi_DN3188_c0_g1	Pdensi_DN3188_c0_g1_i2	.	.	.	.	.	.	.	.	.	.	.	.	.	.
Pdensi_DN3139_c0_g1d44694	Pdensi_DN3139_c0_g1_i1	.	.	.	.	.	.	.	.	.	.	.	.	.	.
Pdensi_DN3139_c0_g2	Pdensi_DN3139_c0_g2_i1	.	.	.	.	.	.	.	.	.	.	.	.	.	.
Pdensi_DN3172_c0_g2	Pdensi_DN3172_c0_g2_i1	.	.	.	.	.	.	.	.	.	.	.	.	.	.
Pdensi_DN3185_c0_g1d326647	Pdensi_DN3185_c0_g1_i2	.	.	Pdensi_DN3185_c0_g1_i2.p1	89-484[-]	.	.	.	.	.	.	.	.	.	.
Pdensi_DN3184_c0_g1d44705	Pdensi_DN3184_c0_g1_i1	.	.	Pdensi_DN3184_c0_g1_i1.p1	427-810[+]	.	.	.	.	.	.	.	.	.	.
Pdensi_DN3164_c0_g2	Pdensi_DN3164_c0_g2_i1	.	.	.	.	.	.	.	.	.	.	.	.	.	.
Pdensi_DN3170_c0_g1d326659	Pdensi_DN3170_c0_g1_i1	.	.	Pdensi_DN3170_c0_g1_i1.p1	14-418[+]	.	PF14223.6^Retrotran_gag_2^gag-polypeptide of LTR copia-type^55-120^E:3.6e-09	.	.	.	.	.	.	.	.
Pdensi_DN3174_c0_g2	Pdensi_DN3174_c0_g2_i1	.	.	.	.	.	.	.	.	.	.	.	.	.	.
Pdensi_DN3102_c0_g1d204559	Pdensi_DN3102_c0_g1_i1	POLX_TOBAC^POLX_TOBAC^Q:2-205,H:541-608^44.118%ID^E:1.21e-12^RecName: Full=Retrovirus-related Pol polyprotein from transposon TNT 1-94;^Eukaryota; Viridiplantae; Streptophyta; Embryophyta; Tracheophyta; Spermatophyta; Magnoliophyta; eudicotyledons; Gunneridae; Pentapetalae; asterids; lamiids; Solanales; Solanaceae; Nicotianoideae; Nicotianeae; Nicotiana	.	.	.	.	.	.	.	.	.	GO:0000943^cellular_component^retrotransposon nucleocapsid`GO:0004190^molecular_function^aspartic-type endopeptidase activity`GO:0004519^molecular_function^endonuclease activity`GO:0003676^molecular_function^nucleic acid binding`GO:0003964^molecular_function^RNA-directed DNA polymerase activity`GO:0008270^molecular_function^zinc ion binding`GO:0015074^biological_process^DNA integration	.	.	.
Pdensi_DN3144_c0_g1	Pdensi_DN3144_c0_g1_i1	.	.	Pdensi_DN3144_c0_g1_i1.p1	26-421[+]	.	.	.	.	.	.	.	.	.	.
Pdensi_DN3121_c0_g1	Pdensi_DN3121_c0_g1_i2	.	.	Pdensi_DN3121_c0_g1_i2.p1	3-332[+]	.	.	.	ExpAA=38.11^PredHel=2^Topology=i7-29o33-47i	.	.	.	.	.	.
Pdensi_DN3195_c0_g1	Pdensi_DN3195_c0_g1_i1	.	.	Pdensi_DN3195_c0_g1_i1.p1	333-689[-]	.	.	.	.	.	.	.	.	.	.
Pdensi_DN3142_c0_g1d1173	Pdensi_DN3142_c0_g1_i1	.	.	.	.	.	.	.	.	.	.	.	.	.	.
Pdensi_DN3117_c0_g1	Pdensi_DN3117_c0_g1_i1	.	.	.	.	.	.	.	.	.	.	.	.	.	.
Pdensi_DN3122_c0_g1	Pdensi_DN3122_c0_g1_i1	.	.	.	.	.	.	.	.	.	.	.	.	.	.
Pdensi_DN3228_c0_g1	Pdensi_DN3228_c0_g1_i1	.	.	.	.	.	.	.	.	.	.	.	.	.	.
Pdensi_DN3258_c0_g1	Pdensi_DN3258_c0_g1_i1	.	.	Pdensi_DN3258_c0_g1_i1.p1	3-407[-]	.	.	.	.	.	.	.	.	.	.
Pdensi_DN3219_c0_g1	Pdensi_DN3219_c0_g1_i1	.	.	Pdensi_DN3219_c0_g1_i1.p1	2-913[+]	.	.	.	.	.	.	.	.	.	.
Pdensi_DN3247_c0_g1	Pdensi_DN3247_c0_g1_i2	.	.	.	.	.	.	.	.	.	.	.	.	.	.
Pdensi_DN3288_c0_g2	Pdensi_DN3288_c0_g2_i1	.	.	.	.	.	.	.	.	.	.	.	.	.	.
Pdensi_DN3210_c0_g1d515200	Pdensi_DN3210_c0_g1_i1	.	.	.	.	.	.	.	.	.	.	.	.	.	.
Pdensi_DN3226_c0_g1d447680	Pdensi_DN3226_c0_g1_i1	.	.	.	.	.	.	.	.	.	.	.	.	.	.
Pdensi_DN3226_c0_g2	Pdensi_DN3226_c0_g2_i1	.	.	Pdensi_DN3226_c0_g2_i1.p1	444-749[+]	.	.	.	.	.	.	.	.	.	.
Pdensi_DN3297_c0_g1d204645	Pdensi_DN3297_c0_g1_i1	.	.	.	.	.	.	.	.	.	.	.	.	.	.
Pdensi_DN3214_c0_g1d515206	Pdensi_DN3214_c0_g1_i2	.	.	.	.	.	.	.	.	.	.	.	.	.	.
Pdensi_DN3286_c0_g1d204597	Pdensi_DN3286_c0_g1_i1	.	.	.	.	.	.	.	.	.	.	.	.	.	.
Pdensi_DN3215_c0_g1d326723	Pdensi_DN3215_c0_g1_i1	.	.	.	.	.	.	.	.	.	.	.	.	.	.
Pdensi_DN3200_c0_g1d1209	Pdensi_DN3200_c0_g1_i1	.	.	.	.	.	.	.	.	.	.	.	.	.	.
Pdensi_DN3271_c0_g1d326742	Pdensi_DN3271_c0_g1_i1	.	.	.	.	.	.	.	.	.	.	.	.	.	.
Pdensi_DN3223_c0_g1d99444	Pdensi_DN3223_c0_g1_i1	.	.	.	.	.	.	.	.	.	.	.	.	.	.
Pdensi_DN3211_c0_g1	Pdensi_DN3211_c0_g1_i1	NRPB1_ARATH^NRPB1_ARATH^Q:128-910,H:1277-1568^63.823%ID^E:2.57e-114^RecName: Full=DNA-directed RNA polymerase II subunit 1;^Eukaryota; Viridiplantae; Streptophyta; Embryophyta; Tracheophyta; Spermatophyta; Magnoliophyta; eudicotyledons; Gunneridae; Pentapetalae; rosids; malvids; Brassicales; Brassicaceae; Camelineae; Arabidopsis	.	Pdensi_DN3211_c0_g1_i1.p1	173-1180[+]	NRPB1_ARATH^NRPB1_ARATH^Q:1-336,H:1292-1754^51.502%ID^E:1.64e-128^RecName: Full=DNA-directed RNA polymerase II subunit 1;^Eukaryota; Viridiplantae; Streptophyta; Embryophyta; Tracheophyta; Spermatophyta; Magnoliophyta; eudicotyledons; Gunneridae; Pentapetalae; rosids; malvids; Brassicales; Brassicaceae; Camelineae; Arabidopsis`NRPB1_ARATH^NRPB1_ARATH^Q:242-336,H:1697-1817^49.194%ID^E:8.2e-06^RecN…	PF04998.17^RNA_pol_Rpb1_5^RNA polymerase Rpb1, domain 5^6-125^E:4.2e-30`PF05001.13^RNA_pol_Rpb1_R^RNA polymerase Rpb1 C-terminal repeat^240-250^E:9.8`PF05001.13^RNA_pol_Rpb1_R^RNA polymerase Rpb1 C-terminal repeat^244-257^E:1.5`PF05001.13^RNA_pol_Rpb1_R^RNA polymerase Rpb1 C-terminal repeat^251-264^E:0.23`PF05001.13^RNA_pol_Rpb1_R^RNA polymerase Rpb1 C-terminal repeat^258-271^E:0.0044`PF05001.13^…	.	.	COG0086^DNA-dependent RNA polymerase catalyzes the transcription of DNA into RNA using the four ribonucleoside triphosphates as substrates (By similarity)	KEGG:ath:AT4G35800`KO:K03006	GO:0009507^cellular_component^chloroplast`GO:0009506^cellular_component^plasmodesma`GO:0005665^cellular_component^RNA polymerase II, core complex`GO:0005773^cellular_component^vacuole`GO:0003677^molecular_function^DNA binding`GO:0003899^molecular_function^DNA-directed 5'-3' RNA polymerase activity`GO:0046872^molecular_function^metal ion binding`GO:0006366^biological_process^transcription by RNA p…	GO:0003677^molecular_function^DNA binding`GO:0003899^molecular_function^DNA-directed 5'-3' RNA polymerase activity`GO:0006351^biological_process^transcription, DNA-templated`GO:0006366^biological_process^transcription by RNA polymerase II`GO:0005665^cellular_component^RNA polymerase II, core complex	.	.
Pdensi_DN3261_c0_g1	Pdensi_DN3261_c0_g1_i1	.	.	.	.	.	.	.	.	.	.	.	.	.	.
Pdensi_DN3221_c0_g1d99487	Pdensi_DN3221_c0_g1_i1	.	.	.	.	.	.	.	.	.	.	.	.	.	.
Pdensi_DN3216_c0_g1d326718	Pdensi_DN3216_c0_g1_i1	.	.	.	.	.	.	.	.	.	.	.	.	.	.
Pdensi_DN3204_c0_g1d204614	Pdensi_DN3204_c0_g1_i1	.	.	.	.	.	.	.	.	.	.	.	.	.	.
Pdensi_DN3300_c0_g1d1231	Pdensi_DN3300_c0_g1_i1	.	.	Pdensi_DN3300_c0_g1_i1.p1	347-679[-]	.	PF13456.6^RVT_3^Reverse transcriptase-like^3-96^E:6.7e-06	.	.	.	.	.	GO:0003676^molecular_function^nucleic acid binding`GO:0004523^molecular_function^RNA-DNA hybrid ribonuclease activity	.	.
Pdensi_DN3390_c0_g1d44804	Pdensi_DN3390_c0_g1_i1	RNZ1_ARATH^RNZ1_ARATH^Q:319-1155,H:2-280^68.817%ID^E:1.24e-146^RecName: Full=tRNase Z TRZ1 {ECO:0000303|PubMed:16336119};^Eukaryota; Viridiplantae; Streptophyta; Embryophyta; Tracheophyta; Spermatophyta; Magnoliophyta; eudicotyledons; Gunneridae; Pentapetalae; rosids; malvids; Brassicales; Brassicaceae; Camelineae; Arabidopsis	.	Pdensi_DN3390_c0_g1_i1.p1	286-1158[+]	RNZ1_ARATH^RNZ1_ARATH^Q:12-290,H:2-280^68.817%ID^E:1.47e-149^RecName: Full=tRNase Z TRZ1 {ECO:0000303|PubMed:16336119};^Eukaryota; Viridiplantae; Streptophyta; Embryophyta; Tracheophyta; Spermatophyta; Magnoliophyta; eudicotyledons; Gunneridae; Pentapetalae; rosids; malvids; Brassicales; Brassicaceae; Camelineae; Arabidopsis	PF12706.7^Lactamase_B_2^Beta-lactamase superfamily domain^58-259^E:1.2e-14	.	.	ENOG410ZMQJ^nuclear ribonuclease	KEGG:ath:AT1G74700`KO:K00784	GO:0005737^cellular_component^cytoplasm`GO:0005634^cellular_component^nucleus`GO:0042781^molecular_function^3'-tRNA processing endoribonuclease activity`GO:0046872^molecular_function^metal ion binding`GO:0042780^biological_process^tRNA 3'-end processing`GO:0008033^biological_process^tRNA processing	.	.	.
Pdensi_DN3309_c0_g1d204664	Pdensi_DN3309_c0_g1_i1	.	.	.	.	.	.	.	.	.	.	.	.	.	.
Pdensi_DN3396_c0_g1d204702	Pdensi_DN3396_c0_g1_i1	.	.	.	.	.	.	.	.	.	.	.	.	.	.
Pdensi_DN3317_c0_g1d326773	Pdensi_DN3317_c0_g1_i1	.	.	.	.	.	.	.	.	.	.	.	.	.	.
Pdensi_DN3397_c0_g1	Pdensi_DN3397_c0_g1_i1	.	.	.	.	.	.	.	.	.	.	.	.	.	.
Pdensi_DN3310_c0_g2	Pdensi_DN3310_c0_g2_i1	.	.	.	.	.	.	.	.	.	.	.	.	.	.
Pdensi_DN3347_c0_g1	Pdensi_DN3347_c0_g1_i1	.	.	.	.	.	.	.	.	.	.	.	.	.	.
Pdensi_DN3332_c0_g2	Pdensi_DN3332_c0_g2_i1	.	.	.	.	.	.	.	.	.	.	.	.	.	.
Pdensi_DN3345_c0_g1d204687	Pdensi_DN3345_c0_g1_i1	.	.	.	.	.	.	.	.	.	.	.	.	.	.
Pdensi_DN3382_c0_g1d204671	Pdensi_DN3382_c0_g1_i1	.	.	.	.	.	.	.	.	.	.	.	.	.	.
Pdensi_DN3338_c0_g1d204673	Pdensi_DN3338_c0_g1_i2	.	.	Pdensi_DN3338_c0_g1_i2.p1	1-528[+]	.	.	.	.	.	.	.	.	.	.
Pdensi_DN3323_c0_g1d99500	Pdensi_DN3323_c0_g1_i1	P2C33_ARATH^P2C33_ARATH^Q:334-1596,H:40-488^47.93%ID^E:1.95e-134^RecName: Full=Probable protein phosphatase 2C 33;^Eukaryota; Viridiplantae; Streptophyta; Embryophyta; Tracheophyta; Spermatophyta; Magnoliophyta; eudicotyledons; Gunneridae; Pentapetalae; rosids; malvids; Brassicales; Brassicaceae; Camelineae; Arabidopsis	.	Pdensi_DN3323_c0_g1_i1.p1	235-1650[+]	P2C33_ARATH^P2C33_ARATH^Q:34-454,H:40-488^47.93%ID^E:3.46e-137^RecName: Full=Probable protein phosphatase 2C 33;^Eukaryota; Viridiplantae; Streptophyta; Embryophyta; Tracheophyta; Spermatophyta; Magnoliophyta; eudicotyledons; Gunneridae; Pentapetalae; rosids; malvids; Brassicales; Brassicaceae; Camelineae; Arabidopsis	PF00481.21^PP2C^Protein phosphatase 2C^73-344^E:9.8e-40	.	.	.	KEGG:ath:AT3G02750	GO:0004724^molecular_function^magnesium-dependent protein serine/threonine phosphatase activity`GO:0046872^molecular_function^metal ion binding`GO:0004722^molecular_function^protein serine/threonine phosphatase activity	GO:0003824^molecular_function^catalytic activity	.	.
Pdensi_DN3378_c2_g1	Pdensi_DN3378_c2_g1_i1	.	.	.	.	.	.	.	.	.	.	.	.	.	.
Pdensi_DN3354_c0_g1d204679	Pdensi_DN3354_c0_g1_i1	.	.	.	.	.	.	.	.	.	.	.	.	.	.
Pdensi_DN3354_c0_g2	Pdensi_DN3354_c0_g2_i1	.	.	.	.	.	.	.	.	.	.	.	.	.	.
Pdensi_DN3349_c0_g2	Pdensi_DN3349_c0_g2_i1	.	.	.	.	.	.	.	.	.	.	.	.	.	.
Pdensi_DN3320_c0_g1d515291	Pdensi_DN3320_c0_g1_i1	.	.	.	.	.	.	.	.	.	.	.	.	.	.
Pdensi_DN3346_c0_g2	Pdensi_DN3346_c0_g2_i1	.	.	.	.	.	.	.	.	.	.	.	.	.	.
Pdensi_DN3326_c0_g1d204696	Pdensi_DN3326_c0_g1_i1	.	.	.	.	.	.	.	.	.	.	.	.	.	.
Pdensi_DN3321_c0_g1d515283	Pdensi_DN3321_c0_g1_i1	.	.	Pdensi_DN3321_c0_g1_i1.p1	147-581[-]	.	.	.	ExpAA=24.57^PredHel=1^Topology=i9-31o	.	.	.	.	.	.
Pdensi_DN3372_c0_g1d166247	Pdensi_DN3372_c0_g1_i2	.	.	.	.	.	.	.	.	.	.	.	.	.	.
Pdensi_DN3336_c0_g1d326796	Pdensi_DN3336_c0_g1_i1	.	.	.	.	.	.	.	.	.	.	.	.	.	.
Pdensi_DN3311_c0_g1d381694	Pdensi_DN3311_c0_g1_i1	Y3264_ARATH^Y3264_ARATH^Q:355-741,H:347-471^30.769%ID^E:2.12e-10^RecName: Full=Putative UPF0481 protein At3g02645;^Eukaryota; Viridiplantae; Streptophyta; Embryophyta; Tracheophyta; Spermatophyta; Magnoliophyta; eudicotyledons; Gunneridae; Pentapetalae; rosids; malvids; Brassicales; Brassicaceae; Camelineae; Arabidopsis	.	Pdensi_DN3311_c0_g1_i1.p1	1-741[+]	Y3264_ARATH^Y3264_ARATH^Q:119-247,H:347-471^30.769%ID^E:1.91e-10^RecName: Full=Putative UPF0481 protein At3g02645;^Eukaryota; Viridiplantae; Streptophyta; Embryophyta; Tracheophyta; Spermatophyta; Magnoliophyta; eudicotyledons; Gunneridae; Pentapetalae; rosids; malvids; Brassicales; Brassicaceae; Camelineae; Arabidopsis	PF03140.15^DUF247^Plant protein of unknown function^50-231^E:1.1e-21	.	.	ENOG410YDVR^UPF0481 protein	KEGG:ath:AT3G02645	GO:0016021^cellular_component^integral component of membrane	.	.	.
Pdensi_DN3410_c0_g1	Pdensi_DN3410_c0_g1_i1	.	.	.	.	.	.	.	.	.	.	.	.	.	.
Pdensi_DN3454_c0_g1d447803	Pdensi_DN3454_c0_g1_i1	EFR_ARATH^EFR_ARATH^Q:532-2,H:31-205^45.506%ID^E:4.33e-38^RecName: Full=LRR receptor-like serine/threonine-protein kinase EFR;^Eukaryota; Viridiplantae; Streptophyta; Embryophyta; Tracheophyta; Spermatophyta; Magnoliophyta; eudicotyledons; Gunneridae; Pentapetalae; rosids; malvids; Brassicales; Brassicaceae; Camelineae; Arabidopsis`EFR_ARATH^EFR_ARATH^Q:400-2,H:145-302^31.646%ID^E:3.57e-14^RecNam…	.	Pdensi_DN3454_c0_g1_i1.p1	2-613[-]	EFR_ARATH^EFR_ARATH^Q:3-204,H:6-205^42.857%ID^E:3.07e-41^RecName: Full=LRR receptor-like serine/threonine-protein kinase EFR;^Eukaryota; Viridiplantae; Streptophyta; Embryophyta; Tracheophyta; Spermatophyta; Magnoliophyta; eudicotyledons; Gunneridae; Pentapetalae; rosids; malvids; Brassicales; Brassicaceae; Camelineae; Arabidopsis`EFR_ARATH^EFR_ARATH^Q:72-204,H:145-302^31.646%ID^E:4.42e-15^RecNam…	PF08263.12^LRRNT_2^Leucine rich repeat N-terminal domain^27-65^E:1.1e-08`PF13516.6^LRR_6^Leucine Rich repeat^75-81^E:5900`PF00560.33^LRR_1^Leucine Rich Repeat^78-94^E:1200`PF13516.6^LRR_6^Leucine Rich repeat^96-108^E:3.8`PF00560.33^LRR_1^Leucine Rich Repeat^98-114^E:6.7`PF00560.33^LRR_1^Leucine Rich Repeat^121-142^E:6.1`PF13516.6^LRR_6^Leucine Rich repeat^121-133^E:1800`PF13516.6^LRR_6^Leucine Ri…	sigP:1^22^0.673^YES	.	COG0515^Serine Threonine protein kinase`COG4886^leucine Rich Repeat	KEGG:ath:AT5G20480`KO:K13428	GO:0012505^cellular_component^endomembrane system`GO:0016021^cellular_component^integral component of membrane`GO:0005886^cellular_component^plasma membrane`GO:0005524^molecular_function^ATP binding`GO:0004674^molecular_function^protein serine/threonine kinase activity`GO:0019199^molecular_function^transmembrane receptor protein kinase activity`GO:0010204^biological_process^defense response signa…	GO:0005515^molecular_function^protein binding	.	.
Pdensi_DN3431_c0_g1d260605	Pdensi_DN3431_c0_g1_i1	.	.	.	.	.	.	.	.	.	.	.	.	.	.
Pdensi_DN3400_c0_g1d326853	Pdensi_DN3400_c0_g1_i1	.	.	.	.	.	.	.	.	.	.	.	.	.	.
Pdensi_DN3434_c0_g1d447821	Pdensi_DN3434_c0_g1_i1	.	.	.	.	.	.	.	.	.	.	.	.	.	.
Pdensi_DN3406_c0_g1d99540	Pdensi_DN3406_c0_g1_i1	.	.	.	.	.	.	.	.	.	.	.	.	.	.
Pdensi_DN3422_c0_g1	Pdensi_DN3422_c0_g1_i1	.	.	.	.	.	.	.	.	.	.	.	.	.	.
Pdensi_DN3401_c0_g1d99548	Pdensi_DN3401_c0_g1_i1	.	.	.	.	.	.	.	.	.	.	.	.	.	.
Pdensi_DN3413_c0_g1d204764	Pdensi_DN3413_c0_g1_i1	.	.	.	.	.	.	.	.	.	.	.	.	.	.
Pdensi_DN3421_c0_g1d44894	Pdensi_DN3421_c0_g1_i1	.	.	.	.	.	.	.	.	.	.	.	.	.	.
Pdensi_DN3437_c0_g1d44895	Pdensi_DN3437_c0_g1_i1	.	.	.	.	.	.	.	.	.	.	.	.	.	.
Pdensi_DN3449_c0_g1	Pdensi_DN3449_c0_g1_i1	.	.	.	.	.	.	.	.	.	.	.	.	.	.
Pdensi_DN3458_c0_g1d99552	Pdensi_DN3458_c0_g1_i1	CUL1_ARATH^CUL1_ARATH^Q:1-243,H:641-722^58.537%ID^E:1.42e-19^RecName: Full=Cullin-1;^Eukaryota; Viridiplantae; Streptophyta; Embryophyta; Tracheophyta; Spermatophyta; Magnoliophyta; eudicotyledons; Gunneridae; Pentapetalae; rosids; malvids; Brassicales; Brassicaceae; Camelineae; Arabidopsis	.	Pdensi_DN3458_c0_g1_i1.p1	1-426[+]	CUL1_ARATH^CUL1_ARATH^Q:1-81,H:641-722^65.854%ID^E:8.8e-28^RecName: Full=Cullin-1;^Eukaryota; Viridiplantae; Streptophyta; Embryophyta; Tracheophyta; Spermatophyta; Magnoliophyta; eudicotyledons; Gunneridae; Pentapetalae; rosids; malvids; Brassicales; Brassicaceae; Camelineae; Arabidopsis	PF10557.9^Cullin_Nedd8^Cullin protein neddylation domain^30-81^E:1.2e-10	.	.	COG5647^cullin 1	KEGG:ath:AT4G02570`KO:K03347	GO:0000794^cellular_component^condensed nuclear chromosome`GO:0031461^cellular_component^cullin-RING ubiquitin ligase complex`GO:0005737^cellular_component^cytoplasm`GO:0005829^cellular_component^cytosol`GO:0005634^cellular_component^nucleus`GO:0009524^cellular_component^phragmoplast`GO:0019005^cellular_component^SCF ubiquitin ligase complex`GO:0005819^cellular_component^spindle`GO:0031625^molecu…	.	.	.
Pdensi_DN3463_c0_g1d204809	Pdensi_DN3463_c0_g1_i1	.	.	.	.	.	.	.	.	.	.	.	.	.	.
Pdensi_DN3408_c0_g1	Pdensi_DN3408_c0_g1_i1	.	.	Pdensi_DN3408_c0_g1_i1.p1	18-329[-]	.	.	.	.	.	.	.	.	.	.
Pdensi_DN3483_c0_g1d381775	Pdensi_DN3483_c0_g1_i1	.	.	.	.	.	.	.	.	.	.	.	.	.	.
Pdensi_DN3425_c0_g1d204778	Pdensi_DN3425_c0_g1_i1	.	.	Pdensi_DN3425_c0_g1_i1.p1	338-982[-]	.	.	.	.	.	.	.	.	.	.
Pdensi_DN3440_c0_g1d99562	Pdensi_DN3440_c0_g1_i1	.	.	.	.	.	.	.	.	.	.	.	.	.	.
Pdensi_DN3403_c0_g1d204789	Pdensi_DN3403_c0_g1_i1	.	.	.	.	.	.	.	.	.	.	.	.	.	.
Pdensi_DN3461_c0_g1	Pdensi_DN3461_c0_g1_i1	.	.	.	.	.	.	.	.	.	.	.	.	.	.
Pdensi_DN3461_c0_g1	Pdensi_DN3461_c0_g1_i2	.	.	.	.	.	.	.	.	.	.	.	.	.	.
Pdensi_DN3462_c0_g1	Pdensi_DN3462_c0_g1_i1	.	.	.	.	.	.	.	.	.	.	.	.	.	.
Pdensi_DN3599_c0_g2	Pdensi_DN3599_c0_g2_i1	.	.	.	.	.	.	.	.	.	.	.	.	.	.
Pdensi_DN3573_c0_g1d99572	Pdensi_DN3573_c0_g1_i1	.	.	.	.	.	.	.	.	.	.	.	.	.	.
Pdensi_DN3505_c0_g1d1333	Pdensi_DN3505_c0_g1_i1	.	.	Pdensi_DN3505_c0_g1_i1.p1	122-568[-]	.	.	.	.	.	.	.	.	.	.
Pdensi_DN3542_c0_g2	Pdensi_DN3542_c0_g2_i1	.	.	.	.	.	.	.	.	.	.	.	.	.	.
Pdensi_DN3564_c0_g1d326909	Pdensi_DN3564_c0_g1_i1	.	.	.	.	.	.	.	.	.	.	.	.	.	.
Pdensi_DN3555_c0_g1d99580	Pdensi_DN3555_c0_g1_i1	Y3720_ARATH^Y3720_ARATH^Q:488-6,H:51-189^26.786%ID^E:2.69e-06^RecName: Full=UPF0481 protein At3g47200;^Eukaryota; Viridiplantae; Streptophyta; Embryophyta; Tracheophyta; Spermatophyta; Magnoliophyta; eudicotyledons; Gunneridae; Pentapetalae; rosids; malvids; Brassicales; Brassicaceae; Camelineae; Arabidopsis	.	Pdensi_DN3555_c0_g1_i1.p1	3-578[-]	Y3720_ARATH^Y3720_ARATH^Q:31-191,H:51-189^26.786%ID^E:3.62e-06^RecName: Full=UPF0481 protein At3g47200;^Eukaryota; Viridiplantae; Streptophyta; Embryophyta; Tracheophyta; Spermatophyta; Magnoliophyta; eudicotyledons; Gunneridae; Pentapetalae; rosids; malvids; Brassicales; Brassicaceae; Camelineae; Arabidopsis	PF03140.15^DUF247^Plant protein of unknown function^29-191^E:1.4e-24	.	.	.	KEGG:ath:AT3G47200	GO:0016021^cellular_component^integral component of membrane`GO:0005886^cellular_component^plasma membrane	.	.	.
Pdensi_DN3575_c0_g1	Pdensi_DN3575_c0_g1_i1	.	.	.	.	.	.	.	.	.	.	.	.	.	.
Pdensi_DN3533_c0_g1d515372	Pdensi_DN3533_c0_g1_i1	.	.	.	.	.	.	.	.	.	.	.	.	.	.
Pdensi_DN3558_c0_g1d204877	Pdensi_DN3558_c0_g1_i1	.	.	.	.	.	.	.	.	.	.	.	.	.	.
Pdensi_DN3583_c0_g1	Pdensi_DN3583_c0_g1_i2	RL3_NEUCR^RL3_NEUCR^Q:2-313,H:94-197^89.423%ID^E:2.37e-52^RecName: Full=60S ribosomal protein L3;^Eukaryota; Fungi; Dikarya; Ascomycota; Pezizomycotina; Sordariomycetes; Sordariomycetidae; Sordariales; Sordariaceae; Neurospora	.	Pdensi_DN3583_c0_g1_i2.p1	2-313[+]	RL3_NEUCR^RL3_NEUCR^Q:1-104,H:94-197^89.423%ID^E:1.25e-63^RecName: Full=60S ribosomal protein L3;^Eukaryota; Fungi; Dikarya; Ascomycota; Pezizomycotina; Sordariomycetes; Sordariomycetidae; Sordariales; Sordariaceae; Neurospora	PF00297.22^Ribosomal_L3^Ribosomal protein L3^1-103^E:6.2e-45	.	.	.	KEGG:ncr:NCU06843`KO:K02925	GO:0022625^cellular_component^cytosolic large ribosomal subunit`GO:0003735^molecular_function^structural constituent of ribosome`GO:0000027^biological_process^ribosomal large subunit assembly`GO:0006412^biological_process^translation	GO:0003735^molecular_function^structural constituent of ribosome`GO:0006412^biological_process^translation`GO:0005622^cellular_component^intracellular`GO:0005840^cellular_component^ribosome	.	.
Pdensi_DN3534_c0_g1d260698	Pdensi_DN3534_c0_g1_i1	.	.	.	.	.	.	.	.	.	.	.	.	.	.
Pdensi_DN3518_c0_g1d326953	Pdensi_DN3518_c0_g1_i1	.	.	.	.	.	.	.	.	.	.	.	.	.	.
Pdensi_DN3591_c0_g1d515386	Pdensi_DN3591_c0_g1_i1	.	.	.	.	.	.	.	.	.	.	.	.	.	.
Pdensi_DN3512_c0_g1	Pdensi_DN3512_c0_g1_i1	.	.	.	.	.	.	.	.	.	.	.	.	.	.
Pdensi_DN3525_c0_g1	Pdensi_DN3525_c0_g1_i1	.	.	.	.	.	.	.	.	.	.	.	.	.	.
Pdensi_DN3554_c0_g1d44949	Pdensi_DN3554_c0_g1_i1	.	.	.	.	.	.	.	.	.	.	.	.	.	.
Pdensi_DN3516_c0_g1d166392	Pdensi_DN3516_c0_g1_i1	.	.	.	.	.	.	.	.	.	.	.	.	.	.
Pdensi_DN3582_c0_g1d515363	Pdensi_DN3582_c0_g1_i1	.	.	.	.	.	.	.	.	.	.	.	.	.	.
Pdensi_DN3593_c0_g1	Pdensi_DN3593_c0_g1_i1	.	.	.	.	.	.	.	.	.	.	.	.	.	.
Pdensi_DN3639_c0_g1	Pdensi_DN3639_c0_g1_i1	.	.	.	.	.	.	.	.	.	.	.	.	.	.
Pdensi_DN3647_c0_g1d260726	Pdensi_DN3647_c0_g1_i1	.	.	.	.	.	.	.	.	.	.	.	.	.	.
Pdensi_DN3649_c0_g1d447966	Pdensi_DN3649_c0_g1_i1	.	.	.	.	.	.	.	.	.	.	.	.	.	.
Pdensi_DN3648_c0_g1d204979	Pdensi_DN3648_c0_g1_i1	.	.	.	.	.	.	.	.	.	.	.	.	.	.
Pdensi_DN3679_c0_g1	Pdensi_DN3679_c0_g1_i1	UTR4_ARATH^UTR4_ARATH^Q:1151-126,H:2-349^73.446%ID^E:0^RecName: Full=UDP-galactose/UDP-glucose transporter 4 {ECO:0000303|PubMed:12042319};^Eukaryota; Viridiplantae; Streptophyta; Embryophyta; Tracheophyta; Spermatophyta; Magnoliophyta; eudicotyledons; Gunneridae; Pentapetalae; rosids; malvids; Brassicales; Brassicaceae; Camelineae; Arabidopsis	.	Pdensi_DN3679_c0_g1_i1.p1	111-1148[-]	UTR4_ARATH^UTR4_ARATH^Q:3-341,H:5-349^73.789%ID^E:0^RecName: Full=UDP-galactose/UDP-glucose transporter 4 {ECO:0000303|PubMed:12042319};^Eukaryota; Viridiplantae; Streptophyta; Embryophyta; Tracheophyta; Spermatophyta; Magnoliophyta; eudicotyledons; Gunneridae; Pentapetalae; rosids; malvids; Brassicales; Brassicaceae; Camelineae; Arabidopsis	PF08449.11^UAA^UAA transporter family^23-311^E:5.5e-79	.	ExpAA=152.00^PredHel=7^Topology=o20-39i52-74o89-111i139-158o168-187i204-226o241-263i	COG0697^membrane	KEGG:ath:AT1G12600`KO:K15277	GO:0030176^cellular_component^integral component of endoplasmic reticulum membrane`GO:0030173^cellular_component^integral component of Golgi membrane`GO:0015297^molecular_function^antiporter activity`GO:0022857^molecular_function^transmembrane transporter activity`GO:0008643^biological_process^carbohydrate transport	GO:0055085^biological_process^transmembrane transport	.	.
Pdensi_DN3633_c0_g1d515401	Pdensi_DN3633_c0_g1_i1	.	.	.	.	.	.	.	.	.	.	.	.	.	.
Pdensi_DN3685_c0_g2	Pdensi_DN3685_c0_g2_i1	.	.	.	.	.	.	.	.	.	.	.	.	.	.
Pdensi_DN3613_c0_g1d44977	Pdensi_DN3613_c0_g1_i1	C86B1_ARATH^C86B1_ARATH^Q:79-324,H:448-524^52.439%ID^E:1.55e-19^RecName: Full=Cytochrome P450 86B1;^Eukaryota; Viridiplantae; Streptophyta; Embryophyta; Tracheophyta; Spermatophyta; Magnoliophyta; eudicotyledons; Gunneridae; Pentapetalae; rosids; malvids; Brassicales; Brassicaceae; Camelineae; Arabidopsis	.	.	.	.	.	.	.	COG2124^Cytochrome p450	KEGG:ath:AT5G23190`KO:K15402	GO:0005783^cellular_component^endoplasmic reticulum`GO:0005789^cellular_component^endoplasmic reticulum membrane`GO:0016021^cellular_component^integral component of membrane`GO:0020037^molecular_function^heme binding`GO:0005506^molecular_function^iron ion binding`GO:0004497^molecular_function^monooxygenase activity`GO:0016705^molecular_function^oxidoreductase activity, acting on paired donors, wi…	.	.	.
Pdensi_DN3676_c0_g1	Pdensi_DN3676_c0_g1_i1	.	.	.	.	.	.	.	.	.	.	.	.	.	.
Pdensi_DN3626_c0_g1	Pdensi_DN3626_c0_g1_i1	.	.	.	.	.	.	.	.	.	.	.	.	.	.
Pdensi_DN3689_c0_g1d204942	Pdensi_DN3689_c0_g1_i1	.	.	.	.	.	.	.	.	.	.	.	.	.	.
Pdensi_DN3600_c0_g1d326997	Pdensi_DN3600_c0_g1_i1	.	.	.	.	.	.	.	.	.	.	.	.	.	.
Pdensi_DN3645_c0_g1d381947	Pdensi_DN3645_c0_g1_i1	.	.	.	.	.	.	.	.	.	.	.	.	.	.
Pdensi_DN3655_c0_g2d204932	Pdensi_DN3655_c0_g2_i1	.	.	.	.	.	.	.	.	.	.	.	.	.	.
Pdensi_DN3637_c0_g1d99644	Pdensi_DN3637_c0_g1_i1	.	.	.	.	.	.	.	.	.	.	.	.	.	.
Pdensi_DN3680_c0_g1d448017	Pdensi_DN3680_c0_g1_i1	.	.	.	.	.	.	.	.	.	.	.	.	.	.
Pdensi_DN3621_c0_g1d326967	Pdensi_DN3621_c0_g1_i1	PIRL8_ORYSJ^PIRL8_ORYSJ^Q:1435-317,H:1-375^49.867%ID^E:1.5e-121^RecName: Full=Plant intracellular Ras-group-related LRR protein 8;^Eukaryota; Viridiplantae; Streptophyta; Embryophyta; Tracheophyta; Spermatophyta; Magnoliophyta; Liliopsida; Poales; Poaceae; BOP clade; Oryzoideae; Oryzeae; Oryzinae; Oryza; Oryza sativa	.	Pdensi_DN3621_c0_g1_i1.p1	302-1435[-]	PIRL8_ORYSJ^PIRL8_ORYSJ^Q:1-373,H:1-375^49.867%ID^E:2.38e-123^RecName: Full=Plant intracellular Ras-group-related LRR protein 8;^Eukaryota; Viridiplantae; Streptophyta; Embryophyta; Tracheophyta; Spermatophyta; Magnoliophyta; Liliopsida; Poales; Poaceae; BOP clade; Oryzoideae; Oryzeae; Oryzinae; Oryza; Oryza sativa	PF00240.23^ubiquitin^Ubiquitin family^15-82^E:5.9e-14`PF13881.6^Rad60-SLD_2^Ubiquitin-2 like Rad60 SUMO-like^52-74^E:0.13`PF13516.6^LRR_6^Leucine Rich repeat^155-164^E:1200`PF00560.33^LRR_1^Leucine Rich Repeat^155-172^E:52`PF13516.6^LRR_6^Leucine Rich repeat^174-193^E:0.017`PF00560.33^LRR_1^Leucine Rich Repeat^176-189^E:120`PF13516.6^LRR_6^Leucine Rich repeat^202-214^E:420`PF13855.6^LRR_8^Leucine…	.	.	COG4886^leucine Rich Repeat	KEGG:osa:4348792	.	GO:0005515^molecular_function^protein binding	.	.
Pdensi_DN3696_c0_g2	Pdensi_DN3696_c0_g2_i1	.	.	.	.	.	.	.	.	.	.	.	.	.	.
Pdensi_DN3624_c0_g1d260753	Pdensi_DN3624_c0_g1_i1	.	.	.	.	.	.	.	.	.	.	.	.	.	.
Pdensi_DN3657_c0_g1d204958	Pdensi_DN3657_c0_g1_i1	.	.	.	.	.	.	.	.	.	.	.	.	.	.
Pdensi_DN3770_c0_g1	Pdensi_DN3770_c0_g1_i1	.	.	Pdensi_DN3770_c0_g1_i1.p1	2-328[+]	.	.	.	.	.	.	.	.	.	.
Pdensi_DN3709_c0_g1d260796	Pdensi_DN3709_c0_g1_i1	.	.	.	.	.	.	.	.	.	.	.	.	.	.
Pdensi_DN3700_c0_g1	Pdensi_DN3700_c0_g1_i1	.	.	.	.	.	.	.	.	.	.	.	.	.	.
Pdensi_DN3754_c0_g1d515465	Pdensi_DN3754_c0_g1_i1	.	.	.	.	.	.	.	.	.	.	.	.	.	.
Pdensi_DN3766_c0_g1d205006	Pdensi_DN3766_c0_g1_i1	.	.	.	.	.	.	.	.	.	.	.	.	.	.
Pdensi_DN3738_c0_g1	Pdensi_DN3738_c0_g1_i1	.	.	.	.	.	.	.	.	.	.	.	.	.	.
Pdensi_DN3784_c0_g2	Pdensi_DN3784_c0_g2_i1	.	.	.	.	.	.	.	.	.	.	.	.	.	.
Pdensi_DN3786_c0_g1d327081	Pdensi_DN3786_c0_g1_i1	.	.	.	.	.	.	.	.	.	.	.	.	.	.
Pdensi_DN3726_c0_g2	Pdensi_DN3726_c0_g2_i1	.	.	.	.	.	.	.	.	.	.	.	.	.	.
Pdensi_DN3701_c0_g1d205007	Pdensi_DN3701_c0_g1_i1	.	.	.	.	.	.	.	.	.	.	.	.	.	.
Pdensi_DN3739_c0_g1d327100	Pdensi_DN3739_c0_g1_i1	.	.	.	.	.	.	.	.	.	.	.	.	.	.
Pdensi_DN3748_c0_g1d205016	Pdensi_DN3748_c0_g1_i1	POLX_TOBAC^POLX_TOBAC^Q:4-309,H:359-459^41.176%ID^E:2.33e-16^RecName: Full=Retrovirus-related Pol polyprotein from transposon TNT 1-94;^Eukaryota; Viridiplantae; Streptophyta; Embryophyta; Tracheophyta; Spermatophyta; Magnoliophyta; eudicotyledons; Gunneridae; Pentapetalae; asterids; lamiids; Solanales; Solanaceae; Nicotianoideae; Nicotianeae; Nicotiana	.	Pdensi_DN3748_c0_g1_i1.p1	1-312[+]	POLX_TOBAC^POLX_TOBAC^Q:2-103,H:359-459^41.176%ID^E:2.09e-16^RecName: Full=Retrovirus-related Pol polyprotein from transposon TNT 1-94;^Eukaryota; Viridiplantae; Streptophyta; Embryophyta; Tracheophyta; Spermatophyta; Magnoliophyta; eudicotyledons; Gunneridae; Pentapetalae; asterids; lamiids; Solanales; Solanaceae; Nicotianoideae; Nicotianeae; Nicotiana	PF13976.6^gag_pre-integrs^GAG-pre-integrase domain^57-103^E:3.9e-11	.	.	.	.	GO:0000943^cellular_component^retrotransposon nucleocapsid`GO:0004190^molecular_function^aspartic-type endopeptidase activity`GO:0004519^molecular_function^endonuclease activity`GO:0003676^molecular_function^nucleic acid binding`GO:0003964^molecular_function^RNA-directed DNA polymerase activity`GO:0008270^molecular_function^zinc ion binding`GO:0015074^biological_process^DNA integration	.	.	.
Pdensi_DN3771_c0_g1d205002	Pdensi_DN3771_c0_g1_i1	BAME1_ARATH^BAME1_ARATH^Q:38-166,H:663-705^60.465%ID^E:4.68e-10^RecName: Full=Leucine-rich repeat receptor-like serine/threonine-protein kinase BAM1;^Eukaryota; Viridiplantae; Streptophyta; Embryophyta; Tracheophyta; Spermatophyta; Magnoliophyta; eudicotyledons; Gunneridae; Pentapetalae; rosids; malvids; Brassicales; Brassicaceae; Camelineae; Arabidopsis	.	.	.	.	.	.	.	COG0515^Serine Threonine protein kinase`COG4886^leucine Rich Repeat	KEGG:ath:AT5G65700	GO:0016021^cellular_component^integral component of membrane`GO:0005886^cellular_component^plasma membrane`GO:0005524^molecular_function^ATP binding`GO:0042802^molecular_function^identical protein binding`GO:0043621^molecular_function^protein self-association`GO:0004674^molecular_function^protein serine/threonine kinase activity`GO:0033612^molecular_function^receptor serine/threonine kinase bindi…	.	.	.
Pdensi_DN3716_c0_g2	Pdensi_DN3716_c0_g2_i1	.	.	.	.	.	.	.	.	.	.	.	.	.	.
Pdensi_DN3789_c0_g1d515442	Pdensi_DN3789_c0_g1_i1	.	.	.	.	.	.	.	.	.	.	.	.	.	.
Pdensi_DN3702_c0_g2	Pdensi_DN3702_c0_g2_i1	.	.	Pdensi_DN3702_c0_g2_i1.p1	1074-1421[-]	.	.	.	.	.	.	.	.	.	.
Pdensi_DN3791_c0_g1d99695	Pdensi_DN3791_c0_g1_i1	.	.	Pdensi_DN3791_c0_g1_i1.p1	2-340[+]	.	.	.	.	.	.	.	.	.	.
Pdensi_DN3723_c0_g1d327057	Pdensi_DN3723_c0_g1_i1	.	.	.	.	.	.	.	.	.	.	.	.	.	.
Pdensi_DN3842_c0_g1d260860	Pdensi_DN3842_c0_g1_i1	.	.	.	.	.	.	.	.	.	.	.	.	.	.
Pdensi_DN3870_c0_g1d382041	Pdensi_DN3870_c0_g1_i1	M860_ARATH^M860_ARATH^Q:1236-1006,H:56-132^46.753%ID^E:3.22e-15^RecName: Full=Uncharacterized mitochondrial protein AtMg00860;^Eukaryota; Viridiplantae; Streptophyta; Embryophyta; Tracheophyta; Spermatophyta; Magnoliophyta; eudicotyledons; Gunneridae; Pentapetalae; rosids; malvids; Brassicales; Brassicaceae; Camelineae; Arabidopsis`M860_ARATH^M860_ARATH^Q:1493-1284,H:71-140^38.571%ID^E:3.72e-07^R…	.	.	.	.	.	.	.	COG2801^Retrotransposon protein	KEGG:ath:ArthMp075	GO:0005739^cellular_component^mitochondrion	.	.	.
Pdensi_DN3800_c0_g1d45064	Pdensi_DN3800_c0_g1_i1	.	.	.	.	.	.	.	.	.	.	.	.	.	.
Pdensi_DN3885_c0_g1	Pdensi_DN3885_c0_g1_i1	.	.	.	.	.	.	.	.	.	.	.	.	.	.
Pdensi_DN3864_c0_g1d260887	Pdensi_DN3864_c0_g1_i1	.	.	.	.	.	.	.	.	.	.	.	.	.	.
Pdensi_DN3814_c0_g1d45080	Pdensi_DN3814_c0_g1_i1	.	.	.	.	.	.	.	.	.	.	.	.	.	.
Pdensi_DN3898_c0_g1d515530	Pdensi_DN3898_c0_g1_i1	.	.	Pdensi_DN3898_c0_g1_i1.p1	275-622[+]	.	.	sigP:1^22^0.575^YES	.	.	.	.	.	.	.
Pdensi_DN3815_c0_g1	Pdensi_DN3815_c0_g1_i1	.	.	.	.	.	.	.	.	.	.	.	.	.	.
Pdensi_DN3841_c0_g1d260902	Pdensi_DN3841_c0_g1_i1	.	.	.	.	.	.	.	.	.	.	.	.	.	.
Pdensi_DN3897_c0_g1d382075	Pdensi_DN3897_c0_g1_i1	.	.	.	.	.	.	.	.	.	.	.	.	.	.
Pdensi_DN3877_c0_g1d260908	Pdensi_DN3877_c0_g1_i1	.	.	.	.	.	.	.	.	.	.	.	.	.	.
Pdensi_DN3872_c0_g1d448171	Pdensi_DN3872_c0_g1_i1	.	.	.	.	.	.	.	.	.	.	.	.	.	.
Pdensi_DN3846_c0_g1	Pdensi_DN3846_c0_g1_i1	.	.	.	.	.	.	.	.	.	.	.	.	.	.
Pdensi_DN3882_c0_g1	Pdensi_DN3882_c0_g1_i1	RL4B_SCHPO^RL4B_SCHPO^Q:1-453,H:68-215^64.706%ID^E:1.98e-44^RecName: Full=60S ribosomal protein L4-B;^Eukaryota; Fungi; Dikarya; Ascomycota; Taphrinomycotina; Schizosaccharomycetes; Schizosaccharomycetales; Schizosaccharomycetaceae; Schizosaccharomyces	.	.	.	.	.	.	.	.	KEGG:spo:SPBC1711.06`KO:K02930	GO:0005829^cellular_component^cytosol`GO:0022625^cellular_component^cytosolic large ribosomal subunit`GO:0003735^molecular_function^structural constituent of ribosome`GO:0002181^biological_process^cytoplasmic translation	.	.	.
Pdensi_DN3856_c0_g1	Pdensi_DN3856_c0_g1_i1	POLIB_ARATH^POLIB_ARATH^Q:349-257,H:804-834^64.516%ID^E:4.34e-13^RecName: Full=DNA polymerase I B, chloroplastic/mitochondrial;^Eukaryota; Viridiplantae; Streptophyta; Embryophyta; Tracheophyta; Spermatophyta; Magnoliophyta; eudicotyledons; Gunneridae; Pentapetalae; rosids; malvids; Brassicales; Brassicaceae; Camelineae; Arabidopsis`POLIB_ARATH^POLIB_ARATH^Q:269-192,H:831-856^69.231%ID^E:4.34e-13…	.	.	.	.	.	.	.	COG0749^DNA polymerase	KEGG:ath:AT3G20540`KO:K02335	GO:0009507^cellular_component^chloroplast`GO:0005737^cellular_component^cytoplasm`GO:0005739^cellular_component^mitochondrion`GO:0008408^molecular_function^3'-5' exonuclease activity`GO:0008409^molecular_function^5'-3' exonuclease activity`GO:0003677^molecular_function^DNA binding`GO:0003887^molecular_function^DNA-directed DNA polymerase activity`GO:0006281^biological_process^DNA repair`GO:000626…	.	.	.
Pdensi_DN3843_c0_g1d45102	Pdensi_DN3843_c0_g1_i1	YTX2_XENLA^YTX2_XENLA^Q:503-9,H:443-607^32.121%ID^E:1.15e-11^RecName: Full=Transposon TX1 uncharacterized 149 kDa protein;^Eukaryota; Metazoa; Chordata; Craniata; Vertebrata; Euteleostomi; Amphibia; Batrachia; Anura; Pipoidea; Pipidae; Xenopodinae; Xenopus; Xenopus	.	.	.	.	.	.	.	.	.	.	.	.	.
Pdensi_DN3804_c0_g1d205123	Pdensi_DN3804_c0_g1_i1	.	.	Pdensi_DN3804_c0_g1_i1.p1	2-454[+]	.	PF13912.6^zf-C2H2_6^C2H2-type zinc finger^72-96^E:2.1e-09`PF12874.7^zf-met^Zinc-finger of C2H2 type^72-94^E:0.058	.	.	.	.	.	.	.	.
Pdensi_DN3889_c0_g1d205098	Pdensi_DN3889_c0_g1_i1	.	.	.	.	.	.	.	.	.	.	.	.	.	.
Pdensi_DN3827_c0_g1	Pdensi_DN3827_c0_g1_i1	.	.	.	.	.	.	.	.	.	.	.	.	.	.
Pdensi_DN3806_c0_g1d327147	Pdensi_DN3806_c0_g1_i1	.	.	.	.	.	.	.	.	.	.	.	.	.	.
Pdensi_DN3916_c0_g1d99780	Pdensi_DN3916_c0_g1_i1	.	.	.	.	.	.	.	.	.	.	.	.	.	.
Pdensi_DN3979_c0_g1d99752	Pdensi_DN3979_c0_g1_i1	.	.	.	.	.	.	.	.	.	.	.	.	.	.
Pdensi_DN3937_c0_g1d45114	Pdensi_DN3937_c0_g1_i2	GCS1_ARATH^GCS1_ARATH^Q:482-2791,H:79-849^58.656%ID^E:0^RecName: Full=Mannosyl-oligosaccharide glucosidase GCS1;^Eukaryota; Viridiplantae; Streptophyta; Embryophyta; Tracheophyta; Spermatophyta; Magnoliophyta; eudicotyledons; Gunneridae; Pentapetalae; rosids; malvids; Brassicales; Brassicaceae; Camelineae; Arabidopsis	.	Pdensi_DN3937_c0_g1_i2.p1	233-2794[+]	GCS1_ARATH^GCS1_ARATH^Q:84-853,H:79-849^58.656%ID^E:0^RecName: Full=Mannosyl-oligosaccharide glucosidase GCS1;^Eukaryota; Viridiplantae; Streptophyta; Embryophyta; Tracheophyta; Spermatophyta; Magnoliophyta; eudicotyledons; Gunneridae; Pentapetalae; rosids; malvids; Brassicales; Brassicaceae; Camelineae; Arabidopsis	PF16923.5^Glyco_hydro_63N^Glycosyl hydrolase family 63 N-terminal domain^113-279^E:2e-41`PF03200.16^Glyco_hydro_63^Glycosyl hydrolase family 63 C-terminal domain^356-851^E:2.8e-209	.	ExpAA=21.59^PredHel=1^Topology=i58-80o	ENOG410XTHA^mannosyloligosaccharide glucosidase	KEGG:ath:AT1G67490`KO:K01228	GO:0005783^cellular_component^endoplasmic reticulum`GO:0005789^cellular_component^endoplasmic reticulum membrane`GO:0016021^cellular_component^integral component of membrane`GO:0004558^molecular_function^alpha-1,4-glucosidase activity`GO:0004573^molecular_function^mannosyl-oligosaccharide glucosidase activity`GO:0009913^biological_process^epidermal cell differentiation`GO:0009311^biological_proce…	.	.	.
Pdensi_DN3914_c0_g1d166656	Pdensi_DN3914_c0_g1_i1	.	.	.	.	.	.	.	.	.	.	.	.	.	.
Pdensi_DN3992_c0_g1d205179	Pdensi_DN3992_c0_g1_i1	.	.	.	.	.	.	.	.	.	.	.	.	.	.
Pdensi_DN3955_c0_g1	Pdensi_DN3955_c0_g1_i1	.	.	.	.	.	.	.	.	.	.	.	.	.	.
Pdensi_DN3924_c0_g1d382110	Pdensi_DN3924_c0_g1_i1	LPAT5_ARATH^LPAT5_ARATH^Q:646-1728,H:1-362^60.221%ID^E:1.07e-149^RecName: Full=Probable 1-acyl-sn-glycerol-3-phosphate acyltransferase 5;^Eukaryota; Viridiplantae; Streptophyta; Embryophyta; Tracheophyta; Spermatophyta; Magnoliophyta; eudicotyledons; Gunneridae; Pentapetalae; rosids; malvids; Brassicales; Brassicaceae; Camelineae; Arabidopsis	.	Pdensi_DN3924_c0_g1_i1.p1	463-1794[+]	LPAT5_ARATH^LPAT5_ARATH^Q:62-422,H:1-362^60.221%ID^E:4.93e-161^RecName: Full=Probable 1-acyl-sn-glycerol-3-phosphate acyltransferase 5;^Eukaryota; Viridiplantae; Streptophyta; Embryophyta; Tracheophyta; Spermatophyta; Magnoliophyta; eudicotyledons; Gunneridae; Pentapetalae; rosids; malvids; Brassicales; Brassicaceae; Camelineae; Arabidopsis	PF01553.21^Acyltransferase^Acyltransferase^144-298^E:1.8e-17`PF16076.5^Acyltransf_C^Acyltransferase C-terminus^310-377^E:1.3e-16	.	ExpAA=67.31^PredHel=2^Topology=i78-100o376-398i	COG0204^Acyltransferase	KEGG:ath:AT3G18850`KO:K13513	GO:0005783^cellular_component^endoplasmic reticulum`GO:0016021^cellular_component^integral component of membrane`GO:0003841^molecular_function^1-acylglycerol-3-phosphate O-acyltransferase activity`GO:0016746^molecular_function^transferase activity, transferring acyl groups`GO:0016024^biological_process^CDP-diacylglycerol biosynthetic process`GO:0036149^biological_process^phosphatidylinositol acyl…	GO:0016746^molecular_function^transferase activity, transferring acyl groups	.	.
Pdensi_DN3956_c0_g1d45125	Pdensi_DN3956_c0_g1_i1	.	.	.	.	.	.	.	.	.	.	.	.	.	.
Pdensi_DN3984_c0_g1d260972	Pdensi_DN3984_c0_g1_i1	.	.	Pdensi_DN3984_c0_g1_i1.p1	23-334[+]	.	.	.	.	.	.	.	.	.	.
Pdensi_DN3995_c0_g1	Pdensi_DN3995_c0_g1_i1	.	.	.	.	.	.	.	.	.	.	.	.	.	.
Pdensi_DN3909_c0_g1d205220	Pdensi_DN3909_c0_g1_i1	.	.	.	.	.	.	.	.	.	.	.	.	.	.
Pdensi_DN3901_c0_g1	Pdensi_DN3901_c0_g1_i1	PP113_ARATH^PP113_ARATH^Q:3-1949,H:225-863^32.619%ID^E:2.13e-104^RecName: Full=Pentatricopeptide repeat-containing protein At1g71210, mitochondrial;^Eukaryota; Viridiplantae; Streptophyta; Embryophyta; Tracheophyta; Spermatophyta; Magnoliophyta; eudicotyledons; Gunneridae; Pentapetalae; rosids; malvids; Brassicales; Brassicaceae; Camelineae; Arabidopsis`PP113_ARATH^PP113_ARATH^Q:288-1964,H:181-70…	.	Pdensi_DN3901_c0_g1_i1.p1	3-2024[+]	PP113_ARATH^PP113_ARATH^Q:1-649,H:225-863^32.619%ID^E:2.82e-108^RecName: Full=Pentatricopeptide repeat-containing protein At1g71210, mitochondrial;^Eukaryota; Viridiplantae; Streptophyta; Embryophyta; Tracheophyta; Spermatophyta; Magnoliophyta; eudicotyledons; Gunneridae; Pentapetalae; rosids; malvids; Brassicales; Brassicaceae; Camelineae; Arabidopsis`PP113_ARATH^PP113_ARATH^Q:96-654,H:181-706^1…	PF01535.20^PPR^PPR repeat^32-56^E:0.0045`PF01535.20^PPR^PPR repeat^67-91^E:0.89`PF13041.6^PPR_2^PPR repeat family^134-179^E:4e-07`PF01535.20^PPR^PPR repeat^134-162^E:0.0025`PF01535.20^PPR^PPR repeat^169-198^E:0.22`PF01535.20^PPR^PPR repeat^204-232^E:0.089`PF13812.6^PPR_3^Pentatricopeptide repeat domain^297-352^E:0.0044`PF01535.20^PPR^PPR repeat^309-338^E:0.015`PF13812.6^PPR_3^Pentatricopeptide re…	.	.	ENOG410Z7Z7^Pentatricopeptide repeat-containing protein	KEGG:ath:AT1G71210	GO:0005739^cellular_component^mitochondrion	.	.	.
Pdensi_DN3981_c0_g1d515592	Pdensi_DN3981_c0_g1_i1	.	.	.	.	.	.	.	.	.	.	.	.	.	.
Pdensi_DN3997_c0_g1d260988	Pdensi_DN3997_c0_g1_i1	GLYR2_ARATH^GLYR2_ARATH^Q:1328-315,H:20-352^67.847%ID^E:1.91e-156^RecName: Full=Glyoxylate/succinic semialdehyde reductase 2, chloroplastic;^Eukaryota; Viridiplantae; Streptophyta; Embryophyta; Tracheophyta; Spermatophyta; Magnoliophyta; eudicotyledons; Gunneridae; Pentapetalae; rosids; malvids; Brassicales; Brassicaceae; Camelineae; Arabidopsis	.	Pdensi_DN3997_c0_g1_i1.p1	306-1409[-]	GLYR2_ARATH^GLYR2_ARATH^Q:28-365,H:20-352^68.437%ID^E:5.45e-161^RecName: Full=Glyoxylate/succinic semialdehyde reductase 2, chloroplastic;^Eukaryota; Viridiplantae; Streptophyta; Embryophyta; Tracheophyta; Spermatophyta; Magnoliophyta; eudicotyledons; Gunneridae; Pentapetalae; rosids; malvids; Brassicales; Brassicaceae; Camelineae; Arabidopsis	PF03446.15^NAD_binding_2^NAD binding domain of 6-phosphogluconate dehydrogenase^81-240^E:5.2e-39`PF02558.16^ApbA^Ketopantoate reductase PanE/ApbA^82-122^E:7.8e-05`PF14833.6^NAD_binding_11^NAD-binding of NADP-dependent 3-hydroxyisobutyrate dehydrogenase^243-362^E:9e-31	.	.	COG2084^Dehydrogenase	KEGG:ath:AT1G17650`KO:K18121	GO:0009507^cellular_component^chloroplast`GO:0009570^cellular_component^chloroplast stroma`GO:0030267^molecular_function^glyoxylate reductase (NADP) activity`GO:0051287^molecular_function^NAD binding`GO:0050661^molecular_function^NADP binding	GO:0050661^molecular_function^NADP binding`GO:0051287^molecular_function^NAD binding	.	.
Pdensi_DN3905_c0_g1	Pdensi_DN3905_c0_g1_i1	.	.	.	.	.	.	.	.	.	.	.	.	.	.
Pdensi_DN3943_c0_g1d99776	Pdensi_DN3943_c0_g1_i1	.	.	.	.	.	.	.	.	.	.	.	.	.	.
Pdensi_DN3980_c0_g1	Pdensi_DN3980_c0_g1_i1	.	.	.	.	.	.	.	.	.	.	.	.	.	.
Pdensi_DN3973_c0_g1d205221	Pdensi_DN3973_c0_g1_i1	.	.	.	.	.	.	.	.	.	.	.	.	.	.
Pdensi_DN4066_c0_g1	Pdensi_DN4066_c0_g1_i1	.	.	Pdensi_DN4066_c0_g1_i1.p1	3-311[+]	.	PF03732.17^Retrotrans_gag^Retrotransposon gag protein^32-102^E:6.1e-08	.	.	.	.	.	.	.	.
Pdensi_DN4066_c0_g1d205264	Pdensi_DN4066_c0_g1_i2	.	.	.	.	.	.	.	.	.	.	.	.	.	.
Pdensi_DN4058_c0_g1d327249	Pdensi_DN4058_c0_g1_i2	.	.	.	.	.	.	.	.	.	.	.	.	.	.
Pdensi_DN4084_c0_g1	Pdensi_DN4084_c0_g1_i1	.	.	.	.	.	.	.	.	.	.	.	.	.	.
Pdensi_DN4084_c0_g2d99792	Pdensi_DN4084_c0_g2_i1	.	.	.	.	.	.	.	.	.	.	.	.	.	.
Pdensi_DN4018_c0_g1d382177	Pdensi_DN4018_c0_g1_i1	.	.	.	.	.	.	.	.	.	.	.	.	.	.
Pdensi_DN4074_c0_g1d261055	Pdensi_DN4074_c0_g1_i1	.	.	.	.	.	.	.	.	.	.	.	.	.	.
Pdensi_DN4044_c1_g1	Pdensi_DN4044_c1_g1_i1	.	.	.	.	.	.	.	.	.	.	.	.	.	.
Pdensi_DN4044_c0_g1d382196	Pdensi_DN4044_c0_g1_i1	.	.	.	.	.	.	.	.	.	.	.	.	.	.
Pdensi_DN4061_c0_g1d261065	Pdensi_DN4061_c0_g1_i1	MDHM_YEAST^MDHM_YEAST^Q:4-405,H:170-303^60.448%ID^E:4.44e-56^RecName: Full=Malate dehydrogenase, mitochondrial;^Eukaryota; Fungi; Dikarya; Ascomycota; Saccharomycotina; Saccharomycetes; Saccharomycetales; Saccharomycetaceae; Saccharomyces	.	Pdensi_DN4061_c0_g1_i1.p1	1-438[+]	MDHM_YEAST^MDHM_YEAST^Q:2-135,H:170-303^60.448%ID^E:3.99e-56^RecName: Full=Malate dehydrogenase, mitochondrial;^Eukaryota; Fungi; Dikarya; Ascomycota; Saccharomycotina; Saccharomycetes; Saccharomycetales; Saccharomycetaceae; Saccharomyces	PF02866.18^Ldh_1_C^lactate/malate dehydrogenase, alpha/beta C-terminal domain^2-146^E:2.7e-40	.	.	.	KEGG:sce:YKL085W`KO:K00026	GO:0005759^cellular_component^mitochondrial matrix`GO:0005739^cellular_component^mitochondrion`GO:0030060^molecular_function^L-malate dehydrogenase activity`GO:0003729^molecular_function^mRNA binding`GO:0009060^biological_process^aerobic respiration`GO:0005975^biological_process^carbohydrate metabolic process`GO:0001300^biological_process^chronological cell aging`GO:0006108^biological_process^mal…	GO:0016616^molecular_function^oxidoreductase activity, acting on the CH-OH group of donors, NAD or NADP as acceptor`GO:0055114^biological_process^oxidation-reduction process	.	.
Pdensi_DN4188_c0_g1	Pdensi_DN4188_c0_g1_i1	.	.	.	.	.	.	.	.	.	.	.	.	.	.
Pdensi_DN4103_c0_g1d382243	Pdensi_DN4103_c0_g1_i1	PRXQ_POPJC^PRXQ_POPJC^Q:120-716,H:16-213^71.5%ID^E:2.62e-96^RecName: Full=Peroxiredoxin Q, chloroplastic;^Eukaryota; Viridiplantae; Streptophyta; Embryophyta; Tracheophyta; Spermatophyta; Magnoliophyta; eudicotyledons; Gunneridae; Pentapetalae; rosids; fabids; Malpighiales; Salicaceae; Saliceae; Populus	.	Pdensi_DN4103_c0_g1_i1.p1	60-719[+]	PRXQ_POPJC^PRXQ_POPJC^Q:21-219,H:16-213^71.5%ID^E:4.15e-98^RecName: Full=Peroxiredoxin Q, chloroplastic;^Eukaryota; Viridiplantae; Streptophyta; Embryophyta; Tracheophyta; Spermatophyta; Magnoliophyta; eudicotyledons; Gunneridae; Pentapetalae; rosids; fabids; Malpighiales; Salicaceae; Saliceae; Populus	PF08534.10^Redoxin^Redoxin^78-210^E:1.4e-25`PF00578.21^AhpC-TSA^AhpC/TSA family^79-196^E:6.7e-41	.	.	.	.	GO:0009543^cellular_component^chloroplast thylakoid lumen`GO:0004601^molecular_function^peroxidase activity`GO:0051920^molecular_function^peroxiredoxin activity`GO:0045454^biological_process^cell redox homeostasis	GO:0016491^molecular_function^oxidoreductase activity`GO:0016209^molecular_function^antioxidant activity`GO:0055114^biological_process^oxidation-reduction process	.	.
Pdensi_DN4161_c0_g1d99842	Pdensi_DN4161_c0_g1_i1	.	.	.	.	.	.	.	.	.	.	.	.	.	.
Pdensi_DN4139_c0_g1d1559	Pdensi_DN4139_c0_g1_i1	.	.	.	.	.	.	.	.	.	.	.	.	.	.
Pdensi_DN4199_c0_g1	Pdensi_DN4199_c0_g1_i1	.	.	.	.	.	.	.	.	.	.	.	.	.	.
Pdensi_DN4142_c0_g1d205334	Pdensi_DN4142_c0_g1_i1	.	.	.	.	.	.	.	.	.	.	.	.	.	.
Pdensi_DN4114_c0_g1d45250	Pdensi_DN4114_c0_g1_i1	.	.	.	.	.	.	.	.	.	.	.	.	.	.
Pdensi_DN4170_c0_g1d99881	Pdensi_DN4170_c0_g1_i1	.	.	.	.	.	.	.	.	.	.	.	.	.	.
Pdensi_DN4118_c0_g1d205362	Pdensi_DN4118_c0_g1_i1	BOA17_BOTFB^BOA17_BOTFB^Q:337-5,H:1-113^39.823%ID^E:3.15e-21^RecName: Full=Oxidoreductase BOA17 {ECO:0000303|PubMed:21722295};^Eukaryota; Fungi; Dikarya; Ascomycota; Pezizomycotina; Leotiomycetes; Helotiales; Sclerotiniaceae; Botrytis	.	.	.	.	.	.	.	.	KEGG:bfu:BCIN_01g00160	GO:0016491^molecular_function^oxidoreductase activity`GO:0009405^biological_process^pathogenesis	.	.	.
Pdensi_DN4131_c0_g1d205360	Pdensi_DN4131_c0_g1_i1	.	.	.	.	.	.	.	.	.	.	.	.	.	.
Pdensi_DN4186_c0_g2	Pdensi_DN4186_c0_g2_i1	.	.	.	.	.	.	.	.	.	.	.	.	.	.
Pdensi_DN4288_c0_g1	Pdensi_DN4288_c0_g1_i1	.	.	.	.	.	.	.	.	.	.	.	.	.	.
Pdensi_DN4244_c0_g1	Pdensi_DN4244_c0_g1_i1	.	.	.	.	.	.	.	.	.	.	.	.	.	.
Pdensi_DN4290_c0_g1d1589	Pdensi_DN4290_c0_g1_i1	.	.	.	.	.	.	.	.	.	.	.	.	.	.
Pdensi_DN4247_c0_g2	Pdensi_DN4247_c0_g2_i1	.	.	.	.	.	.	.	.	.	.	.	.	.	.
Pdensi_DN4281_c0_g1	Pdensi_DN4281_c0_g1_i1	.	.	.	.	.	.	.	.	.	.	.	.	.	.
Pdensi_DN4223_c0_g1d205436	Pdensi_DN4223_c0_g1_i1	.	.	.	.	.	.	.	.	.	.	.	.	.	.
Pdensi_DN4228_c0_g1d205420	Pdensi_DN4228_c0_g1_i1	.	.	.	.	.	.	.	.	.	.	.	.	.	.
Pdensi_DN4202_c0_g1d45296	Pdensi_DN4202_c0_g1_i1	.	.	.	.	.	.	.	.	.	.	.	.	.	.
Pdensi_DN4287_c0_g1	Pdensi_DN4287_c0_g1_i1	.	.	.	.	.	.	.	.	.	.	.	.	.	.
Pdensi_DN4273_c0_g1d327412	Pdensi_DN4273_c0_g1_i1	.	.	.	.	.	.	.	.	.	.	.	.	.	.
Pdensi_DN4212_c0_g1d327418	Pdensi_DN4212_c0_g1_i1	.	.	.	.	.	.	.	.	.	.	.	.	.	.
Pdensi_DN4365_c0_g1d205535	Pdensi_DN4365_c0_g1_i1	.	.	.	.	.	.	.	.	.	.	.	.	.	.
Pdensi_DN4330_c0_g1	Pdensi_DN4330_c0_g1_i1	.	.	.	.	.	.	.	.	.	.	.	.	.	.
Pdensi_DN4344_c0_g1d99945	Pdensi_DN4344_c0_g1_i1	TMVRN_NICGU^TMVRN_NICGU^Q:313-32,H:323-411^38.298%ID^E:7.47e-11^RecName: Full=TMV resistance protein N;^Eukaryota; Viridiplantae; Streptophyta; Embryophyta; Tracheophyta; Spermatophyta; Magnoliophyta; eudicotyledons; Gunneridae; Pentapetalae; asterids; lamiids; Solanales; Solanaceae; Nicotianoideae; Nicotianeae; Nicotiana	.	Pdensi_DN4344_c0_g1_i1.p1	2-322[-]	TMVRN_NICGU^TMVRN_NICGU^Q:4-97,H:323-411^38.298%ID^E:6.73e-11^RecName: Full=TMV resistance protein N;^Eukaryota; Viridiplantae; Streptophyta; Embryophyta; Tracheophyta; Spermatophyta; Magnoliophyta; eudicotyledons; Gunneridae; Pentapetalae; asterids; lamiids; Solanales; Solanaceae; Nicotianoideae; Nicotianeae; Nicotiana	PF00931.22^NB-ARC^NB-ARC domain^4-98^E:5.6e-12	.	.	.	.	GO:0005737^cellular_component^cytoplasm`GO:0043531^molecular_function^ADP binding`GO:0005524^molecular_function^ATP binding`GO:0009626^biological_process^plant-type hypersensitive response`GO:0007165^biological_process^signal transduction	GO:0043531^molecular_function^ADP binding	.	.
Pdensi_DN4390_c0_g1d205539	Pdensi_DN4390_c0_g1_i1	.	.	Pdensi_DN4390_c0_g1_i1.p1	2-505[+]	.	.	.	.	.	.	.	.	.	.
Pdensi_DN4307_c0_g1	Pdensi_DN4307_c0_g1_i1	.	.	Pdensi_DN4307_c0_g1_i1.p1	1-330[-]	.	.	.	.	.	.	.	.	.	.
Pdensi_DN4327_c0_g1	Pdensi_DN4327_c0_g1_i1	.	.	.	.	.	.	.	.	.	.	.	.	.	.
Pdensi_DN4311_c0_g1d45354	Pdensi_DN4311_c0_g1_i1	RK11_ARATH^RK11_ARATH^Q:390-887,H:57-222^87.349%ID^E:2.42e-91^RecName: Full=50S ribosomal protein L11, chloroplastic;^Eukaryota; Viridiplantae; Streptophyta; Embryophyta; Tracheophyta; Spermatophyta; Magnoliophyta; eudicotyledons; Gunneridae; Pentapetalae; rosids; malvids; Brassicales; Brassicaceae; Camelineae; Arabidopsis	.	Pdensi_DN4311_c0_g1_i1.p1	183-890[+]	RK11_ARATH^RK11_ARATH^Q:50-235,H:27-222^77.551%ID^E:9.11e-104^RecName: Full=50S ribosomal protein L11, chloroplastic;^Eukaryota; Viridiplantae; Streptophyta; Embryophyta; Tracheophyta; Spermatophyta; Magnoliophyta; eudicotyledons; Gunneridae; Pentapetalae; rosids; malvids; Brassicales; Brassicaceae; Camelineae; Arabidopsis	PF03946.14^Ribosomal_L11_N^Ribosomal protein L11, N-terminal domain^84-148^E:2.6e-31`PF00298.19^Ribosomal_L11^Ribosomal protein L11, RNA binding domain^153-221^E:8.9e-24	.	.	COG0080^This protein binds directly to 23S ribosomal RNA (By similarity)	KEGG:ath:AT1G32990`KO:K02867	GO:0009507^cellular_component^chloroplast`GO:0009941^cellular_component^chloroplast envelope`GO:0009570^cellular_component^chloroplast stroma`GO:0022625^cellular_component^cytosolic large ribosomal subunit`GO:0022626^cellular_component^cytosolic ribosome`GO:0015934^cellular_component^large ribosomal subunit`GO:0016020^cellular_component^membrane`GO:0070180^molecular_function^large ribosomal subun…	GO:0003735^molecular_function^structural constituent of ribosome`GO:0006412^biological_process^translation`GO:0005840^cellular_component^ribosome	.	.
Pdensi_DN4339_c0_g1d45355	Pdensi_DN4339_c0_g1_i1	.	.	.	.	.	.	.	.	.	.	.	.	.	.
Pdensi_DN4381_c0_g1	Pdensi_DN4381_c0_g1_i1	RL11_NEUCR^RL11_NEUCR^Q:225-1,H:45-119^97.333%ID^E:4.7e-47^RecName: Full=60S ribosomal protein L11;^Eukaryota; Fungi; Dikarya; Ascomycota; Pezizomycotina; Sordariomycetes; Sordariomycetidae; Sordariales; Sordariaceae; Neurospora	.	.	.	.	.	.	.	.	KEGG:ncr:NCU02509`KO:K02868	GO:0022625^cellular_component^cytosolic large ribosomal subunit`GO:0005634^cellular_component^nucleus`GO:0019843^molecular_function^rRNA binding`GO:0003735^molecular_function^structural constituent of ribosome`GO:0000027^biological_process^ribosomal large subunit assembly`GO:0006412^biological_process^translation	.	.	.
Pdensi_DN4388_c0_g1d515784	Pdensi_DN4388_c0_g1_i1	.	.	.	.	.	.	.	.	.	.	.	.	.	.
Pdensi_DN4305_c0_g1	Pdensi_DN4305_c0_g1_i1	.	.	.	.	.	.	.	.	.	.	.	.	.	.
Pdensi_DN4354_c0_g1d45327	Pdensi_DN4354_c0_g1_i1	.	.	.	.	.	.	.	.	.	.	.	.	.	.
Pdensi_DN4455_c0_g1d205634	Pdensi_DN4455_c0_g1_i2	.	.	.	.	.	.	.	.	.	.	.	.	.	.
Pdensi_DN4445_c0_g1d205602	Pdensi_DN4445_c0_g1_i1	.	.	.	.	.	.	.	.	.	.	.	.	.	.
Pdensi_DN4489_c0_g1d382458	Pdensi_DN4489_c0_g1_i1	.	.	.	.	.	.	.	.	.	.	.	.	.	.
Pdensi_DN4493_c0_g1	Pdensi_DN4493_c0_g1_i1	.	.	.	.	.	.	.	.	.	.	.	.	.	.
Pdensi_DN4480_c0_g1d448564	Pdensi_DN4480_c0_g1_i1	.	.	.	.	.	.	.	.	.	.	.	.	.	.
Pdensi_DN4473_c0_g1d515862	Pdensi_DN4473_c0_g1_i1	PATD_PENEN^PATD_PENEN^Q:12-341,H:188-297^54.545%ID^E:7.45e-22^RecName: Full=Alcohol dehydrogenase patD {ECO:0000303|PubMed:25120234};^Eukaryota; Fungi; Dikarya; Ascomycota; Pezizomycotina; Eurotiomycetes; Eurotiomycetidae; Eurotiales; Aspergillaceae; Penicillium	.	Pdensi_DN4473_c0_g1_i1.p1	3-341[+]	PATD_PENEN^PATD_PENEN^Q:4-113,H:188-297^54.545%ID^E:3.47e-33^RecName: Full=Alcohol dehydrogenase patD {ECO:0000303|PubMed:25120234};^Eukaryota; Fungi; Dikarya; Ascomycota; Pezizomycotina; Eurotiomycetes; Eurotiomycetidae; Eurotiales; Aspergillaceae; Penicillium	PF00107.26^ADH_zinc_N^Zinc-binding dehydrogenase^2-102^E:2.8e-12	.	.	.	.	GO:0004022^molecular_function^alcohol dehydrogenase (NAD) activity`GO:0046872^molecular_function^metal ion binding	GO:0055114^biological_process^oxidation-reduction process	.	.
Pdensi_DN4486_c0_g1d448587	Pdensi_DN4486_c0_g1_i1	G3P_NEUCR^G3P_NEUCR^Q:96-275,H:1-60^85%ID^E:6.69e-31^RecName: Full=Glyceraldehyde-3-phosphate dehydrogenase;^Eukaryota; Fungi; Dikarya; Ascomycota; Pezizomycotina; Sordariomycetes; Sordariomycetidae; Sordariales; Sordariaceae; Neurospora	.	.	.	.	.	.	.	.	KEGG:ncr:NCU01528`KO:K00134	GO:0005829^cellular_component^cytosol`GO:0004365^molecular_function^glyceraldehyde-3-phosphate dehydrogenase (NAD+) (phosphorylating) activity`GO:0051287^molecular_function^NAD binding`GO:0050661^molecular_function^NADP binding`GO:0006006^biological_process^glucose metabolic process`GO:0006096^biological_process^glycolytic process	.	.	.
Pdensi_DN4444_c0_g1d205581	Pdensi_DN4444_c0_g1_i1	.	.	.	.	.	.	.	.	.	.	.	.	.	.
Pdensi_DN4485_c0_g1d45363	Pdensi_DN4485_c0_g1_i1	.	.	.	.	.	.	.	.	.	.	.	.	.	.
Pdensi_DN4468_c0_g1d45368	Pdensi_DN4468_c0_g1_i1	.	.	.	.	.	.	.	.	.	.	.	.	.	.
Pdensi_DN4490_c0_g1d382511	Pdensi_DN4490_c0_g1_i1	.	.	.	.	.	.	.	.	.	.	.	.	.	.
Pdensi_DN4446_c0_g1	Pdensi_DN4446_c0_g1_i1	.	.	Pdensi_DN4446_c0_g1_i1.p1	1-321[-]	.	.	.	.	.	.	.	.	.	.
Pdensi_DN4401_c0_g1	Pdensi_DN4401_c0_g1_i2	.	.	.	.	.	.	.	.	.	.	.	.	.	.
Pdensi_DN4465_c0_g1d205628	Pdensi_DN4465_c0_g1_i1	.	.	Pdensi_DN4465_c0_g1_i1.p1	2-364[-]	.	.	.	ExpAA=21.80^PredHel=1^Topology=i36-58o	.	.	.	.	.	.
Pdensi_DN4575_c0_g1d100022	Pdensi_DN4575_c0_g1_i2	TIPIN_RAT^TIPIN_RAT^Q:328-522,H:77-141^41.538%ID^E:1.21e-10^RecName: Full=TIMELESS-interacting protein;^Eukaryota; Metazoa; Chordata; Craniata; Vertebrata; Euteleostomi; Mammalia; Eutheria; Euarchontoglires; Glires; Rodentia; Myomorpha; Muroidea; Muridae; Murinae; Rattus	.	Pdensi_DN4575_c0_g1_i2.p1	55-948[+]	TIPIN_BOVIN^TIPIN_BOVIN^Q:65-290,H:54-217^27.434%ID^E:6.15e-14^RecName: Full=TIMELESS-interacting protein;^Eukaryota; Metazoa; Chordata; Craniata; Vertebrata; Euteleostomi; Mammalia; Eutheria; Laurasiatheria; Cetartiodactyla; Ruminantia; Pecora; Bovidae; Bovinae; Bos	PF13917.6^zf-CCHC_3^Zinc knuckle^17-33^E:0.051`PF00098.23^zf-CCHC^Zinc knuckle^18-33^E:1.4e-06`PF07962.12^Swi3^Replication Fork Protection Component Swi3^77-158^E:1.5e-21	.	.	ENOG4111VXN^Forms a fork protection complex (FPC) with tof1 and which is required for chromosome segregation during meiosis and DNA damage repair. FPC coordinates leading and lagging strand synthesis and moves with the replication fork. FPC stabilizes replication forks in a configuration that is recognized by replication checkpoint sensors (By similarity)	KEGG:bta:506176`KO:K10904	GO:0005737^cellular_component^cytoplasm`GO:0000790^cellular_component^nuclear chromatin`GO:0005634^cellular_component^nucleus`GO:0031298^cellular_component^replication fork protection complex`GO:0003677^molecular_function^DNA binding`GO:0044770^biological_process^cell cycle phase transition`GO:0051301^biological_process^cell division`GO:0000076^biological_process^DNA replication checkpoint`GO:003…	GO:0003676^molecular_function^nucleic acid binding`GO:0008270^molecular_function^zinc ion binding`GO:0006974^biological_process^cellular response to DNA damage stimulus`GO:0048478^biological_process^replication fork protection`GO:0005634^cellular_component^nucleus	.	.
Pdensi_DN4585_c0_g1d205640	Pdensi_DN4585_c0_g1_i1	.	.	.	.	.	.	.	.	.	.	.	.	.	.
Pdensi_DN4583_c0_g1d100024	Pdensi_DN4583_c0_g1_i1	.	.	.	.	.	.	.	.	.	.	.	.	.	.
Pdensi_DN4503_c0_g1d382536	Pdensi_DN4503_c0_g1_i1	.	.	.	.	.	.	.	.	.	.	.	.	.	.
Pdensi_DN4556_c0_g1	Pdensi_DN4556_c0_g1_i1	.	.	Pdensi_DN4556_c0_g1_i1.p1	1-309[+]	.	.	.	ExpAA=37.60^PredHel=2^Topology=o5-22i43-65o	.	.	.	.	.	.
Pdensi_DN4584_c0_g1d448648	Pdensi_DN4584_c0_g1_i1	.	.	.	.	.	.	.	.	.	.	.	.	.	.
Pdensi_DN4509_c0_g1	Pdensi_DN4509_c0_g1_i1	.	.	Pdensi_DN4509_c0_g1_i1.p1	493-798[-]	.	.	.	ExpAA=30.23^PredHel=1^Topology=i61-83o	.	.	.	.	.	.
Pdensi_DN4524_c0_g1d205652	Pdensi_DN4524_c0_g1_i1	.	.	.	.	.	.	.	.	.	.	.	.	.	.
Pdensi_DN4501_c0_g1d382568	Pdensi_DN4501_c0_g1_i1	.	.	.	.	.	.	.	.	.	.	.	.	.	.
Pdensi_DN4519_c0_g1d327700	Pdensi_DN4519_c0_g1_i2	.	.	.	.	.	.	.	.	.	.	.	.	.	.
Pdensi_DN4599_c1_g1	Pdensi_DN4599_c1_g1_i1	.	.	.	.	.	.	.	.	.	.	.	.	.	.
Pdensi_DN4529_c0_g1d327698	Pdensi_DN4529_c0_g1_i1	.	.	.	.	.	.	.	.	.	.	.	.	.	.
Pdensi_DN4571_c0_g1d205707	Pdensi_DN4571_c0_g1_i1	AMYA_ASPAW^AMYA_ASPAW^Q:307-14,H:183-284^42.157%ID^E:4.02e-22^RecName: Full=Alpha-amylase A;^Eukaryota; Fungi; Dikarya; Ascomycota; Pezizomycotina; Eurotiomycetes; Eurotiomycetidae; Eurotiales; Aspergillaceae; Aspergillus	.	Pdensi_DN4571_c0_g1_i1.p1	2-325[-]	AMYA_ASPAW^AMYA_ASPAW^Q:7-104,H:183-284^42.157%ID^E:3.62e-22^RecName: Full=Alpha-amylase A;^Eukaryota; Fungi; Dikarya; Ascomycota; Pezizomycotina; Eurotiomycetes; Eurotiomycetidae; Eurotiales; Aspergillaceae; Aspergillus	PF00128.24^Alpha-amylase^Alpha amylase, catalytic domain^11-103^E:1.3e-06	.	.	.	.	GO:0004556^molecular_function^alpha-amylase activity`GO:0103025^molecular_function^alpha-amylase activity (releasing maltohexaose)`GO:0005509^molecular_function^calcium ion binding`GO:0016052^biological_process^carbohydrate catabolic process	GO:0003824^molecular_function^catalytic activity`GO:0005975^biological_process^carbohydrate metabolic process	.	.
Pdensi_DN4615_c0_g1d205778	Pdensi_DN4615_c0_g1_i1	.	.	.	.	.	.	.	.	.	.	.	.	.	.
Pdensi_DN4655_c0_g1d448710	Pdensi_DN4655_c0_g1_i1	.	.	.	.	.	.	.	.	.	.	.	.	.	.
Pdensi_DN4656_c0_g1d205720	Pdensi_DN4656_c0_g1_i1	.	.	.	.	.	.	.	.	.	.	.	.	.	.
Pdensi_DN4671_c0_g1d327719	Pdensi_DN4671_c0_g1_i1	.	.	.	.	.	.	.	.	.	.	.	.	.	.
Pdensi_DN4624_c0_g1	Pdensi_DN4624_c0_g1_i1	.	.	Pdensi_DN4624_c0_g1_i1.p1	2-364[+]	.	.	.	ExpAA=22.50^PredHel=1^Topology=i96-118o	.	.	.	.	.	.
Pdensi_DN4634_c0_g2d205781	Pdensi_DN4634_c0_g2_i1	.	.	.	.	.	.	.	.	.	.	.	.	.	.
Pdensi_DN4675_c0_g1	Pdensi_DN4675_c0_g1_i1	.	.	.	.	.	.	.	.	.	.	.	.	.	.
Pdensi_DN4644_c0_g1	Pdensi_DN4644_c0_g1_i1	.	.	Pdensi_DN4644_c0_g1_i1.p1	1-735[-]	SCAPE_HUMAN^SCAPE_HUMAN^Q:128-235,H:51-147^33.036%ID^E:2.29e-07^RecName: Full=S phase cyclin A-associated protein in the endoplasmic reticulum;^Eukaryota; Metazoa; Chordata; Craniata; Vertebrata; Euteleostomi; Mammalia; Eutheria; Euarchontoglires; Primates; Haplorrhini; Catarrhini; Hominidae; Homo	PF16501.5^SCAPER_N^S phase cyclin A-associated protein in the endoplasmic reticulum^180-239^E:3.8e-14	.	.	ENOG410XPXB^S-phase cyclin A-associated protein in the ER	KEGG:hsa:49855	GO:0005829^cellular_component^cytosol`GO:0005783^cellular_component^endoplasmic reticulum`GO:0005634^cellular_component^nucleus`GO:0003676^molecular_function^nucleic acid binding`GO:0008270^molecular_function^zinc ion binding	.	.	.
Pdensi_DN4621_c0_g1d382606	Pdensi_DN4621_c0_g1_i1	.	.	.	.	.	.	.	.	.	.	.	.	.	.
Pdensi_DN4649_c0_g1d205744	Pdensi_DN4649_c0_g1_i1	.	.	.	.	.	.	.	.	.	.	.	.	.	.
Pdensi_DN4623_c0_g1d205757	Pdensi_DN4623_c0_g1_i2	ARD1_UROFA^ARD1_UROFA^Q:9-611,H:131-331^57.711%ID^E:1.61e-83^RecName: Full=D-arabinitol dehydrogenase 1;^Eukaryota; Fungi; Dikarya; Basidiomycota; Pucciniomycotina; Pucciniomycetes; Pucciniales; Pucciniaceae; Uromyces	.	Pdensi_DN4623_c0_g1_i2.p1	3-611[+]	ARD1_UROFA^ARD1_UROFA^Q:3-203,H:131-331^57.711%ID^E:1.45e-83^RecName: Full=D-arabinitol dehydrogenase 1;^Eukaryota; Fungi; Dikarya; Basidiomycota; Pucciniomycotina; Pucciniomycetes; Pucciniales; Pucciniaceae; Uromyces	PF16912.5^Glu_dehyd_C^Glucose dehydrogenase C-terminus^20-201^E:6.3e-12`PF00107.26^ADH_zinc_N^Zinc-binding dehydrogenase^51-180^E:3.5e-16`PF13602.6^ADH_zinc_N_2^Zinc-binding dehydrogenase^83-202^E:4.9e-07	.	.	.	KEGG:ag:CAH10835`KO:K17818	GO:0042995^cellular_component^cell projection`GO:0033709^molecular_function^D-arabinitol dehydrogenase, D-ribulose forming (NADP+) activity`GO:0052677^molecular_function^D-arabinitol dehydrogenase, D-xylulose forming (NADP+) activity`GO:0008270^molecular_function^zinc ion binding`GO:0005975^biological_process^carbohydrate metabolic process`GO:0055114^biological_process^oxidation-reduction process…	GO:0055114^biological_process^oxidation-reduction process	.	.
Pdensi_DN4792_c0_g1	Pdensi_DN4792_c0_g1_i1	.	.	.	.	.	.	.	.	.	.	.	.	.	.
Pdensi_DN4775_c0_g1d516009	Pdensi_DN4775_c0_g1_i1	.	.	.	.	.	.	.	.	.	.	.	.	.	.
Pdensi_DN4757_c0_g1d205848	Pdensi_DN4757_c0_g1_i1	.	.	.	.	.	.	.	.	.	.	.	.	.	.
Pdensi_DN4783_c0_g1d327822	Pdensi_DN4783_c0_g1_i1	.	.	.	.	.	.	.	.	.	.	.	.	.	.
Pdensi_DN4796_c0_g1	Pdensi_DN4796_c0_g1_i1	.	.	Pdensi_DN4796_c0_g1_i1.p1	344-1492[-]	.	.	.	.	.	.	.	.	.	.
Pdensi_DN4799_c0_g1d205796	Pdensi_DN4799_c0_g1_i1	M810_ARATH^M810_ARATH^Q:20-232,H:26-96^38.028%ID^E:3.24e-10^RecName: Full=Uncharacterized mitochondrial protein AtMg00810;^Eukaryota; Viridiplantae; Streptophyta; Embryophyta; Tracheophyta; Spermatophyta; Magnoliophyta; eudicotyledons; Gunneridae; Pentapetalae; rosids; malvids; Brassicales; Brassicaceae; Camelineae; Arabidopsis	.	.	.	.	.	.	.	COG2801^Retrotransposon protein	KEGG:ath:ArthMp070	GO:0005739^cellular_component^mitochondrion`GO:0000943^cellular_component^retrotransposon nucleocapsid	.	.	.
Pdensi_DN4705_c0_g1d45523	Pdensi_DN4705_c0_g1_i1	.	.	.	.	.	.	.	.	.	.	.	.	.	.
Pdensi_DN4761_c0_g1	Pdensi_DN4761_c0_g1_i1	.	.	.	.	.	.	.	.	.	.	.	.	.	.
Pdensi_DN4774_c0_g1d516036	Pdensi_DN4774_c0_g1_i1	PTL_ARATH^PTL_ARATH^Q:1497-496,H:120-505^23.35%ID^E:6.35e-10^RecName: Full=Trihelix transcription factor PTL;^Eukaryota; Viridiplantae; Streptophyta; Embryophyta; Tracheophyta; Spermatophyta; Magnoliophyta; eudicotyledons; Gunneridae; Pentapetalae; rosids; malvids; Brassicales; Brassicaceae; Camelineae; Arabidopsis`PTL_ARATH^PTL_ARATH^Q:726-475,H:120-207^32.955%ID^E:1.25e-07^RecName: Full=Triheli…	.	Pdensi_DN4774_c0_g1_i1.p1	430-1773[-]	PTL_ARATH^PTL_ARATH^Q:93-426,H:120-505^24.552%ID^E:7.9e-14^RecName: Full=Trihelix transcription factor PTL;^Eukaryota; Viridiplantae; Streptophyta; Embryophyta; Tracheophyta; Spermatophyta; Magnoliophyta; eudicotyledons; Gunneridae; Pentapetalae; rosids; malvids; Brassicales; Brassicaceae; Camelineae; Arabidopsis`PTL_ARATH^PTL_ARATH^Q:350-433,H:120-207^32.955%ID^E:8.52e-08^RecName: Full=Trihelix …	PF13837.6^Myb_DNA-bind_4^Myb/SANT-like DNA-binding domain^91-173^E:5.6e-17`PF13921.6^Myb_DNA-bind_6^Myb-like DNA-binding domain^93-150^E:5.1e-06`PF13837.6^Myb_DNA-bind_4^Myb/SANT-like DNA-binding domain^348-430^E:6.4e-16	.	.	ENOG410YYXY^Transcription factor	KEGG:ath:AT5G03680	GO:0005634^cellular_component^nucleus`GO:0003677^molecular_function^DNA binding`GO:0003700^molecular_function^DNA-binding transcription factor activity`GO:0019900^molecular_function^kinase binding`GO:0042803^molecular_function^protein homodimerization activity`GO:0043565^molecular_function^sequence-specific DNA binding`GO:0048498^biological_process^establishment of petal orientation`GO:0046621^bi…	.	.	.
Pdensi_DN4771_c0_g1d516045	Pdensi_DN4771_c0_g1_i1	.	.	.	.	.	.	.	.	.	.	.	.	.	.
Pdensi_DN4766_c0_g1d45531	Pdensi_DN4766_c0_g1_i1	.	.	.	.	.	.	.	.	.	.	.	.	.	.
Pdensi_DN4795_c0_g1d100141	Pdensi_DN4795_c0_g1_i1	.	.	.	.	.	.	.	.	.	.	.	.	.	.
Pdensi_DN4795_c0_g2	Pdensi_DN4795_c0_g2_i1	.	.	.	.	.	.	.	.	.	.	.	.	.	.
Pdensi_DN4749_c0_g2	Pdensi_DN4749_c0_g2_i1	.	.	.	.	.	.	.	.	.	.	.	.	.	.
Pdensi_DN4704_c0_g1d261554	Pdensi_DN4704_c0_g1_i1	.	.	Pdensi_DN4704_c0_g1_i1.p1	1-378[-]	.	.	.	.	.	.	.	.	.	.
Pdensi_DN4798_c0_g1d382661	Pdensi_DN4798_c0_g1_i1	.	.	.	.	.	.	.	.	.	.	.	.	.	.
Pdensi_DN4769_c0_g1	Pdensi_DN4769_c0_g1_i1	.	.	.	.	.	.	.	.	.	.	.	.	.	.
Pdensi_DN4748_c0_g1d205814	Pdensi_DN4748_c0_g1_i1	.	.	.	.	.	.	.	.	.	.	.	.	.	.
Pdensi_DN4898_c0_g1	Pdensi_DN4898_c0_g1_i1	.	.	.	.	.	.	.	.	.	.	.	.	.	.
Pdensi_DN4835_c0_g1d205863	Pdensi_DN4835_c0_g1_i1	.	.	.	.	.	.	.	.	.	.	.	.	.	.
Pdensi_DN4803_c0_g1d516075	Pdensi_DN4803_c0_g1_i1	.	.	.	.	.	.	.	.	.	.	.	.	.	.
Pdensi_DN4834_c0_g1d516080	Pdensi_DN4834_c0_g1_i2	.	.	.	.	.	.	.	.	.	.	.	.	.	.
Pdensi_DN4843_c0_g1	Pdensi_DN4843_c0_g1_i1	SFR2_ORYSJ^SFR2_ORYSJ^Q:342-2057,H:40-628^64.129%ID^E:0^RecName: Full=Beta-glucosidase-like SFR2, chloroplastic {ECO:0000303|PubMed:15258268};^Eukaryota; Viridiplantae; Streptophyta; Embryophyta; Tracheophyta; Spermatophyta; Magnoliophyta; Liliopsida; Poales; Poaceae; BOP clade; Oryzoideae; Oryzeae; Oryzinae; Oryza; Oryza sativa	.	Pdensi_DN4843_c0_g1_i1.p1	219-2210[+]	SFR2_ORYSJ^SFR2_ORYSJ^Q:42-613,H:40-628^64.129%ID^E:0^RecName: Full=Beta-glucosidase-like SFR2, chloroplastic {ECO:0000303|PubMed:15258268};^Eukaryota; Viridiplantae; Streptophyta; Embryophyta; Tracheophyta; Spermatophyta; Magnoliophyta; Liliopsida; Poales; Poaceae; BOP clade; Oryzoideae; Oryzeae; Oryzinae; Oryza; Oryza sativa	PF00232.18^Glyco_hydro_1^Glycosyl hydrolase family 1^177-364^E:4.4e-34`PF00232.18^Glyco_hydro_1^Glycosyl hydrolase family 1^385-533^E:2.9e-24	.	.	COG2723^beta-glucosidase	KEGG:osa:4351127`KO:K21362	GO:0009707^cellular_component^chloroplast outer membrane`GO:0102996^molecular_function^beta,beta digalactosyldiacylglycerol galactosyltransferase activity`GO:0046480^molecular_function^galactolipid galactosyltransferase activity`GO:0004553^molecular_function^hydrolase activity, hydrolyzing O-glycosyl compounds`GO:0005975^biological_process^carbohydrate metabolic process	GO:0004553^molecular_function^hydrolase activity, hydrolyzing O-glycosyl compounds`GO:0005975^biological_process^carbohydrate metabolic process	.	.
Pdensi_DN4813_c0_g1d205880	Pdensi_DN4813_c0_g1_i1	.	.	.	.	.	.	.	.	.	.	.	.	.	.
Pdensi_DN4867_c0_g1d45598	Pdensi_DN4867_c0_g1_i1	.	.	.	.	.	.	.	.	.	.	.	.	.	.
Pdensi_DN4878_c0_g1	Pdensi_DN4878_c0_g1_i1	.	.	Pdensi_DN4878_c0_g1_i1.p1	3-467[-]	.	PF14111.6^DUF4283^Domain of unknown function (DUF4283)^2-85^E:1.4e-19`PF14392.6^zf-CCHC_4^Zinc knuckle^99-133^E:0.0058`PF00098.23^zf-CCHC^Zinc knuckle^118-134^E:0.00047	.	.	.	.	.	GO:0003676^molecular_function^nucleic acid binding`GO:0008270^molecular_function^zinc ion binding	.	.
Pdensi_DN4849_c0_g1	Pdensi_DN4849_c0_g1_i1	.	.	.	.	.	.	.	.	.	.	.	.	.	.
Pdensi_DN4812_c0_g1d448920	Pdensi_DN4812_c0_g1_i1	.	.	.	.	.	.	.	.	.	.	.	.	.	.
Pdensi_DN4809_c0_g1	Pdensi_DN4809_c0_g1_i2	.	.	.	.	.	.	.	.	.	.	.	.	.	.
Pdensi_DN4841_c0_g1d516077	Pdensi_DN4841_c0_g1_i2	.	.	.	.	.	.	.	.	.	.	.	.	.	.
Pdensi_DN4892_c0_g1d516063	Pdensi_DN4892_c0_g1_i1	ARC2A_ARATH^ARC2A_ARATH^Q:191-1126,H:1-306^64.103%ID^E:4.13e-144^RecName: Full=Actin-related protein 2/3 complex subunit 2A;^Eukaryota; Viridiplantae; Streptophyta; Embryophyta; Tracheophyta; Spermatophyta; Magnoliophyta; eudicotyledons; Gunneridae; Pentapetalae; rosids; malvids; Brassicales; Brassicaceae; Camelineae; Arabidopsis	.	Pdensi_DN4892_c0_g1_i1.p1	191-1135[+]	ARC2A_ARATH^ARC2A_ARATH^Q:1-312,H:1-306^64.103%ID^E:3.84e-148^RecName: Full=Actin-related protein 2/3 complex subunit 2A;^Eukaryota; Viridiplantae; Streptophyta; Embryophyta; Tracheophyta; Spermatophyta; Magnoliophyta; eudicotyledons; Gunneridae; Pentapetalae; rosids; malvids; Brassicales; Brassicaceae; Camelineae; Arabidopsis	PF04045.14^P34-Arc^Arp2/3 complex, 34 kD subunit p34-Arc^74-297^E:1.9e-59	.	.	ENOG410YKF6^protein 2 3 complex subunit	KEGG:ath:AT1G30825`KO:K05758	GO:0005885^cellular_component^Arp2/3 protein complex`GO:0042995^cellular_component^cell projection`GO:0005737^cellular_component^cytoplasm`GO:0051015^molecular_function^actin filament binding`GO:0005200^molecular_function^structural constituent of cytoskeleton`GO:0007015^biological_process^actin filament organization`GO:0030041^biological_process^actin filament polymerization`GO:0034314^biologica…	GO:0030833^biological_process^regulation of actin filament polymerization`GO:0034314^biological_process^Arp2/3 complex-mediated actin nucleation`GO:0005885^cellular_component^Arp2/3 protein complex`GO:0015629^cellular_component^actin cytoskeleton	.	.
Pdensi_DN4850_c0_g2	Pdensi_DN4850_c0_g2_i1	.	.	.	.	.	.	.	.	.	.	.	.	.	.
Pdensi_DN4893_c0_g1d516103	Pdensi_DN4893_c0_g1_i1	.	.	Pdensi_DN4893_c0_g1_i1.p2	178-648[+]	.	.	.	.	.	.	.	.	.	.
Pdensi_DN4919_c0_g1d448923	Pdensi_DN4919_c0_g1_i1	.	.	.	.	.	.	.	.	.	.	.	.	.	.
Pdensi_DN4929_c0_g1d205960	Pdensi_DN4929_c0_g1_i2	.	.	.	.	.	.	.	.	.	.	.	.	.	.
Pdensi_DN4938_c0_g1d205936	Pdensi_DN4938_c0_g1_i1	.	.	.	.	.	.	.	.	.	.	.	.	.	.
Pdensi_DN4904_c0_g1d205940	Pdensi_DN4904_c0_g1_i2	.	.	.	.	.	.	.	.	.	.	.	.	.	.
Pdensi_DN4941_c0_g1d448962	Pdensi_DN4941_c0_g1_i1	.	.	.	.	.	.	.	.	.	.	.	.	.	.
Pdensi_DN4982_c0_g1	Pdensi_DN4982_c0_g1_i1	.	.	.	.	.	.	.	.	.	.	.	.	.	.
Pdensi_DN4912_c0_g1d382784	Pdensi_DN4912_c0_g1_i1	.	.	.	.	.	.	.	.	.	.	.	.	.	.
Pdensi_DN4910_c0_g1	Pdensi_DN4910_c0_g1_i1	.	.	.	.	.	.	.	.	.	.	.	.	.	.
Pdensi_DN4901_c0_g1	Pdensi_DN4901_c0_g1_i1	.	.	.	.	.	.	.	.	.	.	.	.	.	.
Pdensi_DN4974_c0_g1d45689	Pdensi_DN4974_c0_g1_i1	.	.	.	.	.	.	.	.	.	.	.	.	.	.
Pdensi_DN4906_c0_g1d1845	Pdensi_DN4906_c0_g1_i1	.	.	.	.	.	.	.	.	.	.	.	.	.	.
Pdensi_DN4908_c0_g1d45697	Pdensi_DN4908_c0_g1_i1	.	.	.	.	.	.	.	.	.	.	.	.	.	.
Pdensi_DN4996_c1_g1	Pdensi_DN4996_c1_g1_i1	.	.	.	.	.	.	.	.	.	.	.	.	.	.
Pdensi_DN4996_c0_g1d382787	Pdensi_DN4996_c0_g1_i1	CPR49_ARATH^CPR49_ARATH^Q:1312-611,H:6-234^43.162%ID^E:2.3e-68^RecName: Full=GDSL esterase/lipase CPRD49;^Eukaryota; Viridiplantae; Streptophyta; Embryophyta; Tracheophyta; Spermatophyta; Magnoliophyta; eudicotyledons; Gunneridae; Pentapetalae; rosids; malvids; Brassicales; Brassicaceae; Camelineae; Arabidopsis	.	Pdensi_DN4996_c0_g1_i1.p1	560-1327[-]	CPR49_ARATH^CPR49_ARATH^Q:1-239,H:1-234^43.096%ID^E:9.41e-73^RecName: Full=GDSL esterase/lipase CPRD49;^Eukaryota; Viridiplantae; Streptophyta; Embryophyta; Tracheophyta; Spermatophyta; Magnoliophyta; eudicotyledons; Gunneridae; Pentapetalae; rosids; malvids; Brassicales; Brassicaceae; Camelineae; Arabidopsis	PF00657.22^Lipase_GDSL^GDSL-like Lipase/Acylhydrolase^10-207^E:1.2e-23`PF13472.6^Lipase_GDSL_2^GDSL-like Lipase/Acylhydrolase family^11-203^E:9e-27	.	.	COG2755^lipolytic protein G-D-S-L family	KEGG:ath:AT3G11210	GO:0048046^cellular_component^apoplast`GO:0016788^molecular_function^hydrolase activity, acting on ester bonds`GO:0016042^biological_process^lipid catabolic process	GO:0016788^molecular_function^hydrolase activity, acting on ester bonds	.	.
Pdensi_DN4933_c0_g2	Pdensi_DN4933_c0_g2_i1	.	.	.	.	.	.	.	.	.	.	.	.	.	.
Pdensi_DN4915_c0_g1	Pdensi_DN4915_c0_g1_i1	.	.	.	.	.	.	.	.	.	.	.	.	.	.
Pdensi_DN5006_c0_g1d1852	Pdensi_DN5006_c0_g1_i1	.	.	.	.	.	.	.	.	.	.	.	.	.	.
Pdensi_DN5009_c0_g1d206001	Pdensi_DN5009_c0_g1_i1	.	.	.	.	.	.	.	.	.	.	.	.	.	.
Pdensi_DN5032_c0_g1d261711	Pdensi_DN5032_c0_g1_i1	.	.	.	.	.	.	.	.	.	.	.	.	.	.
Pdensi_DN5099_c0_g1	Pdensi_DN5099_c0_g1_i1	.	.	.	.	.	.	.	.	.	.	.	.	.	.
Pdensi_DN5058_c0_g1d206006	Pdensi_DN5058_c0_g1_i1	.	.	.	.	.	.	.	.	.	.	.	.	.	.
Pdensi_DN5088_c0_g1d516165	Pdensi_DN5088_c0_g1_i1	.	.	.	.	.	.	.	.	.	.	.	.	.	.
Pdensi_DN5033_c0_g1	Pdensi_DN5033_c0_g1_i1	.	.	.	.	.	.	.	.	.	.	.	.	.	.
Pdensi_DN5093_c0_g1	Pdensi_DN5093_c0_g1_i1	.	.	.	.	.	.	.	.	.	.	.	.	.	.
Pdensi_DN5028_c0_g2	Pdensi_DN5028_c0_g2_i1	.	.	.	.	.	.	.	.	.	.	.	.	.	.
Pdensi_DN5000_c0_g1	Pdensi_DN5000_c0_g1_i1	.	.	.	.	.	.	.	.	.	.	.	.	.	.
Pdensi_DN5023_c0_g1	Pdensi_DN5023_c0_g1_i1	.	.	Pdensi_DN5023_c0_g1_i1.p1	3-422[-]	.	.	.	.	.	.	.	.	.	.
Pdensi_DN5098_c0_g1	Pdensi_DN5098_c0_g1_i1	.	.	.	.	.	.	.	.	.	.	.	.	.	.
Pdensi_DN5081_c0_g1d45757	Pdensi_DN5081_c0_g1_i1	.	.	.	.	.	.	.	.	.	.	.	.	.	.
Pdensi_DN5034_c0_g1d449084	Pdensi_DN5034_c0_g1_i1	POLX_TOBAC^POLX_TOBAC^Q:330-151,H:1266-1325^46.667%ID^E:3.89e-09^RecName: Full=Retrovirus-related Pol polyprotein from transposon TNT 1-94;^Eukaryota; Viridiplantae; Streptophyta; Embryophyta; Tracheophyta; Spermatophyta; Magnoliophyta; eudicotyledons; Gunneridae; Pentapetalae; asterids; lamiids; Solanales; Solanaceae; Nicotianoideae; Nicotianeae; Nicotiana	.	.	.	.	.	.	.	.	.	GO:0000943^cellular_component^retrotransposon nucleocapsid`GO:0004190^molecular_function^aspartic-type endopeptidase activity`GO:0004519^molecular_function^endonuclease activity`GO:0003676^molecular_function^nucleic acid binding`GO:0003964^molecular_function^RNA-directed DNA polymerase activity`GO:0008270^molecular_function^zinc ion binding`GO:0015074^biological_process^DNA integration	.	.	.
Pdensi_DN5037_c0_g1d449024	Pdensi_DN5037_c0_g1_i1	PP353_ARATH^PP353_ARATH^Q:30-350,H:61-166^37.963%ID^E:3.26e-17^RecName: Full=Pentatricopeptide repeat-containing protein At4g37170;^Eukaryota; Viridiplantae; Streptophyta; Embryophyta; Tracheophyta; Spermatophyta; Magnoliophyta; eudicotyledons; Gunneridae; Pentapetalae; rosids; malvids; Brassicales; Brassicaceae; Camelineae; Arabidopsis`PP353_ARATH^PP353_ARATH^Q:96-347,H:317-399^30.952%ID^E:6.62e…	.	Pdensi_DN5037_c0_g1_i1.p1	3-356[+]	PP353_ARATH^PP353_ARATH^Q:10-116,H:61-166^37.963%ID^E:2.94e-17^RecName: Full=Pentatricopeptide repeat-containing protein At4g37170;^Eukaryota; Viridiplantae; Streptophyta; Embryophyta; Tracheophyta; Spermatophyta; Magnoliophyta; eudicotyledons; Gunneridae; Pentapetalae; rosids; malvids; Brassicales; Brassicaceae; Camelineae; Arabidopsis`PP353_ARATH^PP353_ARATH^Q:32-115,H:317-399^30.952%ID^E:5.96e…	PF01535.20^PPR^PPR repeat^102-116^E:0.013	.	.	ENOG410Z7Z7^Pentatricopeptide repeat-containing protein	KEGG:ath:AT4G37170	GO:0008270^molecular_function^zinc ion binding`GO:0009451^biological_process^RNA modification	.	.	.
Pdensi_DN5014_c0_g1d167512	Pdensi_DN5014_c0_g1_i2	C04C1_PINTA^C04C1_PINTA^Q:11-1564,H:1-518^98.456%ID^E:0^RecName: Full=Cytochrome P450 704C1;^Eukaryota; Viridiplantae; Streptophyta; Embryophyta; Tracheophyta; Spermatophyta; Pinidae; Pinales; Pinaceae; Pinus; Pinus	.	Pdensi_DN5014_c0_g1_i2.p1	137-1567[+]	C04C1_PINTA^C04C1_PINTA^Q:1-476,H:43-518^98.529%ID^E:0^RecName: Full=Cytochrome P450 704C1;^Eukaryota; Viridiplantae; Streptophyta; Embryophyta; Tracheophyta; Spermatophyta; Pinidae; Pinales; Pinaceae; Pinus; Pinus	PF00067.22^p450^Cytochrome P450^9-454^E:9.4e-73	.	.	.	.	GO:0016021^cellular_component^integral component of membrane`GO:0020037^molecular_function^heme binding`GO:0005506^molecular_function^iron ion binding`GO:0004497^molecular_function^monooxygenase activity`GO:0016705^molecular_function^oxidoreductase activity, acting on paired donors, with incorporation or reduction of molecular oxygen	GO:0005506^molecular_function^iron ion binding`GO:0016705^molecular_function^oxidoreductase activity, acting on paired donors, with incorporation or reduction of molecular oxygen`GO:0020037^molecular_function^heme binding`GO:0055114^biological_process^oxidation-reduction process	.	.
Pdensi_DN5167_c0_g1	Pdensi_DN5167_c0_g1_i1	.	.	.	.	.	.	.	.	.	.	.	.	.	.
Pdensi_DN5172_c0_g1	Pdensi_DN5172_c0_g1_i1	Y4826_ARATH^Y4826_ARATH^Q:248-958,H:7-246^57.438%ID^E:8.5e-74^RecName: Full=Uncharacterized protein At4g18257;^Eukaryota; Viridiplantae; Streptophyta; Embryophyta; Tracheophyta; Spermatophyta; Magnoliophyta; eudicotyledons; Gunneridae; Pentapetalae; rosids; malvids; Brassicales; Brassicaceae; Camelineae; Arabidopsis	.	Pdensi_DN5172_c0_g1_i1.p1	239-1054[+]	Y4826_ARATH^Y4826_ARATH^Q:4-240,H:7-246^57.438%ID^E:3.23e-76^RecName: Full=Uncharacterized protein At4g18257;^Eukaryota; Viridiplantae; Streptophyta; Embryophyta; Tracheophyta; Spermatophyta; Magnoliophyta; eudicotyledons; Gunneridae; Pentapetalae; rosids; malvids; Brassicales; Brassicaceae; Camelineae; Arabidopsis	.	.	.	ENOG410XR70^Ferric-chelate reductase	.	.	.	.	.
Pdensi_DN5181_c0_g1	Pdensi_DN5181_c0_g1_i1	.	.	.	.	.	.	.	.	.	.	.	.	.	.
Pdensi_DN5153_c0_g1	Pdensi_DN5153_c0_g1_i1	.	.	.	.	.	.	.	.	.	.	.	.	.	.
Pdensi_DN5154_c0_g1d206067	Pdensi_DN5154_c0_g1_i1	.	.	.	.	.	.	.	.	.	.	.	.	.	.
Pdensi_DN5143_c0_g1d328155	Pdensi_DN5143_c0_g1_i1	.	.	.	.	.	.	.	.	.	.	.	.	.	.
Pdensi_DN5110_c0_g1d328158	Pdensi_DN5110_c0_g1_i1	.	.	.	.	.	.	.	.	.	.	.	.	.	.
Pdensi_DN5155_c0_g1d45777	Pdensi_DN5155_c0_g1_i1	.	.	.	.	.	.	.	.	.	.	.	.	.	.
Pdensi_DN5275_c0_g1	Pdensi_DN5275_c0_g1_i2	.	.	.	.	.	.	.	.	.	.	.	.	.	.
Pdensi_DN5260_c0_g1	Pdensi_DN5260_c0_g1_i1	.	.	.	.	.	.	.	.	.	.	.	.	.	.
Pdensi_DN5211_c0_g1d206116	Pdensi_DN5211_c0_g1_i1	.	.	.	.	.	.	.	.	.	.	.	.	.	.
Pdensi_DN5289_c0_g1d449215	Pdensi_DN5289_c0_g1_i1	.	.	.	.	.	.	.	.	.	.	.	.	.	.
Pdensi_DN5281_c0_g1	Pdensi_DN5281_c0_g1_i1	POLR2_ARATH^POLR2_ARATH^Q:6-410,H:1241-1375^37.037%ID^E:1.1e-20^RecName: Full=Retrovirus-related Pol polyprotein from transposon RE2;^Eukaryota; Viridiplantae; Streptophyta; Embryophyta; Tracheophyta; Spermatophyta; Magnoliophyta; eudicotyledons; Gunneridae; Pentapetalae; rosids; malvids; Brassicales; Brassicaceae; Camelineae; Arabidopsis	.	.	.	.	.	.	.	.	.	GO:0000943^cellular_component^retrotransposon nucleocapsid`GO:0004190^molecular_function^aspartic-type endopeptidase activity`GO:0004519^molecular_function^endonuclease activity`GO:0046872^molecular_function^metal ion binding`GO:0003676^molecular_function^nucleic acid binding`GO:0003964^molecular_function^RNA-directed DNA polymerase activity`GO:0015074^biological_process^DNA integration`GO:000631…	.	.	.
Pdensi_DN5231_c0_g1d45848	Pdensi_DN5231_c0_g1_i1	.	.	.	.	.	.	.	.	.	.	.	.	.	.
Pdensi_DN5278_c0_g1d206165	Pdensi_DN5278_c0_g1_i1	POLX_TOBAC^POLX_TOBAC^Q:295-5,H:407-492^33.333%ID^E:1.44e-07^RecName: Full=Retrovirus-related Pol polyprotein from transposon TNT 1-94;^Eukaryota; Viridiplantae; Streptophyta; Embryophyta; Tracheophyta; Spermatophyta; Magnoliophyta; eudicotyledons; Gunneridae; Pentapetalae; asterids; lamiids; Solanales; Solanaceae; Nicotianoideae; Nicotianeae; Nicotiana	.	Pdensi_DN5278_c0_g1_i1.p1	2-358[-]	POLX_TOBAC^POLX_TOBAC^Q:22-118,H:407-492^33.333%ID^E:1.29e-07^RecName: Full=Retrovirus-related Pol polyprotein from transposon TNT 1-94;^Eukaryota; Viridiplantae; Streptophyta; Embryophyta; Tracheophyta; Spermatophyta; Magnoliophyta; eudicotyledons; Gunneridae; Pentapetalae; asterids; lamiids; Solanales; Solanaceae; Nicotianoideae; Nicotianeae; Nicotiana	PF13976.6^gag_pre-integrs^GAG-pre-integrase domain^43-90^E:1e-09	.	.	.	.	GO:0000943^cellular_component^retrotransposon nucleocapsid`GO:0004190^molecular_function^aspartic-type endopeptidase activity`GO:0004519^molecular_function^endonuclease activity`GO:0003676^molecular_function^nucleic acid binding`GO:0003964^molecular_function^RNA-directed DNA polymerase activity`GO:0008270^molecular_function^zinc ion binding`GO:0015074^biological_process^DNA integration	.	.	.
Pdensi_DN5269_c0_g1d45853	Pdensi_DN5269_c0_g1_i1	.	.	Pdensi_DN5269_c0_g1_i1.p1	3-341[-]	.	.	.	.	.	.	.	.	.	.
Pdensi_DN5280_c0_g1	Pdensi_DN5280_c0_g1_i1	PPR19_ARATH^PPR19_ARATH^Q:258-1658,H:68-534^53.319%ID^E:5.95e-178^RecName: Full=Pentatricopeptide repeat-containing protein At1g07590, mitochondrial;^Eukaryota; Viridiplantae; Streptophyta; Embryophyta; Tracheophyta; Spermatophyta; Magnoliophyta; eudicotyledons; Gunneridae; Pentapetalae; rosids; malvids; Brassicales; Brassicaceae; Camelineae; Arabidopsis	.	Pdensi_DN5280_c0_g1_i1.p1	12-1661[+]	PPR19_ARATH^PPR19_ARATH^Q:83-549,H:68-534^53.319%ID^E:0^RecName: Full=Pentatricopeptide repeat-containing protein At1g07590, mitochondrial;^Eukaryota; Viridiplantae; Streptophyta; Embryophyta; Tracheophyta; Spermatophyta; Magnoliophyta; eudicotyledons; Gunneridae; Pentapetalae; rosids; malvids; Brassicales; Brassicaceae; Camelineae; Arabidopsis	PF13812.6^PPR_3^Pentatricopeptide repeat domain^218-260^E:0.0027`PF13812.6^PPR_3^Pentatricopeptide repeat domain^237-296^E:1.1e-08`PF13041.6^PPR_2^PPR repeat family^249-296^E:8.9e-11`PF01535.20^PPR^PPR repeat^252-282^E:0.097`PF12862.7^ANAPC5^Anaphase-promoting complex subunit 5^266-337^E:0.33`PF12862.7^ANAPC5^Anaphase-promoting complex subunit 5^350-364^E:8900`PF01535.20^PPR^PPR repeat^362-383^E:…	.	.	ENOG410Z7Z7^Pentatricopeptide repeat-containing protein	KEGG:ath:AT1G07590	GO:0005739^cellular_component^mitochondrion`GO:0046686^biological_process^response to cadmium ion	.	.	.
Pdensi_DN5264_c0_g1d328223	Pdensi_DN5264_c0_g1_i1	.	.	.	.	.	.	.	.	.	.	.	.	.	.
Pdensi_DN5279_c0_g1d206131	Pdensi_DN5279_c0_g1_i1	.	.	.	.	.	.	.	.	.	.	.	.	.	.
Pdensi_DN5257_c0_g1d261877	Pdensi_DN5257_c0_g1_i1	POLX_TOBAC^POLX_TOBAC^Q:11-259,H:517-600^65.476%ID^E:1.46e-30^RecName: Full=Retrovirus-related Pol polyprotein from transposon TNT 1-94;^Eukaryota; Viridiplantae; Streptophyta; Embryophyta; Tracheophyta; Spermatophyta; Magnoliophyta; eudicotyledons; Gunneridae; Pentapetalae; asterids; lamiids; Solanales; Solanaceae; Nicotianoideae; Nicotianeae; Nicotiana	.	.	.	.	.	.	.	.	.	GO:0000943^cellular_component^retrotransposon nucleocapsid`GO:0004190^molecular_function^aspartic-type endopeptidase activity`GO:0004519^molecular_function^endonuclease activity`GO:0003676^molecular_function^nucleic acid binding`GO:0003964^molecular_function^RNA-directed DNA polymerase activity`GO:0008270^molecular_function^zinc ion binding`GO:0015074^biological_process^DNA integration	.	.	.
Pdensi_DN5222_c0_g1	Pdensi_DN5222_c0_g1_i1	.	.	.	.	.	.	.	.	.	.	.	.	.	.
Pdensi_DN5213_c0_g1	Pdensi_DN5213_c0_g1_i1	.	.	.	.	.	.	.	.	.	.	.	.	.	.
Pdensi_DN5234_c0_g1d261892	Pdensi_DN5234_c0_g1_i1	.	.	.	.	.	.	.	.	.	.	.	.	.	.
Pdensi_DN5234_c0_g2	Pdensi_DN5234_c0_g2_i1	.	.	.	.	.	.	.	.	.	.	.	.	.	.
Pdensi_DN5288_c0_g1d45875	Pdensi_DN5288_c0_g1_i1	.	.	.	.	.	.	.	.	.	.	.	.	.	.
Pdensi_DN5249_c0_g1d449223	Pdensi_DN5249_c0_g1_i1	.	.	Pdensi_DN5249_c0_g1_i1.p1	1-324[-]	.	.	.	.	.	.	.	.	.	.
Pdensi_DN5220_c0_g1d261840	Pdensi_DN5220_c0_g1_i1	.	.	.	.	.	.	.	.	.	.	.	.	.	.
Pdensi_DN5233_c0_g1	Pdensi_DN5233_c0_g1_i1	.	.	.	.	.	.	.	.	.	.	.	.	.	.
Pdensi_DN5226_c0_g1	Pdensi_DN5226_c0_g1_i1	.	.	.	.	.	.	.	.	.	.	.	.	.	.
Pdensi_DN5350_c0_g1d45884	Pdensi_DN5350_c0_g1_i1	.	.	.	.	.	.	.	.	.	.	.	.	.	.
Pdensi_DN5353_c0_g1	Pdensi_DN5353_c0_g1_i1	.	.	.	.	.	.	.	.	.	.	.	.	.	.
Pdensi_DN5368_c0_g1d45897	Pdensi_DN5368_c0_g1_i1	.	.	.	.	.	.	.	.	.	.	.	.	.	.
Pdensi_DN5371_c0_g1	Pdensi_DN5371_c0_g1_i1	.	.	.	.	.	.	.	.	.	.	.	.	.	.
Pdensi_DN5380_c0_g1d328279	Pdensi_DN5380_c0_g1_i1	.	.	.	.	.	.	.	.	.	.	.	.	.	.
Pdensi_DN5389_c1_g1	Pdensi_DN5389_c1_g1_i1	.	.	.	.	.	.	.	.	.	.	.	.	.	.
Pdensi_DN5323_c0_g1d45919	Pdensi_DN5323_c0_g1_i1	.	.	.	.	.	.	.	.	.	.	.	.	.	.
Pdensi_DN5355_c0_g1	Pdensi_DN5355_c0_g1_i1	.	.	Pdensi_DN5355_c0_g1_i1.p1	2-400[+]	.	.	.	.	.	.	.	.	.	.
Pdensi_DN5363_c0_g1d206196	Pdensi_DN5363_c0_g1_i1	DRM1B_ORYSJ^DRM1B_ORYSJ^Q:60-458,H:20-164^31.41%ID^E:4.89e-10^RecName: Full=Probable inactive DNA (cytosine-5)-methyltransferase DRM1B {ECO:0000305};^Eukaryota; Viridiplantae; Streptophyta; Embryophyta; Tracheophyta; Spermatophyta; Magnoliophyta; Liliopsida; Poales; Poaceae; BOP clade; Oryzoideae; Oryzeae; Oryzinae; Oryza; Oryza sativa	.	Pdensi_DN5363_c0_g1_i1.p1	3-464[+]	DRM1B_ORYSJ^DRM1B_ORYSJ^Q:20-152,H:20-164^31.41%ID^E:4.4e-10^RecName: Full=Probable inactive DNA (cytosine-5)-methyltransferase DRM1B {ECO:0000305};^Eukaryota; Viridiplantae; Streptophyta; Embryophyta; Tracheophyta; Spermatophyta; Magnoliophyta; Liliopsida; Poales; Poaceae; BOP clade; Oryzoideae; Oryzeae; Oryzinae; Oryza; Oryza sativa	.	.	.	ENOG410XQ4Y^DNA (cytosine-5-)-methyltransferase	.	GO:0005634^cellular_component^nucleus`GO:0003677^molecular_function^DNA binding`GO:0008168^molecular_function^methyltransferase activity`GO:0006306^biological_process^DNA methylation	.	.	.
Pdensi_DN5366_c0_g1d206194	Pdensi_DN5366_c0_g1_i1	.	.	.	.	.	.	.	.	.	.	.	.	.	.
Pdensi_DN5354_c0_g1	Pdensi_DN5354_c0_g1_i1	.	.	Pdensi_DN5354_c0_g1_i1.p1	261-587[+]	.	.	sigP:1^26^0.565^YES	ExpAA=16.83^PredHel=1^Topology=i12-34o	.	.	.	.	.	.
Pdensi_DN5333_c0_g1d45937	Pdensi_DN5333_c0_g1_i1	.	.	Pdensi_DN5333_c0_g1_i1.p1	2-715[+]	.	PF13516.6^LRR_6^Leucine Rich repeat^42-50^E:10000`PF13516.6^LRR_6^Leucine Rich repeat^55-67^E:52`PF13516.6^LRR_6^Leucine Rich repeat^81-91^E:11000`PF13306.6^LRR_5^BspA type Leucine rich repeat region (6 copies)^122-225^E:0.33`PF13516.6^LRR_6^Leucine Rich repeat^135-145^E:5300`PF13516.6^LRR_6^Leucine Rich repeat^166-173^E:3500`PF13516.6^LRR_6^Leucine Rich repeat^181-191^E:120	.	.	.	.	.	GO:0005515^molecular_function^protein binding	.	.
Pdensi_DN5443_c0_g1	Pdensi_DN5443_c0_g1_i1	.	.	Pdensi_DN5443_c0_g1_i1.p1	2-340[+]	.	.	.	.	.	.	.	.	.	.
Pdensi_DN5401_c0_g1d45949	Pdensi_DN5401_c0_g1_i1	.	.	Pdensi_DN5401_c0_g1_i1.p1	3-341[+]	.	.	.	.	.	.	.	.	.	.
Pdensi_DN5472_c0_g1d206222	Pdensi_DN5472_c0_g1_i1	.	.	.	.	.	.	.	.	.	.	.	.	.	.
Pdensi_DN5461_c0_g1	Pdensi_DN5461_c0_g1_i1	.	.	.	.	.	.	.	.	.	.	.	.	.	.
Pdensi_DN5414_c0_g1d167786	Pdensi_DN5414_c0_g1_i1	.	.	.	.	.	.	.	.	.	.	.	.	.	.
Pdensi_DN5456_c0_g1d449359	Pdensi_DN5456_c0_g1_i1	.	.	.	.	.	.	.	.	.	.	.	.	.	.
Pdensi_DN5419_c0_g1d206230	Pdensi_DN5419_c0_g1_i1	.	.	.	.	.	.	.	.	.	.	.	.	.	.
Pdensi_DN5419_c0_g1d516347	Pdensi_DN5419_c0_g1_i2	.	.	.	.	.	.	.	.	.	.	.	.	.	.
Pdensi_DN5471_c0_g1d45967	Pdensi_DN5471_c0_g1_i1	.	.	.	.	.	.	.	.	.	.	.	.	.	.
Pdensi_DN5412_c0_g1d328365	Pdensi_DN5412_c0_g1_i1	.	.	.	.	.	.	.	.	.	.	.	.	.	.
Pdensi_DN5439_c0_g1d100482	Pdensi_DN5439_c0_g1_i1	.	.	Pdensi_DN5439_c0_g1_i1.p1	2-478[+]	.	.	.	.	.	.	.	.	.	.
Pdensi_DN5455_c0_g2	Pdensi_DN5455_c0_g2_i1	DHB4_RAT^DHB4_RAT^Q:206-559,H:609-725^35.833%ID^E:4.64e-13^RecName: Full=Peroxisomal multifunctional enzyme type 2;^Eukaryota; Metazoa; Chordata; Craniata; Vertebrata; Euteleostomi; Mammalia; Eutheria; Euarchontoglires; Glires; Rodentia; Myomorpha; Muroidea; Muridae; Murinae; Rattus	.	Pdensi_DN5455_c0_g2_i1.p1	203-595[+]	DHB4_RAT^DHB4_RAT^Q:2-119,H:609-725^35.833%ID^E:1.01e-14^RecName: Full=Peroxisomal multifunctional enzyme type 2;^Eukaryota; Metazoa; Chordata; Craniata; Vertebrata; Euteleostomi; Mammalia; Eutheria; Euarchontoglires; Glires; Rodentia; Myomorpha; Muroidea; Muridae; Murinae; Rattus	PF02036.17^SCP2^SCP-2 sterol transfer family^20-120^E:4.3e-20	.	.	COG2030^maoc domain protein dehydratase	KEGG:rno:79244`KO:K12405	GO:0005777^cellular_component^peroxisome`GO:0044594^molecular_function^17-beta-hydroxysteroid dehydrogenase (NAD+) activity`GO:0018812^molecular_function^3-hydroxyacyl-CoA dehydratase activity`GO:0033989^molecular_function^3alpha,7alpha,12alpha-trihydroxy-5beta-cholest-24-enoyl-CoA hydratase activity`GO:0004303^molecular_function^estradiol 17-beta-dehydrogenase activity`GO:0016853^molecular_funct…	.	.	.
Pdensi_DN5493_c0_g1d262009	Pdensi_DN5493_c0_g1_i1	.	.	.	.	.	.	.	.	.	.	.	.	.	.
Pdensi_DN5438_c0_g1d449404	Pdensi_DN5438_c0_g1_i1	PP227_ARATH^PP227_ARATH^Q:50-379,H:55-163^44.545%ID^E:9.93e-27^RecName: Full=Putative pentatricopeptide repeat-containing protein At3g13770, mitochondrial;^Eukaryota; Viridiplantae; Streptophyta; Embryophyta; Tracheophyta; Spermatophyta; Magnoliophyta; eudicotyledons; Gunneridae; Pentapetalae; rosids; malvids; Brassicales; Brassicaceae; Camelineae; Arabidopsis`PP227_ARATH^PP227_ARATH^Q:35-397,H:1…	.	Pdensi_DN5438_c0_g1_i1.p1	2-397[+]	PP227_ARATH^PP227_ARATH^Q:17-126,H:55-163^44.545%ID^E:8.93e-27^RecName: Full=Putative pentatricopeptide repeat-containing protein At3g13770, mitochondrial;^Eukaryota; Viridiplantae; Streptophyta; Embryophyta; Tracheophyta; Spermatophyta; Magnoliophyta; eudicotyledons; Gunneridae; Pentapetalae; rosids; malvids; Brassicales; Brassicaceae; Camelineae; Arabidopsis`PP227_ARATH^PP227_ARATH^Q:12-132,H:1…	PF01535.20^PPR^PPR repeat^56-81^E:0.013`PF13041.6^PPR_2^PPR repeat family^79-125^E:3.1e-09`PF13812.6^PPR_3^Pentatricopeptide repeat domain^79-126^E:1.9e-05`PF01535.20^PPR^PPR repeat^82-112^E:5.9e-06	.	.	ENOG410Z7Z7^Pentatricopeptide repeat-containing protein	KEGG:ath:AT3G13770	GO:0005739^cellular_component^mitochondrion`GO:0008270^molecular_function^zinc ion binding`GO:0009451^biological_process^RNA modification	.	.	.
Pdensi_DN5462_c0_g1d206261	Pdensi_DN5462_c0_g1_i1	.	.	.	.	.	.	.	.	.	.	.	.	.	.
Pdensi_DN5410_c0_g1	Pdensi_DN5410_c0_g1_i1	.	.	Pdensi_DN5410_c0_g1_i1.p1	68-457[+]	.	.	.	.	.	.	.	.	.	.
Pdensi_DN5457_c0_g1d449387	Pdensi_DN5457_c0_g1_i1	.	.	.	.	.	.	.	.	.	.	.	.	.	.
Pdensi_DN5531_c0_g1	Pdensi_DN5531_c0_g1_i1	.	.	.	.	.	.	.	.	.	.	.	.	.	.
Pdensi_DN5523_c0_g1	Pdensi_DN5523_c0_g1_i1	.	.	.	.	.	.	.	.	.	.	.	.	.	.
Pdensi_DN5591_c0_g1d449454	Pdensi_DN5591_c0_g1_i1	.	.	.	.	.	.	.	.	.	.	.	.	.	.
Pdensi_DN5558_c0_g1d383115	Pdensi_DN5558_c0_g1_i1	.	.	.	.	.	.	.	.	.	.	.	.	.	.
Pdensi_DN5572_c0_g1d206308	Pdensi_DN5572_c0_g1_i1	.	.	.	.	.	.	.	.	.	.	.	.	.	.
Pdensi_DN5557_c0_g1d449492	Pdensi_DN5557_c0_g1_i1	POLR2_ARATH^POLR2_ARATH^Q:13-399,H:1219-1348^40.769%ID^E:1.55e-23^RecName: Full=Retrovirus-related Pol polyprotein from transposon RE2;^Eukaryota; Viridiplantae; Streptophyta; Embryophyta; Tracheophyta; Spermatophyta; Magnoliophyta; eudicotyledons; Gunneridae; Pentapetalae; rosids; malvids; Brassicales; Brassicaceae; Camelineae; Arabidopsis	.	Pdensi_DN5557_c0_g1_i1.p1	1-399[+]	POLR2_ARATH^POLR2_ARATH^Q:5-133,H:1219-1348^40.769%ID^E:1.39e-23^RecName: Full=Retrovirus-related Pol polyprotein from transposon RE2;^Eukaryota; Viridiplantae; Streptophyta; Embryophyta; Tracheophyta; Spermatophyta; Magnoliophyta; eudicotyledons; Gunneridae; Pentapetalae; rosids; malvids; Brassicales; Brassicaceae; Camelineae; Arabidopsis	.	.	ExpAA=22.94^PredHel=1^Topology=o15-37i	.	.	GO:0000943^cellular_component^retrotransposon nucleocapsid`GO:0004190^molecular_function^aspartic-type endopeptidase activity`GO:0004519^molecular_function^endonuclease activity`GO:0046872^molecular_function^metal ion binding`GO:0003676^molecular_function^nucleic acid binding`GO:0003964^molecular_function^RNA-directed DNA polymerase activity`GO:0015074^biological_process^DNA integration`GO:000631…	.	.	.
Pdensi_DN5528_c0_g1d328452	Pdensi_DN5528_c0_g1_i1	.	.	Pdensi_DN5528_c0_g1_i1.p1	2-340[-]	.	.	.	.	.	.	.	.	.	.
Pdensi_DN5519_c0_g1d516391	Pdensi_DN5519_c0_g1_i1	.	.	.	.	.	.	.	.	.	.	.	.	.	.
Pdensi_DN5507_c0_g1	Pdensi_DN5507_c0_g1_i1	.	.	.	.	.	.	.	.	.	.	.	.	.	.
Pdensi_DN5691_c0_g1	Pdensi_DN5691_c0_g1_i1	.	.	.	.	.	.	.	.	.	.	.	.	.	.
Pdensi_DN5686_c0_g1d2070	Pdensi_DN5686_c0_g1_i1	.	.	.	.	.	.	.	.	.	.	.	.	.	.
Pdensi_DN5632_c0_g1	Pdensi_DN5632_c0_g1_i1	.	.	.	.	.	.	.	.	.	.	.	.	.	.
Pdensi_DN5607_c0_g1	Pdensi_DN5607_c0_g1_i1	.	.	.	.	.	.	.	.	.	.	.	.	.	.
Pdensi_DN5670_c0_g1d262150	Pdensi_DN5670_c0_g1_i1	.	.	.	.	.	.	.	.	.	.	.	.	.	.
Pdensi_DN5670_c0_g2	Pdensi_DN5670_c0_g2_i1	.	.	.	.	.	.	.	.	.	.	.	.	.	.
Pdensi_DN5658_c0_g1d262152	Pdensi_DN5658_c0_g1_i1	.	.	.	.	.	.	.	.	.	.	.	.	.	.
Pdensi_DN5628_c0_g1d516438	Pdensi_DN5628_c0_g1_i1	POLX_TOBAC^POLX_TOBAC^Q:97-228,H:1205-1248^45.455%ID^E:6.74e-06^RecName: Full=Retrovirus-related Pol polyprotein from transposon TNT 1-94;^Eukaryota; Viridiplantae; Streptophyta; Embryophyta; Tracheophyta; Spermatophyta; Magnoliophyta; eudicotyledons; Gunneridae; Pentapetalae; asterids; lamiids; Solanales; Solanaceae; Nicotianoideae; Nicotianeae; Nicotiana	.	.	.	.	.	.	.	.	.	GO:0000943^cellular_component^retrotransposon nucleocapsid`GO:0004190^molecular_function^aspartic-type endopeptidase activity`GO:0004519^molecular_function^endonuclease activity`GO:0003676^molecular_function^nucleic acid binding`GO:0003964^molecular_function^RNA-directed DNA polymerase activity`GO:0008270^molecular_function^zinc ion binding`GO:0015074^biological_process^DNA integration	.	.	.
Pdensi_DN5636_c0_g1d262144	Pdensi_DN5636_c0_g1_i1	RL17_NEUCR^RL17_NEUCR^Q:2-154,H:134-186^66.667%ID^E:4.72e-16^RecName: Full=60S ribosomal protein L17;^Eukaryota; Fungi; Dikarya; Ascomycota; Pezizomycotina; Sordariomycetes; Sordariomycetidae; Sordariales; Sordariaceae; Neurospora	.	.	.	.	.	.	.	.	KEGG:ncr:NCU03703`KO:K02880	GO:0022625^cellular_component^cytosolic large ribosomal subunit`GO:0003735^molecular_function^structural constituent of ribosome`GO:0002181^biological_process^cytoplasmic translation	.	.	.
Pdensi_DN5701_c0_g1d516451	Pdensi_DN5701_c0_g1_i1	.	.	Pdensi_DN5701_c0_g1_i1.p1	3-317[+]	.	.	.	.	.	.	.	.	.	.
Pdensi_DN5712_c0_g1d2109	Pdensi_DN5712_c0_g1_i1	.	.	.	.	.	.	.	.	.	.	.	.	.	.
Pdensi_DN5730_c0_g1d516466	Pdensi_DN5730_c0_g1_i1	.	.	Pdensi_DN5730_c0_g1_i1.p1	3-323[-]	.	.	.	.	.	.	.	.	.	.
Pdensi_DN5717_c0_g1d383230	Pdensi_DN5717_c0_g1_i1	.	.	.	.	.	.	.	.	.	.	.	.	.	.
Pdensi_DN5795_c0_g1	Pdensi_DN5795_c0_g1_i1	.	.	.	.	.	.	.	.	.	.	.	.	.	.
Pdensi_DN5703_c0_g1	Pdensi_DN5703_c0_g1_i1	.	.	.	.	.	.	.	.	.	.	.	.	.	.
Pdensi_DN5741_c0_g1d449668	Pdensi_DN5741_c0_g1_i1	.	.	.	.	.	.	.	.	.	.	.	.	.	.
Pdensi_DN5754_c0_g1d383235	Pdensi_DN5754_c0_g1_i1	.	.	.	.	.	.	.	.	.	.	.	.	.	.
Pdensi_DN5769_c0_g1	Pdensi_DN5769_c0_g1_i1	.	.	.	.	.	.	.	.	.	.	.	.	.	.
Pdensi_DN5813_c0_g1	Pdensi_DN5813_c0_g1_i1	.	.	.	.	.	.	.	.	.	.	.	.	.	.
Pdensi_DN5867_c0_g2	Pdensi_DN5867_c0_g2_i1	.	.	.	.	.	.	.	.	.	.	.	.	.	.
Pdensi_DN5856_c0_g2	Pdensi_DN5856_c0_g2_i1	.	.	.	.	.	.	.	.	.	.	.	.	.	.
Pdensi_DN5860_c0_g1	Pdensi_DN5860_c0_g1_i2	GSTXA_TOBAC^GSTXA_TOBAC^Q:111-782,H:3-216^50.446%ID^E:7.01e-73^RecName: Full=Probable glutathione S-transferase parA;^Eukaryota; Viridiplantae; Streptophyta; Embryophyta; Tracheophyta; Spermatophyta; Magnoliophyta; eudicotyledons; Gunneridae; Pentapetalae; asterids; lamiids; Solanales; Solanaceae; Nicotianoideae; Nicotianeae; Nicotiana	.	Pdensi_DN5860_c0_g1_i2.p1	96-797[+]	GSTXA_TOBAC^GSTXA_TOBAC^Q:6-229,H:3-216^50.446%ID^E:1.02e-74^RecName: Full=Probable glutathione S-transferase parA;^Eukaryota; Viridiplantae; Streptophyta; Embryophyta; Tracheophyta; Spermatophyta; Magnoliophyta; eudicotyledons; Gunneridae; Pentapetalae; asterids; lamiids; Solanales; Solanaceae; Nicotianoideae; Nicotianeae; Nicotiana	PF02798.20^GST_N^Glutathione S-transferase, N-terminal domain^9-80^E:1.2e-15`PF13417.6^GST_N_3^Glutathione S-transferase, N-terminal domain^17-82^E:2.2e-12`PF13409.6^GST_N_2^Glutathione S-transferase, N-terminal domain^17-80^E:5.1e-09`PF00043.25^GST_C^Glutathione S-transferase, C-terminal domain^111-206^E:4.2e-11`PF13410.6^GST_C_2^Glutathione S-transferase, C-terminal domain^129-201^E:3.7e-10	.	.	.	KEGG:nta:107772524`KO:K00799	GO:0004364^molecular_function^glutathione transferase activity`GO:0009734^biological_process^auxin-activated signaling pathway	GO:0005515^molecular_function^protein binding	.	.
Pdensi_DN5852_c0_g1d449702	Pdensi_DN5852_c0_g1_i1	.	.	Pdensi_DN5852_c0_g1_i1.p1	139-477[-]	.	.	.	.	.	.	.	.	.	.
Pdensi_DN5853_c0_g1d206568	Pdensi_DN5853_c0_g1_i1	.	.	.	.	.	.	.	.	.	.	.	.	.	.
Pdensi_DN5892_c0_g1	Pdensi_DN5892_c0_g1_i1	.	.	Pdensi_DN5892_c0_g1_i1.p1	1-408[+]	.	PF04885.13^Stig1^Stigma-specific protein, Stig1^58-136^E:3.3e-11	.	.	.	.	.	.	.	.
Pdensi_DN5837_c0_g1d516528	Pdensi_DN5837_c0_g1_i1	.	.	Pdensi_DN5837_c0_g1_i1.p1	208-543[-]	.	.	.	.	.	.	.	.	.	.
Pdensi_DN5872_c0_g1d383290	Pdensi_DN5872_c0_g1_i1	.	.	.	.	.	.	.	.	.	.	.	.	.	.
Pdensi_DN5812_c0_g1	Pdensi_DN5812_c0_g1_i1	FACR3_ARATH^FACR3_ARATH^Q:56-367,H:160-246^35.577%ID^E:7.26e-10^RecName: Full=Fatty acyl-CoA reductase 3 {ECO:0000305};^Eukaryota; Viridiplantae; Streptophyta; Embryophyta; Tracheophyta; Spermatophyta; Magnoliophyta; eudicotyledons; Gunneridae; Pentapetalae; rosids; malvids; Brassicales; Brassicaceae; Camelineae; Arabidopsis	.	Pdensi_DN5812_c0_g1_i1.p1	62-373[+]	FAR_SIMCH^FAR_SIMCH^Q:6-103,H:164-244^38.776%ID^E:3.61e-12^RecName: Full=Alcohol-forming fatty acyl-CoA reductase;^Eukaryota; Viridiplantae; Streptophyta; Embryophyta; Tracheophyta; Spermatophyta; Magnoliophyta; eudicotyledons; Gunneridae; Pentapetalae; Caryophyllales; Simmondsiaceae; Simmondsia	.	.	.	.	KEGG:ag:AAD38039`KO:K13356	GO:0102965^molecular_function^alcohol-forming fatty acyl-CoA reductase activity`GO:0080019^molecular_function^fatty-acyl-CoA reductase (alcohol-forming) activity`GO:0006629^biological_process^lipid metabolic process	.	.	.
Pdensi_DN5931_c0_g1	Pdensi_DN5931_c0_g1_i1	CLCE_ARATH^CLCE_ARATH^Q:615-2612,H:71-701^54.111%ID^E:0^RecName: Full=Chloride channel protein CLC-e;^Eukaryota; Viridiplantae; Streptophyta; Embryophyta; Tracheophyta; Spermatophyta; Magnoliophyta; eudicotyledons; Gunneridae; Pentapetalae; rosids; malvids; Brassicales; Brassicaceae; Camelineae; Arabidopsis	.	Pdensi_DN5931_c0_g1_i1.p1	216-2633[+]	CLCE_ARATH^CLCE_ARATH^Q:134-799,H:71-701^54.111%ID^E:0^RecName: Full=Chloride channel protein CLC-e;^Eukaryota; Viridiplantae; Streptophyta; Embryophyta; Tracheophyta; Spermatophyta; Magnoliophyta; eudicotyledons; Gunneridae; Pentapetalae; rosids; malvids; Brassicales; Brassicaceae; Camelineae; Arabidopsis	PF00654.20^Voltage_CLC^Voltage gated chloride channel^230-559^E:5.2e-69`PF00571.28^CBS^CBS domain^651-704^E:6.3e-08	.	ExpAA=162.57^PredHel=8^Topology=o137-159i286-308o318-340i361-383o393-415i461-483o512-534i541-560o	COG0038^chloride channel	KEGG:ath:AT4G35440	GO:0034707^cellular_component^chloride channel complex`GO:0009535^cellular_component^chloroplast thylakoid membrane`GO:0005247^molecular_function^voltage-gated chloride channel activity`GO:0034765^biological_process^regulation of ion transmembrane transport	GO:0005247^molecular_function^voltage-gated chloride channel activity`GO:0006821^biological_process^chloride transport`GO:0055085^biological_process^transmembrane transport`GO:0016020^cellular_component^membrane	.	.
Pdensi_DN5968_c0_g1d46218	Pdensi_DN5968_c0_g1_i1	.	.	.	.	.	.	.	.	.	.	.	.	.	.
Pdensi_DN5937_c0_g1	Pdensi_DN5937_c0_g1_i1	.	.	.	.	.	.	.	.	.	.	.	.	.	.
Pdensi_DN5956_c0_g1	Pdensi_DN5956_c0_g1_i1	.	.	.	.	.	.	.	.	.	.	.	.	.	.
Pdensi_DN5910_c0_g1d168151	Pdensi_DN5910_c0_g1_i1	.	.	.	.	.	.	.	.	.	.	.	.	.	.
Pdensi_DN5999_c0_g1	Pdensi_DN5999_c0_g1_i1	.	.	.	.	.	.	.	.	.	.	.	.	.	.
Pdensi_DN5993_c0_g1	Pdensi_DN5993_c0_g1_i1	.	.	.	.	.	.	.	.	.	.	.	.	.	.
Pdensi_DN5993_c0_g2	Pdensi_DN5993_c0_g2_i1	.	.	.	.	.	.	.	.	.	.	.	.	.	.
Pdensi_DN5996_c0_g1	Pdensi_DN5996_c0_g1_i1	.	.	.	.	.	.	.	.	.	.	.	.	.	.
Pdensi_DN5912_c0_g1d516566	Pdensi_DN5912_c0_g1_i1	.	.	.	.	.	.	.	.	.	.	.	.	.	.
Pdensi_DN5977_c0_g1d206594	Pdensi_DN5977_c0_g1_i1	.	.	.	.	.	.	.	.	.	.	.	.	.	.
Pdensi_DN5963_c0_g1d46211	Pdensi_DN5963_c0_g1_i1	WAKLQ_ARATH^WAKLQ_ARATH^Q:414-4,H:376-514^71.223%ID^E:1.29e-59^RecName: Full=Wall-associated receptor kinase-like 20;^Eukaryota; Viridiplantae; Streptophyta; Embryophyta; Tracheophyta; Spermatophyta; Magnoliophyta; eudicotyledons; Gunneridae; Pentapetalae; rosids; malvids; Brassicales; Brassicaceae; Camelineae; Arabidopsis	.	Pdensi_DN5963_c0_g1_i1.p1	3-338[+]	.	.	.	.	.	.	.	.	.	.
Pdensi_DN5980_c0_g1d100773	Pdensi_DN5980_c0_g1_i1	.	.	Pdensi_DN5980_c0_g1_i1.p1	3-350[-]	.	.	.	.	.	.	.	.	.	.
Pdensi_DN5970_c0_g2	Pdensi_DN5970_c0_g2_i1	NAC22_ORYSJ^NAC22_ORYSJ^Q:11-448,H:16-164^55.921%ID^E:1.19e-45^RecName: Full=NAC domain-containing protein 22 {ECO:0000303|PubMed:15029955};^Eukaryota; Viridiplantae; Streptophyta; Embryophyta; Tracheophyta; Spermatophyta; Magnoliophyta; Liliopsida; Poales; Poaceae; BOP clade; Oryzoideae; Oryzeae; Oryzinae; Oryza; Oryza sativa	.	Pdensi_DN5970_c0_g2_i1.p1	2-448[+]	NAC22_ORYSJ^NAC22_ORYSJ^Q:4-149,H:16-164^55.921%ID^E:1.07e-45^RecName: Full=NAC domain-containing protein 22 {ECO:0000303|PubMed:15029955};^Eukaryota; Viridiplantae; Streptophyta; Embryophyta; Tracheophyta; Spermatophyta; Magnoliophyta; Liliopsida; Poales; Poaceae; BOP clade; Oryzoideae; Oryzeae; Oryzinae; Oryza; Oryza sativa	PF02365.15^NAM^No apical meristem (NAM) protein^7-133^E:2.5e-31	.	.	ENOG410Y9QS^nac domain	KEGG:osa:4331520	GO:0005634^cellular_component^nucleus`GO:0043565^molecular_function^sequence-specific DNA binding`GO:1901002^biological_process^positive regulation of response to salt stress`GO:1902584^biological_process^positive regulation of response to water deprivation`GO:0045893^biological_process^positive regulation of transcription, DNA-templated	GO:0003677^molecular_function^DNA binding`GO:0006355^biological_process^regulation of transcription, DNA-templated	.	.
Pdensi_DN5906_c0_g1d449828	Pdensi_DN5906_c0_g1_i1	.	.	.	.	.	.	.	.	.	.	.	.	.	.
Pdensi_DN5976_c0_g1d328691	Pdensi_DN5976_c0_g1_i1	RADL6_ARATH^RADL6_ARATH^Q:73-2,H:12-35^79.167%ID^E:4.27e-07^RecName: Full=Protein RADIALIS-like 6;^Eukaryota; Viridiplantae; Streptophyta; Embryophyta; Tracheophyta; Spermatophyta; Magnoliophyta; eudicotyledons; Gunneridae; Pentapetalae; rosids; malvids; Brassicales; Brassicaceae; Camelineae; Arabidopsis	.	.	.	.	.	.	.	COG5269^Transcription factor	KEGG:ath:AT1G75250	GO:0005634^cellular_component^nucleus`GO:0003677^molecular_function^DNA binding`GO:0003700^molecular_function^DNA-binding transcription factor activity`GO:0006355^biological_process^regulation of transcription, DNA-templated	.	.	.
Pdensi_DN5950_c0_g1d46250	Pdensi_DN5950_c0_g1_i1	.	.	.	.	.	.	.	.	.	.	.	.	.	.
Pdensi_DN5940_c0_g1d206605	Pdensi_DN5940_c0_g1_i1	.	.	.	.	.	.	.	.	.	.	.	.	.	.
Pdensi_DN5992_c0_g1	Pdensi_DN5992_c0_g1_i1	POL_COYMV^POL_COYMV^Q:14-118,H:1515-1548^51.429%ID^E:8.63e-06^RecName: Full=Polyprotein P3;^Viruses; Ortervirales; Caulimoviridae; Badnavirus`POL_COYMV^POL_COYMV^Q:118-201,H:1551-1577^42.857%ID^E:8.63e-06^RecName: Full=Polyprotein P3;^Viruses; Ortervirales; Caulimoviridae; Badnavirus	.	.	.	.	.	.	.	.	KEGG:vg:1489554	GO:0043657^cellular_component^host cell`GO:0004190^molecular_function^aspartic-type endopeptidase activity`GO:0003676^molecular_function^nucleic acid binding`GO:0003964^molecular_function^RNA-directed DNA polymerase activity`GO:0004523^molecular_function^RNA-DNA hybrid ribonuclease activity`GO:0008270^molecular_function^zinc ion binding`GO:0046740^biological_process^transport of virus in host, ce…	.	.	.
Pdensi_DN5909_c0_g1d449755	Pdensi_DN5909_c0_g1_i1	.	.	Pdensi_DN5909_c0_g1_i1.p1	1-672[+]	.	.	.	.	.	.	.	.	.	.
Pdensi_DN5981_c0_g1d168148	Pdensi_DN5981_c0_g1_i1	.	.	Pdensi_DN5981_c0_g1_i1.p1	3-764[+]	.	.	.	.	.	.	.	.	.	.
Pdensi_DN5955_c0_g1d449810	Pdensi_DN5955_c0_g1_i1	.	.	Pdensi_DN5955_c0_g1_i1.p1	3-512[+]	.	.	.	.	.	.	.	.	.	.
Pdensi_DN5955_c0_g2	Pdensi_DN5955_c0_g2_i1	.	.	Pdensi_DN5955_c0_g2_i1.p1	3-347[-]	.	.	.	.	.	.	.	.	.	.
Pdensi_DN5935_c0_g1d449790	Pdensi_DN5935_c0_g1_i1	.	.	.	.	.	.	.	.	.	.	.	.	.	.
Pdensi_DN6076_c0_g1d262390	Pdensi_DN6076_c0_g1_i1	ALOX1_KOMPG^ALOX1_KOMPG^Q:396-1,H:88-219^82.576%ID^E:1.93e-75^RecName: Full=Alcohol oxidase 1;^Eukaryota; Fungi; Dikarya; Ascomycota; Saccharomycotina; Saccharomycetes; Saccharomycetales; Phaffomycetaceae; Komagataella	.	Pdensi_DN6076_c0_g1_i1.p1	1-396[-]	ALOX1_KOMPG^ALOX1_KOMPG^Q:1-132,H:88-219^82.576%ID^E:1.74e-75^RecName: Full=Alcohol oxidase 1;^Eukaryota; Fungi; Dikarya; Ascomycota; Saccharomycotina; Saccharomycetes; Saccharomycetales; Phaffomycetaceae; Komagataella	PF00732.19^GMC_oxred_N^GMC oxidoreductase^3-126^E:3.9e-28	.	.	COG2303^oxidoreductase	KEGG:ppa:PAS_chr4_0821`KO:K17066	GO:0005782^cellular_component^peroxisomal matrix`GO:0047639^molecular_function^alcohol oxidase activity`GO:0050660^molecular_function^flavin adenine dinucleotide binding`GO:0046188^biological_process^methane catabolic process`GO:0015945^biological_process^methanol metabolic process	GO:0016614^molecular_function^oxidoreductase activity, acting on CH-OH group of donors`GO:0050660^molecular_function^flavin adenine dinucleotide binding`GO:0055114^biological_process^oxidation-reduction process	.	.
Pdensi_DN6041_c0_g1d206674	Pdensi_DN6041_c0_g1_i1	.	.	.	.	.	.	.	.	.	.	.	.	.	.
Pdensi_DN6080_c0_g1d449852	Pdensi_DN6080_c0_g1_i1	.	.	.	.	.	.	.	.	.	.	.	.	.	.
Pdensi_DN6013_c0_g1d262398	Pdensi_DN6013_c0_g1_i1	.	.	Pdensi_DN6013_c0_g1_i1.p1	2-367[+]	.	.	.	.	.	.	.	.	.	.
Pdensi_DN6075_c0_g1d2252	Pdensi_DN6075_c0_g1_i1	.	.	.	.	.	.	.	.	.	.	.	.	.	.
Pdensi_DN6086_c0_g1	Pdensi_DN6086_c0_g1_i1	.	.	Pdensi_DN6086_c0_g1_i1.p1	77-508[-]	.	.	.	ExpAA=78.46^PredHel=3^Topology=o10-32i37-59o63-85i	.	.	.	.	.	.
Pdensi_DN6032_c0_g1d262391	Pdensi_DN6032_c0_g1_i1	.	.	Pdensi_DN6032_c0_g1_i1.p1	1-480[-]	.	.	.	.	.	.	.	.	.	.
Pdensi_DN6097_c1_g1d328778	Pdensi_DN6097_c1_g1_i1	.	.	.	.	.	.	.	.	.	.	.	.	.	.
Pdensi_DN6097_c0_g1d206667	Pdensi_DN6097_c0_g1_i1	.	.	.	.	.	.	.	.	.	.	.	.	.	.
Pdensi_DN6053_c0_g1d516609	Pdensi_DN6053_c0_g1_i1	.	.	.	.	.	.	.	.	.	.	.	.	.	.
Pdensi_DN6039_c0_g1d262455	Pdensi_DN6039_c0_g1_i1	.	.	.	.	.	.	.	.	.	.	.	.	.	.
Pdensi_DN6059_c1_g1	Pdensi_DN6059_c1_g1_i1	.	.	.	.	.	.	.	.	.	.	.	.	.	.
Pdensi_DN6056_c0_g1d449864	Pdensi_DN6056_c0_g1_i1	.	.	.	.	.	.	.	.	.	.	.	.	.	.
Pdensi_DN6014_c0_g1	Pdensi_DN6014_c0_g1_i2	.	.	.	.	.	.	.	.	.	.	.	.	.	.
Pdensi_DN6069_c0_g1d100871	Pdensi_DN6069_c0_g1_i1	.	.	.	.	.	.	.	.	.	.	.	.	.	.
Pdensi_DN6173_c0_g1	Pdensi_DN6173_c0_g1_i1	.	.	.	.	.	.	.	.	.	.	.	.	.	.
Pdensi_DN6150_c0_g1d100883	Pdensi_DN6150_c0_g1_i1	.	.	Pdensi_DN6150_c0_g1_i1.p1	78-464[+]	.	.	sigP:1^23^0.922^YES	ExpAA=42.16^PredHel=2^Topology=i7-26o90-112i	.	.	.	.	.	.
Pdensi_DN6194_c0_g1	Pdensi_DN6194_c0_g1_i1	.	.	.	.	.	.	.	.	.	.	.	.	.	.
Pdensi_DN6136_c0_g1	Pdensi_DN6136_c0_g1_i1	.	.	.	.	.	.	.	.	.	.	.	.	.	.
Pdensi_DN6104_c0_g1d449929	Pdensi_DN6104_c0_g1_i1	POL3_DROME^POL3_DROME^Q:2-307,H:507-608^41.176%ID^E:5.86e-17^RecName: Full=Retrovirus-related Pol polyprotein from transposon 17.6;^Eukaryota; Metazoa; Ecdysozoa; Arthropoda; Hexapoda; Insecta; Pterygota; Neoptera; Holometabola; Diptera; Brachycera; Muscomorpha; Ephydroidea; Drosophilidae; Drosophila; Sophophora	.	Pdensi_DN6104_c0_g1_i1.p1	2-307[+]	POL3_DROME^POL3_DROME^Q:1-102,H:507-608^41.176%ID^E:5.27e-17^RecName: Full=Retrovirus-related Pol polyprotein from transposon 17.6;^Eukaryota; Metazoa; Ecdysozoa; Arthropoda; Hexapoda; Insecta; Pterygota; Neoptera; Holometabola; Diptera; Brachycera; Muscomorpha; Ephydroidea; Drosophilidae; Drosophila; Sophophora	PF17917.1^RT_RNaseH^RNase H-like domain found in reverse transcriptase^2-97^E:3.7e-34`PF17919.1^RT_RNaseH_2^RNase H-like domain found in reverse transcriptase^2-66^E:2e-24	.	.	.	.	GO:0004190^molecular_function^aspartic-type endopeptidase activity`GO:0004519^molecular_function^endonuclease activity`GO:0003676^molecular_function^nucleic acid binding`GO:0003964^molecular_function^RNA-directed DNA polymerase activity`GO:0015074^biological_process^DNA integration	.	.	.
Pdensi_DN6152_c0_g1d328813	Pdensi_DN6152_c0_g1_i1	.	.	Pdensi_DN6152_c0_g1_i1.p1	2-343[-]	.	.	.	.	.	.	.	.	.	.
Pdensi_DN6126_c0_g1	Pdensi_DN6126_c0_g1_i1	.	.	.	.	.	.	.	.	.	.	.	.	.	.
Pdensi_DN6106_c0_g1d449943	Pdensi_DN6106_c0_g1_i1	.	.	.	.	.	.	.	.	.	.	.	.	.	.
Pdensi_DN6121_c0_g2	Pdensi_DN6121_c0_g2_i1	.	.	.	.	.	.	.	.	.	.	.	.	.	.
Pdensi_DN6138_c0_g1	Pdensi_DN6138_c0_g1_i1	.	.	.	.	.	.	.	.	.	.	.	.	.	.
Pdensi_DN6137_c0_g1d2321	Pdensi_DN6137_c0_g1_i1	RBP1_MEDTR^RBP1_MEDTR^Q:771-511,H:151-236^58.621%ID^E:2.55e-24^RecName: Full=RNA-binding protein 1 {ECO:0000303|PubMed:15037734};^Eukaryota; Viridiplantae; Streptophyta; Embryophyta; Tracheophyta; Spermatophyta; Magnoliophyta; eudicotyledons; Gunneridae; Pentapetalae; rosids; fabids; Fabales; Fabaceae; Papilionoideae; 50 kb inversion clade; NPAAA clade; Hologalegina; IRL clade; Trifolieae; Medica…	.	Pdensi_DN6137_c0_g1_i1.p1	439-1575[-]	RBP1_MEDTR^RBP1_MEDTR^Q:268-355,H:150-236^57.955%ID^E:4.27e-25^RecName: Full=RNA-binding protein 1 {ECO:0000303|PubMed:15037734};^Eukaryota; Viridiplantae; Streptophyta; Embryophyta; Tracheophyta; Spermatophyta; Magnoliophyta; eudicotyledons; Gunneridae; Pentapetalae; rosids; fabids; Fabales; Fabaceae; Papilionoideae; 50 kb inversion clade; NPAAA clade; Hologalegina; IRL clade; Trifolieae; Medica…	PF00076.22^RRM_1^RNA recognition motif. (a.k.a. RRM, RBD, or RNP domain)^271-340^E:6.3e-09	.	.	.	KEGG:mtr:MTR_6g034835	GO:0016607^cellular_component^nuclear speck`GO:0003723^molecular_function^RNA binding	GO:0003676^molecular_function^nucleic acid binding	.	.
Pdensi_DN6105_c0_g1d206730	Pdensi_DN6105_c0_g1_i1	.	.	.	.	.	.	.	.	.	.	.	.	.	.
Pdensi_DN6185_c0_g1d100907	Pdensi_DN6185_c0_g1_i1	.	.	.	.	.	.	.	.	.	.	.	.	.	.
Pdensi_DN6166_c0_g1	Pdensi_DN6166_c0_g1_i1	.	.	.	.	.	.	.	.	.	.	.	.	.	.
Pdensi_DN6166_c0_g1	Pdensi_DN6166_c0_g1_i2	.	.	.	.	.	.	.	.	.	.	.	.	.	.
Pdensi_DN6160_c0_g1	Pdensi_DN6160_c0_g1_i2	ERG24_ARATH^ERG24_ARATH^Q:1581-640,H:11-323^63.376%ID^E:1.05e-129^RecName: Full=Delta(14)-sterol reductase;^Eukaryota; Viridiplantae; Streptophyta; Embryophyta; Tracheophyta; Spermatophyta; Magnoliophyta; eudicotyledons; Gunneridae; Pentapetalae; rosids; malvids; Brassicales; Brassicaceae; Camelineae; Arabidopsis`ERG24_ARATH^ERG24_ARATH^Q:481-380,H:336-369^70.588%ID^E:1.27e-07^RecName: Full=Delta…	.	Pdensi_DN6160_c0_g1_i2.p1	394-1632[-]	ERG24_ARATH^ERG24_ARATH^Q:19-352,H:12-353^60.35%ID^E:6.1e-141^RecName: Full=Delta(14)-sterol reductase;^Eukaryota; Viridiplantae; Streptophyta; Embryophyta; Tracheophyta; Spermatophyta; Magnoliophyta; eudicotyledons; Gunneridae; Pentapetalae; rosids; malvids; Brassicales; Brassicaceae; Camelineae; Arabidopsis	PF01222.17^ERG4_ERG24^Ergosterol biosynthesis ERG4/ERG24 family^18-342^E:6.9e-68`PF06966.12^DUF1295^Protein of unknown function (DUF1295)^214-322^E:6.2e-07	.	ExpAA=193.34^PredHel=9^Topology=o20-42i63-85o95-117i153-175o185-202i219-241o251-268i327-349o364-386i	ENOG410XP67^)-reductase	KEGG:ath:AT3G52940`KO:K00222	GO:0030176^cellular_component^integral component of endoplasmic reticulum membrane`GO:0050613^molecular_function^delta14-sterol reductase activity`GO:0050661^molecular_function^NADP binding`GO:0016126^biological_process^sterol biosynthetic process	GO:0016020^cellular_component^membrane	.	.
Pdensi_DN6174_c0_g1d46319	Pdensi_DN6174_c0_g1_i1	.	.	.	.	.	.	.	.	.	.	.	.	.	.
Pdensi_DN6125_c0_g1d449967	Pdensi_DN6125_c0_g1_i1	.	.	.	.	.	.	.	.	.	.	.	.	.	.
Pdensi_DN6164_c0_g1d262510	Pdensi_DN6164_c0_g1_i1	.	.	.	.	.	.	.	.	.	.	.	.	.	.
Pdensi_DN6162_c0_g1	Pdensi_DN6162_c0_g1_i1	.	.	.	.	.	.	.	.	.	.	.	.	.	.
Pdensi_DN6119_c0_g1d516655	Pdensi_DN6119_c0_g1_i1	.	.	.	.	.	.	.	.	.	.	.	.	.	.
Pdensi_DN6191_c0_g1d449921	Pdensi_DN6191_c0_g1_i2	.	.	.	.	.	.	.	.	.	.	.	.	.	.
Pdensi_DN6165_c0_g1d46325	Pdensi_DN6165_c0_g1_i1	.	.	.	.	.	.	.	.	.	.	.	.	.	.
Pdensi_DN6179_c0_g2	Pdensi_DN6179_c0_g2_i1	.	.	.	.	.	.	.	.	.	.	.	.	.	.
Pdensi_DN6124_c0_g1d46361	Pdensi_DN6124_c0_g1_i1	.	.	.	.	.	.	.	.	.	.	.	.	.	.
Pdensi_DN6139_c0_g1	Pdensi_DN6139_c0_g1_i1	.	.	.	.	.	.	.	.	.	.	.	.	.	.
Pdensi_DN6186_c0_g1d206767	Pdensi_DN6186_c0_g1_i1	SSB1_CHATD^SSB1_CHATD^Q:351-1,H:194-310^85.47%ID^E:2.1e-64^RecName: Full=Ribosome-associated molecular chaperone SSB1 {ECO:0000305|PubMed:27882919};^Eukaryota; Fungi; Dikarya; Ascomycota; Pezizomycotina; Sordariomycetes; Sordariomycetidae; Sordariales; Chaetomiaceae; Chaetomium	.	Pdensi_DN6186_c0_g1_i1.p1	1-351[-]	SSB1_CHATD^SSB1_CHATD^Q:1-117,H:194-310^85.47%ID^E:1.89e-64^RecName: Full=Ribosome-associated molecular chaperone SSB1 {ECO:0000305|PubMed:27882919};^Eukaryota; Fungi; Dikarya; Ascomycota; Pezizomycotina; Sordariomycetes; Sordariomycetidae; Sordariales; Chaetomiaceae; Chaetomium	PF00012.20^HSP70^Hsp70 protein^2-116^E:2.1e-44	.	.	.	KEGG:cthr:CTHT_0058460`KO:K03283	GO:0005829^cellular_component^cytosol`GO:0005844^cellular_component^polysome`GO:0005524^molecular_function^ATP binding`GO:0016887^molecular_function^ATPase activity`GO:0005516^molecular_function^calmodulin binding`GO:0051082^molecular_function^unfolded protein binding`GO:0051083^biological_process^'de novo' cotranslational protein folding`GO:0042149^biological_process^cellular response to glucose…	.	.	.
Pdensi_DN6147_c0_g1	Pdensi_DN6147_c0_g1_i1	.	.	.	.	.	.	.	.	.	.	.	.	.	.
Pdensi_DN6147_c0_g2	Pdensi_DN6147_c0_g2_i1	.	.	.	.	.	.	.	.	.	.	.	.	.	.
Pdensi_DN6264_c0_g1d328866	Pdensi_DN6264_c0_g1_i1	.	.	.	.	.	.	.	.	.	.	.	.	.	.
Pdensi_DN6204_c0_g1d206848	Pdensi_DN6204_c0_g1_i2	PPCE_RAT^PPCE_RAT^Q:221-337,H:4-42^51.282%ID^E:7.9e-07^RecName: Full=Prolyl endopeptidase {ECO:0000250|UniProtKB:P23687};^Eukaryota; Metazoa; Chordata; Craniata; Vertebrata; Euteleostomi; Mammalia; Eutheria; Euarchontoglires; Glires; Rodentia; Myomorpha; Muroidea; Muridae; Murinae; Rattus	.	.	.	.	.	.	.	.	KEGG:rno:83471`KO:K01322	GO:0005737^cellular_component^cytoplasm`GO:0005829^cellular_component^cytosol`GO:0004175^molecular_function^endopeptidase activity`GO:0070012^molecular_function^oligopeptidase activity`GO:0042277^molecular_function^peptide binding`GO:0004252^molecular_function^serine-type endopeptidase activity`GO:0070008^molecular_function^serine-type exopeptidase activity`GO:0006508^biological_process^proteolys…	.	.	.
Pdensi_DN6245_c0_g1d383429	Pdensi_DN6245_c0_g1_i1	.	.	.	.	.	.	.	.	.	.	.	.	.	.
Pdensi_DN6217_c0_g1	Pdensi_DN6217_c0_g1_i1	.	.	.	.	.	.	.	.	.	.	.	.	.	.
Pdensi_DN6285_c0_g1	Pdensi_DN6285_c0_g1_i1	.	.	Pdensi_DN6285_c0_g1_i1.p1	2-469[+]	.	PF04828.14^GFA^Glutathione-dependent formaldehyde-activating enzyme^39-133^E:5.9e-23	.	.	.	.	.	GO:0016846^molecular_function^carbon-sulfur lyase activity	.	.
Pdensi_DN6237_c0_g2	Pdensi_DN6237_c0_g2_i1	.	.	.	.	.	.	.	.	.	.	.	.	.	.
Pdensi_DN6211_c1_g1	Pdensi_DN6211_c1_g1_i1	.	.	Pdensi_DN6211_c1_g1_i1.p1	2-328[+]	.	PF06628.12^Catalase-rel^Catalase-related immune-responsive^1-51^E:6.9e-11	.	.	.	.	.	.	.	.
Pdensi_DN6211_c0_g1d450026	Pdensi_DN6211_c0_g1_i1	CATA_SCHPO^CATA_SCHPO^Q:3-410,H:348-481^36.62%ID^E:8.66e-19^RecName: Full=Catalase;^Eukaryota; Fungi; Dikarya; Ascomycota; Taphrinomycotina; Schizosaccharomycetes; Schizosaccharomycetales; Schizosaccharomycetaceae; Schizosaccharomyces	.	Pdensi_DN6211_c0_g1_i1.p1	3-413[+]	CATA_SCHPO^CATA_SCHPO^Q:1-136,H:348-481^36.62%ID^E:7.79e-19^RecName: Full=Catalase;^Eukaryota; Fungi; Dikarya; Ascomycota; Taphrinomycotina; Schizosaccharomycetes; Schizosaccharomycetales; Schizosaccharomycetaceae; Schizosaccharomyces	PF00199.19^Catalase^Catalase^1-46^E:4.6e-10`PF06628.12^Catalase-rel^Catalase-related immune-responsive^79-136^E:9.9e-16	.	.	.	KEGG:spo:SPCC757.07c`KO:K03781	GO:0005759^cellular_component^mitochondrial matrix`GO:0005782^cellular_component^peroxisomal matrix`GO:0005777^cellular_component^peroxisome`GO:0004096^molecular_function^catalase activity`GO:0020037^molecular_function^heme binding`GO:0046872^molecular_function^metal ion binding`GO:0061692^biological_process^cellular detoxification of hydrogen peroxide`GO:0042744^biological_process^hydrogen perox…	GO:0004096^molecular_function^catalase activity`GO:0020037^molecular_function^heme binding`GO:0055114^biological_process^oxidation-reduction process	.	.
Pdensi_DN6276_c0_g1d206844	Pdensi_DN6276_c0_g1_i1	.	.	.	.	.	.	.	.	.	.	.	.	.	.
Pdensi_DN6229_c0_g1	Pdensi_DN6229_c0_g1_i1	IPYR_NEUCR^IPYR_NEUCR^Q:1-435,H:78-222^95.172%ID^E:1.85e-102^RecName: Full=Inorganic pyrophosphatase;^Eukaryota; Fungi; Dikarya; Ascomycota; Pezizomycotina; Sordariomycetes; Sordariomycetidae; Sordariales; Sordariaceae; Neurospora	.	Pdensi_DN6229_c0_g1_i1.p1	1-435[+]	IPYR_NEUCR^IPYR_NEUCR^Q:1-145,H:78-222^95.172%ID^E:1.66e-102^RecName: Full=Inorganic pyrophosphatase;^Eukaryota; Fungi; Dikarya; Ascomycota; Pezizomycotina; Sordariomycetes; Sordariomycetidae; Sordariales; Sordariaceae; Neurospora	PF00719.19^Pyrophosphatase^Inorganic pyrophosphatase^1-145^E:1.5e-46	.	.	.	KEGG:ncr:NCU00951`KO:K01507	GO:0005737^cellular_component^cytoplasm`GO:0005576^cellular_component^extracellular region`GO:0004427^molecular_function^inorganic diphosphatase activity`GO:0000287^molecular_function^magnesium ion binding`GO:0006796^biological_process^phosphate-containing compound metabolic process	GO:0000287^molecular_function^magnesium ion binding`GO:0004427^molecular_function^inorganic diphosphatase activity`GO:0006796^biological_process^phosphate-containing compound metabolic process`GO:0005737^cellular_component^cytoplasm	.	.
Pdensi_DN6291_c0_g1d516709	Pdensi_DN6291_c0_g1_i1	.	.	.	.	.	.	.	.	.	.	.	.	.	.
Pdensi_DN6267_c0_g1	Pdensi_DN6267_c0_g1_i1	.	.	.	.	.	.	.	.	.	.	.	.	.	.
Pdensi_DN6278_c0_g1	Pdensi_DN6278_c0_g1_i1	APO1_COPRA^APO1_COPRA^Q:106-645,H:8-185^39.13%ID^E:1.32e-22^RecName: Full=Aromatic peroxygenase {ECO:0000312|EMBL:CAS12255.1};^Eukaryota; Fungi; Dikarya; Basidiomycota; Agaricomycotina; Agaricomycetes; Agaricomycetidae; Agaricales; Psathyrellaceae; Coprinellus	.	Pdensi_DN6278_c0_g1_i1.p2	1-663[-]	.	.	.	.	.	.	.	.	.	.
Pdensi_DN6263_c0_g1d516712	Pdensi_DN6263_c0_g1_i2	.	.	.	.	.	.	.	.	.	.	.	.	.	.
Pdensi_DN6259_c0_g1	Pdensi_DN6259_c0_g1_i1	M820_ARATH^M820_ARATH^Q:182-409,H:33-108^48.684%ID^E:1.89e-17^RecName: Full=Uncharacterized mitochondrial protein AtMg00820;^Eukaryota; Viridiplantae; Streptophyta; Embryophyta; Tracheophyta; Spermatophyta; Magnoliophyta; eudicotyledons; Gunneridae; Pentapetalae; rosids; malvids; Brassicales; Brassicaceae; Camelineae; Arabidopsis	.	.	.	.	.	.	.	COG2801^Retrotransposon protein	KEGG:ath:ArthMp071	GO:0005739^cellular_component^mitochondrion`GO:0000943^cellular_component^retrotransposon nucleocapsid	.	.	.
Pdensi_DN6209_c0_g1d206838	Pdensi_DN6209_c0_g1_i1	.	.	.	.	.	.	.	.	.	.	.	.	.	.
Pdensi_DN6220_c0_g1d206820	Pdensi_DN6220_c0_g1_i1	.	.	.	.	.	.	.	.	.	.	.	.	.	.
Pdensi_DN6223_c0_g1	Pdensi_DN6223_c0_g1_i1	.	.	.	.	.	.	.	.	.	.	.	.	.	.
Pdensi_DN6280_c0_g1	Pdensi_DN6280_c0_g1_i1	UBP13_ARATH^UBP13_ARATH^Q:43-414,H:58-180^34.127%ID^E:6.19e-17^RecName: Full=Ubiquitin carboxyl-terminal hydrolase 13;^Eukaryota; Viridiplantae; Streptophyta; Embryophyta; Tracheophyta; Spermatophyta; Magnoliophyta; eudicotyledons; Gunneridae; Pentapetalae; rosids; malvids; Brassicales; Brassicaceae; Camelineae; Arabidopsis	.	Pdensi_DN6280_c0_g1_i1.p1	1-1062[+]	UBP13_ARATH^UBP13_ARATH^Q:15-138,H:58-180^34.127%ID^E:3.76e-17^RecName: Full=Ubiquitin carboxyl-terminal hydrolase 13;^Eukaryota; Viridiplantae; Streptophyta; Embryophyta; Tracheophyta; Spermatophyta; Magnoliophyta; eudicotyledons; Gunneridae; Pentapetalae; rosids; malvids; Brassicales; Brassicaceae; Camelineae; Arabidopsis	PF00917.26^MATH^MATH domain^26-137^E:6.2e-09	.	.	COG5077^ubiquitin carboxyl-terminal hydrolase	KEGG:ath:AT3G11910`KO:K11838	GO:0005737^cellular_component^cytoplasm`GO:0005829^cellular_component^cytosol`GO:0005634^cellular_component^nucleus`GO:0009506^cellular_component^plasmodesma`GO:0004197^molecular_function^cysteine-type endopeptidase activity`GO:0004843^molecular_function^thiol-dependent ubiquitin-specific protease activity`GO:0009867^biological_process^jasmonic acid mediated signaling pathway`GO:0016579^biologica…	GO:0005515^molecular_function^protein binding	.	.
Pdensi_DN6281_c0_g1d168453	Pdensi_DN6281_c0_g1_i1	PP353_ARATH^PP353_ARATH^Q:184-663,H:22-188^35.465%ID^E:5.89e-28^RecName: Full=Pentatricopeptide repeat-containing protein At4g37170;^Eukaryota; Viridiplantae; Streptophyta; Embryophyta; Tracheophyta; Spermatophyta; Magnoliophyta; eudicotyledons; Gunneridae; Pentapetalae; rosids; malvids; Brassicales; Brassicaceae; Camelineae; Arabidopsis`PP353_ARATH^PP353_ARATH^Q:358-624,H:321-409^37.079%ID^E:3.0…	.	Pdensi_DN6281_c0_g1_i1.p1	112-675[+]	PP353_ARATH^PP353_ARATH^Q:25-184,H:22-188^35.465%ID^E:1.44e-28^RecName: Full=Pentatricopeptide repeat-containing protein At4g37170;^Eukaryota; Viridiplantae; Streptophyta; Embryophyta; Tracheophyta; Spermatophyta; Magnoliophyta; eudicotyledons; Gunneridae; Pentapetalae; rosids; malvids; Brassicales; Brassicaceae; Camelineae; Arabidopsis`PP353_ARATH^PP353_ARATH^Q:83-171,H:321-409^37.079%ID^E:1.01e…	PF01535.20^PPR^PPR repeat^120-147^E:0.0015`PF12854.7^PPR_1^PPR repeat^144-174^E:2.1e-06`PF01535.20^PPR^PPR repeat^148-178^E:1.1e-06	.	.	ENOG410Z7Z7^Pentatricopeptide repeat-containing protein	KEGG:ath:AT4G37170	GO:0008270^molecular_function^zinc ion binding`GO:0009451^biological_process^RNA modification	.	.	.
Pdensi_DN6208_c0_g1d262563	Pdensi_DN6208_c0_g1_i1	.	.	.	.	.	.	.	.	.	.	.	.	.	.
Pdensi_DN6219_c0_g1d100965	Pdensi_DN6219_c0_g1_i1	.	.	.	.	.	.	.	.	.	.	.	.	.	.
Pdensi_DN6248_c0_g1d516703	Pdensi_DN6248_c0_g1_i1	.	.	Pdensi_DN6248_c0_g1_i1.p1	2-346[-]	.	.	.	.	.	.	.	.	.	.
Pdensi_DN6389_c0_g1d262645	Pdensi_DN6389_c0_g1_i1	.	.	.	.	.	.	.	.	.	.	.	.	.	.
Pdensi_DN6325_c0_g1	Pdensi_DN6325_c0_g1_i1	.	.	.	.	.	.	.	.	.	.	.	.	.	.
Pdensi_DN6388_c0_g2	Pdensi_DN6388_c0_g2_i1	.	.	Pdensi_DN6388_c0_g2_i1.p1	49-1791[+]	.	.	.	ExpAA=160.95^PredHel=6^Topology=i13-35o45-67i312-334o396-418i438-459o486-508i	.	.	.	.	.	.
Pdensi_DN6339_c0_g1d328948	Pdensi_DN6339_c0_g1_i1	YI31B_YEAST^YI31B_YEAST^Q:3-272,H:1255-1344^34.444%ID^E:4.6e-08^RecName: Full=Transposon Ty3-I Gag-Pol polyprotein;^Eukaryota; Fungi; Dikarya; Ascomycota; Saccharomycotina; Saccharomycetes; Saccharomycetales; Saccharomycetaceae; Saccharomyces	.	.	.	.	.	.	.	.	KEGG:sce:YIL082W-A`KO:K07497	GO:0005737^cellular_component^cytoplasm`GO:0005634^cellular_component^nucleus`GO:0000943^cellular_component^retrotransposon nucleocapsid`GO:0004190^molecular_function^aspartic-type endopeptidase activity`GO:0005524^molecular_function^ATP binding`GO:0003677^molecular_function^DNA binding`GO:0003887^molecular_function^DNA-directed DNA polymerase activity`GO:0008233^molecular_function^peptidase acti…	.	.	.
Pdensi_DN6332_c0_g1d46435	Pdensi_DN6332_c0_g1_i1	GRG1_NEUCR^GRG1_NEUCR^Q:421-224,H:2-67^53.03%ID^E:2.64e-13^RecName: Full=Glucose-repressible gene protein;^Eukaryota; Fungi; Dikarya; Ascomycota; Pezizomycotina; Sordariomycetes; Sordariomycetidae; Sordariales; Sordariaceae; Neurospora	.	Pdensi_DN6332_c0_g1_i1.p2	215-538[-]	GRG1_NEUCR^GRG1_NEUCR^Q:40-105,H:2-67^53.03%ID^E:3.38e-14^RecName: Full=Glucose-repressible gene protein;^Eukaryota; Fungi; Dikarya; Ascomycota; Pezizomycotina; Sordariomycetes; Sordariomycetidae; Sordariales; Sordariaceae; Neurospora	PF11034.8^Grg1^Glucose-repressible protein Grg1^40-105^E:3.3e-26	.	.	.	KEGG:ncr:NCU03753	.	.	.	.
Pdensi_DN6356_c0_g1d46441	Pdensi_DN6356_c0_g1_i1	SYP31_ARATH^SYP31_ARATH^Q:1448-480,H:3-315^48.949%ID^E:1.57e-90^RecName: Full=Syntaxin-31;^Eukaryota; Viridiplantae; Streptophyta; Embryophyta; Tracheophyta; Spermatophyta; Magnoliophyta; eudicotyledons; Gunneridae; Pentapetalae; rosids; malvids; Brassicales; Brassicaceae; Camelineae; Arabidopsis	.	Pdensi_DN6356_c0_g1_i1.p1	414-1469[-]	SYP31_ARATH^SYP31_ARATH^Q:8-351,H:3-336^48.732%ID^E:1.34e-106^RecName: Full=Syntaxin-31;^Eukaryota; Viridiplantae; Streptophyta; Embryophyta; Tracheophyta; Spermatophyta; Magnoliophyta; eudicotyledons; Gunneridae; Pentapetalae; rosids; malvids; Brassicales; Brassicaceae; Camelineae; Arabidopsis	PF11416.8^Syntaxin-5_N^Syntaxin-5 N-terminal, Sly1p-binding domain^8-26^E:0.00025`PF05739.19^SNARE^SNARE domain^296-347^E:6.9e-14	.	ExpAA=21.40^PredHel=1^Topology=o328-350i	ENOG410Y2MB^Syntaxin 5	KEGG:ath:AT5G05760`KO:K08490	GO:0009504^cellular_component^cell plate`GO:0012505^cellular_component^endomembrane system`GO:0005768^cellular_component^endosome`GO:0000139^cellular_component^Golgi membrane`GO:0016021^cellular_component^integral component of membrane`GO:0043231^cellular_component^intracellular membrane-bounded organelle`GO:0031201^cellular_component^SNARE complex`GO:0005484^molecular_function^SNAP receptor acti…	.	.	.
Pdensi_DN6371_c0_g1d46484	Pdensi_DN6371_c0_g1_i1	.	.	.	.	.	.	.	.	.	.	.	.	.	.
Pdensi_DN6334_c0_g1d329013	Pdensi_DN6334_c0_g1_i1	.	.	.	.	.	.	.	.	.	.	.	.	.	.
Pdensi_DN6341_c0_g1	Pdensi_DN6341_c0_g1_i1	.	.	.	.	.	.	.	.	.	.	.	.	.	.
Pdensi_DN6300_c0_g1d2425	Pdensi_DN6300_c0_g1_i1	.	.	.	.	.	.	.	.	.	.	.	.	.	.
Pdensi_DN6383_c0_g1	Pdensi_DN6383_c0_g1_i1	.	.	.	.	.	.	.	.	.	.	.	.	.	.
Pdensi_DN6353_c0_g2d206882	Pdensi_DN6353_c0_g2_i1	.	.	.	.	.	.	.	.	.	.	.	.	.	.
Pdensi_DN6340_c0_g1d450068	Pdensi_DN6340_c0_g1_i2	XAT2_ORYSJ^XAT2_ORYSJ^Q:140-526,H:413-542^40.769%ID^E:5.3e-28^RecName: Full=Alpha-1,3-arabinosyltransferase XAT2 {ECO:0000305};^Eukaryota; Viridiplantae; Streptophyta; Embryophyta; Tracheophyta; Spermatophyta; Magnoliophyta; Liliopsida; Poales; Poaceae; BOP clade; Oryzoideae; Oryzeae; Oryzinae; Oryza; Oryza sativa	.	Pdensi_DN6340_c0_g1_i2.p1	29-526[+]	XAT2_ORYSJ^XAT2_ORYSJ^Q:38-166,H:413-542^40.769%ID^E:4.3e-28^RecName: Full=Alpha-1,3-arabinosyltransferase XAT2 {ECO:0000305};^Eukaryota; Viridiplantae; Streptophyta; Embryophyta; Tracheophyta; Spermatophyta; Magnoliophyta; Liliopsida; Poales; Poaceae; BOP clade; Oryzoideae; Oryzeae; Oryzinae; Oryza; Oryza sativa	PF04577.14^DUF563^Protein of unknown function (DUF563)^33-140^E:2.5e-16	.	.	ENOG410ZHQA^glycosyltransferase	KEGG:osa:4329205	GO:0000139^cellular_component^Golgi membrane`GO:0016021^cellular_component^integral component of membrane`GO:0052636^molecular_function^arabinosyltransferase activity`GO:0009664^biological_process^plant-type cell wall organization	GO:0016757^molecular_function^transferase activity, transferring glycosyl groups	.	.
Pdensi_DN6377_c0_g1d328993	Pdensi_DN6377_c0_g1_i1	.	.	Pdensi_DN6377_c0_g1_i1.p1	3-314[+]	.	.	.	.	.	.	.	.	.	.
Pdensi_DN6396_c0_g1	Pdensi_DN6396_c0_g1_i1	DTWD2_MACFA^DTWD2_MACFA^Q:1028-381,H:75-255^33.486%ID^E:2.29e-25^RecName: Full=DTW domain-containing protein 2;^Eukaryota; Metazoa; Chordata; Craniata; Vertebrata; Euteleostomi; Mammalia; Eutheria; Euarchontoglires; Primates; Haplorrhini; Catarrhini; Cercopithecidae; Cercopithecinae; Macaca	.	Pdensi_DN6396_c0_g1_i1.p1	324-1100[-]	DTWD2_MACFA^DTWD2_MACFA^Q:13-240,H:64-255^33.913%ID^E:1.08e-29^RecName: Full=DTW domain-containing protein 2;^Eukaryota; Metazoa; Chordata; Craniata; Vertebrata; Euteleostomi; Mammalia; Eutheria; Euarchontoglires; Primates; Haplorrhini; Catarrhini; Cercopithecidae; Cercopithecinae; Macaca	PF03942.15^DTW^DTW domain^16-240^E:2.6e-42	.	.	.	KEGG:mcf:101926717	.	.	.	.
Pdensi_DN6438_c0_g1	Pdensi_DN6438_c0_g1_i1	.	.	.	.	.	.	.	.	.	.	.	.	.	.
Pdensi_DN6470_c0_g1d329057	Pdensi_DN6470_c0_g1_i1	RNHX1_ARATH^RNHX1_ARATH^Q:234-1199,H:251-586^23.563%ID^E:7.05e-08^RecName: Full=Putative ribonuclease H protein At1g65750;^Eukaryota; Viridiplantae; Streptophyta; Embryophyta; Tracheophyta; Spermatophyta; Magnoliophyta; eudicotyledons; Gunneridae; Pentapetalae; rosids; malvids; Brassicales; Brassicaceae; Camelineae; Arabidopsis	.	Pdensi_DN6470_c0_g1_i1.p1	621-1259[+]	.	PF13456.6^RVT_3^Reverse transcriptase-like^73-190^E:5.2e-12	sigP:1^23^0.455^YES	.	.	.	.	GO:0003676^molecular_function^nucleic acid binding`GO:0004523^molecular_function^RNA-DNA hybrid ribonuclease activity	.	.
Pdensi_DN6489_c0_g1	Pdensi_DN6489_c0_g1_i1	PHOX_KLULA^PHOX_KLULA^Q:175-1182,H:60-389^50.888%ID^E:1.61e-103^RecName: Full=Probable acid phosphatase;^Eukaryota; Fungi; Dikarya; Ascomycota; Saccharomycotina; Saccharomycetes; Saccharomycetales; Saccharomycetaceae; Kluyveromyces	.	Pdensi_DN6489_c0_g1_i1.p1	1-1251[+]	PHOA_ASPFU^PHOA_ASPFU^Q:16-371,H:1-355^50.556%ID^E:3.47e-121^RecName: Full=Acid phosphatase;^Eukaryota; Fungi; Dikarya; Ascomycota; Pezizomycotina; Eurotiomycetes; Eurotiomycetidae; Eurotiales; Aspergillaceae; Aspergillus	PF04185.14^Phosphoesterase^Phosphoesterase family^86-309^E:6.9e-34	.	.	.	KEGG:afm:AFUA_1G03570`KO:K01078	GO:0031225^cellular_component^anchored component of membrane`GO:0005886^cellular_component^plasma membrane`GO:0003993^molecular_function^acid phosphatase activity`GO:0071555^biological_process^cell wall organization`GO:0009395^biological_process^phospholipid catabolic process	GO:0016788^molecular_function^hydrolase activity, acting on ester bonds	.	.
Pdensi_DN6463_c0_g1d450143	Pdensi_DN6463_c0_g1_i1	.	.	.	.	.	.	.	.	.	.	.	.	.	.
Pdensi_DN6413_c0_g1	Pdensi_DN6413_c0_g1_i1	.	.	.	.	.	.	.	.	.	.	.	.	.	.
Pdensi_DN6479_c0_g1d262725	Pdensi_DN6479_c0_g1_i1	.	.	.	.	.	.	.	.	.	.	.	.	.	.
Pdensi_DN6419_c1_g1	Pdensi_DN6419_c1_g1_i1	RS2_YEAST^RS2_YEAST^Q:1-534,H:68-245^79.213%ID^E:2.02e-93^RecName: Full=40S ribosomal protein S2 {ECO:0000303|PubMed:9559554};^Eukaryota; Fungi; Dikarya; Ascomycota; Saccharomycotina; Saccharomycetes; Saccharomycetales; Saccharomycetaceae; Saccharomyces	.	Pdensi_DN6419_c1_g1_i1.p1	1-546[+]	RS2_YEAST^RS2_YEAST^Q:1-178,H:68-245^79.213%ID^E:4.99e-101^RecName: Full=40S ribosomal protein S2 {ECO:0000303|PubMed:9559554};^Eukaryota; Fungi; Dikarya; Ascomycota; Saccharomycotina; Saccharomycetes; Saccharomycetales; Saccharomycetaceae; Saccharomyces	PF00333.20^Ribosomal_S5^Ribosomal protein S5, N-terminal domain^9-73^E:6.5e-26`PF03719.15^Ribosomal_S5_C^Ribosomal protein S5, C-terminal domain^93-163^E:6.2e-23	.	.	.	KEGG:sce:YGL123W`KO:K02981	GO:0022627^cellular_component^cytosolic small ribosomal subunit`GO:0005730^cellular_component^nucleolus`GO:0005654^cellular_component^nucleoplasm`GO:0032040^cellular_component^small-subunit processome`GO:0070181^molecular_function^small ribosomal subunit rRNA binding`GO:0003735^molecular_function^structural constituent of ribosome`GO:0045903^biological_process^positive regulation of translational…	GO:0003723^molecular_function^RNA binding`GO:0003735^molecular_function^structural constituent of ribosome`GO:0006412^biological_process^translation`GO:0005840^cellular_component^ribosome	.	.
Pdensi_DN6419_c0_g1d262742	Pdensi_DN6419_c0_g1_i1	RS2_SCHPO^RS2_SCHPO^Q:3-332,H:33-142^83.636%ID^E:1.5e-54^RecName: Full=40S ribosomal protein S2;^Eukaryota; Fungi; Dikarya; Ascomycota; Taphrinomycotina; Schizosaccharomycetes; Schizosaccharomycetales; Schizosaccharomycetaceae; Schizosaccharomyces	.	.	.	.	.	.	.	.	KEGG:spo:SPCC576.08c`KO:K02981	GO:0005829^cellular_component^cytosol`GO:0022627^cellular_component^cytosolic small ribosomal subunit`GO:0032040^cellular_component^small-subunit processome`GO:0003723^molecular_function^RNA binding`GO:0003735^molecular_function^structural constituent of ribosome`GO:0002181^biological_process^cytoplasmic translation	.	.	.
Pdensi_DN6446_c0_g1d383530	Pdensi_DN6446_c0_g1_i1	.	.	.	.	.	.	.	.	.	.	.	.	.	.
Pdensi_DN6406_c0_g1d329098	Pdensi_DN6406_c0_g1_i1	.	.	.	.	.	.	.	.	.	.	.	.	.	.
Pdensi_DN6421_c0_g1d168648	Pdensi_DN6421_c0_g1_i1	.	.	.	.	.	.	.	.	.	.	.	.	.	.
Pdensi_DN6472_c0_g1d101104	Pdensi_DN6472_c0_g1_i1	.	.	.	.	.	.	.	.	.	.	.	.	.	.
Pdensi_DN6478_c0_g1d46536	Pdensi_DN6478_c0_g1_i1	SUR8_DROPS^SUR8_DROPS^Q:65-424,H:467-586^32.231%ID^E:1e-08^RecName: Full=Leucine-rich repeat protein soc-2 homolog;^Eukaryota; Metazoa; Ecdysozoa; Arthropoda; Hexapoda; Insecta; Pterygota; Neoptera; Holometabola; Diptera; Brachycera; Muscomorpha; Ephydroidea; Drosophilidae; Drosophila; Sophophora	.	Pdensi_DN6478_c0_g1_i1.p1	2-508[+]	SUR8_DROPS^SUR8_DROPS^Q:22-141,H:467-586^32.231%ID^E:9.02e-09^RecName: Full=Leucine-rich repeat protein soc-2 homolog;^Eukaryota; Metazoa; Ecdysozoa; Arthropoda; Hexapoda; Insecta; Pterygota; Neoptera; Holometabola; Diptera; Brachycera; Muscomorpha; Ephydroidea; Drosophilidae; Drosophila; Sophophora	.	.	.	.	.	.	.	.	.
Pdensi_DN6414_c0_g1d168668	Pdensi_DN6414_c0_g1_i1	.	.	.	.	.	.	.	.	.	.	.	.	.	.
Pdensi_DN6429_c0_g1d206948	Pdensi_DN6429_c0_g1_i1	.	.	.	.	.	.	.	.	.	.	.	.	.	.
Pdensi_DN6427_c0_g1	Pdensi_DN6427_c0_g1_i1	.	.	Pdensi_DN6427_c0_g1_i1.p1	99-1013[-]	.	PF00978.21^RdRP_2^RNA dependent RNA polymerase^3-136^E:1.2e-13	.	.	.	.	.	GO:0003723^molecular_function^RNA binding`GO:0003968^molecular_function^RNA-directed 5'-3' RNA polymerase activity`GO:0006351^biological_process^transcription, DNA-templated	.	.
Pdensi_DN6427_c0_g2	Pdensi_DN6427_c0_g2_i1	.	.	Pdensi_DN6427_c0_g2_i1.p1	1-666[-]	.	.	.	.	.	.	.	.	.	.
Pdensi_DN6492_c0_g1d168602	Pdensi_DN6492_c0_g1_i1	.	.	.	.	.	.	.	.	.	.	.	.	.	.
Pdensi_DN6471_c0_g1d206985	Pdensi_DN6471_c0_g1_i1	GALE2_CYATE^GALE2_CYATE^Q:290-1345,H:1-349^76.42%ID^E:0^RecName: Full=UDP-glucose 4-epimerase GEPI48;^Eukaryota; Viridiplantae; Streptophyta; Embryophyta; Tracheophyta; Spermatophyta; Magnoliophyta; eudicotyledons; Gunneridae; Pentapetalae; rosids; fabids; Fabales; Fabaceae; Papilionoideae; 50 kb inversion clade; NPAAA clade; indigoferoid/millettioid clade; Indigofereae; Cyamopsis	.	Pdensi_DN6471_c0_g1_i1.p1	290-1348[+]	GALE2_CYATE^GALE2_CYATE^Q:1-352,H:1-349^76.42%ID^E:0^RecName: Full=UDP-glucose 4-epimerase GEPI48;^Eukaryota; Viridiplantae; Streptophyta; Embryophyta; Tracheophyta; Spermatophyta; Magnoliophyta; eudicotyledons; Gunneridae; Pentapetalae; rosids; fabids; Fabales; Fabaceae; Papilionoideae; 50 kb inversion clade; NPAAA clade; indigoferoid/millettioid clade; Indigofereae; Cyamopsis	PF04321.17^RmlD_sub_bind^RmlD substrate binding domain^7-169^E:5.8e-10`PF01370.21^Epimerase^NAD dependent epimerase/dehydratase family^8-271^E:1.7e-55`PF02719.15^Polysacc_synt_2^Polysaccharide biosynthesis protein^8-190^E:4.2e-13`PF16363.5^GDP_Man_Dehyd^GDP-mannose 4,6 dehydratase^9-333^E:3.1e-70`PF01073.19^3Beta_HSD^3-beta hydroxysteroid dehydrogenase/isomerase family^9-165^E:2.5e-14`PF08659.10^…	.	.	.	.	GO:0003978^molecular_function^UDP-glucose 4-epimerase activity`GO:0006012^biological_process^galactose metabolic process	GO:0003824^molecular_function^catalytic activity`GO:0050662^molecular_function^coenzyme binding`GO:0003854^molecular_function^3-beta-hydroxy-delta5-steroid dehydrogenase activity`GO:0016616^molecular_function^oxidoreductase activity, acting on the CH-OH group of donors, NAD or NADP as acceptor`GO:0006694^biological_process^steroid biosynthetic process`GO:0055114^biological_process^oxidation-reduc…	.	.
Pdensi_DN6469_c0_g1d101118	Pdensi_DN6469_c0_g1_i1	UBP1_ARATH^UBP1_ARATH^Q:4091-2805,H:30-364^28.472%ID^E:1.43e-38^RecName: Full=Ubiquitin carboxyl-terminal hydrolase 1;^Eukaryota; Viridiplantae; Streptophyta; Embryophyta; Tracheophyta; Spermatophyta; Magnoliophyta; eudicotyledons; Gunneridae; Pentapetalae; rosids; malvids; Brassicales; Brassicaceae; Camelineae; Arabidopsis`UBP1_ARATH^UBP1_ARATH^Q:944-549,H:950-1083^50.735%ID^E:1.31e-31^RecName: …	.	Pdensi_DN6469_c0_g1_i1.p1	540-4172[-]	UBP1_ARATH^UBP1_ARATH^Q:28-456,H:30-364^29.93%ID^E:7.33e-47^RecName: Full=Ubiquitin carboxyl-terminal hydrolase 1;^Eukaryota; Viridiplantae; Streptophyta; Embryophyta; Tracheophyta; Spermatophyta; Magnoliophyta; eudicotyledons; Gunneridae; Pentapetalae; rosids; malvids; Brassicales; Brassicaceae; Camelineae; Arabidopsis`UBP1_ARATH^UBP1_ARATH^Q:1077-1208,H:950-1083^50.735%ID^E:6.15e-32^RecName: Fu…	PF02148.19^zf-UBP^Zn-finger in ubiquitin-hydrolases and other protein^88-165^E:1.2e-07`PF00443.29^UCH^Ubiquitin carboxyl-terminal hydrolase^251-1205^E:4.6e-45`PF13423.6^UCH_1^Ubiquitin carboxyl-terminal hydrolase^251-466^E:1.8e-05`PF13423.6^UCH_1^Ubiquitin carboxyl-terminal hydrolase^1087-1185^E:5.5e-05	.	.	COG5560^ubiquitin carboxyl-terminal hydrolase	KEGG:ath:AT2G32780`KO:K11844	GO:0004197^molecular_function^cysteine-type endopeptidase activity`GO:0004843^molecular_function^thiol-dependent ubiquitin-specific protease activity`GO:0008270^molecular_function^zinc ion binding`GO:0016579^biological_process^protein deubiquitination`GO:0006511^biological_process^ubiquitin-dependent protein catabolic process	GO:0008270^molecular_function^zinc ion binding`GO:0036459^molecular_function^thiol-dependent ubiquitinyl hydrolase activity`GO:0016579^biological_process^protein deubiquitination	.	.
Pdensi_DN6495_c0_g1d450194	Pdensi_DN6495_c0_g1_i1	.	.	.	.	.	.	.	.	.	.	.	.	.	.
Pdensi_DN6440_c0_g1	Pdensi_DN6440_c0_g1_i1	.	.	.	.	.	.	.	.	.	.	.	.	.	.
Pdensi_DN6483_c0_g1	Pdensi_DN6483_c0_g1_i1	.	.	.	.	.	.	.	.	.	.	.	.	.	.
Pdensi_DN6483_c0_g2	Pdensi_DN6483_c0_g2_i1	.	.	.	.	.	.	.	.	.	.	.	.	.	.
Pdensi_DN6401_c0_g2d206963	Pdensi_DN6401_c0_g2_i1	.	.	.	.	.	.	.	.	.	.	.	.	.	.
Pdensi_DN6423_c0_g1d168658	Pdensi_DN6423_c0_g1_i1	.	.	.	.	.	.	.	.	.	.	.	.	.	.
Pdensi_DN6425_c0_g1d206998	Pdensi_DN6425_c0_g1_i1	.	.	.	.	.	.	.	.	.	.	.	.	.	.
Pdensi_DN6443_c0_g1d329123	Pdensi_DN6443_c0_g1_i1	.	.	.	.	.	.	.	.	.	.	.	.	.	.
Pdensi_DN6581_c0_g1	Pdensi_DN6581_c0_g1_i1	.	.	Pdensi_DN6581_c0_g1_i1.p1	45-824[+]	.	.	.	.	.	.	.	.	.	.
Pdensi_DN6521_c0_g1	Pdensi_DN6521_c0_g1_i1	.	.	.	.	.	.	.	.	.	.	.	.	.	.
Pdensi_DN6572_c0_g1d46561	Pdensi_DN6572_c0_g1_i1	.	.	.	.	.	.	.	.	.	.	.	.	.	.
Pdensi_DN6555_c0_g1	Pdensi_DN6555_c0_g1_i1	.	.	.	.	.	.	.	.	.	.	.	.	.	.
Pdensi_DN6524_c0_g1d46570	Pdensi_DN6524_c0_g1_i2	.	.	.	.	.	.	.	.	.	.	.	.	.	.
Pdensi_DN6507_c0_g1d46578	Pdensi_DN6507_c0_g1_i2	.	.	Pdensi_DN6507_c0_g1_i2.p1	221-520[+]	.	.	.	.	.	.	.	.	.	.
Pdensi_DN6538_c0_g1d2548	Pdensi_DN6538_c0_g1_i1	.	.	.	.	.	.	.	.	.	.	.	.	.	.
Pdensi_DN6595_c0_g1	Pdensi_DN6595_c0_g1_i1	.	.	.	.	.	.	.	.	.	.	.	.	.	.
Pdensi_DN6549_c0_g1	Pdensi_DN6549_c0_g1_i1	ORC3_ORYSJ^ORC3_ORYSJ^Q:2709-547,H:79-717^36.401%ID^E:5.03e-149^RecName: Full=Origin of replication complex subunit 3 {ECO:0000303|PubMed:15939553};^Eukaryota; Viridiplantae; Streptophyta; Embryophyta; Tracheophyta; Spermatophyta; Magnoliophyta; Liliopsida; Poales; Poaceae; BOP clade; Oryzoideae; Oryzeae; Oryzinae; Oryza; Oryza sativa	.	Pdensi_DN6549_c0_g1_i1.p1	541-3102[-]	ORC3_ORYSJ^ORC3_ORYSJ^Q:132-853,H:79-718^36.849%ID^E:9.26e-160^RecName: Full=Origin of replication complex subunit 3 {ECO:0000303|PubMed:15939553};^Eukaryota; Viridiplantae; Streptophyta; Embryophyta; Tracheophyta; Spermatophyta; Magnoliophyta; Liliopsida; Poales; Poaceae; BOP clade; Oryzoideae; Oryzeae; Oryzinae; Oryza; Oryza sativa	PF07034.11^ORC3_N^Origin recognition complex (ORC) subunit 3 N-terminus^132-265^E:1.1e-05`PF07034.11^ORC3_N^Origin recognition complex (ORC) subunit 3 N-terminus^285-418^E:1.3e-31`PF18137.1^ORC_WH_C^Origin recognition complex winged helix C-terminal^726-851^E:3.7e-24	.	.	ENOG410XT1W^origin recognition complex subunit	KEGG:osa:4348571`KO:K02605	GO:0031261^cellular_component^DNA replication preinitiation complex`GO:0005664^cellular_component^nuclear origin of replication recognition complex`GO:0005656^cellular_component^nuclear pre-replicative complex`GO:0003688^molecular_function^DNA replication origin binding`GO:0006270^biological_process^DNA replication initiation`GO:0048527^biological_process^lateral root development`GO:0006267^biolo…	GO:0003677^molecular_function^DNA binding`GO:0006260^biological_process^DNA replication`GO:0005664^cellular_component^nuclear origin of replication recognition complex	.	.
Pdensi_DN6590_c0_g1d450269	Pdensi_DN6590_c0_g1_i1	.	.	.	.	.	.	.	.	.	.	.	.	.	.
Pdensi_DN6580_c0_g1d46602	Pdensi_DN6580_c0_g1_i1	.	.	Pdensi_DN6580_c0_g1_i1.p1	2-745[+]	.	.	.	.	.	.	.	.	.	.
Pdensi_DN6580_c0_g2	Pdensi_DN6580_c0_g2_i1	.	.	Pdensi_DN6580_c0_g2_i1.p1	2-433[+]	.	.	.	.	.	.	.	.	.	.
Pdensi_DN6586_c0_g1d262838	Pdensi_DN6586_c0_g1_i1	.	.	.	.	.	.	.	.	.	.	.	.	.	.
Pdensi_DN6542_c0_g1d329284	Pdensi_DN6542_c0_g1_i1	.	.	Pdensi_DN6542_c0_g1_i1.p1	1-309[+]	.	.	.	.	.	.	.	.	.	.
Pdensi_DN6563_c0_g1d516828	Pdensi_DN6563_c0_g1_i1	.	.	.	.	.	.	.	.	.	.	.	.	.	.
Pdensi_DN6598_c0_g1	Pdensi_DN6598_c0_g1_i1	.	.	.	.	.	.	.	.	.	.	.	.	.	.
Pdensi_DN6544_c0_g1d262806	Pdensi_DN6544_c0_g1_i1	.	.	.	.	.	.	.	.	.	.	.	.	.	.
Pdensi_DN6567_c0_g1	Pdensi_DN6567_c0_g1_i1	.	.	Pdensi_DN6567_c0_g1_i1.p1	86-517[-]	.	.	.	.	.	.	.	.	.	.
Pdensi_DN6512_c0_g1d450231	Pdensi_DN6512_c0_g1_i2	.	.	.	.	.	.	.	.	.	.	.	.	.	.
Pdensi_DN6551_c0_g1d2533	Pdensi_DN6551_c0_g1_i1	.	.	.	.	.	.	.	.	.	.	.	.	.	.
Pdensi_DN6587_c0_g1d2545	Pdensi_DN6587_c0_g1_i1	.	.	.	.	.	.	.	.	.	.	.	.	.	.
Pdensi_DN6534_c0_g1	Pdensi_DN6534_c0_g1_i1	.	.	Pdensi_DN6534_c0_g1_i1.p1	108-1064[+]	.	PF05910.12^DUF868^Plant protein of unknown function (DUF868)^18-316^E:6.2e-99	.	.	.	.	.	.	.	.
Pdensi_DN6536_c0_g1d2543	Pdensi_DN6536_c0_g1_i1	.	.	.	.	.	.	.	.	.	.	.	.	.	.
Pdensi_DN6629_c0_g1d262859	Pdensi_DN6629_c0_g1_i1	.	.	.	.	.	.	.	.	.	.	.	.	.	.
Pdensi_DN6603_c0_g1	Pdensi_DN6603_c0_g1_i1	.	.	.	.	.	.	.	.	.	.	.	.	.	.
Pdensi_DN6643_c0_g1d2592	Pdensi_DN6643_c0_g1_i1	.	.	.	.	.	.	.	.	.	.	.	.	.	.
Pdensi_DN6671_c0_g1	Pdensi_DN6671_c0_g1_i1	.	.	.	.	.	.	.	.	.	.	.	.	.	.
Pdensi_DN6634_c0_g1	Pdensi_DN6634_c0_g1_i1	.	.	.	.	.	.	.	.	.	.	.	.	.	.
Pdensi_DN6609_c0_g1d168863	Pdensi_DN6609_c0_g1_i1	.	.	.	.	.	.	.	.	.	.	.	.	.	.
Pdensi_DN6693_c0_g1	Pdensi_DN6693_c0_g1_i1	.	.	.	.	.	.	.	.	.	.	.	.	.	.
Pdensi_DN6652_c0_g1d2622	Pdensi_DN6652_c0_g1_i1	.	.	.	.	.	.	.	.	.	.	.	.	.	.
Pdensi_DN6644_c0_g1	Pdensi_DN6644_c0_g1_i1	CSPLB_PICSI^CSPLB_PICSI^Q:259-801,H:2-182^91.713%ID^E:2.28e-100^RecName: Full=CASP-like protein 5B1;^Eukaryota; Viridiplantae; Streptophyta; Embryophyta; Tracheophyta; Spermatophyta; Pinidae; Pinales; Pinaceae; Picea	.	Pdensi_DN6644_c0_g1_i1.p1	256-804[+]	CSPLB_PICSI^CSPLB_PICSI^Q:2-182,H:2-182^91.713%ID^E:1.61e-114^RecName: Full=CASP-like protein 5B1;^Eukaryota; Viridiplantae; Streptophyta; Embryophyta; Tracheophyta; Spermatophyta; Pinidae; Pinales; Pinaceae; Picea	PF04535.12^DUF588^Domain of unknown function (DUF588)^39-167^E:9.5e-27	.	ExpAA=89.25^PredHel=4^Topology=o39-61i68-90o115-137i158-180o	.	.	GO:0016021^cellular_component^integral component of membrane`GO:0005886^cellular_component^plasma membrane	.	.	.
Pdensi_DN6667_c0_g1	Pdensi_DN6667_c0_g1_i1	.	.	Pdensi_DN6667_c0_g1_i1.p2	880-1257[+]	.	.	.	.	.	.	.	.	.	.
Pdensi_DN6667_c0_g1	Pdensi_DN6667_c0_g1_i1	.	.	Pdensi_DN6667_c0_g1_i1.p1	466-876[+]	.	.	.	.	.	.	.	.	.	.
Pdensi_DN6663_c0_g1d329406	Pdensi_DN6663_c0_g1_i1	.	.	.	.	.	.	.	.	.	.	.	.	.	.
Pdensi_DN6687_c0_g1d207130	Pdensi_DN6687_c0_g1_i1	.	.	Pdensi_DN6687_c0_g1_i1.p1	71-490[-]	.	.	.	.	.	.	.	.	.	.
Pdensi_DN6632_c0_g1d207138	Pdensi_DN6632_c0_g1_i1	TAF10_ARATH^TAF10_ARATH^Q:816-430,H:8-134^68.217%ID^E:5.33e-52^RecName: Full=Transcription initiation factor TFIID subunit 10;^Eukaryota; Viridiplantae; Streptophyta; Embryophyta; Tracheophyta; Spermatophyta; Magnoliophyta; eudicotyledons; Gunneridae; Pentapetalae; rosids; malvids; Brassicales; Brassicaceae; Camelineae; Arabidopsis	.	Pdensi_DN6632_c0_g1_i1.p1	427-819[-]	TAF10_ARATH^TAF10_ARATH^Q:2-130,H:8-134^68.217%ID^E:3.19e-55^RecName: Full=Transcription initiation factor TFIID subunit 10;^Eukaryota; Viridiplantae; Streptophyta; Embryophyta; Tracheophyta; Spermatophyta; Magnoliophyta; eudicotyledons; Gunneridae; Pentapetalae; rosids; malvids; Brassicales; Brassicaceae; Camelineae; Arabidopsis	PF03540.13^TFIID_30kDa^Transcription initiation factor TFIID 23-30kDa subunit^24-73^E:1.8e-23	.	.	COG5162^TAF10 RNA polymerase II, TATA box binding protein (TBP)-associated factor	KEGG:ath:AT4G31720`KO:K03134	GO:0005634^cellular_component^nucleus`GO:0006352^biological_process^DNA-templated transcription, initiation	GO:0006352^biological_process^DNA-templated transcription, initiation`GO:0005634^cellular_component^nucleus	.	.
Pdensi_DN6617_c0_g1d450342	Pdensi_DN6617_c0_g1_i1	C75A1_PINTA^C75A1_PINTA^Q:2-580,H:105-301^51.759%ID^E:4e-59^RecName: Full=Cytochrome P450 750A1;^Eukaryota; Viridiplantae; Streptophyta; Embryophyta; Tracheophyta; Spermatophyta; Pinidae; Pinales; Pinaceae; Pinus; Pinus	.	Pdensi_DN6617_c0_g1_i1.p1	2-604[+]	C75A1_PINTA^C75A1_PINTA^Q:1-193,H:105-301^51.759%ID^E:4.79e-59^RecName: Full=Cytochrome P450 750A1;^Eukaryota; Viridiplantae; Streptophyta; Embryophyta; Tracheophyta; Spermatophyta; Pinidae; Pinales; Pinaceae; Pinus; Pinus	PF00067.22^p450^Cytochrome P450^15-187^E:6.3e-16	.	.	.	.	GO:0016021^cellular_component^integral component of membrane`GO:0020037^molecular_function^heme binding`GO:0005506^molecular_function^iron ion binding`GO:0004497^molecular_function^monooxygenase activity`GO:0016705^molecular_function^oxidoreductase activity, acting on paired donors, with incorporation or reduction of molecular oxygen	GO:0005506^molecular_function^iron ion binding`GO:0016705^molecular_function^oxidoreductase activity, acting on paired donors, with incorporation or reduction of molecular oxygen`GO:0020037^molecular_function^heme binding`GO:0055114^biological_process^oxidation-reduction process	.	.
Pdensi_DN6688_c0_g1	Pdensi_DN6688_c0_g1_i1	.	.	Pdensi_DN6688_c0_g1_i1.p1	444-1046[-]	RNHX1_ARATH^RNHX1_ARATH^Q:45-144,H:253-353^25.743%ID^E:1.08e-06^RecName: Full=Putative ribonuclease H protein At1g65750;^Eukaryota; Viridiplantae; Streptophyta; Embryophyta; Tracheophyta; Spermatophyta; Magnoliophyta; eudicotyledons; Gunneridae; Pentapetalae; rosids; malvids; Brassicales; Brassicaceae; Camelineae; Arabidopsis	PF13966.6^zf-RVT^zinc-binding in reverse transcriptase^60-144^E:3.3e-16	.	.	.	.	GO:0046872^molecular_function^metal ion binding`GO:0003676^molecular_function^nucleic acid binding`GO:0004523^molecular_function^RNA-DNA hybrid ribonuclease activity	.	.	.
Pdensi_DN6688_c0_g1	Pdensi_DN6688_c0_g1_i1	.	.	Pdensi_DN6688_c0_g1_i1.p2	3-380[-]	.	PF13456.6^RVT_3^Reverse transcriptase-like^7-92^E:8.1e-12	.	.	.	.	.	GO:0003676^molecular_function^nucleic acid binding`GO:0004523^molecular_function^RNA-DNA hybrid ribonuclease activity	.	.
Pdensi_DN6637_c0_g1d2621	Pdensi_DN6637_c0_g1_i1	.	.	.	.	.	.	.	.	.	.	.	.	.	.
Pdensi_DN6668_c0_g1	Pdensi_DN6668_c0_g1_i2	.	.	.	.	.	.	.	.	.	.	.	.	.	.
Pdensi_DN6673_c0_g1d207135	Pdensi_DN6673_c0_g1_i1	SHOC1_ARATH^SHOC1_ARATH^Q:2058-1825,H:1077-1154^42.308%ID^E:3.44e-10^RecName: Full=Protein SHORTAGE IN CHIASMATA 1 {ECO:0000303|PubMed:18812090};^Eukaryota; Viridiplantae; Streptophyta; Embryophyta; Tracheophyta; Spermatophyta; Magnoliophyta; eudicotyledons; Gunneridae; Pentapetalae; rosids; malvids; Brassicales; Brassicaceae; Camelineae; Arabidopsis	.	Pdensi_DN6673_c0_g1_i1.p1	484-2064[-]	SHOC1_ARATH^SHOC1_ARATH^Q:3-80,H:1077-1154^42.308%ID^E:1.88e-10^RecName: Full=Protein SHORTAGE IN CHIASMATA 1 {ECO:0000303|PubMed:18812090};^Eukaryota; Viridiplantae; Streptophyta; Embryophyta; Tracheophyta; Spermatophyta; Magnoliophyta; eudicotyledons; Gunneridae; Pentapetalae; rosids; malvids; Brassicales; Brassicaceae; Camelineae; Arabidopsis	.	.	.	ENOG4111RC1^NA	KEGG:ath:AT5G52290	GO:0005634^cellular_component^nucleus`GO:0009506^cellular_component^plasmodesma`GO:0000712^biological_process^resolution of meiotic recombination intermediates	.	.	.
Pdensi_DN6673_c0_g2	Pdensi_DN6673_c0_g2_i1	SHOC1_ARATH^SHOC1_ARATH^Q:12-1196,H:691-1069^31.773%ID^E:1.45e-49^RecName: Full=Protein SHORTAGE IN CHIASMATA 1 {ECO:0000303|PubMed:18812090};^Eukaryota; Viridiplantae; Streptophyta; Embryophyta; Tracheophyta; Spermatophyta; Magnoliophyta; eudicotyledons; Gunneridae; Pentapetalae; rosids; malvids; Brassicales; Brassicaceae; Camelineae; Arabidopsis	.	Pdensi_DN6673_c0_g2_i1.p1	3-1226[+]	SHOC1_ARATH^SHOC1_ARATH^Q:4-398,H:691-1069^31.773%ID^E:1.3e-49^RecName: Full=Protein SHORTAGE IN CHIASMATA 1 {ECO:0000303|PubMed:18812090};^Eukaryota; Viridiplantae; Streptophyta; Embryophyta; Tracheophyta; Spermatophyta; Magnoliophyta; eudicotyledons; Gunneridae; Pentapetalae; rosids; malvids; Brassicales; Brassicaceae; Camelineae; Arabidopsis	.	.	.	ENOG4111RC1^NA	KEGG:ath:AT5G52290	GO:0005634^cellular_component^nucleus`GO:0009506^cellular_component^plasmodesma`GO:0000712^biological_process^resolution of meiotic recombination intermediates	.	.	.
Pdensi_DN6740_c0_g1d207145	Pdensi_DN6740_c0_g1_i1	ALOX_PICAN^ALOX_PICAN^Q:18-878,H:376-664^61.246%ID^E:1.78e-126^RecName: Full=Alcohol oxidase;^Eukaryota; Fungi; Dikarya; Ascomycota; Saccharomycotina; Saccharomycetes; Saccharomycetales; Pichiaceae; Ogataea	.	Pdensi_DN6740_c0_g1_i1.p1	3-881[+]	ALOX_PICAN^ALOX_PICAN^Q:6-292,H:376-664^61.246%ID^E:3.75e-127^RecName: Full=Alcohol oxidase;^Eukaryota; Fungi; Dikarya; Ascomycota; Saccharomycotina; Saccharomycetes; Saccharomycetales; Pichiaceae; Ogataea	PF05199.13^GMC_oxred_C^GMC oxidoreductase^54-258^E:1.7e-32	.	.	.	.	GO:0005782^cellular_component^peroxisomal matrix`GO:0047639^molecular_function^alcohol oxidase activity`GO:0050660^molecular_function^flavin adenine dinucleotide binding`GO:0046188^biological_process^methane catabolic process`GO:0015945^biological_process^methanol metabolic process	GO:0016614^molecular_function^oxidoreductase activity, acting on CH-OH group of donors`GO:0055114^biological_process^oxidation-reduction process	.	.
Pdensi_DN6789_c0_g2	Pdensi_DN6789_c0_g2_i1	.	.	.	.	.	.	.	.	.	.	.	.	.	.
Pdensi_DN6736_c0_g1d207160	Pdensi_DN6736_c0_g1_i1	.	.	Pdensi_DN6736_c0_g1_i1.p1	1-393[-]	.	.	.	.	.	.	.	.	.	.
Pdensi_DN6711_c0_g2	Pdensi_DN6711_c0_g2_i1	.	.	.	.	.	.	.	.	.	.	.	.	.	.
Pdensi_DN6771_c0_g1d262982	Pdensi_DN6771_c0_g1_i1	.	.	.	.	.	.	.	.	.	.	.	.	.	.
Pdensi_DN6743_c0_g1d262986	Pdensi_DN6743_c0_g1_i2	CBR2_PIG^CBR2_PIG^Q:387-926,H:65-240^32.778%ID^E:1.42e-21^RecName: Full=Carbonyl reductase [NADPH] 2;^Eukaryota; Metazoa; Chordata; Craniata; Vertebrata; Euteleostomi; Mammalia; Eutheria; Laurasiatheria; Cetartiodactyla; Suina; Suidae; Sus	.	Pdensi_DN6743_c0_g1_i2.p1	135-965[+]	CBR2_PIG^CBR2_PIG^Q:85-264,H:65-240^32.778%ID^E:2.85e-22^RecName: Full=Carbonyl reductase [NADPH] 2;^Eukaryota; Metazoa; Chordata; Craniata; Vertebrata; Euteleostomi; Mammalia; Eutheria; Laurasiatheria; Cetartiodactyla; Suina; Suidae; Sus	PF00106.25^adh_short^short chain dehydrogenase^6-216^E:8.6e-20`PF13561.6^adh_short_C2^Enoyl-(Acyl carrier protein) reductase^21-265^E:4.7e-37	.	.	.	KEGG:ssc:396780`KO:K00081	GO:0005759^cellular_component^mitochondrial matrix`GO:0004090^molecular_function^carbonyl reductase (NADPH) activity`GO:0050038^molecular_function^L-xylulose reductase (NADP+) activity`GO:0006006^biological_process^glucose metabolic process`GO:0005997^biological_process^xylulose metabolic process	.	.	.
Pdensi_DN6723_c0_g1d207197	Pdensi_DN6723_c0_g1_i1	.	.	.	.	.	.	.	.	.	.	.	.	.	.
Pdensi_DN6752_c0_g1d383677	Pdensi_DN6752_c0_g1_i1	.	.	.	.	.	.	.	.	.	.	.	.	.	.
Pdensi_DN6754_c0_g1d450525	Pdensi_DN6754_c0_g1_i1	.	.	.	.	.	.	.	.	.	.	.	.	.	.
Pdensi_DN6781_c0_g1d169005	Pdensi_DN6781_c0_g1_i1	.	.	.	.	.	.	.	.	.	.	.	.	.	.
Pdensi_DN6717_c1_g1	Pdensi_DN6717_c1_g1_i1	.	.	.	.	.	.	.	.	.	.	.	.	.	.
Pdensi_DN6729_c0_g1d207192	Pdensi_DN6729_c0_g1_i1	WAKLH_ARATH^WAKLH_ARATH^Q:1072-215,H:430-714^39.655%ID^E:1.18e-59^RecName: Full=Wall-associated receptor kinase-like 9;^Eukaryota; Viridiplantae; Streptophyta; Embryophyta; Tracheophyta; Spermatophyta; Magnoliophyta; eudicotyledons; Gunneridae; Pentapetalae; rosids; malvids; Brassicales; Brassicaceae; Camelineae; Arabidopsis	.	Pdensi_DN6729_c0_g1_i1.p1	158-2053[-]	Y5487_ARATH^Y5487_ARATH^Q:259-621,H:536-881^38.919%ID^E:1.02e-63^RecName: Full=Probable LRR receptor-like serine/threonine-protein kinase At5g48740;^Eukaryota; Viridiplantae; Streptophyta; Embryophyta; Tracheophyta; Spermatophyta; Magnoliophyta; eudicotyledons; Gunneridae; Pentapetalae; rosids; malvids; Brassicales; Brassicaceae; Camelineae; Arabidopsis	PF00069.25^Pkinase^Protein kinase domain^346-544^E:3.4e-42`PF07714.17^Pkinase_Tyr^Protein tyrosine kinase^348-542^E:1.5e-40	.	ExpAA=53.29^PredHel=2^Topology=o10-32i268-290o	ENOG410YDE9^LRR receptor-like serine threonine-protein kinase	KEGG:ath:AT5G48740	GO:0016021^cellular_component^integral component of membrane`GO:0005524^molecular_function^ATP binding`GO:0004674^molecular_function^protein serine/threonine kinase activity	GO:0004672^molecular_function^protein kinase activity`GO:0005524^molecular_function^ATP binding`GO:0006468^biological_process^protein phosphorylation	.	.
Pdensi_DN6796_c0_g2	Pdensi_DN6796_c0_g2_i1	.	.	.	.	.	.	.	.	.	.	.	.	.	.
Pdensi_DN6881_c0_g1d207217	Pdensi_DN6881_c0_g1_i1	SBT51_ARATH^SBT51_ARATH^Q:146-60,H:92-119^68.966%ID^E:7.1e-06^RecName: Full=Subtilisin-like protease SBT5.1 {ECO:0000303|PubMed:16193095};^Eukaryota; Viridiplantae; Streptophyta; Embryophyta; Tracheophyta; Spermatophyta; Magnoliophyta; eudicotyledons; Gunneridae; Pentapetalae; rosids; malvids; Brassicales; Brassicaceae; Camelineae; Arabidopsis	.	Pdensi_DN6881_c0_g1_i1.p1	2-322[-]	.	.	.	.	.	.	.	.	.	.
Pdensi_DN6815_c0_g1d46748	Pdensi_DN6815_c0_g1_i1	NPC6_ARATH^NPC6_ARATH^Q:3-323,H:97-199^30.909%ID^E:2.52e-08^RecName: Full=Non-specific phospholipase C6;^Eukaryota; Viridiplantae; Streptophyta; Embryophyta; Tracheophyta; Spermatophyta; Magnoliophyta; eudicotyledons; Gunneridae; Pentapetalae; rosids; malvids; Brassicales; Brassicaceae; Camelineae; Arabidopsis	.	.	.	.	.	.	.	COG3511^phospholipase C	KEGG:ath:AT3G48610`KO:K01114	GO:0005576^cellular_component^extracellular region`GO:0003993^molecular_function^acid phosphatase activity`GO:0009395^biological_process^phospholipid catabolic process	.	.	.
Pdensi_DN6876_c0_g1d329526	Pdensi_DN6876_c0_g1_i1	.	.	.	.	.	.	.	.	.	.	.	.	.	.
Pdensi_DN6879_c0_g1d207270	Pdensi_DN6879_c0_g1_i1	.	.	Pdensi_DN6879_c0_g1_i1.p1	121-510[-]	.	PF13456.6^RVT_3^Reverse transcriptase-like^15-101^E:2e-14	.	.	.	.	.	GO:0003676^molecular_function^nucleic acid binding`GO:0004523^molecular_function^RNA-DNA hybrid ribonuclease activity	.	.
Pdensi_DN6842_c0_g1	Pdensi_DN6842_c0_g1_i1	.	.	Pdensi_DN6842_c0_g1_i1.p1	2-370[+]	.	.	.	.	.	.	.	.	.	.
Pdensi_DN6845_c0_g1d46774	Pdensi_DN6845_c0_g1_i1	.	.	.	.	.	.	.	.	.	.	.	.	.	.
Pdensi_DN6828_c0_g1d450586	Pdensi_DN6828_c0_g1_i1	.	.	Pdensi_DN6828_c0_g1_i1.p1	617-931[+]	.	.	.	.	.	.	.	.	.	.
Pdensi_DN6867_c0_g1d46793	Pdensi_DN6867_c0_g1_i1	.	.	Pdensi_DN6867_c0_g1_i1.p1	42-314[+]	.	.	.	.	.	.	.	.	.	.
Pdensi_DN6807_c0_g1d516962	Pdensi_DN6807_c0_g1_i1	.	.	.	.	.	.	.	.	.	.	.	.	.	.
Pdensi_DN6833_c0_g1d169050	Pdensi_DN6833_c0_g1_i1	XTH10_ARATH^XTH10_ARATH^Q:3-350,H:172-291^50.833%ID^E:7.88e-34^RecName: Full=Probable xyloglucan endotransglucosylase/hydrolase protein 10;^Eukaryota; Viridiplantae; Streptophyta; Embryophyta; Tracheophyta; Spermatophyta; Magnoliophyta; eudicotyledons; Gunneridae; Pentapetalae; rosids; malvids; Brassicales; Brassicaceae; Camelineae; Arabidopsis	.	.	.	.	.	.	.	ENOG410YAEJ^xyloglucan endotransglucosylase hydrolase protein	KEGG:ath:AT2G14620`KO:K08235	GO:0048046^cellular_component^apoplast`GO:0005618^cellular_component^cell wall`GO:0004553^molecular_function^hydrolase activity, hydrolyzing O-glycosyl compounds`GO:0016762^molecular_function^xyloglucan:xyloglucosyl transferase activity`GO:0042546^biological_process^cell wall biogenesis`GO:0071555^biological_process^cell wall organization`GO:0010411^biological_process^xyloglucan metabolic process	.	.	.
Pdensi_DN6827_c0_g1d263081	Pdensi_DN6827_c0_g1_i1	CSPL5_PICSI^CSPL5_PICSI^Q:728-168,H:21-197^43.386%ID^E:1.07e-32^RecName: Full=CASP-like protein 1U1;^Eukaryota; Viridiplantae; Streptophyta; Embryophyta; Tracheophyta; Spermatophyta; Pinidae; Pinales; Pinaceae; Picea	.	Pdensi_DN6827_c0_g1_i1.p1	147-773[-]	CSPL5_PICSI^CSPL5_PICSI^Q:12-202,H:14-197^43.367%ID^E:3.97e-37^RecName: Full=CASP-like protein 1U1;^Eukaryota; Viridiplantae; Streptophyta; Embryophyta; Tracheophyta; Spermatophyta; Pinidae; Pinales; Pinaceae; Picea	PF04535.12^DUF588^Domain of unknown function (DUF588)^34-184^E:2e-40	.	ExpAA=86.79^PredHel=4^Topology=i35-54o81-103i123-145o169-191i	.	.	GO:0016021^cellular_component^integral component of membrane`GO:0005886^cellular_component^plasma membrane	.	.	.
Pdensi_DN6841_c0_g1d46806	Pdensi_DN6841_c0_g1_i2	.	.	.	.	.	.	.	.	.	.	.	.	.	.
Pdensi_DN6863_c0_g2	Pdensi_DN6863_c0_g2_i1	.	.	.	.	.	.	.	.	.	.	.	.	.	.
Pdensi_DN6896_c0_g1d46810	Pdensi_DN6896_c0_g1_i1	.	.	.	.	.	.	.	.	.	.	.	.	.	.
Pdensi_DN6861_c0_g1d450612	Pdensi_DN6861_c0_g1_i1	.	.	.	.	.	.	.	.	.	.	.	.	.	.
Pdensi_DN6854_c0_g1d329541	Pdensi_DN6854_c0_g1_i1	G6PI_ASPOR^G6PI_ASPOR^Q:4-186,H:490-550^80.328%ID^E:5.26e-28^RecName: Full=Glucose-6-phosphate isomerase;^Eukaryota; Fungi; Dikarya; Ascomycota; Pezizomycotina; Eurotiomycetes; Eurotiomycetidae; Eurotiales; Aspergillaceae; Aspergillus	.	.	.	.	.	.	.	.	KEGG:aor:AO090011000659`KO:K01810	GO:0005739^cellular_component^mitochondrion`GO:0004347^molecular_function^glucose-6-phosphate isomerase activity`GO:0006094^biological_process^gluconeogenesis`GO:0006096^biological_process^glycolytic process	.	.	.
Pdensi_DN6853_c0_g1d46780	Pdensi_DN6853_c0_g1_i1	YI31B_YEAST^YI31B_YEAST^Q:1-300,H:712-809^42%ID^E:1.95e-18^RecName: Full=Transposon Ty3-I Gag-Pol polyprotein;^Eukaryota; Fungi; Dikarya; Ascomycota; Saccharomycotina; Saccharomycetes; Saccharomycetales; Saccharomycetaceae; Saccharomyces	.	Pdensi_DN6853_c0_g1_i1.p1	1-309[+]	YI31B_YEAST^YI31B_YEAST^Q:1-100,H:712-809^42%ID^E:1.76e-18^RecName: Full=Transposon Ty3-I Gag-Pol polyprotein;^Eukaryota; Fungi; Dikarya; Ascomycota; Saccharomycotina; Saccharomycetes; Saccharomycetales; Saccharomycetaceae; Saccharomyces	PF00078.27^RVT_1^Reverse transcriptase (RNA-dependent DNA polymerase)^4-103^E:5.9e-16	.	.	.	KEGG:sce:YIL082W-A`KO:K07497	GO:0005737^cellular_component^cytoplasm`GO:0005634^cellular_component^nucleus`GO:0000943^cellular_component^retrotransposon nucleocapsid`GO:0004190^molecular_function^aspartic-type endopeptidase activity`GO:0005524^molecular_function^ATP binding`GO:0003677^molecular_function^DNA binding`GO:0003887^molecular_function^DNA-directed DNA polymerase activity`GO:0008233^molecular_function^peptidase acti…	.	.	.
Pdensi_DN6837_c0_g1d207256	Pdensi_DN6837_c0_g1_i1	.	.	.	.	.	.	.	.	.	.	.	.	.	.
Pdensi_DN6858_c0_g1d2750	Pdensi_DN6858_c0_g1_i1	.	.	.	.	.	.	.	.	.	.	.	.	.	.
Pdensi_DN6939_c0_g2	Pdensi_DN6939_c0_g2_i1	.	.	.	.	.	.	.	.	.	.	.	.	.	.
Pdensi_DN6919_c0_g2	Pdensi_DN6919_c0_g2_i1	.	.	Pdensi_DN6919_c0_g2_i1.p1	97-402[-]	.	.	.	.	.	.	.	.	.	.
Pdensi_DN6933_c0_g1d207298	Pdensi_DN6933_c0_g1_i1	RD521_ARATH^RD521_ARATH^Q:1024-623,H:43-176^70.896%ID^E:6.63e-69^RecName: Full=DNA repair RAD52-like protein 1, mitochondrial {ECO:0000305};^Eukaryota; Viridiplantae; Streptophyta; Embryophyta; Tracheophyta; Spermatophyta; Magnoliophyta; eudicotyledons; Gunneridae; Pentapetalae; rosids; malvids; Brassicales; Brassicaceae; Camelineae; Arabidopsis	.	Pdensi_DN6933_c0_g1_i1.p1	620-1174[-]	RD521_ARATH^RD521_ARATH^Q:51-184,H:43-176^70.896%ID^E:9.69e-73^RecName: Full=DNA repair RAD52-like protein 1, mitochondrial {ECO:0000305};^Eukaryota; Viridiplantae; Streptophyta; Embryophyta; Tracheophyta; Spermatophyta; Magnoliophyta; eudicotyledons; Gunneridae; Pentapetalae; rosids; malvids; Brassicales; Brassicaceae; Camelineae; Arabidopsis	.	.	.	ENOG4111P0W^SnRK1-interacting protein 1	KEGG:ath:AT1G71310	GO:0005739^cellular_component^mitochondrion`GO:0005634^cellular_component^nucleus`GO:0050897^molecular_function^cobalt ion binding`GO:0003690^molecular_function^double-stranded DNA binding`GO:0003697^molecular_function^single-stranded DNA binding`GO:0006281^biological_process^DNA repair`GO:0000724^biological_process^double-strand break repair via homologous recombination`GO:0000373^biological_pro…	.	.	.
Pdensi_DN6916_c0_g1d2772	Pdensi_DN6916_c0_g1_i1	UFO_ARATH^UFO_ARATH^Q:1386-310,H:42-430^47.826%ID^E:2.06e-117^RecName: Full=Protein UNUSUAL FLORAL ORGANS;^Eukaryota; Viridiplantae; Streptophyta; Embryophyta; Tracheophyta; Spermatophyta; Magnoliophyta; eudicotyledons; Gunneridae; Pentapetalae; rosids; malvids; Brassicales; Brassicaceae; Camelineae; Arabidopsis	.	Pdensi_DN6916_c0_g1_i1.p1	298-1518[-]	UFO_ARATH^UFO_ARATH^Q:45-403,H:42-430^47.826%ID^E:4.96e-120^RecName: Full=Protein UNUSUAL FLORAL ORGANS;^Eukaryota; Viridiplantae; Streptophyta; Embryophyta; Tracheophyta; Spermatophyta; Magnoliophyta; eudicotyledons; Gunneridae; Pentapetalae; rosids; malvids; Brassicales; Brassicaceae; Camelineae; Arabidopsis	PF00646.33^F-box^F-box domain^49-88^E:3.6e-07	.	.	ENOG410ZZPZ^protein UNUSUAL FLORAL	KEGG:ath:AT1G30950	GO:0005634^cellular_component^nucleus`GO:0008134^molecular_function^transcription factor binding`GO:0004842^molecular_function^ubiquitin-protein transferase activity`GO:0030154^biological_process^cell differentiation`GO:0009908^biological_process^flower development`GO:0006355^biological_process^regulation of transcription, DNA-templated`GO:0031146^biological_process^SCF-dependent proteasomal ubiq…	GO:0005515^molecular_function^protein binding	.	.
Pdensi_DN6991_c0_g1d450661	Pdensi_DN6991_c0_g1_i1	SPB1_EMENI^SPB1_EMENI^Q:2891-1815,H:5-368^50%ID^E:3.91e-102^RecName: Full=AdoMet-dependent rRNA methyltransferase spb1 {ECO:0000255|HAMAP-Rule:MF_03163};^Eukaryota; Fungi; Dikarya; Ascomycota; Pezizomycotina; Eurotiomycetes; Eurotiomycetidae; Eurotiales; Aspergillaceae; Aspergillus`SPB1_EMENI^SPB1_EMENI^Q:971-492,H:628-797^33.529%ID^E:8.86e-11^RecName: Full=AdoMet-dependent rRNA methyltransferase…	.	Pdensi_DN6991_c0_g1_i1.p1	357-2897[-]	SPB1_SCHPO^SPB1_SCHPO^Q:1-816,H:1-801^38.444%ID^E:3.16e-152^RecName: Full=AdoMet-dependent rRNA methyltransferase spb1 {ECO:0000255|HAMAP-Rule:MF_03163};^Eukaryota; Fungi; Dikarya; Ascomycota; Taphrinomycotina; Schizosaccharomycetes; Schizosaccharomycetales; Schizosaccharomycetaceae; Schizosaccharomyces	PF01728.19^FtsJ^FtsJ-like methyltransferase^22-200^E:2.4e-50`PF11861.8^DUF3381^Domain of unknown function (DUF3381)^234-381^E:2e-39`PF07780.12^Spb1_C^Spb1 C-terminal domain^610-802^E:2.9e-58	.	.	.	KEGG:spo:SPAC1687.11`KO:K14857	GO:0005730^cellular_component^nucleolus`GO:0005634^cellular_component^nucleus`GO:0030687^cellular_component^preribosome, large subunit precursor`GO:0016435^molecular_function^rRNA (guanine) methyltransferase activity`GO:0070039^molecular_function^rRNA (guanosine-2'-O-)-methyltransferase activity`GO:0008650^molecular_function^rRNA (uridine-2'-O-)-methyltransferase activity`GO:0000453^biological_pr…	GO:0008168^molecular_function^methyltransferase activity`GO:0032259^biological_process^methylation`GO:0006364^biological_process^rRNA processing`GO:0005634^cellular_component^nucleus	.	.
Pdensi_DN6975_c0_g1	Pdensi_DN6975_c0_g1_i1	.	.	.	.	.	.	.	.	.	.	.	.	.	.
Pdensi_DN6962_c0_g1	Pdensi_DN6962_c0_g1_i1	.	.	.	.	.	.	.	.	.	.	.	.	.	.
Pdensi_DN6942_c0_g1	Pdensi_DN6942_c0_g1_i1	.	.	.	.	.	.	.	.	.	.	.	.	.	.
Pdensi_DN6902_c0_g1d46838	Pdensi_DN6902_c0_g1_i1	.	.	.	.	.	.	.	.	.	.	.	.	.	.
Pdensi_DN6989_c0_g1	Pdensi_DN6989_c0_g1_i1	POLR2_ARATH^POLR2_ARATH^Q:8-268,H:1224-1310^41.379%ID^E:3.77e-14^RecName: Full=Retrovirus-related Pol polyprotein from transposon RE2;^Eukaryota; Viridiplantae; Streptophyta; Embryophyta; Tracheophyta; Spermatophyta; Magnoliophyta; eudicotyledons; Gunneridae; Pentapetalae; rosids; malvids; Brassicales; Brassicaceae; Camelineae; Arabidopsis	.	.	.	.	.	.	.	.	.	GO:0000943^cellular_component^retrotransposon nucleocapsid`GO:0004190^molecular_function^aspartic-type endopeptidase activity`GO:0004519^molecular_function^endonuclease activity`GO:0046872^molecular_function^metal ion binding`GO:0003676^molecular_function^nucleic acid binding`GO:0003964^molecular_function^RNA-directed DNA polymerase activity`GO:0015074^biological_process^DNA integration`GO:000631…	.	.	.
Pdensi_DN6918_c0_g1d516993	Pdensi_DN6918_c0_g1_i1	.	.	.	.	.	.	.	.	.	.	.	.	.	.
Pdensi_DN6934_c0_g2	Pdensi_DN6934_c0_g2_i1	.	.	Pdensi_DN6934_c0_g2_i1.p1	1-390[+]	.	.	.	.	.	.	.	.	.	.
Pdensi_DN6941_c0_g1d263135	Pdensi_DN6941_c0_g1_i1	.	.	.	.	.	.	.	.	.	.	.	.	.	.
Pdensi_DN6974_c0_g1	Pdensi_DN6974_c0_g1_i1	.	.	.	.	.	.	.	.	.	.	.	.	.	.
Pdensi_DN6915_c0_g1d329684	Pdensi_DN6915_c0_g1_i1	.	.	.	.	.	.	.	.	.	.	.	.	.	.
Pdensi_DN6917_c0_g1d207319	Pdensi_DN6917_c0_g1_i1	.	.	.	.	.	.	.	.	.	.	.	.	.	.
Pdensi_DN6930_c0_g1d450728	Pdensi_DN6930_c0_g1_i2	YNB1_YEAST^YNB1_YEAST^Q:1675-521,H:2-422^30.667%ID^E:2.88e-53^RecName: Full=Uncharacterized protein YNL011C;^Eukaryota; Fungi; Dikarya; Ascomycota; Saccharomycotina; Saccharomycetes; Saccharomycetales; Saccharomycetaceae; Saccharomyces	.	Pdensi_DN6930_c0_g1_i2.p1	341-1873[-]	YNB1_YEAST^YNB1_YEAST^Q:67-407,H:2-370^32.663%ID^E:6.93e-55^RecName: Full=Uncharacterized protein YNL011C;^Eukaryota; Fungi; Dikarya; Ascomycota; Saccharomycotina; Saccharomycetes; Saccharomycetales; Saccharomycetaceae; Saccharomyces	PF01933.18^UPF0052^Uncharacterised protein family UPF0052^70-438^E:9e-48	.	.	.	KEGG:sce:YNL011C	.	.	.	.
Pdensi_DN6987_c0_g1	Pdensi_DN6987_c0_g1_i1	.	.	.	.	.	.	.	.	.	.	.	.	.	.
Pdensi_DN6920_c0_g1d2813	Pdensi_DN6920_c0_g1_i1	GLO1A_ORYSJ^GLO1A_ORYSJ^Q:332-1222,H:1-294^67.34%ID^E:2.33e-142^RecName: Full=Very-long-chain aldehyde decarbonylase GL1-10 {ECO:0000305};^Eukaryota; Viridiplantae; Streptophyta; Embryophyta; Tracheophyta; Spermatophyta; Magnoliophyta; Liliopsida; Poales; Poaceae; BOP clade; Oryzoideae; Oryzeae; Oryzinae; Oryza; Oryza sativa	.	Pdensi_DN6920_c0_g1_i1.p1	332-1264[+]	GLO1A_ORYSJ^GLO1A_ORYSJ^Q:1-297,H:1-294^67.34%ID^E:3.35e-147^RecName: Full=Very-long-chain aldehyde decarbonylase GL1-10 {ECO:0000305};^Eukaryota; Viridiplantae; Streptophyta; Embryophyta; Tracheophyta; Spermatophyta; Magnoliophyta; Liliopsida; Poales; Poaceae; BOP clade; Oryzoideae; Oryzeae; Oryzinae; Oryza; Oryza sativa	PF04116.13^FA_hydroxylase^Fatty acid hydroxylase superfamily^131-265^E:1.8e-29	.	ExpAA=71.42^PredHel=2^Topology=o37-59i84-106o	COG3000^fatty acid hydroxylase	KEGG:osa:4349278`KO:K14423	GO:0005789^cellular_component^endoplasmic reticulum membrane`GO:0016021^cellular_component^integral component of membrane`GO:1990465^molecular_function^aldehyde oxygenase (deformylating) activity`GO:0000254^molecular_function^C-4 methylsterol oxidase activity`GO:0005506^molecular_function^iron ion binding`GO:0009924^molecular_function^octadecanal decarbonylase activity`GO:0016126^biological_proce…	GO:0005506^molecular_function^iron ion binding`GO:0016491^molecular_function^oxidoreductase activity`GO:0008610^biological_process^lipid biosynthetic process`GO:0055114^biological_process^oxidation-reduction process	.	.
Pdensi_DN6900_c0_g1d46874	Pdensi_DN6900_c0_g1_i2	.	.	.	.	.	.	.	.	.	.	.	.	.	.
Pdensi_DN6981_c0_g1d207355	Pdensi_DN6981_c0_g1_i1	.	.	Pdensi_DN6981_c0_g1_i1.p1	2-403[-]	.	.	.	.	.	.	.	.	.	.
Pdensi_DN6956_c0_g1d207364	Pdensi_DN6956_c0_g1_i1	.	.	.	.	.	.	.	.	.	.	.	.	.	.
Pdensi_DN6994_c0_g1	Pdensi_DN6994_c0_g1_i1	NDUS7_NEUCR^NDUS7_NEUCR^Q:1-222,H:153-226^93.243%ID^E:3.41e-47^RecName: Full=NADH-ubiquinone oxidoreductase 19.3 kDa subunit, mitochondrial;^Eukaryota; Fungi; Dikarya; Ascomycota; Pezizomycotina; Sordariomycetes; Sordariomycetidae; Sordariales; Sordariaceae; Neurospora	.	.	.	.	.	.	.	.	KEGG:ncr:NCU03953`KO:K03940	GO:0005747^cellular_component^mitochondrial respiratory chain complex I`GO:0051539^molecular_function^4 iron, 4 sulfur cluster binding`GO:0046872^molecular_function^metal ion binding`GO:0008137^molecular_function^NADH dehydrogenase (ubiquinone) activity`GO:0048038^molecular_function^quinone binding`GO:0009060^biological_process^aerobic respiration`GO:0015990^biological_process^electron transport …	.	.	.
Pdensi_DN6994_c0_g1	Pdensi_DN6994_c0_g1_i2	NDUS7_NEUCR^NDUS7_NEUCR^Q:1-222,H:153-226^93.243%ID^E:3.41e-47^RecName: Full=NADH-ubiquinone oxidoreductase 19.3 kDa subunit, mitochondrial;^Eukaryota; Fungi; Dikarya; Ascomycota; Pezizomycotina; Sordariomycetes; Sordariomycetidae; Sordariales; Sordariaceae; Neurospora	.	.	.	.	.	.	.	.	KEGG:ncr:NCU03953`KO:K03940	GO:0005747^cellular_component^mitochondrial respiratory chain complex I`GO:0051539^molecular_function^4 iron, 4 sulfur cluster binding`GO:0046872^molecular_function^metal ion binding`GO:0008137^molecular_function^NADH dehydrogenase (ubiquinone) activity`GO:0048038^molecular_function^quinone binding`GO:0009060^biological_process^aerobic respiration`GO:0015990^biological_process^electron transport …	.	.	.
Pdensi_DN7004_c0_g1d263180	Pdensi_DN7004_c0_g1_i1	CSN4_ARATH^CSN4_ARATH^Q:150-1340,H:1-397^79.849%ID^E:0^RecName: Full=COP9 signalosome complex subunit 4;^Eukaryota; Viridiplantae; Streptophyta; Embryophyta; Tracheophyta; Spermatophyta; Magnoliophyta; eudicotyledons; Gunneridae; Pentapetalae; rosids; malvids; Brassicales; Brassicaceae; Camelineae; Arabidopsis	.	Pdensi_DN7004_c0_g1_i1.p1	3-1343[+]	CSN4_ARATH^CSN4_ARATH^Q:50-446,H:1-397^79.849%ID^E:0^RecName: Full=COP9 signalosome complex subunit 4;^Eukaryota; Viridiplantae; Streptophyta; Embryophyta; Tracheophyta; Spermatophyta; Magnoliophyta; eudicotyledons; Gunneridae; Pentapetalae; rosids; malvids; Brassicales; Brassicaceae; Camelineae; Arabidopsis	PF01399.27^PCI^PCI domain^317-410^E:7.4e-18	.	.	ENOG410XPDE^protein deneddylation	KEGG:ath:AT5G42970`KO:K12178	GO:0008180^cellular_component^COP9 signalosome`GO:0005829^cellular_component^cytosol`GO:0007275^biological_process^multicellular organism development`GO:0010971^biological_process^positive regulation of G2/M transition of mitotic cell cycle`GO:0000338^biological_process^protein deneddylation`GO:0009585^biological_process^red, far-red light phototransduction	.	.	.
Pdensi_DN7099_c1_g1	Pdensi_DN7099_c1_g1_i1	.	.	Pdensi_DN7099_c1_g1_i1.p1	3-320[+]	.	.	.	.	.	.	.	.	.	.
Pdensi_DN7065_c0_g2	Pdensi_DN7065_c0_g2_i1	.	.	.	.	.	.	.	.	.	.	.	.	.	.
Pdensi_DN7028_c0_g1d46901	Pdensi_DN7028_c0_g1_i1	.	.	.	.	.	.	.	.	.	.	.	.	.	.
Pdensi_DN7012_c0_g1d263204	Pdensi_DN7012_c0_g1_i1	POLX_TOBAC^POLX_TOBAC^Q:690-187,H:943-1120^29.775%ID^E:6.82e-15^RecName: Full=Retrovirus-related Pol polyprotein from transposon TNT 1-94;^Eukaryota; Viridiplantae; Streptophyta; Embryophyta; Tracheophyta; Spermatophyta; Magnoliophyta; eudicotyledons; Gunneridae; Pentapetalae; asterids; lamiids; Solanales; Solanaceae; Nicotianoideae; Nicotianeae; Nicotiana	.	.	.	.	.	.	.	.	.	GO:0000943^cellular_component^retrotransposon nucleocapsid`GO:0004190^molecular_function^aspartic-type endopeptidase activity`GO:0004519^molecular_function^endonuclease activity`GO:0003676^molecular_function^nucleic acid binding`GO:0003964^molecular_function^RNA-directed DNA polymerase activity`GO:0008270^molecular_function^zinc ion binding`GO:0015074^biological_process^DNA integration	.	.	.
Pdensi_DN7026_c0_g1d329778	Pdensi_DN7026_c0_g1_i1	.	.	.	.	.	.	.	.	.	.	.	.	.	.
Pdensi_DN7060_c0_g1d450810	Pdensi_DN7060_c0_g1_i1	.	.	.	.	.	.	.	.	.	.	.	.	.	.
Pdensi_DN7059_c0_g1	Pdensi_DN7059_c0_g1_i1	.	.	.	.	.	.	.	.	.	.	.	.	.	.
Pdensi_DN7031_c0_g1d329794	Pdensi_DN7031_c0_g1_i1	RL27B_YEAST^RL27B_YEAST^Q:2-202,H:70-136^64.179%ID^E:5.58e-28^RecName: Full=60S ribosomal protein L27-B {ECO:0000303|PubMed:9559554};^Eukaryota; Fungi; Dikarya; Ascomycota; Saccharomycotina; Saccharomycetes; Saccharomycetales; Saccharomycetaceae; Saccharomyces	.	Pdensi_DN7031_c0_g1_i1.p1	1-348[+]	.	.	.	.	.	.	.	.	.	.
Pdensi_DN7090_c0_g1d450825	Pdensi_DN7090_c0_g1_i1	.	.	.	.	.	.	.	.	.	.	.	.	.	.
Pdensi_DN7057_c0_g1	Pdensi_DN7057_c0_g1_i1	.	.	.	.	.	.	.	.	.	.	.	.	.	.
Pdensi_DN7005_c0_g1	Pdensi_DN7005_c0_g1_i2	.	.	Pdensi_DN7005_c0_g1_i2.p1	686-1723[-]	.	.	.	ExpAA=158.29^PredHel=7^Topology=o13-35i56-78o98-120i132-154o195-217i230-252o262-284i	.	.	.	.	.	.
Pdensi_DN7097_c0_g2	Pdensi_DN7097_c0_g2_i1	.	.	.	.	.	.	.	.	.	.	.	.	.	.
Pdensi_DN7044_c0_g1d207378	Pdensi_DN7044_c0_g1_i1	.	.	.	.	.	.	.	.	.	.	.	.	.	.
Pdensi_DN7010_c0_g2d207380	Pdensi_DN7010_c0_g2_i1	RLP52_ARATH^RLP52_ARATH^Q:318-1,H:52-153^42.056%ID^E:1.27e-17^RecName: Full=Receptor-like protein 52 {ECO:0000303|PubMed:18434605};^Eukaryota; Viridiplantae; Streptophyta; Embryophyta; Tracheophyta; Spermatophyta; Magnoliophyta; eudicotyledons; Gunneridae; Pentapetalae; rosids; malvids; Brassicales; Brassicaceae; Camelineae; Arabidopsis`RLP52_ARATH^RLP52_ARATH^Q:279-1,H:599-691^33.333%ID^E:2.2e-0…	.	Pdensi_DN7010_c0_g2_i1.p1	1-318[-]	RLP52_ARATH^RLP52_ARATH^Q:1-106,H:52-153^42.056%ID^E:1.15e-17^RecName: Full=Receptor-like protein 52 {ECO:0000303|PubMed:18434605};^Eukaryota; Viridiplantae; Streptophyta; Embryophyta; Tracheophyta; Spermatophyta; Magnoliophyta; eudicotyledons; Gunneridae; Pentapetalae; rosids; malvids; Brassicales; Brassicaceae; Camelineae; Arabidopsis`RLP52_ARATH^RLP52_ARATH^Q:14-106,H:599-691^33.333%ID^E:1.98e…	PF13516.6^LRR_6^Leucine Rich repeat^19-25^E:8100`PF00560.33^LRR_1^Leucine Rich Repeat^21-36^E:4300`PF13516.6^LRR_6^Leucine Rich repeat^41-55^E:0.64`PF00560.33^LRR_1^Leucine Rich Repeat^42-59^E:2.5`PF13516.6^LRR_6^Leucine Rich repeat^64-77^E:0.41`PF00560.33^LRR_1^Leucine Rich Repeat^66-85^E:0.14`PF13516.6^LRR_6^Leucine Rich repeat^91-102^E:20`PF00560.33^LRR_1^Leucine Rich Repeat^91-104^E:65	.	.	COG4886^leucine Rich Repeat	KEGG:ath:AT5G25910	GO:0016021^cellular_component^integral component of membrane`GO:0005886^cellular_component^plasma membrane`GO:0050832^biological_process^defense response to fungus`GO:0010200^biological_process^response to chitin	GO:0005515^molecular_function^protein binding	.	.
Pdensi_DN7054_c0_g1	Pdensi_DN7054_c0_g1_i1	.	.	Pdensi_DN7054_c0_g1_i1.p1	3-413[+]	.	.	.	.	.	.	.	.	.	.
Pdensi_DN7086_c0_g2	Pdensi_DN7086_c0_g2_i1	.	.	.	.	.	.	.	.	.	.	.	.	.	.
Pdensi_DN7015_c0_g2	Pdensi_DN7015_c0_g2_i1	.	.	.	.	.	.	.	.	.	.	.	.	.	.
Pdensi_DN7197_c0_g1d207479	Pdensi_DN7197_c0_g1_i1	.	.	.	.	.	.	.	.	.	.	.	.	.	.
Pdensi_DN7142_c0_g1	Pdensi_DN7142_c0_g1_i1	.	.	.	.	.	.	.	.	.	.	.	.	.	.
Pdensi_DN7118_c0_g1d46942	Pdensi_DN7118_c0_g1_i1	.	.	.	.	.	.	.	.	.	.	.	.	.	.
Pdensi_DN7118_c0_g2	Pdensi_DN7118_c0_g2_i1	.	.	.	.	.	.	.	.	.	.	.	.	.	.
Pdensi_DN7174_c0_g1	Pdensi_DN7174_c0_g1_i1	.	.	.	.	.	.	.	.	.	.	.	.	.	.
Pdensi_DN7104_c0_g1d207434	Pdensi_DN7104_c0_g1_i1	.	.	Pdensi_DN7104_c0_g1_i1.p1	3-308[+]	.	.	.	.	.	.	.	.	.	.
Pdensi_DN7146_c0_g1d46950	Pdensi_DN7146_c0_g1_i1	.	.	.	.	.	.	.	.	.	.	.	.	.	.
Pdensi_DN7180_c0_g1d263269	Pdensi_DN7180_c0_g1_i1	.	.	.	.	.	.	.	.	.	.	.	.	.	.
Pdensi_DN7101_c0_g1	Pdensi_DN7101_c0_g1_i1	.	.	.	.	.	.	.	.	.	.	.	.	.	.
Pdensi_DN7106_c0_g1	Pdensi_DN7106_c0_g1_i1	YI31B_YEAST^YI31B_YEAST^Q:6-311,H:1162-1263^38.235%ID^E:1.86e-19^RecName: Full=Transposon Ty3-I Gag-Pol polyprotein;^Eukaryota; Fungi; Dikarya; Ascomycota; Saccharomycotina; Saccharomycetes; Saccharomycetales; Saccharomycetaceae; Saccharomyces	.	.	.	.	.	.	.	.	KEGG:sce:YIL082W-A`KO:K07497	GO:0005737^cellular_component^cytoplasm`GO:0005634^cellular_component^nucleus`GO:0000943^cellular_component^retrotransposon nucleocapsid`GO:0004190^molecular_function^aspartic-type endopeptidase activity`GO:0005524^molecular_function^ATP binding`GO:0003677^molecular_function^DNA binding`GO:0003887^molecular_function^DNA-directed DNA polymerase activity`GO:0008233^molecular_function^peptidase acti…	.	.	.
Pdensi_DN7157_c0_g1	Pdensi_DN7157_c0_g1_i1	.	.	Pdensi_DN7157_c0_g1_i1.p1	130-444[-]	.	.	.	.	.	.	.	.	.	.
Pdensi_DN7160_c0_g1	Pdensi_DN7160_c0_g1_i1	.	.	.	.	.	.	.	.	.	.	.	.	.	.
Pdensi_DN7119_c0_g1d450949	Pdensi_DN7119_c0_g1_i1	POLX_TOBAC^POLX_TOBAC^Q:339-4,H:5-116^53.571%ID^E:4.25e-34^RecName: Full=Retrovirus-related Pol polyprotein from transposon TNT 1-94;^Eukaryota; Viridiplantae; Streptophyta; Embryophyta; Tracheophyta; Spermatophyta; Magnoliophyta; eudicotyledons; Gunneridae; Pentapetalae; asterids; lamiids; Solanales; Solanaceae; Nicotianoideae; Nicotianeae; Nicotiana	.	Pdensi_DN7119_c0_g1_i1.p1	1-360[-]	POLX_TOBAC^POLX_TOBAC^Q:8-119,H:5-116^53.571%ID^E:2.67e-35^RecName: Full=Retrovirus-related Pol polyprotein from transposon TNT 1-94;^Eukaryota; Viridiplantae; Streptophyta; Embryophyta; Tracheophyta; Spermatophyta; Magnoliophyta; eudicotyledons; Gunneridae; Pentapetalae; asterids; lamiids; Solanales; Solanaceae; Nicotianoideae; Nicotianeae; Nicotiana	PF14223.6^Retrotran_gag_2^gag-polypeptide of LTR copia-type^55-120^E:1.8e-15	.	.	.	.	GO:0000943^cellular_component^retrotransposon nucleocapsid`GO:0004190^molecular_function^aspartic-type endopeptidase activity`GO:0004519^molecular_function^endonuclease activity`GO:0003676^molecular_function^nucleic acid binding`GO:0003964^molecular_function^RNA-directed DNA polymerase activity`GO:0008270^molecular_function^zinc ion binding`GO:0015074^biological_process^DNA integration	.	.	.
Pdensi_DN7111_c0_g1d450969	Pdensi_DN7111_c0_g1_i1	.	.	.	.	.	.	.	.	.	.	.	.	.	.
Pdensi_DN7296_c0_g1d383863	Pdensi_DN7296_c0_g1_i1	.	.	.	.	.	.	.	.	.	.	.	.	.	.
Pdensi_DN7206_c0_g1d450989	Pdensi_DN7206_c0_g1_i1	.	.	.	.	.	.	.	.	.	.	.	.	.	.
Pdensi_DN7234_c0_g1d207527	Pdensi_DN7234_c0_g1_i1	.	.	.	.	.	.	.	.	.	.	.	.	.	.
Pdensi_DN7250_c0_g1	Pdensi_DN7250_c0_g1_i1	.	.	Pdensi_DN7250_c0_g1_i1.p2	1-306[+]	.	.	.	ExpAA=42.69^PredHel=2^Topology=o5-27i83-100o	.	.	.	.	.	.
Pdensi_DN7281_c0_g1d517141	Pdensi_DN7281_c0_g1_i1	.	.	.	.	.	.	.	.	.	.	.	.	.	.
Pdensi_DN7244_c0_g1d47022	Pdensi_DN7244_c0_g1_i1	.	.	.	.	.	.	.	.	.	.	.	.	.	.
Pdensi_DN7248_c0_g2	Pdensi_DN7248_c0_g2_i1	.	.	.	.	.	.	.	.	.	.	.	.	.	.
Pdensi_DN7271_c0_g1	Pdensi_DN7271_c0_g1_i1	.	.	.	.	.	.	.	.	.	.	.	.	.	.
Pdensi_DN7205_c0_g1d47028	Pdensi_DN7205_c0_g1_i1	.	.	.	.	.	.	.	.	.	.	.	.	.	.
Pdensi_DN7246_c0_g1d207546	Pdensi_DN7246_c0_g1_i1	.	.	.	.	.	.	.	.	.	.	.	.	.	.
Pdensi_DN7211_c0_g1	Pdensi_DN7211_c0_g1_i1	.	.	.	.	.	.	.	.	.	.	.	.	.	.
Pdensi_DN7264_c0_g1d101542	Pdensi_DN7264_c0_g1_i1	MNR1_CAPAN^MNR1_CAPAN^Q:382-1227,H:3-314^40%ID^E:2.99e-58^RecName: Full=(+)-neomenthol dehydrogenase;^Eukaryota; Viridiplantae; Streptophyta; Embryophyta; Tracheophyta; Spermatophyta; Magnoliophyta; eudicotyledons; Gunneridae; Pentapetalae; asterids; lamiids; Solanales; Solanaceae; Solanoideae; Capsiceae; Capsicum	.	Pdensi_DN7264_c0_g1_i1.p1	388-1230[+]	MNR1_CAPAN^MNR1_CAPAN^Q:13-280,H:11-314^40.836%ID^E:3.51e-67^RecName: Full=(+)-neomenthol dehydrogenase;^Eukaryota; Viridiplantae; Streptophyta; Embryophyta; Tracheophyta; Spermatophyta; Magnoliophyta; eudicotyledons; Gunneridae; Pentapetalae; asterids; lamiids; Solanales; Solanaceae; Solanoideae; Capsiceae; Capsicum	PF00106.25^adh_short^short chain dehydrogenase^12-150^E:1.9e-26`PF08659.10^KR^KR domain^14-98^E:3.9e-06`PF01370.21^Epimerase^NAD dependent epimerase/dehydratase family^14-124^E:1.2e-05`PF13561.6^adh_short_C2^Enoyl-(Acyl carrier protein) reductase^17-146^E:5.6e-20`PF13561.6^adh_short_C2^Enoyl-(Acyl carrier protein) reductase^188-243^E:2.8e-06`PF00106.25^adh_short^short chain dehydrogenase^194-242^…	.	.	.	KEGG:cann:107839158`KO:K15095	GO:0047501^molecular_function^(+)-neomenthol dehydrogenase activity`GO:0006952^biological_process^defense response	GO:0003824^molecular_function^catalytic activity`GO:0050662^molecular_function^coenzyme binding	.	.
Pdensi_DN7255_c0_g1d2945	Pdensi_DN7255_c0_g1_i1	.	.	.	.	.	.	.	.	.	.	.	.	.	.
Pdensi_DN7235_c0_g1d101549	Pdensi_DN7235_c0_g1_i1	.	.	.	.	.	.	.	.	.	.	.	.	.	.
Pdensi_DN7277_c0_g1	Pdensi_DN7277_c0_g1_i1	.	.	.	.	.	.	.	.	.	.	.	.	.	.
Pdensi_DN7286_c0_g2	Pdensi_DN7286_c0_g2_i1	.	.	.	.	.	.	.	.	.	.	.	.	.	.
Pdensi_DN7275_c0_g1d330030	Pdensi_DN7275_c0_g1_i1	.	.	.	.	.	.	.	.	.	.	.	.	.	.
Pdensi_DN7381_c0_g2	Pdensi_DN7381_c0_g2_i1	.	.	.	.	.	.	.	.	.	.	.	.	.	.
Pdensi_DN7360_c0_g1	Pdensi_DN7360_c0_g1_i1	.	.	.	.	.	.	.	.	.	.	.	.	.	.
Pdensi_DN7306_c0_g1	Pdensi_DN7306_c0_g1_i1	.	.	.	.	.	.	.	.	.	.	.	.	.	.
Pdensi_DN7354_c0_g1	Pdensi_DN7354_c0_g1_i1	.	.	.	.	.	.	.	.	.	.	.	.	.	.
Pdensi_DN7328_c0_g1d451147	Pdensi_DN7328_c0_g1_i1	.	.	.	.	.	.	.	.	.	.	.	.	.	.
Pdensi_DN7338_c0_g1d383966	Pdensi_DN7338_c0_g1_i1	.	.	Pdensi_DN7338_c0_g1_i1.p1	1717-2046[+]	.	.	.	.	.	.	.	.	.	.
Pdensi_DN7325_c0_g1	Pdensi_DN7325_c0_g1_i1	.	.	.	.	.	.	.	.	.	.	.	.	.	.
Pdensi_DN7318_c1_g1	Pdensi_DN7318_c1_g1_i1	.	.	Pdensi_DN7318_c1_g1_i1.p1	3-335[+]	.	.	.	.	.	.	.	.	.	.
Pdensi_DN7318_c0_g1d517191	Pdensi_DN7318_c0_g1_i1	.	.	.	.	.	.	.	.	.	.	.	.	.	.
Pdensi_DN7329_c0_g1d451194	Pdensi_DN7329_c0_g1_i1	AATF_MOUSE^AATF_MOUSE^Q:1213-311,H:186-518^31.268%ID^E:4.33e-23^RecName: Full=Protein AATF;^Eukaryota; Metazoa; Chordata; Craniata; Vertebrata; Euteleostomi; Mammalia; Eutheria; Euarchontoglires; Glires; Rodentia; Myomorpha; Muroidea; Muridae; Murinae; Mus; Mus	.	Pdensi_DN7329_c0_g1_i1.p1	296-1672[-]	AATF_MOUSE^AATF_MOUSE^Q:64-454,H:70-518^30.556%ID^E:7.54e-32^RecName: Full=Protein AATF;^Eukaryota; Metazoa; Chordata; Craniata; Vertebrata; Euteleostomi; Mammalia; Eutheria; Euarchontoglires; Glires; Rodentia; Myomorpha; Muroidea; Muridae; Murinae; Mus; Mus	PF13339.6^AATF-Che1^Apoptosis antagonizing transcription factor^155-289^E:7.8e-32`PF08164.12^TRAUB^Apoptosis-antagonizing transcription factor, C-terminal^375-450^E:8.6e-20	.	.	ENOG410XWGK^apoptosis antagonizing transcription factor	KEGG:mmu:56321`KO:K14782	GO:0005737^cellular_component^cytoplasm`GO:0005829^cellular_component^cytosol`GO:0005794^cellular_component^Golgi apparatus`GO:0005730^cellular_component^nucleolus`GO:0005634^cellular_component^nucleus`GO:0043522^molecular_function^leucine zipper domain binding`GO:0019901^molecular_function^protein kinase binding`GO:0048156^molecular_function^tau protein binding`GO:0007155^biological_process^cell…	GO:0005634^cellular_component^nucleus	.	.
Pdensi_DN7408_c0_g1d207619	Pdensi_DN7408_c0_g1_i1	.	.	.	.	.	.	.	.	.	.	.	.	.	.
Pdensi_DN7412_c0_g1	Pdensi_DN7412_c0_g1_i1	.	.	.	.	.	.	.	.	.	.	.	.	.	.
Pdensi_DN7467_c0_g1d207622	Pdensi_DN7467_c0_g1_i1	.	.	.	.	.	.	.	.	.	.	.	.	.	.
Pdensi_DN7437_c0_g1d330228	Pdensi_DN7437_c0_g1_i1	.	.	.	.	.	.	.	.	.	.	.	.	.	.
Pdensi_DN7477_c0_g1d517271	Pdensi_DN7477_c0_g1_i1	PSB2B_ARATH^PSB2B_ARATH^Q:1104-508,H:1-199^79.899%ID^E:3.03e-116^RecName: Full=Proteasome subunit beta type-2-B;^Eukaryota; Viridiplantae; Streptophyta; Embryophyta; Tracheophyta; Spermatophyta; Magnoliophyta; eudicotyledons; Gunneridae; Pentapetalae; rosids; malvids; Brassicales; Brassicaceae; Camelineae; Arabidopsis	.	Pdensi_DN7477_c0_g1_i1.p1	457-1104[-]	PSB2B_ARATH^PSB2B_ARATH^Q:1-199,H:1-199^79.899%ID^E:7.2e-120^RecName: Full=Proteasome subunit beta type-2-B;^Eukaryota; Viridiplantae; Streptophyta; Embryophyta; Tracheophyta; Spermatophyta; Magnoliophyta; eudicotyledons; Gunneridae; Pentapetalae; rosids; malvids; Brassicales; Brassicaceae; Camelineae; Arabidopsis	PF00227.26^Proteasome^Proteasome subunit^3-182^E:5.4e-39	.	.	.	KEGG:ath:AT4G14800`KO:K02734	GO:0005737^cellular_component^cytoplasm`GO:0005634^cellular_component^nucleus`GO:0005839^cellular_component^proteasome core complex`GO:0019774^cellular_component^proteasome core complex, beta-subunit complex`GO:0004175^molecular_function^endopeptidase activity`GO:0004298^molecular_function^threonine-type endopeptidase activity`GO:0010498^biological_process^proteasomal protein catabolic process`GO…	GO:0004298^molecular_function^threonine-type endopeptidase activity`GO:0051603^biological_process^proteolysis involved in cellular protein catabolic process`GO:0005839^cellular_component^proteasome core complex	.	.
Pdensi_DN7403_c0_g1d517275	Pdensi_DN7403_c0_g1_i1	.	.	.	.	.	.	.	.	.	.	.	.	.	.
Pdensi_DN7449_c0_g1d384010	Pdensi_DN7449_c0_g1_i1	.	.	.	.	.	.	.	.	.	.	.	.	.	.
Pdensi_DN7415_c0_g1	Pdensi_DN7415_c0_g1_i1	.	.	.	.	.	.	.	.	.	.	.	.	.	.
Pdensi_DN7497_c0_g1d330293	Pdensi_DN7497_c0_g1_i1	.	.	.	.	.	.	.	.	.	.	.	.	.	.
Pdensi_DN7453_c0_g1d517288	Pdensi_DN7453_c0_g1_i2	.	.	.	.	.	.	.	.	.	.	.	.	.	.
Pdensi_DN7421_c0_g1d3029	Pdensi_DN7421_c0_g1_i1	POLX_TOBAC^POLX_TOBAC^Q:253-2,H:1099-1182^61.905%ID^E:9.14e-37^RecName: Full=Retrovirus-related Pol polyprotein from transposon TNT 1-94;^Eukaryota; Viridiplantae; Streptophyta; Embryophyta; Tracheophyta; Spermatophyta; Magnoliophyta; eudicotyledons; Gunneridae; Pentapetalae; asterids; lamiids; Solanales; Solanaceae; Nicotianoideae; Nicotianeae; Nicotiana`POLX_TOBAC^POLX_TOBAC^Q:363-256,H:1062-10…	.	.	.	.	.	.	.	.	.	GO:0000943^cellular_component^retrotransposon nucleocapsid`GO:0004190^molecular_function^aspartic-type endopeptidase activity`GO:0004519^molecular_function^endonuclease activity`GO:0003676^molecular_function^nucleic acid binding`GO:0003964^molecular_function^RNA-directed DNA polymerase activity`GO:0008270^molecular_function^zinc ion binding`GO:0015074^biological_process^DNA integration	.	.	.
Pdensi_DN7439_c0_g1d517284	Pdensi_DN7439_c0_g1_i1	.	.	Pdensi_DN7439_c0_g1_i1.p1	1-330[+]	.	.	.	.	.	.	.	.	.	.
Pdensi_DN7524_c0_g2	Pdensi_DN7524_c0_g2_i1	.	.	.	.	.	.	.	.	.	.	.	.	.	.
Pdensi_DN7583_c0_g1d263685	Pdensi_DN7583_c0_g1_i1	.	.	.	.	.	.	.	.	.	.	.	.	.	.
Pdensi_DN7501_c0_g1d207773	Pdensi_DN7501_c0_g1_i1	.	.	Pdensi_DN7501_c0_g1_i1.p1	1-315[+]	.	PF03732.17^Retrotrans_gag^Retrotransposon gag protein^45-105^E:2.1e-05	.	.	.	.	.	.	.	.
Pdensi_DN7518_c0_g1	Pdensi_DN7518_c0_g1_i1	.	.	.	.	.	.	.	.	.	.	.	.	.	.
Pdensi_DN7574_c0_g1d207760	Pdensi_DN7574_c0_g1_i1	.	.	.	.	.	.	.	.	.	.	.	.	.	.
Pdensi_DN7535_c0_g1	Pdensi_DN7535_c0_g1_i1	PP219_ARATH^PP219_ARATH^Q:210-16,H:617-682^54.545%ID^E:2.26e-16^RecName: Full=Putative pentatricopeptide repeat-containing protein At3g08820;^Eukaryota; Viridiplantae; Streptophyta; Embryophyta; Tracheophyta; Spermatophyta; Magnoliophyta; eudicotyledons; Gunneridae; Pentapetalae; rosids; malvids; Brassicales; Brassicaceae; Camelineae; Arabidopsis	.	.	.	.	.	.	.	ENOG410Z7Z7^Pentatricopeptide repeat-containing protein	KEGG:ath:AT3G08820	GO:0008270^molecular_function^zinc ion binding`GO:0009451^biological_process^RNA modification	.	.	.
Pdensi_DN7544_c0_g1d263597	Pdensi_DN7544_c0_g1_i1	.	.	Pdensi_DN7544_c0_g1_i1.p1	16-324[+]	.	PF14223.6^Retrotran_gag_2^gag-polypeptide of LTR copia-type^31-103^E:6e-11	.	.	.	.	.	.	.	.
Pdensi_DN7567_c0_g1d47190	Pdensi_DN7567_c0_g1_i1	.	.	.	.	.	.	.	.	.	.	.	.	.	.
Pdensi_DN7567_c0_g2	Pdensi_DN7567_c0_g2_i1	.	.	.	.	.	.	.	.	.	.	.	.	.	.
Pdensi_DN7559_c0_g1d47198	Pdensi_DN7559_c0_g1_i1	.	.	.	.	.	.	.	.	.	.	.	.	.	.
Pdensi_DN7564_c0_g1d517338	Pdensi_DN7564_c0_g1_i1	.	.	.	.	.	.	.	.	.	.	.	.	.	.
Pdensi_DN7513_c0_g1	Pdensi_DN7513_c0_g1_i1	.	.	.	.	.	.	.	.	.	.	.	.	.	.
Pdensi_DN7517_c0_g1d517327	Pdensi_DN7517_c0_g1_i1	POLX_TOBAC^POLX_TOBAC^Q:130-5,H:481-522^61.905%ID^E:4.2e-13^RecName: Full=Retrovirus-related Pol polyprotein from transposon TNT 1-94;^Eukaryota; Viridiplantae; Streptophyta; Embryophyta; Tracheophyta; Spermatophyta; Magnoliophyta; eudicotyledons; Gunneridae; Pentapetalae; asterids; lamiids; Solanales; Solanaceae; Nicotianoideae; Nicotianeae; Nicotiana	.	.	.	.	.	.	.	.	.	GO:0000943^cellular_component^retrotransposon nucleocapsid`GO:0004190^molecular_function^aspartic-type endopeptidase activity`GO:0004519^molecular_function^endonuclease activity`GO:0003676^molecular_function^nucleic acid binding`GO:0003964^molecular_function^RNA-directed DNA polymerase activity`GO:0008270^molecular_function^zinc ion binding`GO:0015074^biological_process^DNA integration	.	.	.
Pdensi_DN7541_c0_g1d207733	Pdensi_DN7541_c0_g1_i1	.	.	.	.	.	.	.	.	.	.	.	.	.	.
Pdensi_DN7547_c0_g1	Pdensi_DN7547_c0_g1_i1	.	.	.	.	.	.	.	.	.	.	.	.	.	.
Pdensi_DN7686_c0_g1d330425	Pdensi_DN7686_c0_g1_i1	.	.	.	.	.	.	.	.	.	.	.	.	.	.
Pdensi_DN7636_c0_g1d451454	Pdensi_DN7636_c0_g1_i1	.	.	.	.	.	.	.	.	.	.	.	.	.	.
Pdensi_DN7698_c0_g1d451549	Pdensi_DN7698_c0_g1_i2	.	.	.	.	.	.	.	.	.	.	.	.	.	.
Pdensi_DN7692_c0_g1d47232	Pdensi_DN7692_c0_g1_i1	.	.	.	.	.	.	.	.	.	.	.	.	.	.
Pdensi_DN7652_c0_g1d207824	Pdensi_DN7652_c0_g1_i1	.	.	.	.	.	.	.	.	.	.	.	.	.	.
Pdensi_DN7679_c0_g1	Pdensi_DN7679_c0_g1_i1	.	.	.	.	.	.	.	.	.	.	.	.	.	.
Pdensi_DN7628_c0_g2	Pdensi_DN7628_c0_g2_i1	.	.	.	.	.	.	.	.	.	.	.	.	.	.
Pdensi_DN7604_c0_g1d451510	Pdensi_DN7604_c0_g1_i1	.	.	.	.	.	.	.	.	.	.	.	.	.	.
Pdensi_DN7637_c0_g1d47267	Pdensi_DN7637_c0_g1_i1	.	.	Pdensi_DN7637_c0_g1_i1.p1	2-379[-]	.	.	.	.	.	.	.	.	.	.
Pdensi_DN7626_c0_g1d384145	Pdensi_DN7626_c0_g1_i1	.	.	Pdensi_DN7626_c0_g1_i1.p1	221-523[-]	.	.	.	ExpAA=42.00^PredHel=2^Topology=i49-71o76-98i	.	.	.	.	.	.
Pdensi_DN7712_c0_g1d47338	Pdensi_DN7712_c0_g1_i1	COPIA_DROME^COPIA_DROME^Q:279-10,H:1310-1399^42.222%ID^E:2.01e-15^RecName: Full=Copia protein;^Eukaryota; Metazoa; Ecdysozoa; Arthropoda; Hexapoda; Insecta; Pterygota; Neoptera; Holometabola; Diptera; Brachycera; Muscomorpha; Ephydroidea; Drosophilidae; Drosophila; Sophophora	.	.	.	.	.	.	.	.	.	GO:0000943^cellular_component^retrotransposon nucleocapsid`GO:0004190^molecular_function^aspartic-type endopeptidase activity`GO:0005524^molecular_function^ATP binding`GO:0003676^molecular_function^nucleic acid binding`GO:0008270^molecular_function^zinc ion binding`GO:0015074^biological_process^DNA integration	.	.	.
Pdensi_DN7772_c0_g1d207866	Pdensi_DN7772_c0_g1_i1	.	.	.	.	.	.	.	.	.	.	.	.	.	.
Pdensi_DN7775_c0_g1	Pdensi_DN7775_c0_g1_i1	.	.	.	.	.	.	.	.	.	.	.	.	.	.
Pdensi_DN7704_c0_g1d451597	Pdensi_DN7704_c0_g1_i1	.	.	.	.	.	.	.	.	.	.	.	.	.	.
Pdensi_DN7785_c0_g1d451621	Pdensi_DN7785_c0_g1_i1	.	.	.	.	.	.	.	.	.	.	.	.	.	.
Pdensi_DN7730_c0_g1	Pdensi_DN7730_c0_g1_i1	.	.	.	.	.	.	.	.	.	.	.	.	.	.
Pdensi_DN7790_c0_g1d451598	Pdensi_DN7790_c0_g1_i1	.	.	Pdensi_DN7790_c0_g1_i1.p1	276-893[-]	SF3B1_MOUSE^SF3B1_MOUSE^Q:5-150,H:39-177^30.201%ID^E:1.26e-08^RecName: Full=Splicing factor 3B subunit 1;^Eukaryota; Metazoa; Chordata; Craniata; Vertebrata; Euteleostomi; Mammalia; Eutheria; Euarchontoglires; Glires; Rodentia; Myomorpha; Muroidea; Muridae; Murinae; Mus; Mus	.	.	.	COG5181^Splicing factor 3b subunit	.	GO:0071013^cellular_component^catalytic step 2 spliceosome`GO:0000785^cellular_component^chromatin`GO:0016363^cellular_component^nuclear matrix`GO:0016607^cellular_component^nuclear speck`GO:0005634^cellular_component^nucleus`GO:0030532^cellular_component^small nuclear ribonucleoprotein complex`GO:0034693^cellular_component^U11/U12 snRNP`GO:0005689^cellular_component^U12-type spliceosomal complex…	.	.	.
Pdensi_DN7724_c0_g1	Pdensi_DN7724_c0_g1_i1	.	.	Pdensi_DN7724_c0_g1_i1.p1	2-340[-]	.	.	.	.	.	.	.	.	.	.
Pdensi_DN7778_c0_g1	Pdensi_DN7778_c0_g1_i1	.	.	.	.	.	.	.	.	.	.	.	.	.	.
Pdensi_DN7716_c0_g1d384201	Pdensi_DN7716_c0_g1_i1	.	.	.	.	.	.	.	.	.	.	.	.	.	.
Pdensi_DN7716_c0_g2	Pdensi_DN7716_c0_g2_i1	.	.	.	.	.	.	.	.	.	.	.	.	.	.
Pdensi_DN7741_c0_g1	Pdensi_DN7741_c0_g1_i1	.	.	.	.	.	.	.	.	.	.	.	.	.	.
Pdensi_DN7723_c0_g1	Pdensi_DN7723_c0_g1_i1	.	.	.	.	.	.	.	.	.	.	.	.	.	.
Pdensi_DN7770_c0_g1d207915	Pdensi_DN7770_c0_g1_i1	.	.	.	.	.	.	.	.	.	.	.	.	.	.
Pdensi_DN7719_c0_g1	Pdensi_DN7719_c0_g1_i1	.	.	.	.	.	.	.	.	.	.	.	.	.	.
Pdensi_DN7784_c0_g1d3128	Pdensi_DN7784_c0_g1_i1	.	.	.	.	.	.	.	.	.	.	.	.	.	.
Pdensi_DN7895_c0_g1	Pdensi_DN7895_c0_g1_i1	.	.	.	.	.	.	.	.	.	.	.	.	.	.
Pdensi_DN7828_c0_g1d451680	Pdensi_DN7828_c0_g1_i1	.	.	.	.	.	.	.	.	.	.	.	.	.	.
Pdensi_DN7871_c0_g2d330735	Pdensi_DN7871_c0_g2_i1	.	.	.	.	.	.	.	.	.	.	.	.	.	.
Pdensi_DN7863_c1_g1	Pdensi_DN7863_c1_g1_i1	.	.	.	.	.	.	.	.	.	.	.	.	.	.
Pdensi_DN7863_c0_g1	Pdensi_DN7863_c0_g1_i1	.	.	.	.	.	.	.	.	.	.	.	.	.	.
Pdensi_DN7835_c0_g2	Pdensi_DN7835_c0_g2_i1	.	.	.	.	.	.	.	.	.	.	.	.	.	.
Pdensi_DN7858_c0_g1d263970	Pdensi_DN7858_c0_g1_i1	.	.	.	.	.	.	.	.	.	.	.	.	.	.
Pdensi_DN7860_c0_g1	Pdensi_DN7860_c0_g1_i1	.	.	.	.	.	.	.	.	.	.	.	.	.	.
Pdensi_DN7856_c0_g1	Pdensi_DN7856_c0_g1_i1	POLR2_ARATH^POLR2_ARATH^Q:4-465,H:1100-1254^33.548%ID^E:1.93e-21^RecName: Full=Retrovirus-related Pol polyprotein from transposon RE2;^Eukaryota; Viridiplantae; Streptophyta; Embryophyta; Tracheophyta; Spermatophyta; Magnoliophyta; eudicotyledons; Gunneridae; Pentapetalae; rosids; malvids; Brassicales; Brassicaceae; Camelineae; Arabidopsis	.	.	.	.	.	.	.	.	.	GO:0000943^cellular_component^retrotransposon nucleocapsid`GO:0004190^molecular_function^aspartic-type endopeptidase activity`GO:0004519^molecular_function^endonuclease activity`GO:0046872^molecular_function^metal ion binding`GO:0003676^molecular_function^nucleic acid binding`GO:0003964^molecular_function^RNA-directed DNA polymerase activity`GO:0015074^biological_process^DNA integration`GO:000631…	.	.	.
Pdensi_DN7833_c0_g1d170042	Pdensi_DN7833_c0_g1_i1	CTDS1_HUMAN^CTDS1_HUMAN^Q:1067-705,H:116-231^42.149%ID^E:5.44e-19^RecName: Full=Carboxy-terminal domain RNA polymerase II polypeptide A small phosphatase 1;^Eukaryota; Metazoa; Chordata; Craniata; Vertebrata; Euteleostomi; Mammalia; Eutheria; Euarchontoglires; Primates; Haplorrhini; Catarrhini; Hominidae; Homo	.	Pdensi_DN7833_c0_g1_i1.p1	561-1688[-]	CTDS1_HUMAN^CTDS1_HUMAN^Q:156-353,H:79-254^37.879%ID^E:1.97e-27^RecName: Full=Carboxy-terminal domain RNA polymerase II polypeptide A small phosphatase 1;^Eukaryota; Metazoa; Chordata; Craniata; Vertebrata; Euteleostomi; Mammalia; Eutheria; Euarchontoglires; Primates; Haplorrhini; Catarrhini; Hominidae; Homo	PF03031.18^NIF^NLI interacting factor-like phosphatase^168-350^E:4.6e-44	.	.	COG5190^CTD (Carboxy-terminal domain, RNA polymerase II, polypeptide A)	KEGG:hsa:58190`KO:K15731	GO:0070062^cellular_component^extracellular exosome`GO:0005654^cellular_component^nucleoplasm`GO:0005634^cellular_component^nucleus`GO:0046872^molecular_function^metal ion binding`GO:0004721^molecular_function^phosphoprotein phosphatase activity`GO:0008420^molecular_function^RNA polymerase II CTD heptapeptide repeat phosphatase activity`GO:2000134^biological_process^negative regulation of G1/S tr…	.	.	.
Pdensi_DN7907_c0_g2d264049	Pdensi_DN7907_c0_g2_i1	.	.	.	.	.	.	.	.	.	.	.	.	.	.
Pdensi_DN7944_c0_g1d264059	Pdensi_DN7944_c0_g1_i1	.	.	.	.	.	.	.	.	.	.	.	.	.	.
Pdensi_DN7917_c0_g1d451819	Pdensi_DN7917_c0_g1_i1	CHR35_ARATH^CHR35_ARATH^Q:1989-1,H:229-875^42.268%ID^E:4.68e-163^RecName: Full=Protein CHROMATIN REMODELING 35 {ECO:0000303|PubMed:16547115, ECO:0000303|PubMed:23770592};^Eukaryota; Viridiplantae; Streptophyta; Embryophyta; Tracheophyta; Spermatophyta; Magnoliophyta; eudicotyledons; Gunneridae; Pentapetalae; rosids; malvids; Brassicales; Brassicaceae; Camelineae; Arabidopsis	.	Pdensi_DN7917_c0_g1_i1.p1	1-2808[-]	CHR35_ARATH^CHR35_ARATH^Q:274-936,H:229-875^42.415%ID^E:7.01e-168^RecName: Full=Protein CHROMATIN REMODELING 35 {ECO:0000303|PubMed:16547115, ECO:0000303|PubMed:23770592};^Eukaryota; Viridiplantae; Streptophyta; Embryophyta; Tracheophyta; Spermatophyta; Magnoliophyta; eudicotyledons; Gunneridae; Pentapetalae; rosids; malvids; Brassicales; Brassicaceae; Camelineae; Arabidopsis	PF04851.15^ResIII^Type III restriction enzyme, res subunit^410-563^E:4.2e-10`PF00176.23^SNF2_N^SNF2 family N-terminal domain^419-695^E:5e-23`PF00271.31^Helicase_C^Helicase conserved C-terminal domain^764-873^E:2.2e-15	.	.	COG0553^helicase	KEGG:ath:AT2G16390`KO:K10875	GO:0031618^cellular_component^nuclear pericentric heterochromatin`GO:0005634^cellular_component^nucleus`GO:0090577^cellular_component^RNA polymerase IV transcription factor complex`GO:0000419^cellular_component^RNA polymerase V complex`GO:0005524^molecular_function^ATP binding`GO:0003677^molecular_function^DNA binding`GO:0004386^molecular_function^helicase activity`GO:0071360^biological_process^c…	GO:0003677^molecular_function^DNA binding`GO:0005524^molecular_function^ATP binding`GO:0016787^molecular_function^hydrolase activity	.	.
Pdensi_DN7936_c0_g1d170179	Pdensi_DN7936_c0_g1_i1	XANA_ASPFU^XANA_ASPFU^Q:193-396,H:163-230^33.824%ID^E:4.11e-06^RecName: Full=Isonitrile hydratase-like protein xanA {ECO:0000303|PubMed:29844112};^Eukaryota; Fungi; Dikarya; Ascomycota; Pezizomycotina; Eurotiomycetes; Eurotiomycetidae; Eurotiales; Aspergillaceae; Aspergillus	.	Pdensi_DN7936_c0_g1_i1.p1	1-432[+]	XANA_ASPFU^XANA_ASPFU^Q:65-132,H:163-230^33.824%ID^E:4.13e-06^RecName: Full=Isonitrile hydratase-like protein xanA {ECO:0000303|PubMed:29844112};^Eukaryota; Fungi; Dikarya; Ascomycota; Pezizomycotina; Eurotiomycetes; Eurotiomycetidae; Eurotiales; Aspergillaceae; Aspergillus	.	.	.	.	KEGG:afm:AFUA_5G02670	GO:0016021^cellular_component^integral component of membrane`GO:0016829^molecular_function^lyase activity	.	.	.
Pdensi_DN7982_c0_g1d451831	Pdensi_DN7982_c0_g1_i1	.	.	.	.	.	.	.	.	.	.	.	.	.	.
Pdensi_DN7923_c0_g1d3219	Pdensi_DN7923_c0_g1_i1	.	.	.	.	.	.	.	.	.	.	.	.	.	.
Pdensi_DN7964_c0_g1d101948	Pdensi_DN7964_c0_g1_i1	.	.	.	.	.	.	.	.	.	.	.	.	.	.
Pdensi_DN7916_c0_g1	Pdensi_DN7916_c0_g1_i1	.	.	Pdensi_DN7916_c0_g1_i1.p1	2-307[-]	.	.	.	.	.	.	.	.	.	.
Pdensi_DN7952_c0_g1d208061	Pdensi_DN7952_c0_g1_i1	.	.	.	.	.	.	.	.	.	.	.	.	.	.
Pdensi_DN7954_c0_g1	Pdensi_DN7954_c0_g1_i1	.	.	.	.	.	.	.	.	.	.	.	.	.	.
Pdensi_DN7993_c0_g1	Pdensi_DN7993_c0_g1_i1	.	.	.	.	.	.	.	.	.	.	.	.	.	.
Pdensi_DN7942_c0_g1d101957	Pdensi_DN7942_c0_g1_i1	.	.	.	.	.	.	.	.	.	.	.	.	.	.
Pdensi_DN7940_c0_g1	Pdensi_DN7940_c0_g1_i1	.	.	.	.	.	.	.	.	.	.	.	.	.	.
Pdensi_DN8004_c0_g1d47470	Pdensi_DN8004_c0_g1_i1	.	.	.	.	.	.	.	.	.	.	.	.	.	.
Pdensi_DN8079_c0_g1d3242	Pdensi_DN8079_c0_g1_i1	.	.	.	.	.	.	.	.	.	.	.	.	.	.
Pdensi_DN8073_c0_g1	Pdensi_DN8073_c0_g1_i1	.	.	.	.	.	.	.	.	.	.	.	.	.	.
Pdensi_DN8088_c0_g1d170282	Pdensi_DN8088_c0_g1_i1	.	.	.	.	.	.	.	.	.	.	.	.	.	.
Pdensi_DN8003_c0_g1d47497	Pdensi_DN8003_c0_g1_i1	.	.	.	.	.	.	.	.	.	.	.	.	.	.
Pdensi_DN8080_c0_g1d3261	Pdensi_DN8080_c0_g1_i1	.	.	.	.	.	.	.	.	.	.	.	.	.	.
Pdensi_DN8031_c0_g1d384364	Pdensi_DN8031_c0_g1_i1	.	.	.	.	.	.	.	.	.	.	.	.	.	.
Pdensi_DN8020_c0_g1d264216	Pdensi_DN8020_c0_g1_i1	.	.	.	.	.	.	.	.	.	.	.	.	.	.
Pdensi_DN8007_c0_g1d3267	Pdensi_DN8007_c0_g1_i1	.	.	.	.	.	.	.	.	.	.	.	.	.	.
Pdensi_DN8078_c0_g1d208204	Pdensi_DN8078_c0_g1_i1	.	.	.	.	.	.	.	.	.	.	.	.	.	.
Pdensi_DN8013_c0_g1d452000	Pdensi_DN8013_c0_g1_i1	.	.	.	.	.	.	.	.	.	.	.	.	.	.
Pdensi_DN8052_c0_g1	Pdensi_DN8052_c0_g1_i1	.	.	Pdensi_DN8052_c0_g1_i1.p1	41-544[+]	.	.	.	ExpAA=34.49^PredHel=2^Topology=i42-61o81-103i	.	.	.	.	.	.
Pdensi_DN8048_c0_g1d264242	Pdensi_DN8048_c0_g1_i1	.	.	.	.	.	.	.	.	.	.	.	.	.	.
Pdensi_DN8018_c0_g1d3286	Pdensi_DN8018_c0_g1_i2	.	.	.	.	.	.	.	.	.	.	.	.	.	.
Pdensi_DN8084_c0_g1d451957	Pdensi_DN8084_c0_g1_i1	.	.	.	.	.	.	.	.	.	.	.	.	.	.
Pdensi_DN8009_c0_g1d331035	Pdensi_DN8009_c0_g1_i1	.	.	Pdensi_DN8009_c0_g1_i1.p1	3-395[+]	.	.	.	.	.	.	.	.	.	.
Pdensi_DN8167_c0_g1d3290	Pdensi_DN8167_c0_g1_i1	COPIA_DROME^COPIA_DROME^Q:343-8,H:1255-1367^39.823%ID^E:7.84e-22^RecName: Full=Copia protein;^Eukaryota; Metazoa; Ecdysozoa; Arthropoda; Hexapoda; Insecta; Pterygota; Neoptera; Holometabola; Diptera; Brachycera; Muscomorpha; Ephydroidea; Drosophilidae; Drosophila; Sophophora	.	.	.	.	.	.	.	.	.	GO:0000943^cellular_component^retrotransposon nucleocapsid`GO:0004190^molecular_function^aspartic-type endopeptidase activity`GO:0005524^molecular_function^ATP binding`GO:0003676^molecular_function^nucleic acid binding`GO:0008270^molecular_function^zinc ion binding`GO:0015074^biological_process^DNA integration	.	.	.
Pdensi_DN8154_c0_g1d47532	Pdensi_DN8154_c0_g1_i1	.	.	.	.	.	.	.	.	.	.	.	.	.	.
Pdensi_DN8143_c0_g1d3293	Pdensi_DN8143_c0_g1_i1	TFB1C_ARATH^TFB1C_ARATH^Q:2457-685,H:4-571^52.614%ID^E:0^RecName: Full=General transcription and DNA repair factor IIH subunit TFB1-3;^Eukaryota; Viridiplantae; Streptophyta; Embryophyta; Tracheophyta; Spermatophyta; Magnoliophyta; eudicotyledons; Gunneridae; Pentapetalae; rosids; malvids; Brassicales; Brassicaceae; Camelineae; Arabidopsis	.	Pdensi_DN8143_c0_g1_i1.p2	190-597[+]	.	.	.	.	.	.	.	.	.	.
Pdensi_DN8143_c0_g1d3293	Pdensi_DN8143_c0_g1_i1	TFB1C_ARATH^TFB1C_ARATH^Q:2457-685,H:4-571^52.614%ID^E:0^RecName: Full=General transcription and DNA repair factor IIH subunit TFB1-3;^Eukaryota; Viridiplantae; Streptophyta; Embryophyta; Tracheophyta; Spermatophyta; Magnoliophyta; eudicotyledons; Gunneridae; Pentapetalae; rosids; malvids; Brassicales; Brassicaceae; Camelineae; Arabidopsis	.	Pdensi_DN8143_c0_g1_i1.p1	637-2481[-]	TFB1A_ARATH^TFB1A_ARATH^Q:10-614,H:10-591^52.224%ID^E:0^RecName: Full=General transcription and DNA repair factor IIH subunit TFB1-1;^Eukaryota; Viridiplantae; Streptophyta; Embryophyta; Tracheophyta; Spermatophyta; Magnoliophyta; eudicotyledons; Gunneridae; Pentapetalae; rosids; malvids; Brassicales; Brassicaceae; Camelineae; Arabidopsis	PF08567.11^PH_TFIIH^TFIIH p62 subunit, N-terminal domain^21-99^E:1.8e-08`PF03909.17^BSD^BSD domain^214-264^E:1.8e-09	.	.	ENOG410XRI6^Transcription factor	KEGG:ath:AT1G55750`KO:K03141	GO:0000439^cellular_component^transcription factor TFIIH core complex`GO:0005675^cellular_component^transcription factor TFIIH holo complex`GO:0006289^biological_process^nucleotide-excision repair`GO:0070816^biological_process^phosphorylation of RNA polymerase II C-terminal domain`GO:0006360^biological_process^transcription by RNA polymerase I`GO:0006366^biological_process^transcription by RNA po…	.	.	.
Pdensi_DN8180_c0_g1	Pdensi_DN8180_c0_g1_i1	.	.	.	.	.	.	.	.	.	.	.	.	.	.
Pdensi_DN8151_c0_g1	Pdensi_DN8151_c0_g1_i1	.	.	.	.	.	.	.	.	.	.	.	.	.	.
Pdensi_DN8120_c0_g1d517603	Pdensi_DN8120_c0_g1_i1	.	.	.	.	.	.	.	.	.	.	.	.	.	.
Pdensi_DN8155_c0_g1	Pdensi_DN8155_c0_g1_i1	.	.	.	.	.	.	.	.	.	.	.	.	.	.
Pdensi_DN8155_c0_g2	Pdensi_DN8155_c0_g2_i1	.	.	.	.	.	.	.	.	.	.	.	.	.	.
Pdensi_DN8164_c0_g1d264311	Pdensi_DN8164_c0_g1_i1	.	.	.	.	.	.	.	.	.	.	.	.	.	.
Pdensi_DN8101_c0_g1	Pdensi_DN8101_c0_g1_i1	PPR12_ARATH^PPR12_ARATH^Q:1-600,H:322-521^39%ID^E:2.23e-46^RecName: Full=Pentatricopeptide repeat-containing protein At1g05670, mitochondrial;^Eukaryota; Viridiplantae; Streptophyta; Embryophyta; Tracheophyta; Spermatophyta; Magnoliophyta; eudicotyledons; Gunneridae; Pentapetalae; rosids; malvids; Brassicales; Brassicaceae; Camelineae; Arabidopsis`PPR12_ARATH^PPR12_ARATH^Q:1-600,H:427-626^38%ID^E…	.	Pdensi_DN8101_c0_g1_i1.p1	1-717[+]	PPR12_ARATH^PPR12_ARATH^Q:1-200,H:322-521^39%ID^E:1.49e-46^RecName: Full=Pentatricopeptide repeat-containing protein At1g05670, mitochondrial;^Eukaryota; Viridiplantae; Streptophyta; Embryophyta; Tracheophyta; Spermatophyta; Magnoliophyta; eudicotyledons; Gunneridae; Pentapetalae; rosids; malvids; Brassicales; Brassicaceae; Camelineae; Arabidopsis`PPR12_ARATH^PPR12_ARATH^Q:1-206,H:392-597^36.408%…	PF13041.6^PPR_2^PPR repeat family^1-41^E:8.2e-09`PF01535.20^PPR^PPR repeat^1-26^E:0.0095`PF13812.6^PPR_3^Pentatricopeptide repeat domain^20-73^E:1.3e-09`PF12854.7^PPR_1^PPR repeat^24-56^E:1.2e-12`PF01535.20^PPR^PPR repeat^31-61^E:3.9e-10`PF13041.6^PPR_2^PPR repeat family^32-65^E:9.1e-09`PF12854.7^PPR_1^PPR repeat^59-90^E:7.3e-12`PF13041.6^PPR_2^PPR repeat family^63-112^E:1.3e-18`PF01535.20^PPR^PP…	.	.	ENOG410Z7Z7^Pentatricopeptide repeat-containing protein	KEGG:ath:AT1G05670	GO:0005783^cellular_component^endoplasmic reticulum`GO:0005794^cellular_component^Golgi apparatus`GO:0005739^cellular_component^mitochondrion	.	.	.
Pdensi_DN8177_c0_g1	Pdensi_DN8177_c0_g1_i1	.	.	.	.	.	.	.	.	.	.	.	.	.	.
Pdensi_DN8158_c0_g1d208300	Pdensi_DN8158_c0_g1_i1	.	.	.	.	.	.	.	.	.	.	.	.	.	.
Pdensi_DN8107_c0_g1d47566	Pdensi_DN8107_c0_g1_i1	.	.	.	.	.	.	.	.	.	.	.	.	.	.
Pdensi_DN8149_c0_g1d517613	Pdensi_DN8149_c0_g1_i1	.	.	Pdensi_DN8149_c0_g1_i1.p1	30-353[+]	PP115_ARATH^PP115_ARATH^Q:56-108,H:104-159^42.857%ID^E:9.37e-06^RecName: Full=Pentatricopeptide repeat-containing protein At1g71460, chloroplastic;^Eukaryota; Viridiplantae; Streptophyta; Embryophyta; Tracheophyta; Spermatophyta; Magnoliophyta; eudicotyledons; Gunneridae; Pentapetalae; rosids; malvids; Brassicales; Brassicaceae; Camelineae; Arabidopsis	.	.	.	ENOG410Z7Z7^Pentatricopeptide repeat-containing protein	KEGG:ath:AT1G71460	GO:0009507^cellular_component^chloroplast`GO:0009451^biological_process^RNA modification	.	.	.
Pdensi_DN8150_c0_g1d331147	Pdensi_DN8150_c0_g1_i1	.	.	.	.	.	.	.	.	.	.	.	.	.	.
Pdensi_DN8145_c0_g1d264354	Pdensi_DN8145_c0_g1_i1	VATA_NEUCR^VATA_NEUCR^Q:2-343,H:464-577^67.544%ID^E:6.94e-52^RecName: Full=V-type proton ATPase catalytic subunit A;^Eukaryota; Fungi; Dikarya; Ascomycota; Pezizomycotina; Sordariomycetes; Sordariomycetidae; Sordariales; Sordariaceae; Neurospora	.	Pdensi_DN8145_c0_g1_i1.p1	2-343[+]	VATA_NEUCR^VATA_NEUCR^Q:1-114,H:464-577^67.544%ID^E:6.25e-52^RecName: Full=V-type proton ATPase catalytic subunit A;^Eukaryota; Fungi; Dikarya; Ascomycota; Pezizomycotina; Sordariomycetes; Sordariomycetidae; Sordariales; Sordariaceae; Neurospora	.	.	.	.	KEGG:ncr:NCU01207`KO:K02145	GO:0000329^cellular_component^fungal-type vacuole membrane`GO:0005886^cellular_component^plasma membrane`GO:0033180^cellular_component^proton-transporting V-type ATPase, V1 domain`GO:0005774^cellular_component^vacuolar membrane`GO:0005524^molecular_function^ATP binding`GO:0046961^molecular_function^proton-transporting ATPase activity, rotational mechanism`GO:0015991^biological_process^ATP hydroly…	.	.	.
Pdensi_DN8145_c0_g2d208253	Pdensi_DN8145_c0_g2_i1	.	.	.	.	.	.	.	.	.	.	.	.	.	.
Pdensi_DN8142_c0_g1d264360	Pdensi_DN8142_c0_g1_i1	.	.	.	.	.	.	.	.	.	.	.	.	.	.
Pdensi_DN8187_c0_g1d47584	Pdensi_DN8187_c0_g1_i1	.	.	.	.	.	.	.	.	.	.	.	.	.	.
Pdensi_DN8178_c0_g1d331102	Pdensi_DN8178_c0_g1_i1	.	.	.	.	.	.	.	.	.	.	.	.	.	.
Pdensi_DN8110_c0_g1d264369	Pdensi_DN8110_c0_g1_i1	.	.	.	.	.	.	.	.	.	.	.	.	.	.
Pdensi_DN8183_c0_g1d208248	Pdensi_DN8183_c0_g1_i1	RS30B_YEAST^RS30B_YEAST^Q:299-117,H:1-61^81.967%ID^E:1.82e-20^RecName: Full=40S ribosomal protein S30-B {ECO:0000303|PubMed:9559554};^Eukaryota; Fungi; Dikarya; Ascomycota; Saccharomycotina; Saccharomycetes; Saccharomycetales; Saccharomycetaceae; Saccharomyces	.	.	.	.	.	.	.	.	KEGG:sce:YLR287C-A`KEGG:sce:YOR182C`KO:K02983	GO:0022627^cellular_component^cytosolic small ribosomal subunit`GO:0003735^molecular_function^structural constituent of ribosome`GO:0002181^biological_process^cytoplasmic translation	.	.	.
Pdensi_DN8129_c0_g1	Pdensi_DN8129_c0_g1_i1	.	.	.	.	.	.	.	.	.	.	.	.	.	.
Pdensi_DN8131_c0_g1d3294	Pdensi_DN8131_c0_g1_i1	EXOL2_ARATH^EXOL2_ARATH^Q:372-4,H:142-264^60.976%ID^E:1.15e-47^RecName: Full=Protein EXORDIUM-like 2;^Eukaryota; Viridiplantae; Streptophyta; Embryophyta; Tracheophyta; Spermatophyta; Magnoliophyta; eudicotyledons; Gunneridae; Pentapetalae; rosids; malvids; Brassicales; Brassicaceae; Camelineae; Arabidopsis	.	.	.	.	.	.	.	ENOG41107QF^phosphate-induced protein 1 conserved region domain containing protein, expressed	KEGG:ath:AT5G64260	GO:0048046^cellular_component^apoplast`GO:0005618^cellular_component^cell wall`GO:0005829^cellular_component^cytosol`GO:0005615^cellular_component^extracellular space`GO:0005794^cellular_component^Golgi apparatus`GO:0009505^cellular_component^plant-type cell wall`GO:0009506^cellular_component^plasmodesma	.	.	.
Pdensi_DN8243_c0_g1d452142	Pdensi_DN8243_c0_g1_i1	M810_ARATH^M810_ARATH^Q:6-464,H:31-184^35.065%ID^E:4.66e-29^RecName: Full=Uncharacterized mitochondrial protein AtMg00810;^Eukaryota; Viridiplantae; Streptophyta; Embryophyta; Tracheophyta; Spermatophyta; Magnoliophyta; eudicotyledons; Gunneridae; Pentapetalae; rosids; malvids; Brassicales; Brassicaceae; Camelineae; Arabidopsis	.	Pdensi_DN8243_c0_g1_i1.p1	3-335[-]	.	.	.	.	.	.	.	.	.	.
Pdensi_DN8231_c0_g1d264423	Pdensi_DN8231_c0_g1_i1	.	.	.	.	.	.	.	.	.	.	.	.	.	.
Pdensi_DN8283_c0_g1d452174	Pdensi_DN8283_c0_g1_i1	.	.	.	.	.	.	.	.	.	.	.	.	.	.
Pdensi_DN8291_c1_g1	Pdensi_DN8291_c1_g1_i1	.	.	.	.	.	.	.	.	.	.	.	.	.	.
Pdensi_DN8218_c0_g1	Pdensi_DN8218_c0_g1_i1	.	.	.	.	.	.	.	.	.	.	.	.	.	.
Pdensi_DN8220_c0_g1d517661	Pdensi_DN8220_c0_g1_i1	PILS2_ARATH^PILS2_ARATH^Q:612-1838,H:37-447^65.06%ID^E:0^RecName: Full=Protein PIN-LIKES 2 {ECO:0000303|PubMed:22504182};^Eukaryota; Viridiplantae; Streptophyta; Embryophyta; Tracheophyta; Spermatophyta; Magnoliophyta; eudicotyledons; Gunneridae; Pentapetalae; rosids; malvids; Brassicales; Brassicaceae; Camelineae; Arabidopsis	.	Pdensi_DN8220_c0_g1_i1.p1	489-1853[+]	PILS2_ARATH^PILS2_ARATH^Q:20-450,H:15-447^65.446%ID^E:0^RecName: Full=Protein PIN-LIKES 2 {ECO:0000303|PubMed:22504182};^Eukaryota; Viridiplantae; Streptophyta; Embryophyta; Tracheophyta; Spermatophyta; Magnoliophyta; eudicotyledons; Gunneridae; Pentapetalae; rosids; malvids; Brassicales; Brassicaceae; Camelineae; Arabidopsis	PF03547.18^Mem_trans^Membrane transport protein^25-444^E:4.3e-85	.	ExpAA=210.29^PredHel=10^Topology=i21-43o53-75i88-110o120-142i155-177o295-314i327-346o361-383i395-414o429-451i	COG0679^Auxin Efflux Carrier	KEGG:ath:AT1G71090	GO:0005789^cellular_component^endoplasmic reticulum membrane`GO:0016021^cellular_component^integral component of membrane`GO:0010329^molecular_function^auxin efflux transmembrane transporter activity`GO:0010252^biological_process^auxin homeostasis`GO:0009734^biological_process^auxin-activated signaling pathway`GO:0010311^biological_process^lateral root formation`GO:0040009^biological_process^regu…	GO:0055085^biological_process^transmembrane transport`GO:0016021^cellular_component^integral component of membrane	.	.
Pdensi_DN8269_c0_g1	Pdensi_DN8269_c0_g1_i1	.	.	.	.	.	.	.	.	.	.	.	.	.	.
Pdensi_DN8268_c0_g1d208384	Pdensi_DN8268_c0_g1_i1	.	.	.	.	.	.	.	.	.	.	.	.	.	.
Pdensi_DN8286_c0_g1d102177	Pdensi_DN8286_c0_g1_i1	.	.	.	.	.	.	.	.	.	.	.	.	.	.
Pdensi_DN8286_c0_g2	Pdensi_DN8286_c0_g2_i1	.	.	.	.	.	.	.	.	.	.	.	.	.	.
Pdensi_DN8232_c0_g1d452218	Pdensi_DN8232_c0_g1_i1	.	.	.	.	.	.	.	.	.	.	.	.	.	.
Pdensi_DN8222_c0_g2	Pdensi_DN8222_c0_g2_i1	.	.	Pdensi_DN8222_c0_g2_i1.p1	3-395[+]	.	.	.	.	.	.	.	.	.	.
Pdensi_DN8257_c0_g1d331239	Pdensi_DN8257_c0_g1_i1	.	.	.	.	.	.	.	.	.	.	.	.	.	.
Pdensi_DN8227_c0_g1d208377	Pdensi_DN8227_c0_g1_i1	.	.	.	.	.	.	.	.	.	.	.	.	.	.
Pdensi_DN8253_c1_g1	Pdensi_DN8253_c1_g1_i1	.	.	.	.	.	.	.	.	.	.	.	.	.	.
Pdensi_DN8282_c0_g1d102136	Pdensi_DN8282_c0_g1_i1	GLUBP_ARATH^GLUBP_ARATH^Q:1020-322,H:66-286^21.401%ID^E:2.26e-06^RecName: Full=Glutamyl-tRNA reductase-binding protein, chloroplastic {ECO:0000303|PubMed:22180625};^Eukaryota; Viridiplantae; Streptophyta; Embryophyta; Tracheophyta; Spermatophyta; Magnoliophyta; eudicotyledons; Gunneridae; Pentapetalae; rosids; malvids; Brassicales; Brassicaceae; Camelineae; Arabidopsis	.	Pdensi_DN8282_c0_g1_i1.p1	298-1389[-]	GLUBP_ARATH^GLUBP_ARATH^Q:117-356,H:60-286^21.97%ID^E:1.29e-06^RecName: Full=Glutamyl-tRNA reductase-binding protein, chloroplastic {ECO:0000303|PubMed:22180625};^Eukaryota; Viridiplantae; Streptophyta; Embryophyta; Tracheophyta; Spermatophyta; Magnoliophyta; eudicotyledons; Gunneridae; Pentapetalae; rosids; malvids; Brassicales; Brassicaceae; Camelineae; Arabidopsis	PF01243.20^Putative_PNPOx^Pyridoxamine 5'-phosphate oxidase^121-209^E:2e-11`PF13883.6^Pyrid_oxidase_2^Pyridoxamine 5'-phosphate oxidase^123-247^E:1.6e-11`PF10615.9^DUF2470^Protein of unknown function (DUF2470)^279-350^E:1.8e-15	.	.	ENOG410XX7U^NA	KEGG:ath:AT3G21200	GO:0009507^cellular_component^chloroplast`GO:0009570^cellular_component^chloroplast stroma`GO:0009534^cellular_component^chloroplast thylakoid`GO:0048037^molecular_function^cofactor binding`GO:0043495^molecular_function^protein membrane anchor`GO:0015995^biological_process^chlorophyll biosynthetic process`GO:0006783^biological_process^heme biosynthetic process`GO:0009767^biological_process^photos…	.	.	.
Pdensi_DN8347_c0_g1d264498	Pdensi_DN8347_c0_g1_i1	.	.	.	.	.	.	.	.	.	.	.	.	.	.
Pdensi_DN8303_c0_g1d208389	Pdensi_DN8303_c0_g1_i1	.	.	.	.	.	.	.	.	.	.	.	.	.	.
Pdensi_DN8379_c0_g1	Pdensi_DN8379_c0_g1_i1	.	.	.	.	.	.	.	.	.	.	.	.	.	.
Pdensi_DN8381_c0_g1	Pdensi_DN8381_c0_g1_i1	.	.	.	.	.	.	.	.	.	.	.	.	.	.
Pdensi_DN8398_c0_g1	Pdensi_DN8398_c0_g1_i2	.	.	Pdensi_DN8398_c0_g1_i2.p1	3-326[+]	.	.	sigP:1^23^0.532^YES	.	.	.	.	.	.	.
Pdensi_DN8390_c0_g2	Pdensi_DN8390_c0_g2_i1	.	.	.	.	.	.	.	.	.	.	.	.	.	.
Pdensi_DN8344_c0_g1	Pdensi_DN8344_c0_g1_i1	.	.	.	.	.	.	.	.	.	.	.	.	.	.
Pdensi_DN8362_c0_g1d517694	Pdensi_DN8362_c0_g1_i1	PXG3_ARATH^PXG3_ARATH^Q:1044-355,H:6-235^61.739%ID^E:1.48e-102^RecName: Full=Probable peroxygenase 3;^Eukaryota; Viridiplantae; Streptophyta; Embryophyta; Tracheophyta; Spermatophyta; Magnoliophyta; eudicotyledons; Gunneridae; Pentapetalae; rosids; malvids; Brassicales; Brassicaceae; Camelineae; Arabidopsis	.	Pdensi_DN8362_c0_g1_i1.p1	352-1056[-]	PXG3_ARATH^PXG3_ARATH^Q:5-234,H:6-235^61.739%ID^E:3.14e-105^RecName: Full=Probable peroxygenase 3;^Eukaryota; Viridiplantae; Streptophyta; Embryophyta; Tracheophyta; Spermatophyta; Magnoliophyta; eudicotyledons; Gunneridae; Pentapetalae; rosids; malvids; Brassicales; Brassicaceae; Camelineae; Arabidopsis	PF05042.13^Caleosin^Caleosin related protein^57-222^E:2e-75	.	ExpAA=22.91^PredHel=1^Topology=i87-109o	ENOG4111R51^Calcium-binding peroxygenase involved in the degradation of storage lipid in oil bodies. May be involved in the interaction between oil bodies and vacuoles during seed germination and in the oxylipin signaling pathways and plant defense responses. Can catalyze sulfoxidation of thiobenzamide, hydroxylation of aniline	KEGG:ath:AT2G33380`KO:K17991	GO:0031969^cellular_component^chloroplast membrane`GO:0005783^cellular_component^endoplasmic reticulum`GO:0043231^cellular_component^intracellular membrane-bounded organelle`GO:0012511^cellular_component^monolayer-surrounded lipid storage body`GO:0005773^cellular_component^vacuole`GO:0005509^molecular_function^calcium ion binding`GO:0004497^molecular_function^monooxygenase activity`GO:1990137^mol…	.	.	.
Pdensi_DN8369_c0_g1d264540	Pdensi_DN8369_c0_g1_i1	.	.	.	.	.	.	.	.	.	.	.	.	.	.
Pdensi_DN8359_c0_g1	Pdensi_DN8359_c0_g1_i1	GSH1_TOBAC^GSH1_TOBAC^Q:661-2019,H:70-522^83.885%ID^E:0^RecName: Full=Glutamate--cysteine ligase, chloroplastic;^Eukaryota; Viridiplantae; Streptophyta; Embryophyta; Tracheophyta; Spermatophyta; Magnoliophyta; eudicotyledons; Gunneridae; Pentapetalae; asterids; lamiids; Solanales; Solanaceae; Nicotianoideae; Nicotianeae; Nicotiana	.	Pdensi_DN8359_c0_g1_i1.p1	433-2022[+]	GSH1_TOBAC^GSH1_TOBAC^Q:77-529,H:70-522^83.885%ID^E:0^RecName: Full=Glutamate--cysteine ligase, chloroplastic;^Eukaryota; Viridiplantae; Streptophyta; Embryophyta; Tracheophyta; Spermatophyta; Magnoliophyta; eudicotyledons; Gunneridae; Pentapetalae; asterids; lamiids; Solanales; Solanaceae; Nicotianoideae; Nicotianeae; Nicotiana	PF04107.13^GCS2^Glutamate-cysteine ligase family 2(GCS2)^142-439^E:5.1e-97	.	.	.	KEGG:nta:107799938`KO:K01919	GO:0009507^cellular_component^chloroplast`GO:0005524^molecular_function^ATP binding`GO:0004357^molecular_function^glutamate-cysteine ligase activity`GO:0006750^biological_process^glutathione biosynthetic process	GO:0004357^molecular_function^glutamate-cysteine ligase activity`GO:0042398^biological_process^cellular modified amino acid biosynthetic process	.	.
Pdensi_DN8332_c0_g1d208450	Pdensi_DN8332_c0_g1_i2	.	.	Pdensi_DN8332_c0_g1_i2.p1	269-598[-]	.	.	.	ExpAA=22.30^PredHel=1^Topology=o76-98i	.	.	.	.	.	.
Pdensi_DN8328_c0_g1d452323	Pdensi_DN8328_c0_g1_i1	.	.	.	.	.	.	.	.	.	.	.	.	.	.
Pdensi_DN8395_c0_g1	Pdensi_DN8395_c0_g1_i1	.	.	.	.	.	.	.	.	.	.	.	.	.	.
Pdensi_DN8330_c0_g1d452329	Pdensi_DN8330_c0_g1_i1	.	.	Pdensi_DN8330_c0_g1_i1.p1	519-1922[+]	.	.	.	.	.	.	.	.	.	.
Pdensi_DN8399_c0_g1d170658	Pdensi_DN8399_c0_g1_i1	PMA1_KLULA^PMA1_KLULA^Q:397-2,H:539-673^68.148%ID^E:9.23e-48^RecName: Full=Plasma membrane ATPase;^Eukaryota; Fungi; Dikarya; Ascomycota; Saccharomycotina; Saccharomycetes; Saccharomycetales; Saccharomycetaceae; Kluyveromyces	.	Pdensi_DN8399_c0_g1_i1.p2	2-397[-]	PMA1_KLULA^PMA1_KLULA^Q:1-132,H:539-673^68.148%ID^E:1.27e-55^RecName: Full=Plasma membrane ATPase;^Eukaryota; Fungi; Dikarya; Ascomycota; Saccharomycotina; Saccharomycetes; Saccharomycetales; Saccharomycetaceae; Kluyveromyces	PF00702.26^Hydrolase^haloacid dehalogenase-like hydrolase^37-86^E:5.6e-09	.	.	COG0474^P-type atpase	KEGG:kla:KLLA0_A09031g`KO:K01535	GO:0016021^cellular_component^integral component of membrane`GO:0005886^cellular_component^plasma membrane`GO:0005524^molecular_function^ATP binding`GO:0046872^molecular_function^metal ion binding`GO:0008553^molecular_function^proton-exporting ATPase activity, phosphorylative mechanism`GO:0120029^biological_process^proton export across plasma membrane	.	.	.
Pdensi_DN8327_c0_g1d47683	Pdensi_DN8327_c0_g1_i1	.	.	.	.	.	.	.	.	.	.	.	.	.	.
Pdensi_DN8308_c0_g1d452346	Pdensi_DN8308_c0_g1_i1	.	.	.	.	.	.	.	.	.	.	.	.	.	.
Pdensi_DN8310_c0_g2d208433	Pdensi_DN8310_c0_g2_i1	.	.	.	.	.	.	.	.	.	.	.	.	.	.
Pdensi_DN8368_c0_g1d331302	Pdensi_DN8368_c0_g1_i1	GLYT3_ARATH^GLYT3_ARATH^Q:576-1769,H:112-512^44.743%ID^E:1.41e-107^RecName: Full=Probable glycosyltransferase At5g03795;^Eukaryota; Viridiplantae; Streptophyta; Embryophyta; Tracheophyta; Spermatophyta; Magnoliophyta; eudicotyledons; Gunneridae; Pentapetalae; rosids; malvids; Brassicales; Brassicaceae; Camelineae; Arabidopsis	.	Pdensi_DN8368_c0_g1_i1.p1	3-1784[+]	GLYT3_ARATH^GLYT3_ARATH^Q:192-589,H:112-512^44.686%ID^E:6.22e-111^RecName: Full=Probable glycosyltransferase At5g03795;^Eukaryota; Viridiplantae; Streptophyta; Embryophyta; Tracheophyta; Spermatophyta; Magnoliophyta; eudicotyledons; Gunneridae; Pentapetalae; rosids; malvids; Brassicales; Brassicaceae; Camelineae; Arabidopsis	PF03016.15^Exostosin^Exostosin family^257-541^E:6.6e-55	.	ExpAA=20.42^PredHel=1^Topology=i41-63o	ENOG410XTFH^Exostosin	KEGG:ath:AT5G03795	GO:0000139^cellular_component^Golgi membrane`GO:0016021^cellular_component^integral component of membrane`GO:0016757^molecular_function^transferase activity, transferring glycosyl groups`GO:0071555^biological_process^cell wall organization`GO:0006486^biological_process^protein glycosylation	.	.	.
Pdensi_DN8364_c0_g1d170635	Pdensi_DN8364_c0_g1_i1	.	.	.	.	.	.	.	.	.	.	.	.	.	.
Pdensi_DN8385_c0_g1d384512	Pdensi_DN8385_c0_g1_i1	.	.	Pdensi_DN8385_c0_g1_i1.p1	314-1717[-]	.	.	.	.	.	.	.	.	.	.
Pdensi_DN8336_c0_g1d331387	Pdensi_DN8336_c0_g1_i1	.	.	.	.	.	.	.	.	.	.	.	.	.	.
Pdensi_DN8401_c0_g1d331403	Pdensi_DN8401_c0_g1_i1	.	.	.	.	.	.	.	.	.	.	.	.	.	.
Pdensi_DN8498_c0_g1	Pdensi_DN8498_c0_g1_i1	.	.	Pdensi_DN8498_c0_g1_i1.p1	2-352[-]	.	.	.	ExpAA=41.35^PredHel=2^Topology=i7-26o41-60i	.	.	.	.	.	.
Pdensi_DN8497_c0_g1d3472	Pdensi_DN8497_c0_g1_i1	.	.	Pdensi_DN8497_c0_g1_i1.p1	315-617[-]	.	.	.	.	.	.	.	.	.	.
Pdensi_DN8475_c0_g1d384543	Pdensi_DN8475_c0_g1_i1	.	.	.	.	.	.	.	.	.	.	.	.	.	.
Pdensi_DN8447_c0_g2d208472	Pdensi_DN8447_c0_g2_i1	.	.	Pdensi_DN8447_c0_g2_i1.p1	3-407[+]	.	.	.	.	.	.	.	.	.	.
Pdensi_DN8450_c0_g1	Pdensi_DN8450_c0_g1_i1	.	.	Pdensi_DN8450_c0_g1_i1.p1	3-398[-]	.	.	.	.	.	.	.	.	.	.
Pdensi_DN8427_c0_g1d3485	Pdensi_DN8427_c0_g1_i1	.	.	.	.	.	.	.	.	.	.	.	.	.	.
Pdensi_DN8465_c0_g1d452390	Pdensi_DN8465_c0_g1_i2	POLX_TOBAC^POLX_TOBAC^Q:66-308,H:609-689^32.099%ID^E:8.36e-06^RecName: Full=Retrovirus-related Pol polyprotein from transposon TNT 1-94;^Eukaryota; Viridiplantae; Streptophyta; Embryophyta; Tracheophyta; Spermatophyta; Magnoliophyta; eudicotyledons; Gunneridae; Pentapetalae; asterids; lamiids; Solanales; Solanaceae; Nicotianoideae; Nicotianeae; Nicotiana	.	.	.	.	.	.	.	.	.	GO:0000943^cellular_component^retrotransposon nucleocapsid`GO:0004190^molecular_function^aspartic-type endopeptidase activity`GO:0004519^molecular_function^endonuclease activity`GO:0003676^molecular_function^nucleic acid binding`GO:0003964^molecular_function^RNA-directed DNA polymerase activity`GO:0008270^molecular_function^zinc ion binding`GO:0015074^biological_process^DNA integration	.	.	.
Pdensi_DN8451_c0_g1d47712	Pdensi_DN8451_c0_g1_i1	.	.	.	.	.	.	.	.	.	.	.	.	.	.
Pdensi_DN8482_c0_g1d208483	Pdensi_DN8482_c0_g1_i1	.	.	.	.	.	.	.	.	.	.	.	.	.	.
Pdensi_DN8453_c0_g1d384567	Pdensi_DN8453_c0_g1_i1	.	.	.	.	.	.	.	.	.	.	.	.	.	.
Pdensi_DN8489_c0_g2	Pdensi_DN8489_c0_g2_i1	.	.	Pdensi_DN8489_c0_g2_i1.p1	81-461[+]	.	.	sigP:1^34^0.687^YES	.	.	.	.	.	.	.
Pdensi_DN8411_c0_g1d264685	Pdensi_DN8411_c0_g1_i1	.	.	Pdensi_DN8411_c0_g1_i1.p1	1-306[+]	.	.	.	.	.	.	.	.	.	.
Pdensi_DN8452_c0_g1	Pdensi_DN8452_c0_g1_i1	.	.	.	.	.	.	.	.	.	.	.	.	.	.
Pdensi_DN8468_c0_g1d208524	Pdensi_DN8468_c0_g1_i1	.	.	.	.	.	.	.	.	.	.	.	.	.	.
Pdensi_DN8442_c0_g1	Pdensi_DN8442_c0_g1_i1	.	.	.	.	.	.	.	.	.	.	.	.	.	.
Pdensi_DN8421_c0_g1	Pdensi_DN8421_c0_g1_i1	.	.	.	.	.	.	.	.	.	.	.	.	.	.
Pdensi_DN8444_c0_g1d331431	Pdensi_DN8444_c0_g1_i1	Y5986_ARATH^Y5986_ARATH^Q:241-86,H:335-389^54.545%ID^E:2.35e-09^RecName: Full=Uncharacterized protein At5g39865;^Eukaryota; Viridiplantae; Streptophyta; Embryophyta; Tracheophyta; Spermatophyta; Magnoliophyta; eudicotyledons; Gunneridae; Pentapetalae; rosids; malvids; Brassicales; Brassicaceae; Camelineae; Arabidopsis	.	Pdensi_DN8444_c0_g1_i1.p1	44-856[-]	Y5986_ARATH^Y5986_ARATH^Q:206-257,H:335-389^50.909%ID^E:5.44e-10^RecName: Full=Uncharacterized protein At5g39865;^Eukaryota; Viridiplantae; Streptophyta; Embryophyta; Tracheophyta; Spermatophyta; Magnoliophyta; eudicotyledons; Gunneridae; Pentapetalae; rosids; malvids; Brassicales; Brassicaceae; Camelineae; Arabidopsis	.	.	.	ENOG4111HAI^Glutaredoxin	KEGG:ath:AT5G39865	GO:0005886^cellular_component^plasma membrane`GO:0009055^molecular_function^electron transfer activity`GO:0015035^molecular_function^protein disulfide oxidoreductase activity`GO:0045454^biological_process^cell redox homeostasis	.	.	.
Pdensi_DN8420_c0_g1d3495	Pdensi_DN8420_c0_g1_i1	.	.	.	.	.	.	.	.	.	.	.	.	.	.
Pdensi_DN8502_c0_g1d384581	Pdensi_DN8502_c0_g1_i1	.	.	Pdensi_DN8502_c0_g1_i1.p1	3-395[-]	.	.	.	ExpAA=54.45^PredHel=2^Topology=i5-27o42-64i	.	.	.	.	.	.
Pdensi_DN8519_c0_g1	Pdensi_DN8519_c0_g1_i1	.	.	.	.	.	.	.	.	.	.	.	.	.	.
Pdensi_DN8532_c0_g1d264718	Pdensi_DN8532_c0_g1_i2	.	.	.	.	.	.	.	.	.	.	.	.	.	.
Pdensi_DN8557_c0_g2	Pdensi_DN8557_c0_g2_i1	.	.	.	.	.	.	.	.	.	.	.	.	.	.
Pdensi_DN8516_c0_g1d331562	Pdensi_DN8516_c0_g1_i1	.	.	.	.	.	.	.	.	.	.	.	.	.	.
Pdensi_DN8537_c0_g1d208629	Pdensi_DN8537_c0_g1_i1	.	.	.	.	.	.	.	.	.	.	.	.	.	.
Pdensi_DN8515_c0_g2	Pdensi_DN8515_c0_g2_i1	.	.	.	.	.	.	.	.	.	.	.	.	.	.
Pdensi_DN8567_c0_g1	Pdensi_DN8567_c0_g1_i1	.	.	.	.	.	.	.	.	.	.	.	.	.	.
Pdensi_DN8555_c0_g1d208626	Pdensi_DN8555_c0_g1_i1	DHQSD_ARATH^DHQSD_ARATH^Q:390-1928,H:89-602^58.171%ID^E:0^RecName: Full=Bifunctional 3-dehydroquinate dehydratase/shikimate dehydrogenase, chloroplastic;^Eukaryota; Viridiplantae; Streptophyta; Embryophyta; Tracheophyta; Spermatophyta; Magnoliophyta; eudicotyledons; Gunneridae; Pentapetalae; rosids; malvids; Brassicales; Brassicaceae; Camelineae; Arabidopsis	.	Pdensi_DN8555_c0_g1_i1.p1	390-1937[+]	DHQSD_ARATH^DHQSD_ARATH^Q:1-513,H:89-602^58.171%ID^E:0^RecName: Full=Bifunctional 3-dehydroquinate dehydratase/shikimate dehydrogenase, chloroplastic;^Eukaryota; Viridiplantae; Streptophyta; Embryophyta; Tracheophyta; Spermatophyta; Magnoliophyta; eudicotyledons; Gunneridae; Pentapetalae; rosids; malvids; Brassicales; Brassicaceae; Camelineae; Arabidopsis	PF01487.15^DHquinase_I^Type I 3-dehydroquinase^9-223^E:2.2e-57`PF08501.11^Shikimate_dh_N^Shikimate dehydrogenase substrate binding domain^240-320^E:5.3e-26`PF01488.20^Shikimate_DH^Shikimate / quinate 5-dehydrogenase^362-433^E:3.7e-08`PF03807.17^F420_oxidored^NADP oxidoreductase coenzyme F420-dependent^368-444^E:0.00022`PF18317.1^SDH_C^Shikimate 5'-dehydrogenase C-terminal domain^482-511^E:8.9e-12	.	.	COG0169^shikimate dehydrogenase`COG0710^Type I DHQase	KEGG:ath:AT3G06350`KO:K13832	GO:0009507^cellular_component^chloroplast`GO:0009570^cellular_component^chloroplast stroma`GO:0003855^molecular_function^3-dehydroquinate dehydratase activity`GO:0050661^molecular_function^NADP binding`GO:0004764^molecular_function^shikimate 3-dehydrogenase (NADP+) activity`GO:0009073^biological_process^aromatic amino acid family biosynthetic process`GO:0009423^biological_process^chorismate biosy…	GO:0003855^molecular_function^3-dehydroquinate dehydratase activity`GO:0004764^molecular_function^shikimate 3-dehydrogenase (NADP+) activity`GO:0055114^biological_process^oxidation-reduction process	.	.
Pdensi_DN8510_c0_g2d264774	Pdensi_DN8510_c0_g2_i1	.	.	.	.	.	.	.	.	.	.	.	.	.	.
Pdensi_DN8592_c0_g1	Pdensi_DN8592_c0_g1_i1	.	.	.	.	.	.	.	.	.	.	.	.	.	.
Pdensi_DN8518_c0_g1d3538	Pdensi_DN8518_c0_g1_i1	.	.	.	.	.	.	.	.	.	.	.	.	.	.
Pdensi_DN8546_c0_g1d47784	Pdensi_DN8546_c0_g1_i1	.	.	Pdensi_DN8546_c0_g1_i1.p1	1-357[+]	.	.	.	.	.	.	.	.	.	.
Pdensi_DN8525_c0_g1	Pdensi_DN8525_c0_g1_i1	.	.	.	.	.	.	.	.	.	.	.	.	.	.
Pdensi_DN8539_c0_g1d264798	Pdensi_DN8539_c0_g1_i1	.	.	.	.	.	.	.	.	.	.	.	.	.	.
Pdensi_DN8552_c0_g1	Pdensi_DN8552_c0_g1_i1	GDL79_ARATH^GDL79_ARATH^Q:2-469,H:208-363^52.564%ID^E:6.27e-56^RecName: Full=GDSL esterase/lipase At5g33370;^Eukaryota; Viridiplantae; Streptophyta; Embryophyta; Tracheophyta; Spermatophyta; Magnoliophyta; eudicotyledons; Gunneridae; Pentapetalae; rosids; malvids; Brassicales; Brassicaceae; Camelineae; Arabidopsis	.	.	.	.	.	.	.	COG3240^GDSL esterase lipase	KEGG:ath:AT5G33370	GO:0005576^cellular_component^extracellular region`GO:0016788^molecular_function^hydrolase activity, acting on ester bonds`GO:0042335^biological_process^cuticle development`GO:0016042^biological_process^lipid catabolic process	.	.	.
Pdensi_DN8528_c0_g1d264809	Pdensi_DN8528_c0_g1_i1	.	.	.	.	.	.	.	.	.	.	.	.	.	.
Pdensi_DN8577_c0_g1d102395	Pdensi_DN8577_c0_g1_i1	.	.	.	.	.	.	.	.	.	.	.	.	.	.
Pdensi_DN8508_c0_g1d517760	Pdensi_DN8508_c0_g1_i1	.	.	.	.	.	.	.	.	.	.	.	.	.	.
Pdensi_DN8523_c0_g1d3578	Pdensi_DN8523_c0_g1_i1	.	.	.	.	.	.	.	.	.	.	.	.	.	.
Pdensi_DN8585_c0_g1d331538	Pdensi_DN8585_c0_g1_i1	.	.	.	.	.	.	.	.	.	.	.	.	.	.
Pdensi_DN8526_c0_g1d208596	Pdensi_DN8526_c0_g1_i2	.	.	.	.	.	.	.	.	.	.	.	.	.	.
Pdensi_DN8682_c0_g1d384644	Pdensi_DN8682_c0_g1_i1	E2FE_ARATH^E2FE_ARATH^Q:437-571,H:30-74^62.222%ID^E:2.18e-10^RecName: Full=E2F transcription factor-like E2FE;^Eukaryota; Viridiplantae; Streptophyta; Embryophyta; Tracheophyta; Spermatophyta; Magnoliophyta; eudicotyledons; Gunneridae; Pentapetalae; rosids; malvids; Brassicales; Brassicaceae; Camelineae; Arabidopsis	.	Pdensi_DN8682_c0_g1_i1.p1	87-410[-]	.	.	.	.	.	.	.	.	.	.
Pdensi_DN8642_c0_g1d208655	Pdensi_DN8642_c0_g1_i1	.	.	.	.	.	.	.	.	.	.	.	.	.	.
Pdensi_DN8655_c0_g1d331688	Pdensi_DN8655_c0_g1_i1	.	.	.	.	.	.	.	.	.	.	.	.	.	.
Pdensi_DN8658_c0_g1	Pdensi_DN8658_c0_g1_i1	RDS1_SCHPO^RDS1_SCHPO^Q:352-2,H:53-169^55.556%ID^E:1.35e-38^RecName: Full=Protein rds1;^Eukaryota; Fungi; Dikarya; Ascomycota; Taphrinomycotina; Schizosaccharomycetes; Schizosaccharomycetales; Schizosaccharomycetaceae; Schizosaccharomyces	.	Pdensi_DN8658_c0_g1_i1.p1	2-361[-]	RDS1_SCHPO^RDS1_SCHPO^Q:4-120,H:53-169^55.556%ID^E:1.22e-38^RecName: Full=Protein rds1;^Eukaryota; Fungi; Dikarya; Ascomycota; Taphrinomycotina; Schizosaccharomycetes; Schizosaccharomycetales; Schizosaccharomycetaceae; Schizosaccharomyces	PF13668.6^Ferritin_2^Ferritin-like domain^29-117^E:2.7e-12	.	.	.	KEGG:spo:SPAC343.12	GO:0005783^cellular_component^endoplasmic reticulum	.	.	.
Pdensi_DN8608_c0_g1d47810	Pdensi_DN8608_c0_g1_i1	.	.	Pdensi_DN8608_c0_g1_i1.p1	322-636[+]	.	.	.	ExpAA=31.22^PredHel=2^Topology=i5-27o37-59i	.	.	.	.	.	.
Pdensi_DN8677_c0_g1d47837	Pdensi_DN8677_c0_g1_i1	.	.	.	.	.	.	.	.	.	.	.	.	.	.
Pdensi_DN8618_c0_g1	Pdensi_DN8618_c0_g1_i2	.	.	.	.	.	.	.	.	.	.	.	.	.	.
Pdensi_DN8675_c0_g1d452702	Pdensi_DN8675_c0_g1_i1	.	.	.	.	.	.	.	.	.	.	.	.	.	.
Pdensi_DN8606_c0_g2	Pdensi_DN8606_c0_g2_i1	.	.	.	.	.	.	.	.	.	.	.	.	.	.
Pdensi_DN8632_c0_g1	Pdensi_DN8632_c0_g1_i1	.	.	.	.	.	.	.	.	.	.	.	.	.	.
Pdensi_DN8600_c0_g1	Pdensi_DN8600_c0_g1_i1	.	.	Pdensi_DN8600_c0_g1_i1.p1	3-374[+]	.	.	.	ExpAA=24.32^PredHel=1^Topology=o10-32i	.	.	.	.	.	.
Pdensi_DN8635_c0_g1d3599	Pdensi_DN8635_c0_g1_i1	TROPI_TALSN^TROPI_TALSN^Q:329-30,H:65-148^27%ID^E:4.15e-07^RecName: Full=Hydrolase tropI {ECO:0000303|PubMed:22508998};^Eukaryota; Fungi; Dikarya; Ascomycota; Pezizomycotina; Eurotiomycetes; Eurotiomycetidae; Eurotiales; Trichocomaceae; Talaromyces	.	.	.	.	.	.	.	COG0412^dienelactone hydrolase	.	GO:0016787^molecular_function^hydrolase activity	.	.	.
Pdensi_DN8604_c0_g1	Pdensi_DN8604_c0_g1_i1	.	.	Pdensi_DN8604_c0_g1_i1.p1	1-336[-]	.	.	.	.	.	.	.	.	.	.
Pdensi_DN8649_c0_g2	Pdensi_DN8649_c0_g2_i1	RCO3_NEUCR^RCO3_NEUCR^Q:420-121,H:412-518^49.533%ID^E:6.53e-29^RecName: Full=Probable glucose transporter rco-3;^Eukaryota; Fungi; Dikarya; Ascomycota; Pezizomycotina; Sordariomycetes; Sordariomycetidae; Sordariales; Sordariaceae; Neurospora	.	Pdensi_DN8649_c0_g2_i1.p1	1-420[+]	.	.	.	.	.	.	.	.	.	.
Pdensi_DN8647_c0_g1	Pdensi_DN8647_c0_g1_i1	.	.	.	.	.	.	.	.	.	.	.	.	.	.
Pdensi_DN8647_c0_g1	Pdensi_DN8647_c0_g1_i2	.	.	.	.	.	.	.	.	.	.	.	.	.	.
Pdensi_DN8601_c0_g1d452662	Pdensi_DN8601_c0_g1_i1	.	.	Pdensi_DN8601_c0_g1_i1.p1	66-419[-]	.	.	sigP:1^28^0.468^YES	.	.	.	.	.	.	.
Pdensi_DN8680_c0_g2	Pdensi_DN8680_c0_g2_i1	.	.	Pdensi_DN8680_c0_g2_i1.p1	1-315[+]	.	.	.	.	.	.	.	.	.	.
Pdensi_DN8641_c0_g1d47805	Pdensi_DN8641_c0_g1_i1	.	.	.	.	.	.	.	.	.	.	.	.	.	.
Pdensi_DN8676_c0_g1d264893	Pdensi_DN8676_c0_g1_i1	.	.	.	.	.	.	.	.	.	.	.	.	.	.
Pdensi_DN8671_c0_g1d47843	Pdensi_DN8671_c0_g1_i1	.	.	.	.	.	.	.	.	.	.	.	.	.	.
Pdensi_DN8654_c0_g1d452682	Pdensi_DN8654_c0_g1_i1	.	.	.	.	.	.	.	.	.	.	.	.	.	.
Pdensi_DN8667_c0_g1d3635	Pdensi_DN8667_c0_g1_i1	.	.	Pdensi_DN8667_c0_g1_i1.p1	3-473[+]	.	.	.	.	.	.	.	.	.	.
Pdensi_DN8667_c0_g2	Pdensi_DN8667_c0_g2_i1	.	.	.	.	.	.	.	.	.	.	.	.	.	.
Pdensi_DN8692_c0_g1d47848	Pdensi_DN8692_c0_g1_i1	.	.	.	.	.	.	.	.	.	.	.	.	.	.
Pdensi_DN8615_c0_g1d452669	Pdensi_DN8615_c0_g1_i1	.	.	.	.	.	.	.	.	.	.	.	.	.	.
Pdensi_DN8687_c0_g1d208677	Pdensi_DN8687_c0_g1_i1	.	.	.	.	.	.	.	.	.	.	.	.	.	.
Pdensi_DN8684_c0_g1	Pdensi_DN8684_c0_g1_i1	.	.	.	.	.	.	.	.	.	.	.	.	.	.
Pdensi_DN8760_c0_g2	Pdensi_DN8760_c0_g2_i1	.	.	.	.	.	.	.	.	.	.	.	.	.	.
Pdensi_DN8737_c0_g1d47851	Pdensi_DN8737_c0_g1_i1	.	.	.	.	.	.	.	.	.	.	.	.	.	.
Pdensi_DN8788_c0_g1d264927	Pdensi_DN8788_c0_g1_i2	.	.	.	.	.	.	.	.	.	.	.	.	.	.
Pdensi_DN8720_c1_g1	Pdensi_DN8720_c1_g1_i1	.	.	.	.	.	.	.	.	.	.	.	.	.	.
Pdensi_DN8704_c0_g1d47860	Pdensi_DN8704_c0_g1_i2	.	.	.	.	.	.	.	.	.	.	.	.	.	.
Pdensi_DN8727_c0_g1d171066	Pdensi_DN8727_c0_g1_i1	.	.	.	.	.	.	.	.	.	.	.	.	.	.
Pdensi_DN8708_c0_g1d47867	Pdensi_DN8708_c0_g1_i1	.	.	.	.	.	.	.	.	.	.	.	.	.	.
Pdensi_DN8757_c0_g1	Pdensi_DN8757_c0_g1_i1	.	.	.	.	.	.	.	.	.	.	.	.	.	.
Pdensi_DN8701_c0_g1	Pdensi_DN8701_c0_g1_i1	.	.	.	.	.	.	.	.	.	.	.	.	.	.
Pdensi_DN8717_c0_g1d452794	Pdensi_DN8717_c0_g1_i2	.	.	Pdensi_DN8717_c0_g1_i2.p1	65-370[+]	.	.	.	.	.	.	.	.	.	.
Pdensi_DN8776_c0_g1d47873	Pdensi_DN8776_c0_g1_i1	.	.	.	.	.	.	.	.	.	.	.	.	.	.
Pdensi_DN8751_c0_g2	Pdensi_DN8751_c0_g2_i1	.	.	.	.	.	.	.	.	.	.	.	.	.	.
Pdensi_DN8778_c0_g1d384768	Pdensi_DN8778_c0_g1_i1	.	.	.	.	.	.	.	.	.	.	.	.	.	.
Pdensi_DN8794_c0_g1d384778	Pdensi_DN8794_c0_g1_i1	.	.	Pdensi_DN8794_c0_g1_i1.p1	2-619[-]	.	.	.	.	.	.	.	.	.	.
Pdensi_DN8792_c0_g1	Pdensi_DN8792_c0_g1_i1	.	.	.	.	.	.	.	.	.	.	.	.	.	.
Pdensi_DN8781_c0_g1d102521	Pdensi_DN8781_c0_g1_i2	.	.	.	.	.	.	.	.	.	.	.	.	.	.
Pdensi_DN8798_c0_g1d452840	Pdensi_DN8798_c0_g1_i1	.	.	.	.	.	.	.	.	.	.	.	.	.	.
Pdensi_DN8730_c0_g1d265017	Pdensi_DN8730_c0_g1_i1	SUOX_CHICK^SUOX_CHICK^Q:185-505,H:11-114^38.889%ID^E:1.64e-18^RecName: Full=Sulfite oxidase;^Eukaryota; Metazoa; Chordata; Craniata; Vertebrata; Euteleostomi; Archelosauria; Archosauria; Dinosauria; Saurischia; Theropoda; Coelurosauria; Aves; Neognathae; Galloanserae; Galliformes; Phasianidae; Phasianinae; Gallus	.	Pdensi_DN8730_c0_g1_i1.p1	77-505[+]	SUOX_CHICK^SUOX_CHICK^Q:37-143,H:11-114^38.889%ID^E:1.02e-18^RecName: Full=Sulfite oxidase;^Eukaryota; Metazoa; Chordata; Craniata; Vertebrata; Euteleostomi; Archelosauria; Archosauria; Dinosauria; Saurischia; Theropoda; Coelurosauria; Aves; Neognathae; Galloanserae; Galliformes; Phasianidae; Phasianinae; Gallus	PF00173.28^Cyt-b5^Cytochrome b5-like Heme/Steroid binding domain^35-107^E:5.9e-15	sigP:1^20^0.474^YES	.	.	.	GO:0005758^cellular_component^mitochondrial intermembrane space`GO:0005739^cellular_component^mitochondrion`GO:0020037^molecular_function^heme binding`GO:0030151^molecular_function^molybdenum ion binding`GO:0043546^molecular_function^molybdopterin cofactor binding`GO:0008482^molecular_function^sulfite oxidase activity`GO:0042128^biological_process^nitrate assimilation`GO:0006790^biological_proces…	.	.	.
Pdensi_DN8730_c0_g2	Pdensi_DN8730_c0_g2_i1	SUOX_DROME^SUOX_DROME^Q:474-1,H:217-374^47.879%ID^E:5.13e-38^RecName: Full=Probable sulfite oxidase, mitochondrial;^Eukaryota; Metazoa; Ecdysozoa; Arthropoda; Hexapoda; Insecta; Pterygota; Neoptera; Holometabola; Diptera; Brachycera; Muscomorpha; Ephydroidea; Drosophilidae; Drosophila; Sophophora	.	.	.	.	.	.	.	COG2041^The exact function is not known. Can catalyze the reduction of a variety of substrates like dimethyl sulfoxide, trimethylamine N-oxide, phenylmethyl sulfoxide and L-methionine sulfoxide. Cannot reduce cyclic N-oxides. Shows no activity as sulfite oxidase (By similarity)	KEGG:dme:Dmel_CG7280`KO:K00387	GO:0005758^cellular_component^mitochondrial intermembrane space`GO:0005739^cellular_component^mitochondrion`GO:0020037^molecular_function^heme binding`GO:0030151^molecular_function^molybdenum ion binding`GO:0043546^molecular_function^molybdopterin cofactor binding`GO:0008482^molecular_function^sulfite oxidase activity`GO:0042128^biological_process^nitrate assimilation`GO:0006790^biological_proces…	.	.	.
Pdensi_DN8758_c0_g1d265020	Pdensi_DN8758_c0_g1_i1	.	.	.	.	.	.	.	.	.	.	.	.	.	.
Pdensi_DN8716_c0_g1d171054	Pdensi_DN8716_c0_g1_i1	POLX_TOBAC^POLX_TOBAC^Q:1-273,H:611-701^43.956%ID^E:3.42e-13^RecName: Full=Retrovirus-related Pol polyprotein from transposon TNT 1-94;^Eukaryota; Viridiplantae; Streptophyta; Embryophyta; Tracheophyta; Spermatophyta; Magnoliophyta; eudicotyledons; Gunneridae; Pentapetalae; asterids; lamiids; Solanales; Solanaceae; Nicotianoideae; Nicotianeae; Nicotiana	.	.	.	.	.	.	.	.	.	GO:0000943^cellular_component^retrotransposon nucleocapsid`GO:0004190^molecular_function^aspartic-type endopeptidase activity`GO:0004519^molecular_function^endonuclease activity`GO:0003676^molecular_function^nucleic acid binding`GO:0003964^molecular_function^RNA-directed DNA polymerase activity`GO:0008270^molecular_function^zinc ion binding`GO:0015074^biological_process^DNA integration	.	.	.
Pdensi_DN8718_c0_g1d208800	Pdensi_DN8718_c0_g1_i2	.	.	.	.	.	.	.	.	.	.	.	.	.	.
Pdensi_DN8784_c0_g2	Pdensi_DN8784_c0_g2_i1	.	.	.	.	.	.	.	.	.	.	.	.	.	.
Pdensi_DN8741_c0_g1d384757	Pdensi_DN8741_c0_g1_i1	.	.	.	.	.	.	.	.	.	.	.	.	.	.
Pdensi_DN8755_c0_g1d264989	Pdensi_DN8755_c0_g1_i1	.	.	.	.	.	.	.	.	.	.	.	.	.	.
Pdensi_DN8775_c0_g1d3651	Pdensi_DN8775_c0_g1_i1	.	.	.	.	.	.	.	.	.	.	.	.	.	.
Pdensi_DN8787_c0_g1d265000	Pdensi_DN8787_c0_g1_i1	.	.	.	.	.	.	.	.	.	.	.	.	.	.
Pdensi_DN8769_c0_g1d47859	Pdensi_DN8769_c0_g1_i1	.	.	.	.	.	.	.	.	.	.	.	.	.	.
Pdensi_DN8726_c0_g1	Pdensi_DN8726_c0_g1_i1	.	.	.	.	.	.	.	.	.	.	.	.	.	.
Pdensi_DN8846_c0_g1	Pdensi_DN8846_c0_g1_i1	.	.	Pdensi_DN8846_c0_g1_i1.p1	364-1971[+]	.	PF05050.12^Methyltransf_21^Methyltransferase FkbM domain^356-498^E:3.4e-07	.	ExpAA=21.05^PredHel=1^Topology=i43-62o	.	.	.	.	.	.
Pdensi_DN8894_c0_g2	Pdensi_DN8894_c0_g2_i1	.	.	Pdensi_DN8894_c0_g2_i1.p1	79-600[+]	.	.	.	.	.	.	.	.	.	.
Pdensi_DN8828_c0_g1	Pdensi_DN8828_c0_g1_i1	.	.	Pdensi_DN8828_c0_g1_i1.p1	1-309[+]	.	.	.	.	.	.	.	.	.	.
Pdensi_DN8829_c0_g1d102567	Pdensi_DN8829_c0_g1_i1	.	.	.	.	.	.	.	.	.	.	.	.	.	.
Pdensi_DN8847_c0_g1	Pdensi_DN8847_c0_g1_i1	.	.	.	.	.	.	.	.	.	.	.	.	.	.
Pdensi_DN8838_c0_g1	Pdensi_DN8838_c0_g1_i1	.	.	.	.	.	.	.	.	.	.	.	.	.	.
Pdensi_DN8845_c0_g1	Pdensi_DN8845_c0_g1_i1	.	.	Pdensi_DN8845_c0_g1_i1.p1	1022-1366[+]	.	.	.	.	.	.	.	.	.	.
Pdensi_DN8896_c0_g1d208865	Pdensi_DN8896_c0_g1_i1	POLX_TOBAC^POLX_TOBAC^Q:379-2,H:574-698^34.127%ID^E:3.9e-31^RecName: Full=Retrovirus-related Pol polyprotein from transposon TNT 1-94;^Eukaryota; Viridiplantae; Streptophyta; Embryophyta; Tracheophyta; Spermatophyta; Magnoliophyta; eudicotyledons; Gunneridae; Pentapetalae; asterids; lamiids; Solanales; Solanaceae; Nicotianoideae; Nicotianeae; Nicotiana`POLX_TOBAC^POLX_TOBAC^Q:584-375,H:506-581^50…	.	Pdensi_DN8896_c0_g1_i1.p1	2-448[-]	POLX_TOBAC^POLX_TOBAC^Q:24-149,H:574-698^34.127%ID^E:3.53e-17^RecName: Full=Retrovirus-related Pol polyprotein from transposon TNT 1-94;^Eukaryota; Viridiplantae; Streptophyta; Embryophyta; Tracheophyta; Spermatophyta; Magnoliophyta; eudicotyledons; Gunneridae; Pentapetalae; asterids; lamiids; Solanales; Solanaceae; Nicotianoideae; Nicotianeae; Nicotiana	.	.	.	.	.	GO:0000943^cellular_component^retrotransposon nucleocapsid`GO:0004190^molecular_function^aspartic-type endopeptidase activity`GO:0004519^molecular_function^endonuclease activity`GO:0003676^molecular_function^nucleic acid binding`GO:0003964^molecular_function^RNA-directed DNA polymerase activity`GO:0008270^molecular_function^zinc ion binding`GO:0015074^biological_process^DNA integration	.	.	.
Pdensi_DN8861_c0_g1d47923	Pdensi_DN8861_c0_g1_i1	.	.	.	.	.	.	.	.	.	.	.	.	.	.
Pdensi_DN8840_c0_g1d208829	Pdensi_DN8840_c0_g1_i1	RL13_SCHPO^RL13_SCHPO^Q:397-2,H:1-132^62.121%ID^E:5.06e-42^RecName: Full=60S ribosomal protein L13;^Eukaryota; Fungi; Dikarya; Ascomycota; Taphrinomycotina; Schizosaccharomycetes; Schizosaccharomycetales; Schizosaccharomycetaceae; Schizosaccharomyces	.	.	.	.	.	.	.	.	KEGG:spo:SPAC664.05`KO:K02873	GO:0005829^cellular_component^cytosol`GO:0022625^cellular_component^cytosolic large ribosomal subunit`GO:0003735^molecular_function^structural constituent of ribosome`GO:0002181^biological_process^cytoplasmic translation	.	.	.
Pdensi_DN8842_c0_g1d3729	Pdensi_DN8842_c0_g1_i1	HIP8_ARATH^HIP8_ARATH^Q:326-1045,H:38-246^33.884%ID^E:1.81e-32^RecName: Full=Heavy metal-associated isoprenylated plant protein 8 {ECO:0000303|PubMed:21072340, ECO:0000303|PubMed:23368984};^Eukaryota; Viridiplantae; Streptophyta; Embryophyta; Tracheophyta; Spermatophyta; Magnoliophyta; eudicotyledons; Gunneridae; Pentapetalae; rosids; malvids; Brassicales; Brassicaceae; Camelineae; Arabidopsis	.	Pdensi_DN8842_c0_g1_i1.p1	2-1048[+]	HIP8_ARATH^HIP8_ARATH^Q:84-348,H:2-246^33.696%ID^E:5.58e-41^RecName: Full=Heavy metal-associated isoprenylated plant protein 8 {ECO:0000303|PubMed:21072340, ECO:0000303|PubMed:23368984};^Eukaryota; Viridiplantae; Streptophyta; Embryophyta; Tracheophyta; Spermatophyta; Magnoliophyta; eudicotyledons; Gunneridae; Pentapetalae; rosids; malvids; Brassicales; Brassicaceae; Camelineae; Arabidopsis	PF00403.26^HMA^Heavy-metal-associated domain^112-164^E:2.8e-11`PF00403.26^HMA^Heavy-metal-associated domain^208-253^E:5.8e-11	sigP:1^21^0.555^YES	.	COG2608^heavy metal transport detoxification protein	KEGG:ath:AT3G02960	GO:0046872^molecular_function^metal ion binding`GO:0030001^biological_process^metal ion transport	GO:0046872^molecular_function^metal ion binding`GO:0030001^biological_process^metal ion transport	.	.
Pdensi_DN8878_c0_g1	Pdensi_DN8878_c0_g1_i1	.	.	.	.	.	.	.	.	.	.	.	.	.	.
Pdensi_DN8810_c0_g1d3733	Pdensi_DN8810_c0_g1_i1	.	.	Pdensi_DN8810_c0_g1_i1.p1	1-387[-]	.	.	.	.	.	.	.	.	.	.
Pdensi_DN8844_c0_g1d384860	Pdensi_DN8844_c0_g1_i1	.	.	.	.	.	.	.	.	.	.	.	.	.	.
Pdensi_DN8853_c0_g1	Pdensi_DN8853_c0_g1_i1	.	.	Pdensi_DN8853_c0_g1_i1.p1	2-319[+]	.	.	.	.	.	.	.	.	.	.
Pdensi_DN8883_c0_g1	Pdensi_DN8883_c0_g1_i1	.	.	.	.	.	.	.	.	.	.	.	.	.	.
Pdensi_DN8811_c0_g1	Pdensi_DN8811_c0_g1_i1	.	.	Pdensi_DN8811_c0_g1_i1.p1	3-443[+]	.	.	.	.	.	.	.	.	.	.
Pdensi_DN8820_c0_g1	Pdensi_DN8820_c0_g1_i1	.	.	.	.	.	.	.	.	.	.	.	.	.	.
Pdensi_DN8817_c0_g1d332060	Pdensi_DN8817_c0_g1_i1	.	.	.	.	.	.	.	.	.	.	.	.	.	.
Pdensi_DN8826_c0_g2d208874	Pdensi_DN8826_c0_g2_i1	.	.	Pdensi_DN8826_c0_g2_i1.p1	17-361[-]	.	.	.	ExpAA=34.06^PredHel=1^Topology=i71-93o	.	.	.	.	.	.
Pdensi_DN8860_c0_g1d332072	Pdensi_DN8860_c0_g1_i1	.	.	.	.	.	.	.	.	.	.	.	.	.	.
Pdensi_DN8863_c0_g1	Pdensi_DN8863_c0_g1_i1	POLR2_ARATH^POLR2_ARATH^Q:363-1,H:1153-1273^49.587%ID^E:5.86e-27^RecName: Full=Retrovirus-related Pol polyprotein from transposon RE2;^Eukaryota; Viridiplantae; Streptophyta; Embryophyta; Tracheophyta; Spermatophyta; Magnoliophyta; eudicotyledons; Gunneridae; Pentapetalae; rosids; malvids; Brassicales; Brassicaceae; Camelineae; Arabidopsis	.	.	.	.	.	.	.	.	.	GO:0000943^cellular_component^retrotransposon nucleocapsid`GO:0004190^molecular_function^aspartic-type endopeptidase activity`GO:0004519^molecular_function^endonuclease activity`GO:0046872^molecular_function^metal ion binding`GO:0003676^molecular_function^nucleic acid binding`GO:0003964^molecular_function^RNA-directed DNA polymerase activity`GO:0015074^biological_process^DNA integration`GO:000631…	.	.	.
Pdensi_DN8881_c0_g1d47951	Pdensi_DN8881_c0_g1_i1	.	.	.	.	.	.	.	.	.	.	.	.	.	.
Pdensi_DN8834_c0_g2	Pdensi_DN8834_c0_g2_i1	.	.	.	.	.	.	.	.	.	.	.	.	.	.
Pdensi_DN8882_c0_g1d208879	Pdensi_DN8882_c0_g1_i1	.	.	.	.	.	.	.	.	.	.	.	.	.	.
Pdensi_DN8831_c0_g1	Pdensi_DN8831_c0_g1_i1	.	.	.	.	.	.	.	.	.	.	.	.	.	.
Pdensi_DN8831_c0_g2d208882	Pdensi_DN8831_c0_g2_i1	.	.	.	.	.	.	.	.	.	.	.	.	.	.
Pdensi_DN8865_c0_g1d452951	Pdensi_DN8865_c0_g1_i1	.	.	.	.	.	.	.	.	.	.	.	.	.	.
Pdensi_DN8876_c0_g1	Pdensi_DN8876_c0_g1_i1	.	.	.	.	.	.	.	.	.	.	.	.	.	.
Pdensi_DN8818_c0_g1d3745	Pdensi_DN8818_c0_g1_i1	Y1365_METJA^Y1365_METJA^Q:900-235,H:12-229^28.07%ID^E:2.68e-14^RecName: Full=Uncharacterized protein MJ1365;^Archaea; Euryarchaeota; Methanomada group; Methanococci; Methanococcales; Methanocaldococcaceae; Methanocaldococcus	.	Pdensi_DN8818_c0_g1_i1.p1	199-1080[-]	Y1365_METJA^Y1365_METJA^Q:61-282,H:12-229^29.258%ID^E:6.39e-18^RecName: Full=Uncharacterized protein MJ1365;^Archaea; Euryarchaeota; Methanomada group; Methanococci; Methanococcales; Methanocaldococcaceae; Methanocaldococcus	PF01963.17^TraB^TraB family^63-118^E:1e-07	.	.	COG1916^traB family	KEGG:mja:MJ_1365	GO:0016021^cellular_component^integral component of membrane`GO:0005886^cellular_component^plasma membrane	.	.	.
Pdensi_DN8837_c1_g1	Pdensi_DN8837_c1_g1_i1	.	.	.	.	.	.	.	.	.	.	.	.	.	.
Pdensi_DN8973_c0_g1d332109	Pdensi_DN8973_c0_g1_i1	.	.	.	.	.	.	.	.	.	.	.	.	.	.
Pdensi_DN8985_c0_g1d102645	Pdensi_DN8985_c0_g1_i1	.	.	.	.	.	.	.	.	.	.	.	.	.	.
Pdensi_DN8918_c0_g1d265180	Pdensi_DN8918_c0_g1_i1	.	.	Pdensi_DN8918_c0_g1_i1.p1	39-542[-]	.	.	.	.	.	.	.	.	.	.
Pdensi_DN8948_c0_g1d171310	Pdensi_DN8948_c0_g1_i1	HS22M_PEA^HS22M_PEA^Q:258-677,H:47-202^31.138%ID^E:4.27e-07^RecName: Full=Heat shock 22 kDa protein, mitochondrial;^Eukaryota; Viridiplantae; Streptophyta; Embryophyta; Tracheophyta; Spermatophyta; Magnoliophyta; eudicotyledons; Gunneridae; Pentapetalae; rosids; fabids; Fabales; Fabaceae; Papilionoideae; 50 kb inversion clade; NPAAA clade; Hologalegina; IRL clade; Fabeae; Pisum	.	.	.	.	.	.	.	.	.	GO:0005739^cellular_component^mitochondrion	.	.	.
Pdensi_DN8925_c0_g2	Pdensi_DN8925_c0_g2_i1	.	.	.	.	.	.	.	.	.	.	.	.	.	.
Pdensi_DN8957_c0_g1d265193	Pdensi_DN8957_c0_g1_i1	.	.	.	.	.	.	.	.	.	.	.	.	.	.
Pdensi_DN8945_c0_g1d48000	Pdensi_DN8945_c0_g1_i1	.	.	Pdensi_DN8945_c0_g1_i1.p1	3-488[+]	.	.	.	.	.	.	.	.	.	.
Pdensi_DN8982_c0_g1d265205	Pdensi_DN8982_c0_g1_i1	.	.	.	.	.	.	.	.	.	.	.	.	.	.
Pdensi_DN8979_c0_g1d517976	Pdensi_DN8979_c0_g1_i2	.	.	.	.	.	.	.	.	.	.	.	.	.	.
Pdensi_DN8935_c0_g1d3815	Pdensi_DN8935_c0_g1_i1	.	.	.	.	.	.	.	.	.	.	.	.	.	.
Pdensi_DN8927_c0_g1d3816	Pdensi_DN8927_c0_g1_i1	CP123_ARATH^CP123_ARATH^Q:692-393,H:28-134^58.879%ID^E:2.37e-34^RecName: Full=Calvin cycle protein CP12-3, chloroplastic;^Eukaryota; Viridiplantae; Streptophyta; Embryophyta; Tracheophyta; Spermatophyta; Magnoliophyta; eudicotyledons; Gunneridae; Pentapetalae; rosids; malvids; Brassicales; Brassicaceae; Camelineae; Arabidopsis	.	Pdensi_DN8927_c0_g1_i1.p1	390-797[-]	CP123_ARATH^CP123_ARATH^Q:36-135,H:28-134^58.879%ID^E:1.65e-36^RecName: Full=Calvin cycle protein CP12-3, chloroplastic;^Eukaryota; Viridiplantae; Streptophyta; Embryophyta; Tracheophyta; Spermatophyta; Magnoliophyta; eudicotyledons; Gunneridae; Pentapetalae; rosids; malvids; Brassicales; Brassicaceae; Camelineae; Arabidopsis	PF02672.15^CP12^CP12 domain^66-134^E:2.1e-24	.	.	ENOG410YTHF^CP12 domain	KEGG:ath:AT1G76560	GO:0009507^cellular_component^chloroplast`GO:0032991^cellular_component^protein-containing complex`GO:0005507^molecular_function^copper ion binding`GO:0016151^molecular_function^nickel cation binding`GO:0071454^biological_process^cellular response to anoxia`GO:0034605^biological_process^cellular response to heat`GO:0080153^biological_process^negative regulation of reductive pentose-phosphate cycl…	.	.	.
Pdensi_DN8956_c0_g1d3819	Pdensi_DN8956_c0_g1_i1	.	.	.	.	.	.	.	.	.	.	.	.	.	.
Pdensi_DN8997_c0_g1d3822	Pdensi_DN8997_c0_g1_i1	.	.	.	.	.	.	.	.	.	.	.	.	.	.
Pdensi_DN9043_c0_g2	Pdensi_DN9043_c0_g2_i1	.	.	.	.	.	.	.	.	.	.	.	.	.	.
Pdensi_DN9066_c0_g1d453184	Pdensi_DN9066_c0_g1_i2	POL_CSVMV^POL_CSVMV^Q:134-625,H:243-407^46.667%ID^E:6.99e-43^RecName: Full=Putative enzymatic polyprotein;^Viruses; Ortervirales; Caulimoviridae; Cavemovirus	.	Pdensi_DN9066_c0_g1_i2.p1	2-634[+]	POL_CAMVS^POL_CAMVS^Q:9-196,H:246-434^46.561%ID^E:4.05e-50^RecName: Full=Enzymatic polyprotein;^Viruses; Ortervirales; Caulimoviridae; Caulimovirus	PF00078.27^RVT_1^Reverse transcriptase (RNA-dependent DNA polymerase)^60-203^E:6.7e-25	.	.	.	KEGG:vg:1489542	GO:0004190^molecular_function^aspartic-type endopeptidase activity`GO:0004519^molecular_function^endonuclease activity`GO:0003964^molecular_function^RNA-directed DNA polymerase activity	.	.	.
Pdensi_DN9077_c0_g1	Pdensi_DN9077_c0_g1_i1	PP347_ARATH^PP347_ARATH^Q:4-417,H:564-702^42.446%ID^E:2.88e-29^RecName: Full=Pentatricopeptide repeat-containing protein At4g33170;^Eukaryota; Viridiplantae; Streptophyta; Embryophyta; Tracheophyta; Spermatophyta; Magnoliophyta; eudicotyledons; Gunneridae; Pentapetalae; rosids; malvids; Brassicales; Brassicaceae; Camelineae; Arabidopsis`PP347_ARATH^PP347_ARATH^Q:58-420,H:481-602^33.607%ID^E:5.92e…	.	Pdensi_DN9077_c0_g1_i1.p1	1-420[+]	PP330_ARATH^PP330_ARATH^Q:1-140,H:167-307^44.681%ID^E:1.66e-33^RecName: Full=Pentatricopeptide repeat-containing protein At4g21065;^Eukaryota; Viridiplantae; Streptophyta; Embryophyta; Tracheophyta; Spermatophyta; Magnoliophyta; eudicotyledons; Gunneridae; Pentapetalae; rosids; malvids; Brassicales; Brassicaceae; Camelineae; Arabidopsis`PP330_ARATH^PP330_ARATH^Q:5-140,H:68-206^32.374%ID^E:1.26e-1…	PF13812.6^PPR_3^Pentatricopeptide repeat domain^18-66^E:0.0025`PF13041.6^PPR_2^PPR repeat family^20-67^E:2.9e-13`PF01535.20^PPR^PPR repeat^22-50^E:2e-09`PF01535.20^PPR^PPR repeat^94-120^E:7.7e-05`PF01535.20^PPR^PPR repeat^122-140^E:0.0011	.	.	ENOG410Z7Z7^Pentatricopeptide repeat-containing protein	KEGG:ath:AT4G21065	GO:0008270^molecular_function^zinc ion binding`GO:0009451^biological_process^RNA modification	.	.	.
Pdensi_DN9073_c0_g1d48055	Pdensi_DN9073_c0_g1_i1	.	.	.	.	.	.	.	.	.	.	.	.	.	.
Pdensi_DN9045_c0_g1	Pdensi_DN9045_c0_g1_i2	AUG2_ARATH^AUG2_ARATH^Q:1342-386,H:6-290^53.87%ID^E:5.3e-107^RecName: Full=AUGMIN subunit 2 {ECO:0000303|PubMed:22505726};^Eukaryota; Viridiplantae; Streptophyta; Embryophyta; Tracheophyta; Spermatophyta; Magnoliophyta; eudicotyledons; Gunneridae; Pentapetalae; rosids; malvids; Brassicales; Brassicaceae; Camelineae; Arabidopsis	.	Pdensi_DN9045_c0_g1_i2.p1	362-1369[-]	AUG2_ARATH^AUG2_ARATH^Q:8-328,H:4-290^54.154%ID^E:3.54e-111^RecName: Full=AUGMIN subunit 2 {ECO:0000303|PubMed:22505726};^Eukaryota; Viridiplantae; Streptophyta; Embryophyta; Tracheophyta; Spermatophyta; Magnoliophyta; eudicotyledons; Gunneridae; Pentapetalae; rosids; malvids; Brassicales; Brassicaceae; Camelineae; Arabidopsis	PF15003.6^HAUS2^HAUS augmin-like complex subunit 2^23-124^E:1.4e-32`PF15003.6^HAUS2^HAUS augmin-like complex subunit 2^145-235^E:1.3e-42	.	.	ENOG410XQMA^NA	KEGG:ath:AT2G32980`KO:K16585	GO:0005874^cellular_component^microtubule`GO:0000911^biological_process^cytokinesis by cell plate formation`GO:0007020^biological_process^microtubule nucleation`GO:0031023^biological_process^microtubule organizing center organization`GO:0000278^biological_process^mitotic cell cycle`GO:0051225^biological_process^spindle assembly	GO:0031023^biological_process^microtubule organizing center organization`GO:0051225^biological_process^spindle assembly	.	.
Pdensi_DN9060_c0_g1	Pdensi_DN9060_c0_g1_i1	.	.	.	.	.	.	.	.	.	.	.	.	.	.
Pdensi_DN9092_c0_g1d385103	Pdensi_DN9092_c0_g1_i1	RR10_ARATH^RR10_ARATH^Q:372-674,H:91-191^85.149%ID^E:1.07e-58^RecName: Full=30S ribosomal protein S10, chloroplastic;^Eukaryota; Viridiplantae; Streptophyta; Embryophyta; Tracheophyta; Spermatophyta; Magnoliophyta; eudicotyledons; Gunneridae; Pentapetalae; rosids; malvids; Brassicales; Brassicaceae; Camelineae; Arabidopsis	.	Pdensi_DN9092_c0_g1_i1.p1	93-680[+]	RR10_SPIOL^RR10_SPIOL^Q:3-194,H:7-195^53.299%ID^E:7.49e-61^RecName: Full=30S ribosomal protein S10 alpha, chloroplastic {ECO:0000303|PubMed:10874039};^Eukaryota; Viridiplantae; Streptophyta; Embryophyta; Tracheophyta; Spermatophyta; Magnoliophyta; eudicotyledons; Gunneridae; Pentapetalae; Caryophyllales; Chenopodiaceae; Chenopodioideae; Anserineae; Spinacia	PF00338.22^Ribosomal_S10^Ribosomal protein S10p/S20e^99-193^E:2.2e-33	.	.	.	.	GO:0009507^cellular_component^chloroplast`GO:0005840^cellular_component^ribosome`GO:0003723^molecular_function^RNA binding`GO:0003735^molecular_function^structural constituent of ribosome`GO:0006412^biological_process^translation	.	.	.
Pdensi_DN9081_c0_g1d48066	Pdensi_DN9081_c0_g1_i1	.	.	.	.	.	.	.	.	.	.	.	.	.	.
Pdensi_DN9024_c0_g1d208960	Pdensi_DN9024_c0_g1_i1	.	.	Pdensi_DN9024_c0_g1_i1.p1	341-727[-]	.	.	.	.	.	.	.	.	.	.
Pdensi_DN9052_c0_g1	Pdensi_DN9052_c0_g1_i1	.	.	.	.	.	.	.	.	.	.	.	.	.	.
Pdensi_DN9074_c0_g1	Pdensi_DN9074_c0_g1_i1	TCF25_HUMAN^TCF25_HUMAN^Q:600-1994,H:177-619^33.895%ID^E:2.74e-62^RecName: Full=Transcription factor 25;^Eukaryota; Metazoa; Chordata; Craniata; Vertebrata; Euteleostomi; Mammalia; Eutheria; Euarchontoglires; Primates; Haplorrhini; Catarrhini; Hominidae; Homo	.	Pdensi_DN9074_c0_g1_i1.p1	111-2066[+]	TCF25_HUMAN^TCF25_HUMAN^Q:164-628,H:177-619^33.895%ID^E:1.95e-71^RecName: Full=Transcription factor 25;^Eukaryota; Metazoa; Chordata; Craniata; Vertebrata; Euteleostomi; Mammalia; Eutheria; Euarchontoglires; Primates; Haplorrhini; Catarrhini; Hominidae; Homo	PF04910.14^Tcf25^Transcriptional repressor TCF25^247-581^E:2.1e-72	.	.	ENOG410XQ1Q^transcription factor 25 (basic helix-loop-helix)	KEGG:hsa:22980	GO:0005634^cellular_component^nucleus`GO:0003677^molecular_function^DNA binding`GO:0003700^molecular_function^DNA-binding transcription factor activity`GO:0007507^biological_process^heart development`GO:0000122^biological_process^negative regulation of transcription by RNA polymerase II	.	.	.
Pdensi_DN9094_c0_g1d332335	Pdensi_DN9094_c0_g1_i1	WDR6_RAT^WDR6_RAT^Q:4850-2376,H:31-752^23.032%ID^E:7.3e-27^RecName: Full=WD repeat-containing protein 6;^Eukaryota; Metazoa; Chordata; Craniata; Vertebrata; Euteleostomi; Mammalia; Eutheria; Euarchontoglires; Glires; Rodentia; Myomorpha; Muroidea; Muridae; Murinae; Rattus	.	Pdensi_DN9094_c0_g1_i1.p1	465-4952[-]	WDR6_RAT^WDR6_RAT^Q:35-859,H:31-752^23.611%ID^E:4.53e-33^RecName: Full=WD repeat-containing protein 6;^Eukaryota; Metazoa; Chordata; Craniata; Vertebrata; Euteleostomi; Mammalia; Eutheria; Euarchontoglires; Glires; Rodentia; Myomorpha; Muroidea; Muridae; Murinae; Rattus	PF00400.32^WD40^WD domain, G-beta repeat^262-296^E:0.00019`PF00400.32^WD40^WD domain, G-beta repeat^324-352^E:0.053	.	.	ENOG410ZJ6J^WD repeat domain 6	KEGG:rno:301007	GO:0005829^cellular_component^cytosol`GO:0005886^cellular_component^plasma membrane`GO:0032991^cellular_component^protein-containing complex`GO:0043560^molecular_function^insulin receptor substrate binding`GO:0007049^biological_process^cell cycle`GO:0008286^biological_process^insulin receptor signaling pathway`GO:0048009^biological_process^insulin-like growth factor receptor signaling pathway	GO:0005515^molecular_function^protein binding	.	.
Pdensi_DN9082_c0_g1	Pdensi_DN9082_c0_g1_i1	.	.	.	.	.	.	.	.	.	.	.	.	.	.
Pdensi_DN9096_c0_g2	Pdensi_DN9096_c0_g2_i1	.	.	.	.	.	.	.	.	.	.	.	.	.	.
Pdensi_DN9036_c0_g1d209001	Pdensi_DN9036_c0_g1_i1	.	.	.	.	.	.	.	.	.	.	.	.	.	.
Pdensi_DN9008_c0_g1d385168	Pdensi_DN9008_c0_g1_i1	MDN1_ARATH^MDN1_ARATH^Q:9-494,H:1496-1657^62.346%ID^E:2.07e-67^RecName: Full=Midasin {ECO:0000303|PubMed:23572950};^Eukaryota; Viridiplantae; Streptophyta; Embryophyta; Tracheophyta; Spermatophyta; Magnoliophyta; eudicotyledons; Gunneridae; Pentapetalae; rosids; malvids; Brassicales; Brassicaceae; Camelineae; Arabidopsis`MDN1_ARATH^MDN1_ARATH^Q:21-353,H:1126-1232^40.708%ID^E:2.59e-15^RecName: Ful…	.	Pdensi_DN9008_c0_g1_i1.p1	3-497[+]	MDN1_ARATH^MDN1_ARATH^Q:3-164,H:1496-1657^62.346%ID^E:1.86e-67^RecName: Full=Midasin {ECO:0000303|PubMed:23572950};^Eukaryota; Viridiplantae; Streptophyta; Embryophyta; Tracheophyta; Spermatophyta; Magnoliophyta; eudicotyledons; Gunneridae; Pentapetalae; rosids; malvids; Brassicales; Brassicaceae; Camelineae; Arabidopsis`MDN1_ARATH^MDN1_ARATH^Q:7-117,H:1126-1232^40.708%ID^E:2.33e-15^RecName: Full…	PF07728.14^AAA_5^AAA domain (dynein-related subfamily)^9-94^E:8.6e-15	.	.	COG5271^Nuclear chaperone required for maturation and nuclear export of pre-60S ribosome subunits (By similarity)	KEGG:ath:AT1G67120`KO:K14572	GO:0009941^cellular_component^chloroplast envelope`GO:0005730^cellular_component^nucleolus`GO:0005654^cellular_component^nucleoplasm`GO:0009506^cellular_component^plasmodesma`GO:0005524^molecular_function^ATP binding`GO:0016887^molecular_function^ATPase activity`GO:0009738^biological_process^abscisic acid-activated signaling pathway`GO:0009553^biological_process^embryo sac development`GO:0048638^…	GO:0005524^molecular_function^ATP binding`GO:0016887^molecular_function^ATPase activity	.	.
Pdensi_DN9008_c0_g2	Pdensi_DN9008_c0_g2_i1	MDN1_ARATH^MDN1_ARATH^Q:90-536,H:1688-1836^54.902%ID^E:2.41e-39^RecName: Full=Midasin {ECO:0000303|PubMed:23572950};^Eukaryota; Viridiplantae; Streptophyta; Embryophyta; Tracheophyta; Spermatophyta; Magnoliophyta; eudicotyledons; Gunneridae; Pentapetalae; rosids; malvids; Brassicales; Brassicaceae; Camelineae; Arabidopsis`MDN1_ARATH^MDN1_ARATH^Q:288-515,H:643-717^42.105%ID^E:1.45e-09^RecName: Ful…	.	Pdensi_DN9008_c0_g2_i1.p1	3-539[+]	MDN1_ARATH^MDN1_ARATH^Q:3-178,H:1661-1836^55.556%ID^E:4.73e-48^RecName: Full=Midasin {ECO:0000303|PubMed:23572950};^Eukaryota; Viridiplantae; Streptophyta; Embryophyta; Tracheophyta; Spermatophyta; Magnoliophyta; eudicotyledons; Gunneridae; Pentapetalae; rosids; malvids; Brassicales; Brassicaceae; Camelineae; Arabidopsis`MDN1_ARATH^MDN1_ARATH^Q:96-171,H:643-717^42.105%ID^E:2.09e-09^RecName: Full=…	PF07728.14^AAA_5^AAA domain (dynein-related subfamily)^123-166^E:7.9e-05`PF00004.29^AAA^ATPase family associated with various cellular activities (AAA)^124-158^E:5e-07`PF07726.11^AAA_3^ATPase family associated with various cellular activities (AAA)^124-170^E:7e-05	sigP:1^21^0.527^YES	.	COG5271^Nuclear chaperone required for maturation and nuclear export of pre-60S ribosome subunits (By similarity)	KEGG:ath:AT1G67120`KO:K14572	GO:0009941^cellular_component^chloroplast envelope`GO:0005730^cellular_component^nucleolus`GO:0005654^cellular_component^nucleoplasm`GO:0009506^cellular_component^plasmodesma`GO:0005524^molecular_function^ATP binding`GO:0016887^molecular_function^ATPase activity`GO:0009738^biological_process^abscisic acid-activated signaling pathway`GO:0009553^biological_process^embryo sac development`GO:0048638^…	GO:0005524^molecular_function^ATP binding`GO:0016887^molecular_function^ATPase activity	.	.
Pdensi_DN9072_c0_g1d453178	Pdensi_DN9072_c0_g1_i1	GRV2_ARATH^GRV2_ARATH^Q:53-631,H:1297-1481^29.897%ID^E:6.36e-16^RecName: Full=DnaJ homolog subfamily C GRV2;^Eukaryota; Viridiplantae; Streptophyta; Embryophyta; Tracheophyta; Spermatophyta; Magnoliophyta; eudicotyledons; Gunneridae; Pentapetalae; rosids; malvids; Brassicales; Brassicaceae; Camelineae; Arabidopsis	.	Pdensi_DN9072_c0_g1_i1.p1	2-3799[+]	GRV2_ARATH^GRV2_ARATH^Q:18-210,H:1297-1481^29.897%ID^E:4.79e-16^RecName: Full=DnaJ homolog subfamily C GRV2;^Eukaryota; Viridiplantae; Streptophyta; Embryophyta; Tracheophyta; Spermatophyta; Magnoliophyta; eudicotyledons; Gunneridae; Pentapetalae; rosids; malvids; Brassicales; Brassicaceae; Camelineae; Arabidopsis	.	.	.	ENOG410XRI2^DnaJ (Hsp40) homolog, subfamily C, member 13	KEGG:ath:AT2G26890`KO:K09533	GO:0005783^cellular_component^endoplasmic reticulum`GO:0010008^cellular_component^endosome membrane`GO:0005794^cellular_component^Golgi apparatus`GO:0043231^cellular_component^intracellular membrane-bounded organelle`GO:0005770^cellular_component^late endosome`GO:0031902^cellular_component^late endosome membrane`GO:0005802^cellular_component^trans-Golgi network`GO:0005774^cellular_component^vacuo…	.	.	.
Pdensi_DN9057_c0_g1d453209	Pdensi_DN9057_c0_g1_i1	ITR2_YEAST^ITR2_YEAST^Q:336-4,H:481-591^34.234%ID^E:2.83e-24^RecName: Full=Myo-inositol transporter 2;^Eukaryota; Fungi; Dikarya; Ascomycota; Saccharomycotina; Saccharomycetes; Saccharomycetales; Saccharomycetaceae; Saccharomyces	.	Pdensi_DN9057_c0_g1_i1.p1	1-336[-]	ITR2_YEAST^ITR2_YEAST^Q:1-111,H:481-591^34.234%ID^E:2.55e-24^RecName: Full=Myo-inositol transporter 2;^Eukaryota; Fungi; Dikarya; Ascomycota; Saccharomycotina; Saccharomycetes; Saccharomycetales; Saccharomycetaceae; Saccharomyces	PF00083.24^Sugar_tr^Sugar (and other) transporter^1-89^E:1.7e-12	.	ExpAA=42.97^PredHel=2^Topology=o23-45i52-74o	.	KEGG:sce:YOL103W`KO:K08150	GO:0071944^cellular_component^cell periphery`GO:0000324^cellular_component^fungal-type vacuole`GO:0016021^cellular_component^integral component of membrane`GO:0005887^cellular_component^integral component of plasma membrane`GO:0016020^cellular_component^membrane`GO:0005886^cellular_component^plasma membrane`GO:0005365^molecular_function^myo-inositol transmembrane transporter activity`GO:0005366^m…	GO:0022857^molecular_function^transmembrane transporter activity`GO:0055085^biological_process^transmembrane transport`GO:0016021^cellular_component^integral component of membrane	.	.
Pdensi_DN9005_c0_g1d332341	Pdensi_DN9005_c0_g1_i2	.	.	.	.	.	.	.	.	.	.	.	.	.	.
Pdensi_DN9012_c0_g1d385053	Pdensi_DN9012_c0_g1_i1	.	.	.	.	.	.	.	.	.	.	.	.	.	.
Pdensi_DN9067_c0_g1	Pdensi_DN9067_c0_g1_i1	.	.	.	.	.	.	.	.	.	.	.	.	.	.
Pdensi_DN9143_c0_g1d265378	Pdensi_DN9143_c0_g1_i1	.	.	.	.	.	.	.	.	.	.	.	.	.	.
Pdensi_DN9125_c0_g1d385207	Pdensi_DN9125_c0_g1_i2	.	.	.	.	.	.	.	.	.	.	.	.	.	.
Pdensi_DN9142_c0_g1d518076	Pdensi_DN9142_c0_g1_i1	.	.	.	.	.	.	.	.	.	.	.	.	.	.
Pdensi_DN9130_c0_g1d3913	Pdensi_DN9130_c0_g1_i1	.	.	.	.	.	.	.	.	.	.	.	.	.	.
Pdensi_DN9157_c0_g1d518087	Pdensi_DN9157_c0_g1_i1	.	.	.	.	.	.	.	.	.	.	.	.	.	.
Pdensi_DN9183_c0_g2	Pdensi_DN9183_c0_g2_i1	.	.	Pdensi_DN9183_c0_g2_i1.p1	32-436[+]	.	.	.	ExpAA=18.83^PredHel=1^Topology=o80-102i	.	.	.	.	.	.
Pdensi_DN9194_c0_g1d265419	Pdensi_DN9194_c0_g1_i1	.	.	.	.	.	.	.	.	.	.	.	.	.	.
Pdensi_DN9193_c0_g1d385269	Pdensi_DN9193_c0_g1_i1	POLX_TOBAC^POLX_TOBAC^Q:328-2,H:424-532^33.929%ID^E:1.15e-12^RecName: Full=Retrovirus-related Pol polyprotein from transposon TNT 1-94;^Eukaryota; Viridiplantae; Streptophyta; Embryophyta; Tracheophyta; Spermatophyta; Magnoliophyta; eudicotyledons; Gunneridae; Pentapetalae; asterids; lamiids; Solanales; Solanaceae; Nicotianoideae; Nicotianeae; Nicotiana	.	Pdensi_DN9193_c0_g1_i1.p1	226-648[-]	.	.	.	.	.	.	.	.	.	.
Pdensi_DN9124_c1_g1	Pdensi_DN9124_c1_g1_i1	POLX_TOBAC^POLX_TOBAC^Q:111-203,H:1111-1141^67.742%ID^E:1.02e-08^RecName: Full=Retrovirus-related Pol polyprotein from transposon TNT 1-94;^Eukaryota; Viridiplantae; Streptophyta; Embryophyta; Tracheophyta; Spermatophyta; Magnoliophyta; eudicotyledons; Gunneridae; Pentapetalae; asterids; lamiids; Solanales; Solanaceae; Nicotianoideae; Nicotianeae; Nicotiana	.	.	.	.	.	.	.	.	.	GO:0000943^cellular_component^retrotransposon nucleocapsid`GO:0004190^molecular_function^aspartic-type endopeptidase activity`GO:0004519^molecular_function^endonuclease activity`GO:0003676^molecular_function^nucleic acid binding`GO:0003964^molecular_function^RNA-directed DNA polymerase activity`GO:0008270^molecular_function^zinc ion binding`GO:0015074^biological_process^DNA integration	.	.	.
Pdensi_DN9182_c0_g1	Pdensi_DN9182_c0_g1_i1	.	.	Pdensi_DN9182_c0_g1_i1.p1	1-351[+]	.	.	.	.	.	.	.	.	.	.
Pdensi_DN9119_c0_g1	Pdensi_DN9119_c0_g1_i1	.	.	.	.	.	.	.	.	.	.	.	.	.	.
Pdensi_DN9179_c0_g1d209069	Pdensi_DN9179_c0_g1_i1	.	.	.	.	.	.	.	.	.	.	.	.	.	.
Pdensi_DN9149_c0_g1d3936	Pdensi_DN9149_c0_g1_i1	.	.	.	.	.	.	.	.	.	.	.	.	.	.
Pdensi_DN9112_c0_g1d171528	Pdensi_DN9112_c0_g1_i1	.	.	.	.	.	.	.	.	.	.	.	.	.	.
Pdensi_DN9175_c0_g1	Pdensi_DN9175_c0_g1_i1	.	.	.	.	.	.	.	.	.	.	.	.	.	.
Pdensi_DN9127_c1_g1	Pdensi_DN9127_c1_g1_i1	ATPA_NEUCR^ATPA_NEUCR^Q:2-316,H:323-427^95.238%ID^E:1.19e-65^RecName: Full=ATP synthase subunit alpha, mitochondrial;^Eukaryota; Fungi; Dikarya; Ascomycota; Pezizomycotina; Sordariomycetes; Sordariomycetidae; Sordariales; Sordariaceae; Neurospora	.	Pdensi_DN9127_c1_g1_i1.p1	2-316[+]	ATPA_NEUCR^ATPA_NEUCR^Q:1-105,H:323-427^95.238%ID^E:1.07e-65^RecName: Full=ATP synthase subunit alpha, mitochondrial;^Eukaryota; Fungi; Dikarya; Ascomycota; Pezizomycotina; Sordariomycetes; Sordariomycetidae; Sordariales; Sordariaceae; Neurospora	PF00006.25^ATP-synt_ab^ATP synthase alpha/beta family, nucleotide-binding domain^1-91^E:5.8e-30	.	.	.	KEGG:ncr:NCU02514`KO:K02132	GO:0000275^cellular_component^mitochondrial proton-transporting ATP synthase complex, catalytic core F(1)`GO:0043531^molecular_function^ADP binding`GO:0005524^molecular_function^ATP binding`GO:0046933^molecular_function^proton-transporting ATP synthase activity, rotational mechanism`GO:0006754^biological_process^ATP biosynthetic process`GO:0046034^biological_process^ATP metabolic process`GO:00159…	GO:0005524^molecular_function^ATP binding	.	.
Pdensi_DN9156_c0_g1d3950	Pdensi_DN9156_c0_g1_i1	.	.	.	.	.	.	.	.	.	.	.	.	.	.
Pdensi_DN9110_c0_g1d3919	Pdensi_DN9110_c0_g1_i1	.	.	.	.	.	.	.	.	.	.	.	.	.	.
Pdensi_DN9188_c0_g1d332392	Pdensi_DN9188_c0_g1_i1	.	.	.	.	.	.	.	.	.	.	.	.	.	.
Pdensi_DN9298_c0_g1d385309	Pdensi_DN9298_c0_g1_i1	.	.	.	.	.	.	.	.	.	.	.	.	.	.
Pdensi_DN9207_c0_g1d385312	Pdensi_DN9207_c0_g1_i1	.	.	.	.	.	.	.	.	.	.	.	.	.	.
Pdensi_DN9241_c0_g1d171640	Pdensi_DN9241_c0_g1_i1	.	.	.	.	.	.	.	.	.	.	.	.	.	.
Pdensi_DN9244_c0_g1	Pdensi_DN9244_c0_g1_i1	.	.	.	.	.	.	.	.	.	.	.	.	.	.
Pdensi_DN9221_c0_g1d102869	Pdensi_DN9221_c0_g1_i1	.	.	.	.	.	.	.	.	.	.	.	.	.	.
Pdensi_DN9230_c0_g1d102880	Pdensi_DN9230_c0_g1_i1	.	.	.	.	.	.	.	.	.	.	.	.	.	.
Pdensi_DN9230_c0_g1d209104	Pdensi_DN9230_c0_g1_i2	.	.	.	.	.	.	.	.	.	.	.	.	.	.
Pdensi_DN9291_c0_g1	Pdensi_DN9291_c0_g1_i1	.	.	.	.	.	.	.	.	.	.	.	.	.	.
Pdensi_DN9203_c0_g2	Pdensi_DN9203_c0_g2_i1	.	.	.	.	.	.	.	.	.	.	.	.	.	.
Pdensi_DN9267_c0_g1d265516	Pdensi_DN9267_c0_g1_i1	.	.	.	.	.	.	.	.	.	.	.	.	.	.
Pdensi_DN9299_c0_g1d332603	Pdensi_DN9299_c0_g1_i1	.	.	.	.	.	.	.	.	.	.	.	.	.	.
Pdensi_DN9286_c0_g1	Pdensi_DN9286_c0_g1_i1	.	.	.	.	.	.	.	.	.	.	.	.	.	.
Pdensi_DN9222_c0_g1d102900	Pdensi_DN9222_c0_g1_i1	.	.	.	.	.	.	.	.	.	.	.	.	.	.
Pdensi_DN9277_c0_g1d518163	Pdensi_DN9277_c0_g1_i1	.	.	.	.	.	.	.	.	.	.	.	.	.	.
Pdensi_DN9208_c0_g1d385383	Pdensi_DN9208_c0_g1_i2	RS5_NEUCR^RS5_NEUCR^Q:312-73,H:134-213^95%ID^E:5.43e-47^RecName: Full=40S ribosomal protein S5;^Eukaryota; Fungi; Dikarya; Ascomycota; Pezizomycotina; Sordariomycetes; Sordariomycetidae; Sordariales; Sordariaceae; Neurospora	.	.	.	.	.	.	.	.	KEGG:ncr:NCU09475`KO:K02989	GO:0022627^cellular_component^cytosolic small ribosomal subunit`GO:0003729^molecular_function^mRNA binding`GO:0019843^molecular_function^rRNA binding`GO:0003735^molecular_function^structural constituent of ribosome`GO:0000028^biological_process^ribosomal small subunit assembly`GO:0006407^biological_process^rRNA export from nucleus`GO:0006412^biological_process^translation	.	.	.
Pdensi_DN9211_c0_g1	Pdensi_DN9211_c0_g1_i1	.	.	.	.	.	.	.	.	.	.	.	.	.	.
Pdensi_DN9253_c0_g1d332671	Pdensi_DN9253_c0_g1_i1	.	.	.	.	.	.	.	.	.	.	.	.	.	.
Pdensi_DN9223_c0_g1d171684	Pdensi_DN9223_c0_g1_i1	.	.	.	.	.	.	.	.	.	.	.	.	.	.
Pdensi_DN9262_c0_g1	Pdensi_DN9262_c0_g1_i1	.	.	.	.	.	.	.	.	.	.	.	.	.	.
Pdensi_DN9246_c0_g2	Pdensi_DN9246_c0_g2_i1	.	.	.	.	.	.	.	.	.	.	.	.	.	.
Pdensi_DN9219_c0_g1d453537	Pdensi_DN9219_c0_g1_i1	.	.	Pdensi_DN9219_c0_g1_i1.p1	210-551[+]	.	.	.	.	.	.	.	.	.	.
Pdensi_DN9308_c0_g1d518193	Pdensi_DN9308_c0_g1_i1	.	.	.	.	.	.	.	.	.	.	.	.	.	.
Pdensi_DN9360_c0_g1	Pdensi_DN9360_c0_g1_i1	.	.	Pdensi_DN9360_c0_g1_i1.p1	2-559[-]	.	PF00098.23^zf-CCHC^Zinc knuckle^79-93^E:0.00095	.	.	.	.	.	GO:0003676^molecular_function^nucleic acid binding`GO:0008270^molecular_function^zinc ion binding	.	.
Pdensi_DN9361_c0_g1	Pdensi_DN9361_c0_g1_i1	.	.	.	.	.	.	.	.	.	.	.	.	.	.
Pdensi_DN9333_c0_g1d209191	Pdensi_DN9333_c0_g1_i1	.	.	.	.	.	.	.	.	.	.	.	.	.	.
Pdensi_DN9336_c0_g1d209143	Pdensi_DN9336_c0_g1_i2	OFUT5_ARATH^OFUT5_ARATH^Q:1821-532,H:136-562^58.43%ID^E:0^RecName: Full=O-fucosyltransferase 5 {ECO:0000305};^Eukaryota; Viridiplantae; Streptophyta; Embryophyta; Tracheophyta; Spermatophyta; Magnoliophyta; eudicotyledons; Gunneridae; Pentapetalae; rosids; malvids; Brassicales; Brassicaceae; Camelineae; Arabidopsis	.	Pdensi_DN9336_c0_g1_i2.p1	523-2496[-]	OFUT5_ARATH^OFUT5_ARATH^Q:226-655,H:136-562^58.43%ID^E:0^RecName: Full=O-fucosyltransferase 5 {ECO:0000305};^Eukaryota; Viridiplantae; Streptophyta; Embryophyta; Tracheophyta; Spermatophyta; Magnoliophyta; eudicotyledons; Gunneridae; Pentapetalae; rosids; malvids; Brassicales; Brassicaceae; Camelineae; Arabidopsis	PF10250.9^O-FucT^GDP-fucose protein O-fucosyltransferase^330-632^E:1.9e-14	.	ExpAA=21.52^PredHel=1^Topology=i63-85o	ENOG410YQA9^GDP-fucose protein O-fucosyltransferase	KEGG:ath:AT1G17270`KO:K03691	GO:0016021^cellular_component^integral component of membrane`GO:0046922^molecular_function^peptide-O-fucosyltransferase activity`GO:0006004^biological_process^fucose metabolic process	.	.	.
Pdensi_DN9378_c0_g1d332754	Pdensi_DN9378_c0_g1_i1	NIA_CUCMA^NIA_CUCMA^Q:356-2875,H:98-918^66.983%ID^E:0^RecName: Full=Nitrate reductase [NADH];^Eukaryota; Viridiplantae; Streptophyta; Embryophyta; Tracheophyta; Spermatophyta; Magnoliophyta; eudicotyledons; Gunneridae; Pentapetalae; rosids; fabids; Cucurbitales; Cucurbitaceae; Cucurbiteae; Cucurbita	.	Pdensi_DN9378_c0_g1_i1.p1	65-2878[+]	NIA_CICIN^NIA_CICIN^Q:32-937,H:30-920^62.486%ID^E:0^RecName: Full=Nitrate reductase [NADH];^Eukaryota; Viridiplantae; Streptophyta; Embryophyta; Tracheophyta; Spermatophyta; Magnoliophyta; eudicotyledons; Gunneridae; Pentapetalae; asterids; campanulids; Asterales; Asteraceae; Cichorioideae; Cichorieae; Cichoriinae; Cichorium	PF00174.19^Oxidored_molyb^Oxidoreductase molybdopterin binding domain^150-329^E:2.6e-54`PF03404.16^Mo-co_dimer^Mo-co oxidoreductase dimerisation domain^357-488^E:1.7e-55`PF00173.28^Cyt-b5^Cytochrome b5-like Heme/Steroid binding domain^546-616^E:1.1e-22`PF00970.24^FAD_binding_6^Oxidoreductase FAD-binding domain^685-791^E:7.8e-33`PF00175.21^NAD_binding_1^Oxidoreductase NAD-binding domain^811-919^E:…	.	.	.	.	GO:0020037^molecular_function^heme binding`GO:0030151^molecular_function^molybdenum ion binding`GO:0043546^molecular_function^molybdopterin cofactor binding`GO:0009703^molecular_function^nitrate reductase (NADH) activity`GO:0050464^molecular_function^nitrate reductase (NADPH) activity`GO:0042128^biological_process^nitrate assimilation`GO:0006809^biological_process^nitric oxide biosynthetic process	GO:0042128^biological_process^nitrate assimilation`GO:0016491^molecular_function^oxidoreductase activity`GO:0030151^molecular_function^molybdenum ion binding`GO:0055114^biological_process^oxidation-reduction process	.	.
Pdensi_DN9364_c0_g1	Pdensi_DN9364_c0_g1_i1	.	.	.	.	.	.	.	.	.	.	.	.	.	.
Pdensi_DN9388_c0_g1d518239	Pdensi_DN9388_c0_g1_i1	.	.	.	.	.	.	.	.	.	.	.	.	.	.
Pdensi_DN9344_c0_g1	Pdensi_DN9344_c0_g1_i1	POLX_TOBAC^POLX_TOBAC^Q:3-182,H:1219-1277^39.344%ID^E:7.19e-06^RecName: Full=Retrovirus-related Pol polyprotein from transposon TNT 1-94;^Eukaryota; Viridiplantae; Streptophyta; Embryophyta; Tracheophyta; Spermatophyta; Magnoliophyta; eudicotyledons; Gunneridae; Pentapetalae; asterids; lamiids; Solanales; Solanaceae; Nicotianoideae; Nicotianeae; Nicotiana	.	.	.	.	.	.	.	.	.	GO:0000943^cellular_component^retrotransposon nucleocapsid`GO:0004190^molecular_function^aspartic-type endopeptidase activity`GO:0004519^molecular_function^endonuclease activity`GO:0003676^molecular_function^nucleic acid binding`GO:0003964^molecular_function^RNA-directed DNA polymerase activity`GO:0008270^molecular_function^zinc ion binding`GO:0015074^biological_process^DNA integration	.	.	.
Pdensi_DN9323_c0_g1	Pdensi_DN9323_c0_g1_i1	.	.	.	.	.	.	.	.	.	.	.	.	.	.
Pdensi_DN9377_c0_g1	Pdensi_DN9377_c0_g1_i1	.	.	.	.	.	.	.	.	.	.	.	.	.	.
Pdensi_DN9384_c0_g1	Pdensi_DN9384_c0_g1_i1	.	.	.	.	.	.	.	.	.	.	.	.	.	.
Pdensi_DN9328_c0_g1d385453	Pdensi_DN9328_c0_g1_i1	.	.	.	.	.	.	.	.	.	.	.	.	.	.
Pdensi_DN9345_c0_g1d48270	Pdensi_DN9345_c0_g1_i1	KLCR1_ARATH^KLCR1_ARATH^Q:2208-757,H:70-571^28.6%ID^E:3.8e-54^RecName: Full=Protein KINESIN LIGHT CHAIN-RELATED 1 {ECO:0000303|PubMed:23204523};^Eukaryota; Viridiplantae; Streptophyta; Embryophyta; Tracheophyta; Spermatophyta; Magnoliophyta; eudicotyledons; Gunneridae; Pentapetalae; rosids; malvids; Brassicales; Brassicaceae; Camelineae; Arabidopsis	.	Pdensi_DN9345_c0_g1_i1.p1	448-2622[-]	KLCR1_ARATH^KLCR1_ARATH^Q:139-622,H:70-571^28.6%ID^E:5.9e-55^RecName: Full=Protein KINESIN LIGHT CHAIN-RELATED 1 {ECO:0000303|PubMed:23204523};^Eukaryota; Viridiplantae; Streptophyta; Embryophyta; Tracheophyta; Spermatophyta; Magnoliophyta; eudicotyledons; Gunneridae; Pentapetalae; rosids; malvids; Brassicales; Brassicaceae; Camelineae; Arabidopsis	PF17874.1^TPR_MalT^MalT-like TPR region^165-419^E:1.8e-07`PF13424.6^TPR_12^Tetratricopeptide repeat^240-300^E:4.3e-08`PF13374.6^TPR_10^Tetratricopeptide repeat^244-277^E:7.5e-05`PF13374.6^TPR_10^Tetratricopeptide repeat^280-318^E:0.0054`PF13424.6^TPR_12^Tetratricopeptide repeat^400-474^E:2e-08`PF13374.6^TPR_10^Tetratricopeptide repeat^441-480^E:0.0012`PF13181.6^TPR_8^Tetratricopeptide repeat^442-…	.	.	COG0457^repeat-containing protein	KEGG:ath:AT4G10840	GO:0005737^cellular_component^cytoplasm`GO:0005874^cellular_component^microtubule`GO:0005886^cellular_component^plasma membrane	GO:0005515^molecular_function^protein binding	.	.
Pdensi_DN9338_c0_g1d4079	Pdensi_DN9338_c0_g1_i1	.	.	.	.	.	.	.	.	.	.	.	.	.	.
Pdensi_DN9456_c0_g1d48327	Pdensi_DN9456_c0_g1_i1	RL9_TRIEI^RL9_TRIEI^Q:856-743,H:3-40^55.263%ID^E:6.15e-07^RecName: Full=50S ribosomal protein L9 {ECO:0000255|HAMAP-Rule:MF_00503};^Bacteria; Cyanobacteria; Oscillatoriophycideae; Oscillatoriales; Microcoleaceae; Trichodesmium	.	Pdensi_DN9456_c0_g1_i1.p1	290-985[-]	RL9_CALS4^RL9_CALS4^Q:46-209,H:1-132^25.61%ID^E:9.38e-08^RecName: Full=50S ribosomal protein L9 {ECO:0000255|HAMAP-Rule:MF_00503};^Bacteria; Firmicutes; Clostridia; Thermoanaerobacterales; Thermoanaerobacteraceae; Caldanaerobacter	PF01281.19^Ribosomal_L9_N^Ribosomal protein L9, N-terminal domain^48-83^E:3.7e-13	.	.	COG0359^Binds to the 23S rRNA (By similarity)	KEGG:tte:TTE2775`KO:K02939	GO:0005840^cellular_component^ribosome`GO:0019843^molecular_function^rRNA binding`GO:0003735^molecular_function^structural constituent of ribosome`GO:0006412^biological_process^translation	.	.	.
Pdensi_DN9431_c0_g2	Pdensi_DN9431_c0_g2_i1	.	.	.	.	.	.	.	.	.	.	.	.	.	.
Pdensi_DN9439_c0_g1d453775	Pdensi_DN9439_c0_g1_i1	.	.	.	.	.	.	.	.	.	.	.	.	.	.
Pdensi_DN9466_c0_g1d385560	Pdensi_DN9466_c0_g1_i1	TIP41_ARATH^TIP41_ARATH^Q:1053-313,H:1-244^68.826%ID^E:5.06e-108^RecName: Full=Aquaporin TIP4-1;^Eukaryota; Viridiplantae; Streptophyta; Embryophyta; Tracheophyta; Spermatophyta; Magnoliophyta; eudicotyledons; Gunneridae; Pentapetalae; rosids; malvids; Brassicales; Brassicaceae; Camelineae; Arabidopsis	.	Pdensi_DN9466_c0_g1_i1.p1	307-1053[-]	TIP41_ARATH^TIP41_ARATH^Q:1-247,H:1-244^68.826%ID^E:6.63e-110^RecName: Full=Aquaporin TIP4-1;^Eukaryota; Viridiplantae; Streptophyta; Embryophyta; Tracheophyta; Spermatophyta; Magnoliophyta; eudicotyledons; Gunneridae; Pentapetalae; rosids; malvids; Brassicales; Brassicaceae; Camelineae; Arabidopsis	PF00230.20^MIP^Major intrinsic protein^15-231^E:2e-67	.	ExpAA=135.60^PredHel=6^Topology=i20-42o57-79i100-122o137-159i166-188o214-236i	COG0580^Channel that permits osmotically driven movement of water in both directions. It is involved in the osmoregulation and in the maintenance of cell turgor during volume expansion in rapidly growing cells. It mediates rapid entry or exit of water in response to abrupt changes in osmolarity (By similarity)	KEGG:ath:AT2G25810`KO:K09873	GO:0042807^cellular_component^central vacuole`GO:0016021^cellular_component^integral component of membrane`GO:0009705^cellular_component^plant-type vacuole membrane`GO:0015250^molecular_function^water channel activity	GO:0015267^molecular_function^channel activity`GO:0055085^biological_process^transmembrane transport`GO:0016020^cellular_component^membrane	.	.
Pdensi_DN9499_c0_g1d209204	Pdensi_DN9499_c0_g1_i1	.	.	.	.	.	.	.	.	.	.	.	.	.	.
Pdensi_DN9474_c0_g1	Pdensi_DN9474_c0_g1_i1	.	.	.	.	.	.	.	.	.	.	.	.	.	.
Pdensi_DN9455_c0_g1d48354	Pdensi_DN9455_c0_g1_i1	KEG_ARATH^KEG_ARATH^Q:818-600,H:4-75^35.135%ID^E:1.2e-06^RecName: Full=E3 ubiquitin-protein ligase KEG;^Eukaryota; Viridiplantae; Streptophyta; Embryophyta; Tracheophyta; Spermatophyta; Magnoliophyta; eudicotyledons; Gunneridae; Pentapetalae; rosids; malvids; Brassicales; Brassicaceae; Camelineae; Arabidopsis	.	Pdensi_DN9455_c0_g1_i1.p1	150-815[-]	SH3R2_HUMAN^SH3R2_HUMAN^Q:5-76,H:11-74^36.111%ID^E:1.71e-08^RecName: Full=E3 ubiquitin-protein ligase SH3RF2;^Eukaryota; Metazoa; Chordata; Craniata; Vertebrata; Euteleostomi; Mammalia; Eutheria; Euarchontoglires; Primates; Haplorrhini; Catarrhini; Hominidae; Homo	PF13445.6^zf-RING_UBOX^RING-type zinc-finger^6-51^E:1.2e-05	.	ExpAA=58.28^PredHel=3^Topology=i129-151o156-178i199-218o	ENOG410XS5R^protein ubiquitination	KEGG:hsa:153769`KO:K12171	GO:0005654^cellular_component^nucleoplasm`GO:0005634^cellular_component^nucleus`GO:0046872^molecular_function^metal ion binding`GO:0019902^molecular_function^phosphatase binding`GO:0008157^molecular_function^protein phosphatase 1 binding`GO:0004864^molecular_function^protein phosphatase inhibitor activity`GO:0061630^molecular_function^ubiquitin protein ligase activity`GO:0043066^biological_proces…	.	.	.
Pdensi_DN9450_c0_g1d453840	Pdensi_DN9450_c0_g1_i1	.	.	Pdensi_DN9450_c0_g1_i1.p1	71-382[+]	.	.	.	.	.	.	.	.	.	.
Pdensi_DN9443_c0_g1	Pdensi_DN9443_c0_g1_i1	.	.	.	.	.	.	.	.	.	.	.	.	.	.
Pdensi_DN9416_c0_g1d265765	Pdensi_DN9416_c0_g1_i1	.	.	.	.	.	.	.	.	.	.	.	.	.	.
Pdensi_DN9404_c0_g1d453850	Pdensi_DN9404_c0_g1_i1	.	.	.	.	.	.	.	.	.	.	.	.	.	.
Pdensi_DN9410_c0_g1	Pdensi_DN9410_c0_g1_i1	CDO_AJECG^CDO_AJECG^Q:318-4,H:90-197^56.481%ID^E:8.22e-42^RecName: Full=Cysteine dioxygenase;^Eukaryota; Fungi; Dikarya; Ascomycota; Pezizomycotina; Eurotiomycetes; Eurotiomycetidae; Onygenales; Ajellomycetaceae; Histoplasma	.	.	.	.	.	.	.	.	.	GO:0017172^molecular_function^cysteine dioxygenase activity`GO:0005506^molecular_function^iron ion binding`GO:0042412^biological_process^taurine biosynthetic process	.	.	.
Pdensi_DN9410_c0_g2d4122	Pdensi_DN9410_c0_g2_i1	CDO_AJECG^CDO_AJECG^Q:124-354,H:19-95^55.844%ID^E:3.2e-24^RecName: Full=Cysteine dioxygenase;^Eukaryota; Fungi; Dikarya; Ascomycota; Pezizomycotina; Eurotiomycetes; Eurotiomycetidae; Onygenales; Ajellomycetaceae; Histoplasma	.	.	.	.	.	.	.	.	.	GO:0017172^molecular_function^cysteine dioxygenase activity`GO:0005506^molecular_function^iron ion binding`GO:0042412^biological_process^taurine biosynthetic process	.	.	.
Pdensi_DN9487_c0_g1d453858	Pdensi_DN9487_c0_g1_i1	.	.	.	.	.	.	.	.	.	.	.	.	.	.
Pdensi_DN9464_c0_g1	Pdensi_DN9464_c0_g1_i1	.	.	.	.	.	.	.	.	.	.	.	.	.	.
Pdensi_DN9413_c0_g1d265793	Pdensi_DN9413_c0_g1_i1	.	.	.	.	.	.	.	.	.	.	.	.	.	.
Pdensi_DN9415_c0_g1d48382	Pdensi_DN9415_c0_g1_i1	.	.	.	.	.	.	.	.	.	.	.	.	.	.
Pdensi_DN9490_c0_g1d48386	Pdensi_DN9490_c0_g1_i1	.	.	.	.	.	.	.	.	.	.	.	.	.	.
Pdensi_DN9453_c0_g1d518308	Pdensi_DN9453_c0_g1_i1	.	.	.	.	.	.	.	.	.	.	.	.	.	.
Pdensi_DN9511_c0_g1d209316	Pdensi_DN9511_c0_g1_i1	.	.	.	.	.	.	.	.	.	.	.	.	.	.
Pdensi_DN9528_c0_g2	Pdensi_DN9528_c0_g2_i1	.	.	.	.	.	.	.	.	.	.	.	.	.	.
Pdensi_DN9579_c0_g1	Pdensi_DN9579_c0_g1_i1	.	.	.	.	.	.	.	.	.	.	.	.	.	.
Pdensi_DN9517_c0_g1d209267	Pdensi_DN9517_c0_g1_i1	.	.	.	.	.	.	.	.	.	.	.	.	.	.
Pdensi_DN9525_c0_g1d48432	Pdensi_DN9525_c0_g1_i1	YCF45_PORPU^YCF45_PORPU^Q:278-1267,H:1-329^63.444%ID^E:5.96e-147^RecName: Full=Uncharacterized protein ycf45;^Eukaryota; Rhodophyta; Bangiophyceae; Bangiales; Bangiaceae; Porphyra	.	Pdensi_DN9525_c0_g1_i1.p1	68-1306[+]	YCF45_PORPU^YCF45_PORPU^Q:71-404,H:1-333^62.687%ID^E:4.02e-148^RecName: Full=Uncharacterized protein ycf45;^Eukaryota; Rhodophyta; Bangiophyceae; Bangiales; Bangiaceae; Porphyra	PF00004.29^AAA^ATPase family associated with various cellular activities (AAA)^198-283^E:0.00013	.	.	.	.	GO:0009507^cellular_component^chloroplast`GO:0005524^molecular_function^ATP binding`GO:0003676^molecular_function^nucleic acid binding	GO:0005524^molecular_function^ATP binding	.	.
Pdensi_DN9515_c0_g1d209317	Pdensi_DN9515_c0_g1_i1	.	.	.	.	.	.	.	.	.	.	.	.	.	.
Pdensi_DN9554_c0_g1d333079	Pdensi_DN9554_c0_g1_i1	.	.	.	.	.	.	.	.	.	.	.	.	.	.
Pdensi_DN9567_c0_g1d454005	Pdensi_DN9567_c0_g1_i1	FDX2_MOUSE^FDX2_MOUSE^Q:122-523,H:29-159^34.307%ID^E:5.24e-09^RecName: Full=Ferredoxin-2, mitochondrial;^Eukaryota; Metazoa; Chordata; Craniata; Vertebrata; Euteleostomi; Mammalia; Eutheria; Euarchontoglires; Glires; Rodentia; Myomorpha; Muroidea; Muridae; Murinae; Mus; Mus	.	.	.	.	.	.	.	COG0633^Ferredoxin	KEGG:mmu:68165`KO:K22071	GO:0005759^cellular_component^mitochondrial matrix`GO:0005739^cellular_component^mitochondrion`GO:0051537^molecular_function^2 iron, 2 sulfur cluster binding`GO:0009055^molecular_function^electron transfer activity`GO:0046872^molecular_function^metal ion binding	.	.	.
Pdensi_DN9561_c0_g1	Pdensi_DN9561_c0_g1_i1	.	.	.	.	.	.	.	.	.	.	.	.	.	.
Pdensi_DN9550_c0_g2	Pdensi_DN9550_c0_g2_i1	.	.	.	.	.	.	.	.	.	.	.	.	.	.
Pdensi_DN9584_c0_g1	Pdensi_DN9584_c0_g1_i1	.	.	.	.	.	.	.	.	.	.	.	.	.	.
Pdensi_DN9540_c0_g1d48470	Pdensi_DN9540_c0_g1_i1	.	.	.	.	.	.	.	.	.	.	.	.	.	.
Pdensi_DN9588_c0_g1d453959	Pdensi_DN9588_c0_g1_i1	.	.	.	.	.	.	.	.	.	.	.	.	.	.
Pdensi_DN9516_c0_g1	Pdensi_DN9516_c0_g1_i1	.	.	.	.	.	.	.	.	.	.	.	.	.	.
Pdensi_DN9501_c0_g1	Pdensi_DN9501_c0_g1_i1	.	.	.	.	.	.	.	.	.	.	.	.	.	.
Pdensi_DN9571_c0_g1	Pdensi_DN9571_c0_g1_i1	.	.	.	.	.	.	.	.	.	.	.	.	.	.
Pdensi_DN9614_c0_g1d209366	Pdensi_DN9614_c0_g1_i1	ARP1_ARATH^ARP1_ARATH^Q:513-782,H:11-101^69.231%ID^E:1.12e-34^RecName: Full=Probable RNA-binding protein ARP1;^Eukaryota; Viridiplantae; Streptophyta; Embryophyta; Tracheophyta; Spermatophyta; Magnoliophyta; eudicotyledons; Gunneridae; Pentapetalae; rosids; malvids; Brassicales; Brassicaceae; Camelineae; Arabidopsis	.	Pdensi_DN9614_c0_g1_i1.p1	468-1319[+]	ARP1_ARATH^ARP1_ARATH^Q:16-105,H:11-101^69.231%ID^E:2.26e-38^RecName: Full=Probable RNA-binding protein ARP1;^Eukaryota; Viridiplantae; Streptophyta; Embryophyta; Tracheophyta; Spermatophyta; Magnoliophyta; eudicotyledons; Gunneridae; Pentapetalae; rosids; malvids; Brassicales; Brassicaceae; Camelineae; Arabidopsis	PF00076.22^RRM_1^RNA recognition motif. (a.k.a. RRM, RBD, or RNP domain)^24-79^E:7.2e-17	.	.	ENOG4111PGT^RNA binding motif protein	KEGG:ath:AT3G54770	GO:0005634^cellular_component^nucleus`GO:1990904^cellular_component^ribonucleoprotein complex`GO:0003729^molecular_function^mRNA binding`GO:0003723^molecular_function^RNA binding`GO:0006397^biological_process^mRNA processing`GO:0010029^biological_process^regulation of seed germination`GO:0009737^biological_process^response to abscisic acid`GO:0009651^biological_process^response to salt stress`GO:…	GO:0003676^molecular_function^nucleic acid binding	.	.
Pdensi_DN9672_c0_g1	Pdensi_DN9672_c0_g1_i1	.	.	Pdensi_DN9672_c0_g1_i1.p1	13-339[-]	.	.	.	.	.	.	.	.	.	.
Pdensi_DN9650_c0_g1	Pdensi_DN9650_c0_g1_i1	.	.	.	.	.	.	.	.	.	.	.	.	.	.
Pdensi_DN9693_c0_g1	Pdensi_DN9693_c0_g1_i1	.	.	.	.	.	.	.	.	.	.	.	.	.	.
Pdensi_DN9694_c0_g1d48484	Pdensi_DN9694_c0_g1_i1	.	.	Pdensi_DN9694_c0_g1_i1.p1	18-335[-]	.	.	.	.	.	.	.	.	.	.
Pdensi_DN9679_c0_g1d48486	Pdensi_DN9679_c0_g1_i1	.	.	Pdensi_DN9679_c0_g1_i1.p1	3-1040[-]	.	.	.	.	.	.	.	.	.	.
Pdensi_DN9684_c0_g1d209334	Pdensi_DN9684_c0_g1_i1	.	.	.	.	.	.	.	.	.	.	.	.	.	.
Pdensi_DN9607_c0_g1	Pdensi_DN9607_c0_g1_i1	.	.	.	.	.	.	.	.	.	.	.	.	.	.
Pdensi_DN9669_c0_g1	Pdensi_DN9669_c0_g1_i1	.	.	Pdensi_DN9669_c0_g1_i1.p1	413-934[-]	.	.	.	ExpAA=39.34^PredHel=2^Topology=i112-129o139-156i	.	.	.	.	.	.
Pdensi_DN9677_c0_g1d209343	Pdensi_DN9677_c0_g1_i1	.	.	.	.	.	.	.	.	.	.	.	.	.	.
Pdensi_DN9689_c0_g1d4259	Pdensi_DN9689_c0_g1_i1	.	.	.	.	.	.	.	.	.	.	.	.	.	.
Pdensi_DN9689_c0_g2	Pdensi_DN9689_c0_g2_i1	.	.	.	.	.	.	.	.	.	.	.	.	.	.
Pdensi_DN9625_c0_g1d333227	Pdensi_DN9625_c0_g1_i1	.	.	.	.	.	.	.	.	.	.	.	.	.	.
Pdensi_DN9604_c0_g1d333137	Pdensi_DN9604_c0_g1_i2	.	.	.	.	.	.	.	.	.	.	.	.	.	.
Pdensi_DN9659_c0_g1	Pdensi_DN9659_c0_g1_i1	.	.	.	.	.	.	.	.	.	.	.	.	.	.
Pdensi_DN9682_c0_g1d48517	Pdensi_DN9682_c0_g1_i1	.	.	.	.	.	.	.	.	.	.	.	.	.	.
Pdensi_DN9682_c0_g2	Pdensi_DN9682_c0_g2_i1	.	.	.	.	.	.	.	.	.	.	.	.	.	.
Pdensi_DN9629_c0_g1d518394	Pdensi_DN9629_c0_g1_i1	GDL79_ARATH^GDL79_ARATH^Q:306-4,H:34-134^72.277%ID^E:1.45e-45^RecName: Full=GDSL esterase/lipase At5g33370;^Eukaryota; Viridiplantae; Streptophyta; Embryophyta; Tracheophyta; Spermatophyta; Magnoliophyta; eudicotyledons; Gunneridae; Pentapetalae; rosids; malvids; Brassicales; Brassicaceae; Camelineae; Arabidopsis	.	.	.	.	.	.	.	COG3240^GDSL esterase lipase	KEGG:ath:AT5G33370	GO:0005576^cellular_component^extracellular region`GO:0016788^molecular_function^hydrolase activity, acting on ester bonds`GO:0042335^biological_process^cuticle development`GO:0016042^biological_process^lipid catabolic process	.	.	.
Pdensi_DN9671_c0_g1d103087	Pdensi_DN9671_c0_g1_i1	DOX1_ARATH^DOX1_ARATH^Q:61-1974,H:1-638^66.98%ID^E:0^RecName: Full=Alpha-dioxygenase 1;^Eukaryota; Viridiplantae; Streptophyta; Embryophyta; Tracheophyta; Spermatophyta; Magnoliophyta; eudicotyledons; Gunneridae; Pentapetalae; rosids; malvids; Brassicales; Brassicaceae; Camelineae; Arabidopsis	.	Pdensi_DN9671_c0_g1_i1.p1	61-1980[+]	DOX1_ARATH^DOX1_ARATH^Q:1-638,H:1-638^67.136%ID^E:0^RecName: Full=Alpha-dioxygenase 1;^Eukaryota; Viridiplantae; Streptophyta; Embryophyta; Tracheophyta; Spermatophyta; Magnoliophyta; eudicotyledons; Gunneridae; Pentapetalae; rosids; malvids; Brassicales; Brassicaceae; Camelineae; Arabidopsis	PF03098.15^An_peroxidase^Animal haem peroxidase^91-606^E:1.1e-106	.	.	ENOG410XPZ3^prostaglandin G H synthase and cyclooxygenase	KEGG:ath:AT3G01420`KO:K10529	GO:0012511^cellular_component^monolayer-surrounded lipid storage body`GO:0020037^molecular_function^heme binding`GO:0046872^molecular_function^metal ion binding`GO:0016702^molecular_function^oxidoreductase activity, acting on single donors with incorporation of molecular oxygen, incorporation of two atoms of oxygen`GO:0004601^molecular_function^peroxidase activity`GO:1902609^biological_process^(R…	.	.	.
Pdensi_DN9744_c0_g1d518436	Pdensi_DN9744_c0_g1_i1	.	.	.	.	.	.	.	.	.	.	.	.	.	.
Pdensi_DN9798_c0_g1	Pdensi_DN9798_c0_g1_i1	EXGA_ASPFU^EXGA_ASPFU^Q:11-217,H:348-416^53.623%ID^E:1.18e-20^RecName: Full=Probable glucan 1,3-beta-glucosidase A;^Eukaryota; Fungi; Dikarya; Ascomycota; Pezizomycotina; Eurotiomycetes; Eurotiomycetidae; Eurotiales; Aspergillaceae; Aspergillus	.	.	.	.	.	.	.	.	KEGG:afm:AFUA_1G03600`KO:K01210	GO:0009986^cellular_component^cell surface`GO:0005576^cellular_component^extracellular region`GO:0004338^molecular_function^glucan exo-1,3-beta-glucosidase activity`GO:0046872^molecular_function^metal ion binding`GO:0071555^biological_process^cell wall organization`GO:0006073^biological_process^cellular glucan metabolic process`GO:0009251^biological_process^glucan catabolic process	.	.	.
Pdensi_DN9713_c0_g1d454199	Pdensi_DN9713_c0_g1_i1	.	.	.	.	.	.	.	.	.	.	.	.	.	.
Pdensi_DN9750_c0_g1d4284	Pdensi_DN9750_c0_g1_i1	.	.	.	.	.	.	.	.	.	.	.	.	.	.
Pdensi_DN9707_c0_g1	Pdensi_DN9707_c0_g1_i1	.	.	Pdensi_DN9707_c0_g1_i1.p1	2-358[+]	.	.	.	.	.	.	.	.	.	.
Pdensi_DN9765_c0_g1d209390	Pdensi_DN9765_c0_g1_i1	.	.	.	.	.	.	.	.	.	.	.	.	.	.
Pdensi_DN9785_c0_g1d454238	Pdensi_DN9785_c0_g1_i1	.	.	.	.	.	.	.	.	.	.	.	.	.	.
Pdensi_DN9792_c0_g1	Pdensi_DN9792_c0_g1_i1	.	.	.	.	.	.	.	.	.	.	.	.	.	.
Pdensi_DN9789_c0_g1d518486	Pdensi_DN9789_c0_g1_i1	.	.	.	.	.	.	.	.	.	.	.	.	.	.
Pdensi_DN9748_c0_g1	Pdensi_DN9748_c0_g1_i1	.	.	.	.	.	.	.	.	.	.	.	.	.	.
Pdensi_DN9728_c0_g1	Pdensi_DN9728_c0_g1_i1	.	.	.	.	.	.	.	.	.	.	.	.	.	.
Pdensi_DN9743_c0_g1	Pdensi_DN9743_c0_g1_i1	.	.	.	.	.	.	.	.	.	.	.	.	.	.
Pdensi_DN9799_c0_g1	Pdensi_DN9799_c0_g1_i1	.	.	.	.	.	.	.	.	.	.	.	.	.	.
Pdensi_DN9759_c0_g1d209435	Pdensi_DN9759_c0_g1_i1	.	.	Pdensi_DN9759_c0_g1_i1.p1	1-318[+]	.	.	.	.	.	.	.	.	.	.
Pdensi_DN9784_c0_g1d4333	Pdensi_DN9784_c0_g1_i1	.	.	.	.	.	.	.	.	.	.	.	.	.	.
Pdensi_DN9702_c0_g1d48619	Pdensi_DN9702_c0_g1_i1	.	.	.	.	.	.	.	.	.	.	.	.	.	.
Pdensi_DN9747_c0_g1	Pdensi_DN9747_c0_g1_i1	.	.	.	.	.	.	.	.	.	.	.	.	.	.
Pdensi_DN9742_c0_g1d48567	Pdensi_DN9742_c0_g1_i1	.	.	.	.	.	.	.	.	.	.	.	.	.	.
Pdensi_DN9715_c0_g1d103187	Pdensi_DN9715_c0_g1_i2	.	.	.	.	.	.	.	.	.	.	.	.	.	.
Pdensi_DN9786_c0_g1d172311	Pdensi_DN9786_c0_g1_i1	.	.	Pdensi_DN9786_c0_g1_i1.p1	1-519[-]	.	PF00098.23^zf-CCHC^Zinc knuckle^99-115^E:0.00043	.	.	.	.	.	GO:0003676^molecular_function^nucleic acid binding`GO:0008270^molecular_function^zinc ion binding	.	.
Pdensi_DN9749_c0_g1d518481	Pdensi_DN9749_c0_g1_i1	.	.	.	.	.	.	.	.	.	.	.	.	.	.
Pdensi_DN9708_c0_g1d454223	Pdensi_DN9708_c0_g1_i1	.	.	.	.	.	.	.	.	.	.	.	.	.	.
Pdensi_DN9823_c0_g1d48631	Pdensi_DN9823_c0_g1_i1	.	.	Pdensi_DN9823_c0_g1_i1.p1	1-579[+]	.	.	.	.	.	.	.	.	.	.
Pdensi_DN9828_c0_g1d4355	Pdensi_DN9828_c0_g1_i1	.	.	.	.	.	.	.	.	.	.	.	.	.	.
Pdensi_DN9827_c0_g1	Pdensi_DN9827_c0_g1_i1	.	.	.	.	.	.	.	.	.	.	.	.	.	.
Pdensi_DN9898_c0_g1d454380	Pdensi_DN9898_c0_g1_i1	.	.	Pdensi_DN9898_c0_g1_i1.p2	353-673[+]	.	.	.	.	.	.	.	.	.	.
Pdensi_DN9842_c0_g1d48648	Pdensi_DN9842_c0_g1_i1	.	.	.	.	.	.	.	.	.	.	.	.	.	.
Pdensi_DN9814_c0_g1d48658	Pdensi_DN9814_c0_g1_i1	.	.	.	.	.	.	.	.	.	.	.	.	.	.
Pdensi_DN9848_c0_g1	Pdensi_DN9848_c0_g1_i1	.	.	.	.	.	.	.	.	.	.	.	.	.	.
Pdensi_DN9853_c0_g1d209482	Pdensi_DN9853_c0_g1_i1	.	.	.	.	.	.	.	.	.	.	.	.	.	.
Pdensi_DN9841_c0_g1d386074	Pdensi_DN9841_c0_g1_i1	.	.	.	.	.	.	.	.	.	.	.	.	.	.
Pdensi_DN9846_c0_g1	Pdensi_DN9846_c0_g1_i1	APO4_ARATH^APO4_ARATH^Q:2535-1717,H:71-320^45.985%ID^E:2.67e-74^RecName: Full=APO protein 4, mitochondrial;^Eukaryota; Viridiplantae; Streptophyta; Embryophyta; Tracheophyta; Spermatophyta; Magnoliophyta; eudicotyledons; Gunneridae; Pentapetalae; rosids; malvids; Brassicales; Brassicaceae; Camelineae; Arabidopsis`APO4_ARATH^APO4_ARATH^Q:2085-1750,H:57-168^34.821%ID^E:4.16e-11^RecName: Full=APO pr…	.	Pdensi_DN9846_c0_g1_i1.p1	1678-2553[-]	APO4_ARATH^APO4_ARATH^Q:7-279,H:71-320^45.985%ID^E:2e-80^RecName: Full=APO protein 4, mitochondrial;^Eukaryota; Viridiplantae; Streptophyta; Embryophyta; Tracheophyta; Spermatophyta; Magnoliophyta; eudicotyledons; Gunneridae; Pentapetalae; rosids; malvids; Brassicales; Brassicaceae; Camelineae; Arabidopsis`APO4_ARATH^APO4_ARATH^Q:157-268,H:57-168^34.821%ID^E:4.92e-12^RecName: Full=APO protein 4, …	PF05634.11^APO_RNA-bind^APO RNA-binding^27-118^E:1.1e-39`PF05634.11^APO_RNA-bind^APO RNA-binding^160-271^E:9.8e-24	sigP:1^26^0.476^YES	.	ENOG410YFGI^APO protein 4	KEGG:ath:AT3G21740	GO:0005739^cellular_component^mitochondrion`GO:0003723^molecular_function^RNA binding	GO:0003723^molecular_function^RNA binding	.	.
Pdensi_DN9860_c0_g1d333495	Pdensi_DN9860_c0_g1_i1	.	.	.	.	.	.	.	.	.	.	.	.	.	.
Pdensi_DN9859_c0_g1d209484	Pdensi_DN9859_c0_g1_i1	.	.	.	.	.	.	.	.	.	.	.	.	.	.
Pdensi_DN9806_c0_g1d4390	Pdensi_DN9806_c0_g1_i1	.	.	.	.	.	.	.	.	.	.	.	.	.	.
Pdensi_DN9867_c1_g1	Pdensi_DN9867_c1_g1_i1	EF2_NEUCR^EF2_NEUCR^Q:2-406,H:636-770^88.889%ID^E:1.95e-80^RecName: Full=Elongation factor 2;^Eukaryota; Fungi; Dikarya; Ascomycota; Pezizomycotina; Sordariomycetes; Sordariomycetidae; Sordariales; Sordariaceae; Neurospora	.	Pdensi_DN9867_c1_g1_i1.p2	2-406[-]	.	.	.	.	.	.	.	.	.	.
Pdensi_DN9867_c0_g1d386091	Pdensi_DN9867_c0_g1_i1	EF2_NEUCR^EF2_NEUCR^Q:431-3,H:621-763^86.713%ID^E:2.13e-86^RecName: Full=Elongation factor 2;^Eukaryota; Fungi; Dikarya; Ascomycota; Pezizomycotina; Sordariomycetes; Sordariomycetidae; Sordariales; Sordariaceae; Neurospora	.	Pdensi_DN9867_c0_g1_i1.p2	3-431[-]	EF2_NEUCR^EF2_NEUCR^Q:1-143,H:621-763^86.713%ID^E:1.92e-86^RecName: Full=Elongation factor 2;^Eukaryota; Fungi; Dikarya; Ascomycota; Pezizomycotina; Sordariomycetes; Sordariomycetidae; Sordariales; Sordariaceae; Neurospora	PF03764.18^EFG_IV^Elongation factor G, domain IV^2-101^E:4.7e-30`PF00679.24^EFG_C^Elongation factor G C-terminus^105-140^E:2.6e-07	.	.	.	KEGG:ncr:NCU07700`KO:K03234	GO:0005829^cellular_component^cytosol`GO:1990904^cellular_component^ribonucleoprotein complex`GO:0005525^molecular_function^GTP binding`GO:0003924^molecular_function^GTPase activity`GO:0043022^molecular_function^ribosome binding`GO:0003746^molecular_function^translation elongation factor activity`GO:0006414^biological_process^translational elongation	GO:0005525^molecular_function^GTP binding	.	.
Pdensi_DN9872_c0_g1d48683	Pdensi_DN9872_c0_g1_i1	.	.	Pdensi_DN9872_c0_g1_i1.p1	2-355[+]	.	.	.	.	.	.	.	.	.	.
Pdensi_DN9826_c0_g1d209459	Pdensi_DN9826_c0_g1_i1	.	.	.	.	.	.	.	.	.	.	.	.	.	.
Pdensi_DN9850_c0_g1d386125	Pdensi_DN9850_c0_g1_i1	.	.	.	.	.	.	.	.	.	.	.	.	.	.
Pdensi_DN9810_c0_g1	Pdensi_DN9810_c0_g1_i1	.	.	.	.	.	.	.	.	.	.	.	.	.	.
Pdensi_DN9831_c0_g1	Pdensi_DN9831_c0_g1_i3	.	.	.	.	.	.	.	.	.	.	.	.	.	.
Pdensi_DN9881_c0_g1d386122	Pdensi_DN9881_c0_g1_i1	.	.	.	.	.	.	.	.	.	.	.	.	.	.
Pdensi_DN9881_c0_g1d48701	Pdensi_DN9881_c0_g1_i2	.	.	.	.	.	.	.	.	.	.	.	.	.	.
Pdensi_DN9878_c0_g1d266263	Pdensi_DN9878_c0_g1_i1	M810_ARATH^M810_ARATH^Q:112-276,H:100-154^43.636%ID^E:5.1e-09^RecName: Full=Uncharacterized mitochondrial protein AtMg00810;^Eukaryota; Viridiplantae; Streptophyta; Embryophyta; Tracheophyta; Spermatophyta; Magnoliophyta; eudicotyledons; Gunneridae; Pentapetalae; rosids; malvids; Brassicales; Brassicaceae; Camelineae; Arabidopsis`M810_ARATH^M810_ARATH^Q:287-436,H:161-210^35.294%ID^E:5.1e-09^RecNa…	.	Pdensi_DN9878_c0_g1_i1.p1	121-591[-]	.	.	.	.	.	.	.	.	.	.
Pdensi_DN9882_c0_g1d518491	Pdensi_DN9882_c0_g1_i1	.	.	.	.	.	.	.	.	.	.	.	.	.	.
Pdensi_DN9830_c0_g1d4419	Pdensi_DN9830_c0_g1_i2	LUT1_ARATH^LUT1_ARATH^Q:1938-472,H:50-539^76.531%ID^E:0^RecName: Full=Carotene epsilon-monooxygenase, chloroplastic;^Eukaryota; Viridiplantae; Streptophyta; Embryophyta; Tracheophyta; Spermatophyta; Magnoliophyta; eudicotyledons; Gunneridae; Pentapetalae; rosids; malvids; Brassicales; Brassicaceae; Camelineae; Arabidopsis	.	Pdensi_DN9830_c0_g1_i2.p1	439-2145[-]	LUT1_ARATH^LUT1_ARATH^Q:70-558,H:50-539^76.531%ID^E:0^RecName: Full=Carotene epsilon-monooxygenase, chloroplastic;^Eukaryota; Viridiplantae; Streptophyta; Embryophyta; Tracheophyta; Spermatophyta; Magnoliophyta; eudicotyledons; Gunneridae; Pentapetalae; rosids; malvids; Brassicales; Brassicaceae; Camelineae; Arabidopsis	PF00067.22^p450^Cytochrome P450^120-541^E:5.7e-87	.	.	COG2124^Cytochrome p450	KEGG:ath:AT3G53130`KO:K09837	GO:0009507^cellular_component^chloroplast`GO:0009941^cellular_component^chloroplast envelope`GO:0020037^molecular_function^heme binding`GO:0005506^molecular_function^iron ion binding`GO:0009974^molecular_function^zeinoxanthin epsilon hydroxylase activity`GO:0016117^biological_process^carotenoid biosynthetic process	GO:0005506^molecular_function^iron ion binding`GO:0016705^molecular_function^oxidoreductase activity, acting on paired donors, with incorporation or reduction of molecular oxygen`GO:0020037^molecular_function^heme binding`GO:0055114^biological_process^oxidation-reduction process	.	.
Pdensi_DN9845_c0_g1	Pdensi_DN9845_c0_g1_i1	.	.	.	.	.	.	.	.	.	.	.	.	.	.
Pdensi_DN9845_c0_g2	Pdensi_DN9845_c0_g2_i1	.	.	.	.	.	.	.	.	.	.	.	.	.	.
Pdensi_DN9907_c0_g1d386126	Pdensi_DN9907_c0_g1_i2	.	.	.	.	.	.	.	.	.	.	.	.	.	.
Pdensi_DN9983_c0_g1d518569	Pdensi_DN9983_c0_g1_i1	NOP1_NEUCR^NOP1_NEUCR^Q:302-9,H:36-133^45.918%ID^E:1.04e-24^RecName: Full=Opsin-1;^Eukaryota; Fungi; Dikarya; Ascomycota; Pezizomycotina; Sordariomycetes; Sordariomycetidae; Sordariales; Sordariaceae; Neurospora	.	.	.	.	.	.	.	.	KEGG:ncr:NCU10055	GO:0016021^cellular_component^integral component of membrane`GO:0005886^cellular_component^plasma membrane`GO:0005503^molecular_function^all-trans retinal binding`GO:0005216^molecular_function^ion channel activity`GO:0009881^molecular_function^photoreceptor activity`GO:0007602^biological_process^phototransduction`GO:0018298^biological_process^protein-chromophore linkage`GO:0009416^biological_proc…	.	.	.
Pdensi_DN9963_c0_g1d209544	Pdensi_DN9963_c0_g1_i1	.	.	.	.	.	.	.	.	.	.	.	.	.	.
Pdensi_DN9981_c0_g1	Pdensi_DN9981_c0_g1_i1	.	.	.	.	.	.	.	.	.	.	.	.	.	.
Pdensi_DN9912_c0_g1	Pdensi_DN9912_c0_g1_i1	.	.	.	.	.	.	.	.	.	.	.	.	.	.
Pdensi_DN9933_c0_g1d48785	Pdensi_DN9933_c0_g1_i1	.	.	.	.	.	.	.	.	.	.	.	.	.	.
Pdensi_DN9933_c0_g2	Pdensi_DN9933_c0_g2_i1	.	.	Pdensi_DN9933_c0_g2_i1.p3	3-440[+]	.	.	.	ExpAA=59.11^PredHel=2^Topology=i21-43o48-70i	.	.	.	.	.	.
Pdensi_DN9933_c0_g2	Pdensi_DN9933_c0_g2_i1	.	.	Pdensi_DN9933_c0_g2_i1.p2	498-947[+]	.	.	.	ExpAA=23.92^PredHel=1^Topology=o40-62i	.	.	.	.	.	.
Pdensi_DN9985_c0_g1d48787	Pdensi_DN9985_c0_g1_i1	.	.	.	.	.	.	.	.	.	.	.	.	.	.
Pdensi_DN9998_c0_g1d4477	Pdensi_DN9998_c0_g1_i1	ERF43_ARATH^ERF43_ARATH^Q:3-128,H:52-93^57.143%ID^E:1.76e-07^RecName: Full=Ethylene-responsive transcription factor ERF043;^Eukaryota; Viridiplantae; Streptophyta; Embryophyta; Tracheophyta; Spermatophyta; Magnoliophyta; eudicotyledons; Gunneridae; Pentapetalae; rosids; malvids; Brassicales; Brassicaceae; Camelineae; Arabidopsis	.	Pdensi_DN9998_c0_g1_i1.p1	3-530[+]	ERF43_ARATH^ERF43_ARATH^Q:1-49,H:52-100^59.184%ID^E:7.62e-11^RecName: Full=Ethylene-responsive transcription factor ERF043;^Eukaryota; Viridiplantae; Streptophyta; Embryophyta; Tracheophyta; Spermatophyta; Magnoliophyta; eudicotyledons; Gunneridae; Pentapetalae; rosids; malvids; Brassicales; Brassicaceae; Camelineae; Arabidopsis	.	.	.	ENOG411144I^Transcription factor	KEGG:ath:AT4G32800	GO:0005634^cellular_component^nucleus`GO:0003700^molecular_function^DNA-binding transcription factor activity`GO:0043565^molecular_function^sequence-specific DNA binding`GO:0044212^molecular_function^transcription regulatory region DNA binding`GO:0009873^biological_process^ethylene-activated signaling pathway	.	.	.
Pdensi_DN9993_c0_g1d48747	Pdensi_DN9993_c0_g1_i1	BABA1_BOVIN^BABA1_BOVIN^Q:1122-511,H:96-308^23.394%ID^E:2.09e-07^RecName: Full=BRISC and BRCA1-A complex member 1;^Eukaryota; Metazoa; Chordata; Craniata; Vertebrata; Euteleostomi; Mammalia; Eutheria; Laurasiatheria; Cetartiodactyla; Ruminantia; Pecora; Bovidae; Bovinae; Bos	.	Pdensi_DN9993_c0_g1_i1.p1	388-1209[-]	BABA1_BOVIN^BABA1_BOVIN^Q:30-233,H:96-308^23.853%ID^E:1.6e-08^RecName: Full=BRISC and BRCA1-A complex member 1;^Eukaryota; Metazoa; Chordata; Craniata; Vertebrata; Euteleostomi; Mammalia; Eutheria; Laurasiatheria; Cetartiodactyla; Ruminantia; Pecora; Bovidae; Bovinae; Bos	.	.	.	ENOG4111NFW^Component of the BRCA1-A complex, a complex that specifically recognizes 'Lys-63'-linked ubiquitinated histones H2A and H2AX at DNA lesions sites, leading to target the brca1-bard1 heterodimer to sites of DNA damage at double-strand breaks (DSBs). The BRCA1-A complex also possesses deubiquitinase activity that specifically removes 'Lys-63'-linked ubiquitin on histones H2A and H2AX. In…	KEGG:bta:504517`KO:K20776	GO:0070531^cellular_component^BRCA1-A complex`GO:0070552^cellular_component^BRISC complex`GO:0005737^cellular_component^cytoplasm`GO:0005634^cellular_component^nucleus`GO:0007049^biological_process^cell cycle`GO:0051301^biological_process^cell division`GO:0006325^biological_process^chromatin organization`GO:0006302^biological_process^double-strand break repair`GO:0045739^biological_process^positi…	.	.	.
Pdensi_DN9905_c0_g1d209519	Pdensi_DN9905_c0_g1_i2	PLPD1_ARATH^PLPD1_ARATH^Q:399-1997,H:31-558^79.626%ID^E:0^RecName: Full=Dihydrolipoyl dehydrogenase 1, chloroplastic;^Eukaryota; Viridiplantae; Streptophyta; Embryophyta; Tracheophyta; Spermatophyta; Magnoliophyta; eudicotyledons; Gunneridae; Pentapetalae; rosids; malvids; Brassicales; Brassicaceae; Camelineae; Arabidopsis	.	Pdensi_DN9905_c0_g1_i2.p1	306-2036[+]	PLPD1_ARATH^PLPD1_ARATH^Q:32-564,H:31-558^79.626%ID^E:0^RecName: Full=Dihydrolipoyl dehydrogenase 1, chloroplastic;^Eukaryota; Viridiplantae; Streptophyta; Embryophyta; Tracheophyta; Spermatophyta; Magnoliophyta; eudicotyledons; Gunneridae; Pentapetalae; rosids; malvids; Brassicales; Brassicaceae; Camelineae; Arabidopsis	PF07992.14^Pyr_redox_2^Pyridine nucleotide-disulphide oxidoreductase^89-424^E:3.4e-59`PF01134.22^GIDA^Glucose inhibited division protein A^90-232^E:1.1e-06`PF00070.27^Pyr_redox^Pyridine nucleotide-disulphide oxidoreductase^263-338^E:2.7e-14`PF02852.22^Pyr_redox_dim^Pyridine nucleotide-disulphide oxidoreductase, dimerisation domain^443-554^E:1.1e-32	.	.	COG1249^dihydrolipoyl dehydrogenase	KEGG:ath:AT3G16950`KO:K00382	GO:0009507^cellular_component^chloroplast`GO:0009941^cellular_component^chloroplast envelope`GO:0009570^cellular_component^chloroplast stroma`GO:0005730^cellular_component^nucleolus`GO:0004148^molecular_function^dihydrolipoyl dehydrogenase activity`GO:0050660^molecular_function^flavin adenine dinucleotide binding`GO:0006086^biological_process^acetyl-CoA biosynthetic process from pyruvate`GO:00454…	GO:0016491^molecular_function^oxidoreductase activity`GO:0055114^biological_process^oxidation-reduction process`GO:0045454^biological_process^cell redox homeostasis	.	.
Pdensi_DN9952_c0_g1d209534	Pdensi_DN9952_c0_g1_i1	PSAD2_ARATH^PSAD2_ARATH^Q:674-240,H:60-204^91.724%ID^E:2.14e-94^RecName: Full=Photosystem I reaction center subunit II-2, chloroplastic;^Eukaryota; Viridiplantae; Streptophyta; Embryophyta; Tracheophyta; Spermatophyta; Magnoliophyta; eudicotyledons; Gunneridae; Pentapetalae; rosids; malvids; Brassicales; Brassicaceae; Camelineae; Arabidopsis	.	Pdensi_DN9952_c0_g1_i1.p1	237-938[-]	PSAD_CUCSA^PSAD_CUCSA^Q:43-233,H:25-207^74.869%ID^E:1.82e-102^RecName: Full=Photosystem I reaction center subunit II, chloroplastic;^Eukaryota; Viridiplantae; Streptophyta; Embryophyta; Tracheophyta; Spermatophyta; Magnoliophyta; eudicotyledons; Gunneridae; Pentapetalae; rosids; fabids; Cucurbitales; Cucurbitaceae; Benincaseae; Cucumis	PF02531.16^PsaD^PsaD^101-231^E:1.3e-68	.	.	.	KEGG:csv:101207214`KO:K02692	GO:0009535^cellular_component^chloroplast thylakoid membrane`GO:0009538^cellular_component^photosystem I reaction center`GO:0015979^biological_process^photosynthesis	GO:0015979^biological_process^photosynthesis`GO:0009522^cellular_component^photosystem I`GO:0009538^cellular_component^photosystem I reaction center	.	.
Pdensi_DN10063_c0_g2	Pdensi_DN10063_c0_g2_i1	.	.	.	.	.	.	.	.	.	.	.	.	.	.
Pdensi_DN10096_c0_g1d209610	Pdensi_DN10096_c0_g1_i1	.	.	Pdensi_DN10096_c0_g1_i1.p1	105-542[-]	.	.	.	.	.	.	.	.	.	.
Pdensi_DN10056_c0_g1d386265	Pdensi_DN10056_c0_g1_i1	.	.	.	.	.	.	.	.	.	.	.	.	.	.
Pdensi_DN10058_c0_g1	Pdensi_DN10058_c0_g1_i1	.	.	.	.	.	.	.	.	.	.	.	.	.	.
Pdensi_DN10054_c0_g1d48810	Pdensi_DN10054_c0_g1_i1	.	.	.	.	.	.	.	.	.	.	.	.	.	.
Pdensi_DN10026_c0_g1	Pdensi_DN10026_c0_g1_i1	YI31B_YEAST^YI31B_YEAST^Q:233-21,H:1228-1298^40.845%ID^E:2.4e-09^RecName: Full=Transposon Ty3-I Gag-Pol polyprotein;^Eukaryota; Fungi; Dikarya; Ascomycota; Saccharomycotina; Saccharomycetes; Saccharomycetales; Saccharomycetaceae; Saccharomyces	.	.	.	.	.	.	.	.	KEGG:sce:YIL082W-A`KO:K07497	GO:0005737^cellular_component^cytoplasm`GO:0005634^cellular_component^nucleus`GO:0000943^cellular_component^retrotransposon nucleocapsid`GO:0004190^molecular_function^aspartic-type endopeptidase activity`GO:0005524^molecular_function^ATP binding`GO:0003677^molecular_function^DNA binding`GO:0003887^molecular_function^DNA-directed DNA polymerase activity`GO:0008233^molecular_function^peptidase acti…	.	.	.
Pdensi_DN10086_c0_g1d454719	Pdensi_DN10086_c0_g1_i1	.	.	.	.	.	.	.	.	.	.	.	.	.	.
Pdensi_DN10001_c0_g1	Pdensi_DN10001_c0_g1_i1	.	.	.	.	.	.	.	.	.	.	.	.	.	.
Pdensi_DN10093_c0_g1	Pdensi_DN10093_c0_g1_i1	NEP2_NEPGR^NEP2_NEPGR^Q:216-677,H:207-355^28.205%ID^E:2.72e-06^RecName: Full=Aspartic proteinase nepenthesin-2;^Eukaryota; Viridiplantae; Streptophyta; Embryophyta; Tracheophyta; Spermatophyta; Magnoliophyta; eudicotyledons; Gunneridae; Pentapetalae; Caryophyllales; Nepenthaceae; Nepenthes	.	.	.	.	.	.	.	.	.	GO:0005576^cellular_component^extracellular region`GO:0004190^molecular_function^aspartic-type endopeptidase activity	.	.	.
Pdensi_DN10098_c0_g1d518668	Pdensi_DN10098_c0_g1_i1	RS28_NEUCR^RS28_NEUCR^Q:230-51,H:1-60^91.667%ID^E:1.72e-32^RecName: Full=40S ribosomal protein S28;^Eukaryota; Fungi; Dikarya; Ascomycota; Pezizomycotina; Sordariomycetes; Sordariomycetidae; Sordariales; Sordariaceae; Neurospora	.	.	.	.	.	.	.	.	KEGG:ncr:NCU05599`KO:K02979	GO:0022627^cellular_component^cytosolic small ribosomal subunit`GO:0003735^molecular_function^structural constituent of ribosome`GO:0030490^biological_process^maturation of SSU-rRNA`GO:0000028^biological_process^ribosomal small subunit assembly`GO:0006412^biological_process^translation	.	.	.
Pdensi_DN10085_c0_g2	Pdensi_DN10085_c0_g2_i1	.	.	.	.	.	.	.	.	.	.	.	.	.	.
Pdensi_DN10016_c0_g1d209567	Pdensi_DN10016_c0_g1_i1	EXPA4_ORYSJ^EXPA4_ORYSJ^Q:456-367,H:185-214^76.667%ID^E:3.55e-08^RecName: Full=Expansin-A4;^Eukaryota; Viridiplantae; Streptophyta; Embryophyta; Tracheophyta; Spermatophyta; Magnoliophyta; Liliopsida; Poales; Poaceae; BOP clade; Oryzoideae; Oryzeae; Oryzinae; Oryza; Oryza sativa	.	.	.	.	.	.	.	ENOG410YCRV^loosening and extension of plant cell walls by disrupting non-covalent bonding between cellulose microfibrils and matrix glucans. No enzymatic activity has been found	KEGG:osa:4339106	GO:0005618^cellular_component^cell wall`GO:0005576^cellular_component^extracellular region`GO:0016020^cellular_component^membrane`GO:0009664^biological_process^plant-type cell wall organization	.	.	.
Pdensi_DN10004_c0_g1d333774	Pdensi_DN10004_c0_g1_i1	.	.	Pdensi_DN10004_c0_g1_i1.p1	150-458[-]	.	.	.	.	.	.	.	.	.	.
Pdensi_DN10030_c0_g1	Pdensi_DN10030_c0_g1_i1	.	.	.	.	.	.	.	.	.	.	.	.	.	.
Pdensi_DN10030_c0_g2	Pdensi_DN10030_c0_g2_i1	.	.	.	.	.	.	.	.	.	.	.	.	.	.
Pdensi_DN10044_c0_g1	Pdensi_DN10044_c0_g1_i1	.	.	.	.	.	.	.	.	.	.	.	.	.	.
Pdensi_DN10008_c0_g1d454772	Pdensi_DN10008_c0_g1_i1	.	.	.	.	.	.	.	.	.	.	.	.	.	.
Pdensi_DN10013_c0_g1d518707	Pdensi_DN10013_c0_g1_i2	.	.	.	.	.	.	.	.	.	.	.	.	.	.
Pdensi_DN10084_c0_g1d4552	Pdensi_DN10084_c0_g1_i2	.	.	Pdensi_DN10084_c0_g1_i2.p1	44-493[+]	.	.	.	ExpAA=40.16^PredHel=2^Topology=i7-29o68-87i	.	.	.	.	.	.
Pdensi_DN10097_c0_g1d454696	Pdensi_DN10097_c0_g1_i1	.	.	.	.	.	.	.	.	.	.	.	.	.	.
Pdensi_DN10012_c0_g1d386375	Pdensi_DN10012_c0_g1_i1	.	.	.	.	.	.	.	.	.	.	.	.	.	.
Pdensi_DN10094_c0_g1d209613	Pdensi_DN10094_c0_g1_i1	.	.	.	.	.	.	.	.	.	.	.	.	.	.
Pdensi_DN10068_c0_g1d209625	Pdensi_DN10068_c0_g1_i2	.	.	.	.	.	.	.	.	.	.	.	.	.	.
Pdensi_DN10170_c0_g1d454837	Pdensi_DN10170_c0_g1_i1	.	.	.	.	.	.	.	.	.	.	.	.	.	.
Pdensi_DN10102_c0_g1d209629	Pdensi_DN10102_c0_g1_i1	.	.	.	.	.	.	.	.	.	.	.	.	.	.
Pdensi_DN10160_c0_g1d454895	Pdensi_DN10160_c0_g1_i1	.	.	Pdensi_DN10160_c0_g1_i1.p1	2-358[+]	.	PF00098.23^zf-CCHC^Zinc knuckle^46-62^E:0.006	.	.	.	.	.	GO:0003676^molecular_function^nucleic acid binding`GO:0008270^molecular_function^zinc ion binding	.	.
Pdensi_DN10113_c0_g1	Pdensi_DN10113_c0_g1_i1	.	.	.	.	.	.	.	.	.	.	.	.	.	.
Pdensi_DN10198_c0_g1d454987	Pdensi_DN10198_c0_g1_i1	.	.	Pdensi_DN10198_c0_g1_i1.p1	29-526[-]	.	PF12143.8^PPO1_KFDV^Protein of unknown function (DUF_B2219)^26-163^E:8.1e-12	.	.	.	.	.	GO:0004097^molecular_function^catechol oxidase activity`GO:0055114^biological_process^oxidation-reduction process	.	.
Pdensi_DN10123_c0_g1d172839	Pdensi_DN10123_c0_g1_i1	Y5487_ARATH^Y5487_ARATH^Q:176-505,H:31-136^33.333%ID^E:3.07e-09^RecName: Full=Probable LRR receptor-like serine/threonine-protein kinase At5g48740;^Eukaryota; Viridiplantae; Streptophyta; Embryophyta; Tracheophyta; Spermatophyta; Magnoliophyta; eudicotyledons; Gunneridae; Pentapetalae; rosids; malvids; Brassicales; Brassicaceae; Camelineae; Arabidopsis	.	.	.	.	.	.	.	ENOG410YDE9^LRR receptor-like serine threonine-protein kinase	KEGG:ath:AT5G48740	GO:0016021^cellular_component^integral component of membrane`GO:0005524^molecular_function^ATP binding`GO:0004674^molecular_function^protein serine/threonine kinase activity	.	.	.
Pdensi_DN10155_c0_g2	Pdensi_DN10155_c0_g2_i1	.	.	.	.	.	.	.	.	.	.	.	.	.	.
Pdensi_DN10142_c0_g1d172861	Pdensi_DN10142_c0_g1_i2	RL19B_YEAST^RL19B_YEAST^Q:386-288,H:110-142^84.848%ID^E:2.59e-10^RecName: Full=60S ribosomal protein L19-B {ECO:0000303|PubMed:9559554};^Eukaryota; Fungi; Dikarya; Ascomycota; Saccharomycotina; Saccharomycetes; Saccharomycetales; Saccharomycetaceae; Saccharomyces	.	Pdensi_DN10142_c0_g1_i2.p1	3-386[+]	.	.	.	.	.	.	.	.	.	.
Pdensi_DN10196_c0_g1d209641	Pdensi_DN10196_c0_g1_i1	.	.	.	.	.	.	.	.	.	.	.	.	.	.
Pdensi_DN10137_c0_g1d209642	Pdensi_DN10137_c0_g1_i1	.	.	.	.	.	.	.	.	.	.	.	.	.	.
Pdensi_DN10125_c0_g1d4605	Pdensi_DN10125_c0_g1_i1	.	.	.	.	.	.	.	.	.	.	.	.	.	.
Pdensi_DN10150_c0_g1d518789	Pdensi_DN10150_c0_g1_i1	.	.	Pdensi_DN10150_c0_g1_i1.p1	3-320[+]	.	.	.	.	.	.	.	.	.	.
Pdensi_DN10177_c0_g1	Pdensi_DN10177_c0_g1_i1	.	.	.	.	.	.	.	.	.	.	.	.	.	.
Pdensi_DN10112_c0_g1d48936	Pdensi_DN10112_c0_g1_i1	.	.	.	.	.	.	.	.	.	.	.	.	.	.
[truncated: 157,497 more rows]
