# Supplementary material for: Transcriptional Regulation of Pine Male and Female Cone Initiation and Development: Key Players Identified Through Comparative Transcriptomics
Source: Front Genet. 2022 Mar 18;13:815093. doi: 10.3389/fgene.2022.815093 (PMC8971679; doi:10.3389/fgene.2022.815093)
Supplement: Supplementary file 11 [file Table1.XLSX]

## Sheet: Sheet1
					http://biotools.nubic.northwestern.edu/OligoCalc.html
	Forward				Primer	300 nM
	Reverse				Salt (Na+)	50 mM
	Probe
			bp	GC %	Tm (Basic)	Tm (Salt adjusted)	dTm (Sa) Primers:Probe		Hairpin (dG;Tm)	Dimer w/ F (dG)	Dimer w/ R (dG)	Dimer w/ P (dG)
DN17752	F	TCA ATT AAG GGA TGG TGG GC	20	50		58.4			0.98;10.7	-5.36	-5.02	-12.48	Dimer w/ F (dG)
DN17752	R	ATC TCC AAG GCA ACC TCA AC	20	50		58.4			0.23;20.1		-4.67	-3.54	Dimer w/ R (dG)
DN17752	P	TCC ACT TTC TTC ACG ACC ATC C	22	50		62.1	3.7		1.13;-7.5			-3.61	Dimer w/ P (dG)
DN12013	F	TCA TTG ATG AGG AAG CAG AGG	21	48		59.5			-0.32;30	-5	-4.77	-5	Dimer w/ F (dG)
DN12013	R	GCT GTT GGC TCT ACC CTA TC	20	55		60.5			-0.66;34.8		-3.14	-6.84	Dimer w/ R (dG)
DN12013	P	AAC AGT GAA GGA GAA TCA GAA TCA GA	26	38		62.9	2.9		-0.12;27.1			-3.53	Dimer w/ P (dG)
DN1341	F	AAC ACT GAA GTC TGT CAC CTC	21	48	52.4	59.5			0.57;17.2	-3.53	-6.58	-3.53	Dimer w/ F (dG)
DN1341	R	AAG CAA GGA CCT TGG TGT TGT	21	48	52.4	59.5			-1.49;39.8		-8.57	-6.24	Dimer w/ R (dG)
DN1341	P	CCC GAT TCC TGA GAA GCC TG	20	60	55.9	62.5	3		-0.16;28.1			-3.61	Dimer w/ P (dG)
DN14709	F	TGA CGA ATA ACA CGT CCC AC	20	50	51.8	58.4			-2.69;46.1	-6.53	-5.19	-5.99	Dimer w/ F (dG)
DN14709	R	GAT GAA CAA GCT CGG CTA CA	20	50	51.8	58.4			-0.55;35.7		-6.34	-4.74	Dimer w/ R (dG)
DN14709	P	TGC TGG ACA TAC CAT TCC TCC C	22	55	56.7	64.2	5.8		-1.24;40.6			-5.02	Dimer w/ P (dG)
DN15055	F	AGG AGC TTT CCG TCT TAT GC	20	50	51.8	58.4			-0.55;32.5	-6.34	-6.34	-6.68	Dimer w/ F (dG)
DN15055	R	AGC TGG AGA AGT CGT AGA GT	20	50	51.8	58.4			0.01;24.5		-6.34	-3.61	Dimer w/ R (dG)
DN15055	P	CAG AGG TCG GCG TCA TCA TT	20	55	53.8	60.5	2.1		0.92;12.2			-3.61	Dimer w/ P (dG)
DN15367	F	TTG TCA CAG TTG GCT CAG AG	20	50	51.8	58.4			0.61;16.5	-3.3	-5.13	-7.81	Dimer w/ F (dG)
DN15367	R	TGC TGA CTT GCA CAG ATG AAG	21	48	52.4	59.5			-1.19;37.5		-7.05	-5.5	Dimer w/ R (dG)
DN15367	P	TCT TTC AAG CCG AGC TGA AGA GC	23	52	57.1	64.6	5.65		-1.02;39			-6.34	Dimer w/ P (dG)
DN16158	F	AGG AAA GGC ATT GGT AGA GC	20	50	51.8	58.4			0.33;19.1	-3.14	-6.61	-9.76	Dimer w/ F (dG)
DN16158	R	ACG GTC TAG AAA CCT TGC AC	20	50	51.8	58.4			-0.72;32.8		-7.31	-5.09	Dimer w/ R (dG)
DN16158	P	CGA GAG TGA AGA GCC TGC CT	20	60	55.9	62.5	4.1		0.95;-3			-3.61	Dimer w/ P (dG)
DN23393	F	TGC ATC ATA TTC GGG AGC TG	20	50	51.8	58.4			0;25	-7.05	-8.26	7.13	Dimer w/ F (dG)
DN23393	R	AAA GGA ATC AGC CGA GTA CG	20	50	51.8	58.4			-0.5;32.3		-3.65	-12.99	Dimer w/ R (dG)
DN23393	P	TCG GCT ATC TTG CTG CGA AGA A	22	50	54.8	62.1	3.7		-1.12;44.7			-5.19	Dimer w/ P (dG)
DN24008	F	ATC CAC TTG TAA TCG CTG CA	20	45	49.7	56.4			1.61;-4.9	-7.05	-3.3	-5.09	Dimer w/ F (dG)
DN24008	R	TCA CAT GAA CAC CTC CAT C	19	47	48.9	55			0.76;11.9		-5.38	-3.53	Dimer w/ R (dG)
DN24008	P	TGT ACC CAA TCA GAT TGC CGT	21	48	52.4	59.5	3.8		-0.67;32.9			-6.95	Dimer w/ P (dG)
DN26469	F	CGA TCT TCT GTG ATG GTG C	19	53	51.1	57.5			0.02;24.7	-4.62	-8.6	-3.61	Dimer w/ F (dG)
DN26469	R	TGC AGA AGG TGC AAT GCA AG	20	50	51.8	58.4			-2.33;49.7		-7.05	-5.12	Dimer w/ R (dG)
DN26469	P	TGG CGA GTT TCT ACG ATG GC	20	55	53.8	60.5	2.55		-0.75;34.8			-3.61	Dimer w/ P (dG)
DN35586	F	ATC GTA GAG CCT TCC TGT GT	20	50	51.8	58.4			-0.17;28.5	-3.61	-9.75	-7.81	Dimer w/ F (dG)
DN35586	R	ACT TTC TCA AAG CGC AAG GC	20	50	51.8	58.4			-0.17;28.5		-3.61	-7.81	Dimer w/ R (dG)
DN35586	P	CAG AGA GCT CGT GGG CTT TC	20	60	55.9	62.5	4.1		-1.39;47.1			-9.49	Dimer w/ P (dG)
